# Supplementary material for: Transcriptomic Characterization of Cow, Donkey and Goat Milk Extracellular Vesicles Reveals Their Anti-inflammatory and Immunomodulatory Potential
Source: Int J Mol Sci. 2021 Nov 25;22(23):12759. doi: 10.3390/ijms222312759 (PMC8657891; doi:10.3390/ijms222312759)
Supplement: Supplementary file 1 [file ijms-22-12759-s001.zip]

Archive with 32 entries (29 files):
- Supplementary_files/
- Supplementary_files/Table_S2.xlsx
- __MACOSX/
- __MACOSX/Supplementary_files/
- __MACOSX/Supplementary_files/._Table_S2.xlsx
- Supplementary_files/.DS_Store
- __MACOSX/Supplementary_files/._.DS_Store
- Supplementary_files/Table_S3.xlsx
- __MACOSX/Supplementary_files/._Table_S3.xlsx
- Supplementary_files/Table_S4.xlsx
- __MACOSX/Supplementary_files/._Table_S4.xlsx
- Supplementary_files/Table_S8.xlsx
- __MACOSX/Supplementary_files/._Table_S8.xlsx
- Supplementary_files/Table_S6.pdf
- __MACOSX/Supplementary_files/._Table_S6.pdf
- Supplementary_files/Table_S9.xlsx
- __MACOSX/Supplementary_files/._Table_S9.xlsx
- Supplementary_files/Table_S5.xlsx
- __MACOSX/Supplementary_files/._Table_S5.xlsx
- Supplementary_files/Table_S7.xlsx
- __MACOSX/Supplementary_files/._Table_S7.xlsx
- Supplementary_files/Figure_S3.pdf
- __MACOSX/Supplementary_files/._Figure_S3.pdf
- Supplementary_files/Figure_S2.pdf
- __MACOSX/Supplementary_files/._Figure_S2.pdf
- Supplementary_files/Figure_S1.pdf
- __MACOSX/Supplementary_files/._Figure_S1.pdf
- Supplementary_files/Table_S1.xlsx
- __MACOSX/Supplementary_files/._Table_S1.xlsx
- Supplementary_files/Figure_S4.pdf
- __MACOSX/Supplementary_files/._Figure_S4.pdf
- __MACOSX/._Supplementary_files
