# Supplementary material for: Transcriptomic Characterization of Cow, Donkey and Goat Milk Extracellular Vesicles Reveals Their Anti-inflammatory and Immunomodulatory Potential
Source: Int J Mol Sci. 2021 Nov 25;22(23):12759. doi: 10.3390/ijms222312759 (PMC8657891; doi:10.3390/ijms222312759)
Supplement: Supplementary file 1 [file ijms-22-12759-s001.zip › Supplementary_files/Table_S2.xlsx]

## Sheet: Cow vs Donkey
Table S2: Messenger RNA differential expression results and enriched genes for each species: Cow vs Donkey DE genes.
Analysis-Exchangeble_gene_ID	baseMean	log2FoldChange	lfcSE	stat	pvalue	padj	Cow_Ensembl_gene_ID	Donkey_Ensembl_gene_ID	Goat_Ensembl_gene_ID	Gene_name
GENEID225	51.2725	-4.85308	0.541696	-8.95904	3.27507e-19	1.93458e-15	ENSBTAG00000000836	ENSEASG00005009260	ENSCHIG00000018745	KRT8
GENEID2276	50.321	2.96968	0.335715	8.84583	9.08498e-19	2.20071e-15	ENSBTAG00000009887	ENSEASG00005018767	ENSCHIG00000021332	DDX17
GENEID1355	250.743	-1.56271	0.177124	-8.82266	1.11768e-18	2.20071e-15	ENSBTAG00000005718	ENSEASG00005019242	ENSCHIG00000013839	PLIN2
GENEID5046	45.9815	3.04845	0.349714	8.71697	2.85756e-18	4.21991e-15	ENSBTAG00000023377	ENSEASG00005005713	ENSCHIG00000007654	SH3BP5
GENEID4577	40.1974	3.22496	0.376861	8.55743	1.15416e-17	1.36352e-14	ENSBTAG00000020054	ENSEASG00005003832	ENSCHIG00000026271	TNFRSF21
GENEID2915	39.2776	3.09588	0.363242	8.52291	1.55593e-17	1.53181e-14	ENSBTAG00000012683	ENSEASG00005006019	ENSCHIG00000011257	SRRM2
GENEID1278	34.4208	4.08342	0.480165	8.50419	1.82871e-17	1.54317e-14	ENSBTAG00000005379	ENSEASG00005005745	ENSCHIG00000014566	SLC41A1
GENEID5647	40.4587	-4.13527	0.489693	-8.44462	3.0504e-17	2.25234e-14	ENSBTAG00000046415	ENSEASG00005016241	ENSCHIG00000016829	SSNA1
GENEID1248	33.5049	3.50865	0.427876	8.20015	2.40081e-16	1.57573e-13	ENSBTAG00000005221	ENSEASG00005018506	ENSCHIG00000012104	WNK1
GENEID4471	29.0598	4.80863	0.594558	8.08775	6.07784e-16	3.59018e-13	ENSBTAG00000019625	ENSEASG00005013606	ENSCHIG00000010352	EHHADH
GENEID104	27.3925	4.63281	0.580037	7.98708	1.38169e-15	7.41968e-13	ENSBTAG00000000371	ENSEASG00005006407	ENSCHIG00000009744	DIS3L
GENEID3452	31.2887	3.29308	0.418452	7.86968	3.55551e-15	1.7502e-12	ENSBTAG00000015016	ENSEASG00005010125	ENSCHIG00000016780	CALCOCO1
GENEID4322	49.5871	-2.42704	0.309451	-7.84303	4.39792e-15	1.99835e-12	ENSBTAG00000019011	ENSEASG00005008175	ENSCHIG00000018654	PGM1
GENEID3389	28.1527	4.66044	0.59788	7.79495	6.44364e-15	2.71876e-12	ENSBTAG00000014750	ENSEASG00005015263	ENSCHIG00000026396	EPB41L4A
GENEID2645	31.1371	5.52842	0.710726	7.77856	7.33571e-15	2.8888e-12	ENSBTAG00000011494	ENSEASG00005008316	ENSCHIG00000026825	PYGL
GENEID3949	25.4873	4.80926	0.620187	7.75454	8.86642e-15	3.27337e-12	ENSBTAG00000017225	ENSEASG00005010893	ENSCHIG00000022049	RNF135
GENEID829	26.8533	3.94975	0.510688	7.73418	1.0407e-14	3.61612e-12	ENSBTAG00000003338	ENSEASG00005018689	ENSCHIG00000020060	LRRCC1
GENEID4658	24.8729	4.35833	0.567035	7.68617	1.516e-14	4.975e-12	ENSBTAG00000020387	ENSEASG00005011339	ENSCHIG00000008560	MARF1
GENEID5564	34.567	5.01851	0.656103	7.64897	2.02599e-14	6.29869e-12	ENSBTAG00000043951	ENSEASG00005002278	ENSCHIG00000022749	IMPA2
GENEID5166	35.4452	-2.82329	0.370721	-7.61568	2.62315e-14	7.74748e-12	ENSBTAG00000026585	ENSEASG00005004732	ENSCHIG00000020842	ELOA
GENEID228	42.1663	2.5809	0.339828	7.59473	3.08446e-14	8.67615e-12	ENSBTAG00000000843	ENSEASG00005010357	ENSCHIG00000012099	NDRG2
GENEID3049	54.3624	-2.30273	0.30377	-7.5805	3.44221e-14	9.24233e-12	ENSBTAG00000013208	ENSEASG00005018390	ENSCHIG00000026699	SLC25A4
GENEID4494	28.9797	3.71229	0.490403	7.56986	3.73621e-14	9.59556e-12	ENSBTAG00000019697	ENSEASG00005018286	ENSCHIG00000023402	NPAS2
GENEID2098	76.8223	-2.0438	0.271069	-7.5398	4.70675e-14	1.15845e-11	ENSBTAG00000009104	ENSEASG00005021394	ENSCHIG00000026085	SERP1
GENEID5868	28.2685	3.21619	0.426991	7.53223	4.98799e-14	1.17856e-11	ENSBTAG00000053588	ENSEASG00005008688	ENSCHIG00000011601	WDTC1
GENEID1417	28.7194	5.41718	0.721461	7.50863	5.97495e-14	1.35746e-11	ENSBTAG00000005976	ENSEASG00005022837	ENSCHIG00000006708	HSD17B7
GENEID174	23.1042	4.06578	0.545335	7.45557	8.94814e-14	1.95765e-11	ENSBTAG00000000662	ENSEASG00005000835	ENSCHIG00000018238	TCF20
GENEID4363	38.9823	2.49149	0.335481	7.4266	1.11423e-13	2.35062e-11	ENSBTAG00000019167	ENSEASG00005000512	ENSCHIG00000015058	INPPL1
GENEID232	28.7804	4.78059	0.646391	7.39583	1.4053e-13	2.86246e-11	ENSBTAG00000000855	ENSEASG00005009649	ENSCHIG00000018214	NXN
GENEID3467	40.9379	2.41266	0.326823	7.38215	1.55757e-13	3.03312e-11	ENSBTAG00000015106	ENSEASG00005012026	ENSCHIG00000013613	DSP
GENEID2117	22.9631	4.50499	0.610493	7.37925	1.59178e-13	3.03312e-11	ENSBTAG00000009207	ENSEASG00005017369	ENSCHIG00000024475	KMT2E
GENEID1781	28.4365	5.56903	0.756522	7.36136	1.82047e-13	3.36048e-11	ENSBTAG00000007614	ENSEASG00005005276	ENSCHIG00000014999	BBS4
GENEID5349	31.6993	5.20037	0.710424	7.32009	2.47803e-13	4.43568e-11	ENSBTAG00000032534	ENSEASG00005012355	ENSCHIG00000026262	RHOF
GENEID2462	35.2084	2.62887	0.360116	7.30006	2.87645e-13	4.9974e-11	ENSBTAG00000010659	ENSEASG00005016883	ENSCHIG00000009047	CUX1
GENEID1394	237.131	-1.25452	0.17227	-7.28229	3.28212e-13	5.53928e-11	ENSBTAG00000005859	ENSEASG00005000118	ENSCHIG00000021449	LALBA
GENEID2829	41.1337	2.3689	0.326252	7.26093	3.84424e-13	6.13728e-11	ENSBTAG00000012293	ENSEASG00005016929	ENSCHIG00000023293	SPAG9
GENEID3921	25.7432	3.34578	0.460734	7.26184	3.81857e-13	6.13728e-11	ENSBTAG00000017095	ENSEASG00005006437	ENSCHIG00000024015	DENND4A
GENEID4355	24.7273	3.30696	0.456765	7.23996	4.48804e-13	6.8128e-11	ENSBTAG00000019139	ENSEASG00005003591	ENSCHIG00000014650	PHF3
GENEID3367	44.3316	-2.42102	0.33441	-7.23966	4.49804e-13	6.8128e-11	ENSBTAG00000014668	ENSEASG00005007556	ENSCHIG00000025409	NAGK
GENEID1789	47.528	2.81371	0.390148	7.21191	5.51709e-13	7.96259e-11	ENSBTAG00000007630	ENSEASG00005012584	ENSCHIG00000017142	RNF170
GENEID291	32.4459	2.87072	0.398066	7.21168	5.52677e-13	7.96259e-11	ENSBTAG00000001142	ENSEASG00005000292	ENSCHIG00000026618	GNE
GENEID36	22.8614	3.57239	0.500499	7.13766	9.49362e-13	1.30723e-10	ENSBTAG00000000115	ENSEASG00005007268	ENSCHIG00000010990	VPS54
GENEID2056	20.2935	4.30956	0.603806	7.13733	9.51598e-13	1.30723e-10	ENSBTAG00000008860	ENSEASG00005012769	ENSCHIG00000008773	RIPOR1
GENEID2432	24.4332	3.54818	0.4978	7.12773	1.02038e-12	1.33941e-10	ENSBTAG00000010534	ENSEASG00005017703	ENSCHIG00000016471	MPRIP
GENEID4033	43.909	-3.07398	0.431204	-7.12882	1.01229e-12	1.33941e-10	ENSBTAG00000017665	ENSEASG00005011848	ENSCHIG00000025587	DHRS4
GENEID5001	63.1498	-2.09594	0.294909	-7.10708	1.18524e-12	1.52201e-10	ENSBTAG00000021965	ENSEASG00005007099	ENSCHIG00000008460	SUB1
GENEID2893	30.4684	2.67393	0.376809	7.09624	1.28192e-12	1.61113e-10	ENSBTAG00000012582	ENSEASG00005007698	ENSCHIG00000022986	IARS2
GENEID1376	22.7162	4.51727	0.637125	7.09009	1.34026e-12	1.64936e-10	ENSBTAG00000005795	ENSEASG00005014032	ENSCHIG00000000489	DHX32
GENEID2795	21.0171	4.91054	0.693268	7.08317	1.40896e-12	1.69851e-10	ENSBTAG00000012120	ENSEASG00005012401	ENSCHIG00000018721	TIPARP
GENEID185	38.3054	2.3696	0.335109	7.07113	1.53683e-12	1.74293e-10	ENSBTAG00000000695	ENSEASG00005004184	ENSCHIG00000023488	UBAP2
GENEID1538	25.8583	3.23943	0.457956	7.07366	1.50901e-12	1.74293e-10	ENSBTAG00000006479	ENSEASG00005005708	ENSCHIG00000022356	CAPN7
GENEID2473	23.4965	3.54618	0.501673	7.06871	1.56382e-12	1.74293e-10	ENSBTAG00000010717	ENSEASG00005014580	ENSCHIG00000024076	SSBP3
GENEID3222	26.1207	3.74759	0.530161	7.06878	1.56297e-12	1.74293e-10	ENSBTAG00000014002	ENSEASG00005015672	ENSCHIG00000015865	CEP95
GENEID2498	21.7175	-4.82681	0.684256	-7.05411	1.73715e-12	1.90025e-10	ENSBTAG00000010801	ENSEASG00005018596	ENSCHIG00000023506	CMBL
GENEID1466	34.6735	2.47716	0.351359	7.05023	1.78617e-12	1.91835e-10	ENSBTAG00000006160	ENSEASG00005002882	ENSCHIG00000006773	SUOX
GENEID257	23.4676	5.27474	0.748891	7.0434	1.87606e-12	1.97891e-10	ENSBTAG00000000995	ENSEASG00005005532	ENSCHIG00000024262	TENT5A
GENEID2410	46.6406	2.10661	0.299217	7.04043	1.91645e-12	1.98605e-10	ENSBTAG00000010467	ENSEASG00005011861	ENSCHIG00000023821	SUPT5H
GENEID607	59.2177	1.88582	0.268326	7.02811	2.09343e-12	2.13205e-10	ENSBTAG00000002493	ENSEASG00005022803	ENSCHIG00000025912	VPS35
GENEID3070	23.1033	5.73307	0.816736	7.01949	2.22676e-12	2.2294e-10	ENSBTAG00000013288	ENSEASG00005006565	ENSCHIG00000000571	SUGP2
GENEID3293	38.4032	4.61774	0.658334	7.01428	2.31131e-12	2.27549e-10	ENSBTAG00000014354	ENSEASG00005005143	ENSCHIG00000016836	FXYD6
GENEID1636	25.452	3.10352	0.442871	7.00772	2.42241e-12	2.34577e-10	ENSBTAG00000006933	ENSEASG00005018919	ENSCHIG00000007066	PPP1R10
GENEID3913	28.1435	3.04974	0.436362	6.989	2.76851e-12	2.63512e-10	ENSBTAG00000017072	ENSEASG00005016142	ENSCHIG00000012248	ZNF384
GENEID4188	25.0644	3.39169	0.485589	6.98468	2.85505e-12	2.63512e-10	ENSBTAG00000018406	ENSEASG00005012929	ENSCHIG00000016590	CSTF2T
GENEID5591	22.6547	-4.35515	0.623446	-6.98562	2.83605e-12	2.63512e-10	ENSBTAG00000044150	ENSEASG00005010482	ENSCHIG00000023693	UCK2
GENEID5069	58.4864	-2.2395	0.321812	-6.95903	3.42611e-12	3.11355e-10	ENSBTAG00000023997	ENSEASG00005001478	ENSCHIG00000016859	VAMP8
GENEID4401	19.7037	3.95776	0.569441	6.95025	3.64635e-12	3.26348e-10	ENSBTAG00000019313	ENSEASG00005023063	ENSCHIG00000000282	ZMIZ1
GENEID2481	24.4066	3.4273	0.493584	6.9437	3.81967e-12	3.36758e-10	ENSBTAG00000010745	ENSEASG00005002844	ENSCHIG00000011223	THRA
GENEID2968	37.4165	2.32446	0.335925	6.91958	4.5298e-12	3.66542e-10	ENSBTAG00000012881	ENSEASG00005014019	ENSCHIG00000009775	EIF4G1
GENEID2962	44.1559	2.3806	0.343965	6.92106	4.48265e-12	3.66542e-10	ENSBTAG00000012860	ENSEASG00005008975	ENSCHIG00000020300	PDZD11
GENEID1672	30.5665	2.96876	0.428713	6.92483	4.36512e-12	3.66542e-10	ENSBTAG00000007120	ENSEASG00005023348	ENSCHIG00000023890	ARFGEF2
GENEID4066	23.9601	3.12967	0.452009	6.92392	4.39306e-12	3.66542e-10	ENSBTAG00000017826	ENSEASG00005007391	ENSCHIG00000014872	SCLY
GENEID3405	21.3438	3.48049	0.502865	6.92133	4.47422e-12	3.66542e-10	ENSBTAG00000014807	ENSEASG00005006459	ENSCHIG00000013527	DPP8
GENEID351	35.0629	-3.75166	0.541469	-6.92867	4.24817e-12	3.66542e-10	ENSBTAG00000001446	ENSEASG00005009545	ENSCHIG00000019314	ABRACL
GENEID3974	25.66	2.92623	0.424742	6.88943	5.6018e-12	4.4716e-10	ENSBTAG00000017379	ENSEASG00005005480	ENSCHIG00000024349	GCN1
GENEID855	25.479	3.17934	0.461767	6.88515	5.7726e-12	4.5465e-10	ENSBTAG00000003490	ENSEASG00005004042	ENSCHIG00000020902	ELMO1
GENEID4166	21.6945	3.87038	0.562526	6.88036	5.9703e-12	4.64034e-10	ENSBTAG00000018315	ENSEASG00005017890	ENSCHIG00000026719	PELP1
GENEID5014	32.7373	-2.94925	0.42894	-6.87567	6.16993e-12	4.73322e-10	ENSBTAG00000022027	ENSEASG00005000939	ENSCHIG00000017097	DDT
GENEID3085	78.9534	3.29747	0.480027	6.86936	6.4492e-12	4.88403e-10	ENSBTAG00000013358	ENSEASG00005004140	ENSCHIG00000014944	RPS23
GENEID3185	26.4821	-4.61338	0.674204	-6.8427	7.77125e-12	5.81073e-10	ENSBTAG00000013889	ENSEASG00005017545	ENSCHIG00000024317	TMEM141
GENEID4817	35.4904	2.54353	0.372201	6.83376	8.27181e-12	6.1077e-10	ENSBTAG00000021102	ENSEASG00005005548	ENSCHIG00000015168	GALM
GENEID1271	27.1187	-3.55205	0.520653	-6.8223	8.95925e-12	6.53362e-10	ENSBTAG00000005351	ENSEASG00005019840	ENSCHIG00000007931	RFXAP
GENEID4220	23.6644	3.1408	0.461688	6.80286	1.02562e-11	7.38819e-10	ENSBTAG00000018579	ENSEASG00005010675	ENSCHIG00000026334	DOK1
GENEID2036	23.8027	3.02351	0.444978	6.79474	1.08507e-11	7.72228e-10	ENSBTAG00000008761	ENSEASG00005009914	ENSCHIG00000017565	TRAFD1
GENEID3785	47.3868	2.01089	0.296745	6.77648	1.23138e-11	8.47907e-10	ENSBTAG00000016549	ENSEASG00005005677	ENSCHIG00000019826	CARMIL1
GENEID1917	36.7362	2.35249	0.347174	6.77612	1.23447e-11	8.47907e-10	ENSBTAG00000008202	ENSEASG00005004563	ENSCHIG00000013274	PRKCSH
GENEID2972	58.8701	-2.16625	0.319635	-6.77726	1.22474e-11	8.47907e-10	ENSBTAG00000012898	ENSEASG00005005339	ENSCHIG00000012945	RPS27L
GENEID130	24.7133	-8.29334	1.22458	-6.77239	1.26676e-11	8.6009e-10	ENSBTAG00000000454	ENSEASG00005023516	ENSCHIG00000025500	TMEM106C
GENEID4017	25.4284	3.00399	0.443841	6.76817	1.30421e-11	8.75451e-10	ENSBTAG00000017571	ENSEASG00005014242	ENSCHIG00000022500	PLEKHA5
GENEID2905	36.4387	-3.65928	0.541228	-6.76106	1.36982e-11	9.0916e-10	ENSBTAG00000012654	ENSEASG00005018914	ENSCHIG00000000211	CHCHD1
GENEID1336	32.5474	2.41109	0.358757	6.72067	1.80889e-11	1.1494e-09	ENSBTAG00000005631	ENSEASG00005015673	ENSCHIG00000011008	VARS1
GENEID5553	34.4424	2.55907	0.38078	6.72061	1.80961e-11	1.1494e-09	ENSBTAG00000040368	ENSEASG00005006311	ENSCHIG00000015028	AAGAB
GENEID2550	18.8718	4.33388	0.644814	6.72113	1.80322e-11	1.1494e-09	ENSBTAG00000011087	ENSEASG00005023503	ENSCHIG00000010883	ARID2
GENEID2148	18.7518	4.74044	0.705356	6.72063	1.80938e-11	1.1494e-09	ENSBTAG00000009343	ENSEASG00005007366	ENSCHIG00000009871	AAK1
GENEID256	30.4864	2.51055	0.373812	6.71608	1.86684e-11	1.17313e-09	ENSBTAG00000000993	ENSEASG00005021149	ENSCHIG00000006314	N4BP2L1
GENEID2350	29.2718	2.55813	0.381902	6.69841	2.10705e-11	1.30276e-09	ENSBTAG00000010227	ENSEASG00005021193	ENSCHIG00000023848	CPSF2
GENEID5812	43.2425	-2.23962	0.334386	-6.6977	2.11723e-11	1.30276e-09	ENSBTAG00000050904	ENSEASG00005005448	ENSCHIG00000017703	RAP1A
GENEID245	27.9231	3.04428	0.454951	6.69146	2.2096e-11	1.34177e-09	ENSBTAG00000000940	ENSEASG00005003095	ENSCHIG00000010738	TBCC
GENEID68	19.3943	8.31099	1.24223	6.69037	2.22607e-11	1.34177e-09	ENSBTAG00000000245	ENSEASG00005011989	ENSCHIG00000016534	NHSL1
GENEID5787	20.4448	8.19162	1.2309	6.65501	2.83287e-11	1.69028e-09	ENSBTAG00000049731	ENSEASG00005007748	ENSCHIG00000024258	ZKSCAN5
GENEID357	30.1974	2.69681	0.405777	6.64604	3.01077e-11	1.76417e-09	ENSBTAG00000001484	ENSEASG00005008079	ENSCHIG00000023720	LZTFL1
GENEID2338	18.9285	4.2941	0.64614	6.64577	3.01644e-11	1.76417e-09	ENSBTAG00000010170	ENSEASG00005013712	ENSCHIG00000002168	MBTPS1
GENEID2594	21.1457	3.50962	0.52863	6.63908	3.15648e-11	1.82798e-09	ENSBTAG00000011285	ENSEASG00005005551	ENSCHIG00000016522	TRMT1L
GENEID2599	27.7397	3.08623	0.465148	6.63494	3.24639e-11	1.86179e-09	ENSBTAG00000011317	ENSEASG00005016851	ENSCHIG00000008218	GOLGA2
GENEID3832	31.244	2.98975	0.451505	6.62172	3.55032e-11	1.99731e-09	ENSBTAG00000016739	ENSEASG00005009510	ENSCHIG00000010017	RASAL1
GENEID281	52.7757	1.99181	0.30075	6.62279	3.52475e-11	1.99731e-09	ENSBTAG00000001105	ENSEASG00005007367	ENSCHIG00000027004	ANXA4
GENEID1557	25.5534	2.91196	0.440799	6.60611	3.94559e-11	2.19873e-09	ENSBTAG00000006548	ENSEASG00005015339	ENSCHIG00000025794	MCCC1
GENEID2275	26.9514	-5.85849	0.890347	-6.58	4.7044e-11	2.59709e-09	ENSBTAG00000009886	ENSEASG00005018768	ENSCHIG00000014466	KDELR3
GENEID218	48.4549	2.01748	0.306947	6.57272	4.94028e-11	2.69786e-09	ENSBTAG00000000809	ENSEASG00005018560	ENSCHIG00000017851	IRX1
GENEID33	22.4211	3.42023	0.520457	6.57158	4.97827e-11	2.69786e-09	ENSBTAG00000000105	ENSEASG00005019149	ENSCHIG00000010506	RIT1
GENEID2314	23.291	-3.17977	0.484189	-6.5672	5.12717e-11	2.75329e-09	ENSBTAG00000010023	ENSEASG00005019383	ENSCHIG00000021073	FAM107B
GENEID227	27.448	2.70245	0.413092	6.54202	6.0694e-11	3.21202e-09	ENSBTAG00000000838	ENSEASG00005020710	ENSCHIG00000016957	CCDC88C
GENEID378	51.1937	-1.98761	0.303846	-6.54151	6.09017e-11	3.21202e-09	ENSBTAG00000001557	ENSEASG00005013495	ENSCHIG00000012602	CCL28
GENEID2696	23.9112	-3.27225	0.502072	-6.51748	7.14978e-11	3.7375e-09	ENSBTAG00000011726	ENSEASG00005022814	ENSCHIG00000020031	CRYL1
GENEID2747	38.119	2.17933	0.335079	6.50393	7.82461e-11	3.98886e-09	ENSBTAG00000011916	ENSEASG00005016621	ENSCHIG00000013071	USP8
GENEID4657	18.0294	4.92486	0.757232	6.50377	7.83321e-11	3.98886e-09	ENSBTAG00000020384	ENSEASG00005001059	ENSCHIG00000013152	WDR47
GENEID1673	34.9342	-2.48883	0.382668	-6.50388	7.82733e-11	3.98886e-09	ENSBTAG00000007123	ENSEASG00005002025	ENSCHIG00000011483	ENSA
GENEID659	26.2701	3.12805	0.481668	6.49421	8.34712e-11	4.21422e-09	ENSBTAG00000002693	ENSEASG00005000346	ENSCHIG00000026147	KANSL2
GENEID3116	35.5125	-4.02749	0.620615	-6.48951	8.6114e-11	4.31081e-09	ENSBTAG00000013533	ENSEASG00005015748	ENSCHIG00000024330	CLIC1
GENEID4978	20.648	3.08691	0.476249	6.4817	9.06925e-11	4.50186e-09	ENSBTAG00000021896	ENSEASG00005008585	ENSCHIG00000026201	NUP214
GENEID864	49.3233	-2.38868	0.369448	-6.46554	1.00938e-10	4.96865e-09	ENSBTAG00000003535	ENSEASG00005019433	ENSCHIG00000001909	DPM3
GENEID1728	32.7141	2.65143	0.411475	6.44371	1.16585e-10	5.69147e-09	ENSBTAG00000007389	ENSEASG00005010069	ENSCHIG00000021984	IFI35
GENEID5285	66.018	-1.94289	0.301695	-6.43994	1.19523e-10	5.78705e-09	ENSBTAG00000031279	ENSEASG00005010393	ENSCHIG00000016509	SELENOM
GENEID1775	18.4673	3.83934	0.596578	6.43561	1.22979e-10	5.90601e-09	ENSBTAG00000007595	ENSEASG00005013750	ENSCHIG00000016719	BROX
GENEID3679	24.5968	3.18266	0.49522	6.42676	1.30351e-10	6.15986e-09	ENSBTAG00000016050	ENSEASG00005020558	ENSCHIG00000009286	CHKB
GENEID2946	39.4423	-2.64804	0.41199	-6.42743	1.29783e-10	6.15986e-09	ENSBTAG00000012790	ENSEASG00005004731	ENSCHIG00000010983	TRIAP1
GENEID2016	41.022	-2.32772	0.362624	-6.41909	1.37094e-10	6.42709e-09	ENSBTAG00000008692	ENSEASG00005021754	ENSCHIG00000008372	UQCR11
GENEID1545	26.3565	2.57427	0.402256	6.39958	1.55807e-10	7.24685e-09	ENSBTAG00000006501	ENSEASG00005012863	ENSCHIG00000007737	DCAF1
GENEID5427	24.7622	2.9273	0.457628	6.39668	1.58791e-10	7.32795e-09	ENSBTAG00000035226	ENSEASG00005016619	ENSCHIG00000026199	TOR1AIP1
GENEID3252	30.0396	-4.2391	0.662867	-6.3951	1.60439e-10	7.34662e-09	ENSBTAG00000014149	ENSEASG00005020393	ENSCHIG00000021337	LCN2
GENEID830	19.4705	-3.81023	0.596856	-6.38383	1.72713e-10	7.84783e-09	ENSBTAG00000003340	ENSEASG00005009371	ENSCHIG00000014646	HDDC2
GENEID1838	41.6193	-2.37926	0.373415	-6.37163	1.8703e-10	8.43349e-09	ENSBTAG00000007844	ENSEASG00005013179	ENSCHIG00000019143	CETN2
GENEID4305	34.5594	2.18644	0.343261	6.3696	1.8952e-10	8.48102e-09	ENSBTAG00000018924	ENSEASG00005010463	ENSCHIG00000016705	QRICH1
GENEID3024	29.5477	-2.55301	0.401337	-6.36127	2.0009e-10	8.8867e-09	ENSBTAG00000013096	ENSEASG00005009951	ENSCHIG00000014140	UNC119
GENEID1161	26.6061	2.64018	0.415928	6.3477	2.18561e-10	9.63462e-09	ENSBTAG00000004887	ENSEASG00005010506	ENSCHIG00000024570	DCTN1
GENEID3584	34.1006	2.16138	0.340678	6.34436	2.23357e-10	9.77309e-09	ENSBTAG00000015572	ENSEASG00005018383	ENSCHIG00000004810	YTHDC1
GENEID3799	20.2048	4.12075	0.650006	6.33955	2.30434e-10	9.97229e-09	ENSBTAG00000016588	ENSEASG00005018177	ENSCHIG00000022535	PGAP6
GENEID3991	35.9102	-2.86235	0.451548	-6.33898	2.31285e-10	9.97229e-09	ENSBTAG00000017442	ENSEASG00005015080	ENSCHIG00000021041	CDO1
GENEID3793	51.0942	1.77767	0.280634	6.33449	2.38126e-10	1.01928e-08	ENSBTAG00000016563	ENSEASG00005007416	ENSCHIG00000016192	GOLGA4
GENEID628	40.4294	-2.40092	0.379173	-6.33199	2.42017e-10	1.02849e-08	ENSBTAG00000002575	ENSEASG00005014497	ENSCHIG00000026529	SSU72
GENEID2352	39.5123	-2.15576	0.340638	-6.32861	2.47378e-10	1.04376e-08	ENSBTAG00000010232	ENSEASG00005013292	ENSCHIG00000016604	NDUFS5
GENEID3801	20.328	3.31075	0.52345	6.32486	2.53458e-10	1.05435e-08	ENSBTAG00000016592	ENSEASG00005018201	ENSCHIG00000020457	CAPN15
GENEID2651	18.1166	4.46623	0.706027	6.32586	2.51834e-10	1.05435e-08	ENSBTAG00000011527	ENSEASG00005000352	ENSCHIG00000024811	NT5C
GENEID275	15.5295	7.9658	1.26088	6.31763	2.656e-10	1.09713e-08	ENSBTAG00000001071	ENSEASG00005019313	ENSCHIG00000015730	WRAP53
GENEID3479	22.2113	3.21008	0.50834	6.31482	2.70478e-10	1.10953e-08	ENSBTAG00000015140	ENSEASG00005010065	ENSCHIG00000024583	RUNDC1
GENEID908	16.0965	4.12855	0.654451	6.30842	2.81893e-10	1.14837e-08	ENSBTAG00000003740	ENSEASG00005012884	ENSCHIG00000026240	KDM6A
GENEID3356	17.2878	4.71477	0.747578	6.30672	2.85005e-10	1.1531e-08	ENSBTAG00000014608	ENSEASG00005009294	ENSCHIG00000011641	KDM1B
GENEID3736	23.436	-7.72749	1.22891	-6.28806	3.2145e-10	1.29171e-08	ENSBTAG00000016335	ENSEASG00005008834	ENSCHIG00000024055	NPM3
GENEID496	78.296	-1.59714	0.254076	-6.28606	3.25618e-10	1.29961e-08	ENSBTAG00000002018	ENSEASG00005018931	ENSCHIG00000025365	EIF5A
GENEID1429	25.9811	2.47424	0.394268	6.27554	3.48434e-10	1.38134e-08	ENSBTAG00000006027	ENSEASG00005002220	ENSCHIG00000015071	USP34
GENEID520	19.4963	-3.84616	0.613552	-6.26867	3.64136e-10	1.43397e-08	ENSBTAG00000002105	ENSEASG00005007555	ENSCHIG00000009683	TEX261
GENEID1057	17.0451	3.44984	0.551982	6.24991	4.10686e-10	1.60657e-08	ENSBTAG00000004368	ENSEASG00005020532	ENSCHIG00000022703	NFATC3
GENEID2455	39.9292	2.0965	0.335602	6.24698	4.18461e-10	1.62621e-08	ENSBTAG00000010626	ENSEASG00005008312	ENSCHIG00000023738	SH3GLB2
GENEID3180	35.8032	2.07447	0.332667	6.23588	4.49247e-10	1.73445e-08	ENSBTAG00000013869	ENSEASG00005019991	ENSCHIG00000013947	SH3BP4
GENEID4269	18.1203	3.42984	0.551461	6.21955	4.98584e-10	1.91242e-08	ENSBTAG00000018796	ENSEASG00005012091	ENSCHIG00000024671	RABGGTA
GENEID2642	18.2612	3.83156	0.616441	6.2156	5.11276e-10	1.93597e-08	ENSBTAG00000011479	ENSEASG00005009597	ENSCHIG00000013342	INPP5K
GENEID5895	32.0725	-2.74283	0.441263	-6.21586	5.1045e-10	1.93597e-08	ENSBTAG00000054776	ENSEASG00005015327	ENSCHIG00000011573	TXNDC17
GENEID2609	31.475	2.19917	0.354301	6.20708	5.39779e-10	2.00269e-08	ENSBTAG00000011356	ENSEASG00005013830	ENSCHIG00000006791	CAMSAP3
GENEID2931	16.4609	3.91546	0.630846	6.20667	5.41188e-10	2.00269e-08	ENSBTAG00000012749	ENSEASG00005003176	ENSCHIG00000015144	CUL7
GENEID4528	22.3107	-7.6079	1.22583	-6.2063	5.42458e-10	2.00269e-08	ENSBTAG00000019831	ENSEASG00005015369	ENSCHIG00000022002	MRPS11
GENEID5902	102.692	-4.55819	0.734276	-6.20773	5.37567e-10	2.00269e-08	ENSBTAG00000055144	ENSEASG00005000706	ENSCHIG00000013743	RPS27A
GENEID2115	28.0542	2.47438	0.39916	6.19897	5.68329e-10	2.08517e-08	ENSBTAG00000009194	ENSEASG00005006177	ENSCHIG00000017764	OSBPL10
GENEID1739	23.6122	-2.99238	0.482915	-6.19649	5.77353e-10	2.09229e-08	ENSBTAG00000007447	ENSEASG00005019356	ENSCHIG00000022798	NUDT4
GENEID3275	68.0268	1.53956	0.248451	6.19662	5.76897e-10	2.09229e-08	ENSBTAG00000014261	ENSEASG00005015075	ENSCHIG00000013566	TARS1
GENEID1034	17.3678	3.37362	0.545033	6.18974	6.02621e-10	2.15738e-08	ENSBTAG00000004282	ENSEASG00005015004	ENSCHIG00000016854	AMBRA1
GENEID2034	17.0958	4.02531	0.650275	6.19017	6.01006e-10	2.15738e-08	ENSBTAG00000008756	ENSEASG00005019716	ENSCHIG00000010930	ELF3
GENEID2204	50.9583	-2.01746	0.326067	-6.18725	6.12209e-10	2.17851e-08	ENSBTAG00000009534	ENSEASG00005004627	ENSCHIG00000017852	NDUFB10
GENEID5167	27.2426	2.96635	0.480051	6.17925	6.44071e-10	2.27816e-08	ENSBTAG00000026604	ENSEASG00005005742	ENSCHIG00000022568	LYRM2
GENEID3506	25.9667	-3.56677	0.577718	-6.1739	6.66267e-10	2.34264e-08	ENSBTAG00000015255	ENSEASG00005004280	ENSCHIG00000018016	ST6GALNAC2
GENEID667	18.538	4.97933	0.80691	6.17086	6.7919e-10	2.37395e-08	ENSBTAG00000002714	ENSEASG00005016342	ENSCHIG00000023476	GNAI1
GENEID4069	17.1819	3.37541	0.54833	6.1558	7.47008e-10	2.59563e-08	ENSBTAG00000017840	ENSEASG00005006215	ENSCHIG00000025797	BAZ2A
GENEID744	18.6542	-3.61717	0.589666	-6.13428	8.55459e-10	2.95508e-08	ENSBTAG00000003017	ENSEASG00005021730	ENSCHIG00000016497	TTC38
GENEID2688	31.9232	-2.47465	0.403625	-6.13107	8.72915e-10	2.99785e-08	ENSBTAG00000011677	ENSEASG00005005200	ENSCHIG00000021891	H1-2
GENEID3828	30.2206	2.26569	0.370081	6.12215	9.23226e-10	3.13502e-08	ENSBTAG00000016730	ENSEASG00005001530	ENSCHIG00000002759	ANP32E
GENEID4533	17.9669	4.22451	0.690042	6.12211	9.23471e-10	3.13502e-08	ENSBTAG00000019853	ENSEASG00005015750	ENSCHIG00000027010	SMURF2
GENEID2234	15.8751	4.71636	0.770724	6.11938	9.3938e-10	3.16589e-08	ENSBTAG00000009677	ENSEASG00005009729	ENSCHIG00000008072	PARP10
GENEID1010	27.3422	-2.48233	0.405693	-6.11872	9.43283e-10	3.16589e-08	ENSBTAG00000004178	ENSEASG00005001306	ENSCHIG00000014174	ACOX2
GENEID208	26.131	2.95022	0.482826	6.11032	9.94315e-10	3.31832e-08	ENSBTAG00000000771	ENSEASG00005001458	ENSCHIG00000018037	DNAJB6
GENEID3299	27.8308	2.50484	0.410146	6.10719	1.01398e-09	3.36493e-08	ENSBTAG00000014376	ENSEASG00005018665	ENSCHIG00000021906	ANKRD13A
GENEID4470	30.8302	2.46873	0.405016	6.09538	1.09175e-09	3.58276e-08	ENSBTAG00000019621	ENSEASG00005003361	ENSCHIG00000018760	NDRG3
GENEID4057	25.6608	2.92993	0.480628	6.09604	1.08727e-09	3.58276e-08	ENSBTAG00000017790	ENSEASG00005017601	ENSCHIG00000026044	B9D1
GENEID1986	60.357	-1.62871	0.267447	-6.08984	1.13025e-09	3.68861e-08	ENSBTAG00000008528	ENSEASG00005006114	ENSCHIG00000015498	SLC25A1
GENEID2305	26.1956	2.39918	0.39515	6.07158	1.26659e-09	4.09293e-08	ENSBTAG00000009990	ENSEASG00005000338	ENSCHIG00000018388	EPS15L1
GENEID5574	16.5907	3.54217	0.583503	6.07053	1.27493e-09	4.09293e-08	ENSBTAG00000044032	ENSEASG00005005843	ENSCHIG00000018714	KDM2A
GENEID1249	17.7418	4.18221	0.688934	6.07056	1.27466e-09	4.09293e-08	ENSBTAG00000005225	ENSEASG00005018522	ENSCHIG00000008911	RAD52
GENEID4143	30.3352	2.30275	0.379931	6.06096	1.35312e-09	4.29725e-08	ENSBTAG00000018229	ENSEASG00005004061	ENSCHIG00000022384	NFIX
GENEID5526	26.3471	3.26729	0.539008	6.06167	1.34719e-09	4.29725e-08	ENSBTAG00000039732	ENSEASG00005011920	ENSCHIG00000016809	BLOC1S5
GENEID3693	17.7238	3.41788	0.564074	6.05929	1.36727e-09	4.31897e-08	ENSBTAG00000016128	ENSEASG00005000420	ENSCHIG00000002911	GGA3
GENEID5174	16.0507	4.31919	0.713982	6.04944	1.45348e-09	4.56688e-08	ENSBTAG00000026851	ENSEASG00005023341	ENSCHIG00000026934	FMNL2
GENEID487	14.782	7.73392	1.2788	6.04781	1.4683e-09	4.58903e-08	ENSBTAG00000001977	ENSEASG00005007755	ENSCHIG00000019783	YIPF6
GENEID4973	28.7663	2.5375	0.420083	6.04046	1.53673e-09	4.77762e-08	ENSBTAG00000021880	ENSEASG00005013257	ENSCHIG00000012633	COQ8A
GENEID1586	21.9637	2.62664	0.435236	6.035	1.58968e-09	4.91634e-08	ENSBTAG00000006689	ENSEASG00005014879	ENSCHIG00000015123	TECTB
GENEID297	19.8282	3.55385	0.589539	6.02819	1.65802e-09	5.07458e-08	ENSBTAG00000001171	ENSEASG00005004886	ENSCHIG00000013098	OGFOD1
GENEID4125	22.4242	5.48904	0.910436	6.02902	1.64953e-09	5.07458e-08	ENSBTAG00000018138	ENSEASG00005003607	ENSCHIG00000017817	GK5
GENEID5220	27.0819	-2.34468	0.389141	-6.02527	1.68832e-09	5.14068e-08	ENSBTAG00000030174	ENSEASG00005002691	ENSCHIG00000021549	ACOX1
GENEID3616	14.979	5.06093	0.840518	6.0212	1.73128e-09	5.24445e-08	ENSBTAG00000015779	ENSEASG00005005165	ENSCHIG00000008989	PML
GENEID399	14.8721	7.50825	1.24869	6.01291	1.82226e-09	5.49188e-08	ENSBTAG00000001626	ENSEASG00005001112	ENSCHIG00000026631	CTPS1
GENEID2135	21.6561	2.91408	0.484881	6.00989	1.85645e-09	5.56651e-08	ENSBTAG00000009279	ENSEASG00005011073	ENSCHIG00000021316	TNKS2
GENEID5424	46.5109	2.21146	0.368262	6.00513	1.91179e-09	5.70352e-08	ENSBTAG00000035083	ENSEASG00005021962	ENSCHIG00000009745	ATXN7L3B
GENEID4840	27.9272	-2.83557	0.472448	-6.00186	1.95069e-09	5.79032e-08	ENSBTAG00000021199	ENSEASG00005004138	ENSCHIG00000024142	COA8
GENEID1658	36.0887	2.12302	0.35449	5.98894	2.11212e-09	6.20711e-08	ENSBTAG00000007015	ENSEASG00005016863	ENSCHIG00000013529	COX11
GENEID795	20.9302	6.52837	1.09002	5.98922	2.10847e-09	6.20711e-08	ENSBTAG00000003199	ENSEASG00005014922	ENSCHIG00000021201	SLC35C1
GENEID5336	23.9799	2.51143	0.41979	5.98259	2.19622e-09	6.40169e-08	ENSBTAG00000032087	ENSEASG00005014992	ENSCHIG00000009907	ATXN2L
GENEID1257	24.1963	4.31741	0.721697	5.98231	2.20001e-09	6.40169e-08	ENSBTAG00000005273	ENSEASG00005022039	ENSCHIG00000013024	IL1R1
GENEID2085	38.974	1.94714	0.325581	5.98049	2.22462e-09	6.44157e-08	ENSBTAG00000009036	ENSEASG00005009905	ENSCHIG00000025101	SUPT6H
GENEID1086	20.6072	2.81019	0.470766	5.96939	2.38139e-09	6.86189e-08	ENSBTAG00000004511	ENSEASG00005010031	ENSCHIG00000021915	VAV2
GENEID1219	28.7187	2.36929	0.39703	5.96752	2.40892e-09	6.8678e-08	ENSBTAG00000005082	ENSEASG00005006670	ENSCHIG00000017040	MED21
GENEID1294	16.5753	3.6386	0.6098	5.96688	2.41832e-09	6.8678e-08	ENSBTAG00000005458	ENSEASG00005005758	ENSCHIG00000018600	TBC1D24
GENEID5186	25.185	-3.63139	0.608507	-5.9677	2.40627e-09	6.8678e-08	ENSBTAG00000027159	ENSEASG00005011750	ENSCHIG00000016408	ZBTB8OS
GENEID5387	16.3594	4.63296	0.778028	5.95474	2.60484e-09	7.3621e-08	ENSBTAG00000033441	ENSEASG00005022811	ENSCHIG00000022997	SHCBP1
GENEID4741	16.2547	4.43967	0.7465	5.94732	2.72567e-09	7.66693e-08	ENSBTAG00000020754	ENSEASG00005006227	ENSCHIG00000018756	ZNF526
GENEID2182	52.5428	-1.91153	0.321531	-5.94509	2.763e-09	7.7351e-08	ENSBTAG00000009479	ENSEASG00005018355	ENSCHIG00000017488	UQCRQ
GENEID5481	23.0629	2.63809	0.443907	5.9429	2.80022e-09	7.80232e-08	ENSBTAG00000038409	ENSEASG00005021748	ENSCHIG00000024579	MBD3
GENEID890	55.0458	1.60219	0.270459	5.92394	3.14319e-09	8.71682e-08	ENSBTAG00000003619	ENSEASG00005009700	ENSCHIG00000025536	SEC24D
GENEID2339	30.9708	2.18991	0.370418	5.912	3.37983e-09	9.28588e-08	ENSBTAG00000010176	ENSEASG00005007403	ENSCHIG00000025045	ILKAP
GENEID2603	23.6421	2.5026	0.42328	5.91241	3.37143e-09	9.28588e-08	ENSBTAG00000011334	ENSEASG00005014681	ENSCHIG00000012491	NADK2
GENEID2733	21.5469	-2.69025	0.455119	-5.91108	3.3987e-09	9.29451e-08	ENSBTAG00000011866	ENSEASG00005016090	ENSCHIG00000021110	PCBD1
GENEID2241	19.1922	2.91364	0.493492	5.90413	3.54517e-09	9.65037e-08	ENSBTAG00000009726	ENSEASG00005019678	ENSCHIG00000013996	KLHL12
GENEID4510	24.792	2.60665	0.441971	5.89778	3.68418e-09	9.94445e-08	ENSBTAG00000019757	ENSEASG00005008761	ENSCHIG00000012622	SUDS3
GENEID5207	22.097	2.61216	0.442914	5.89766	3.68687e-09	9.94445e-08	ENSBTAG00000027924	ENSEASG00005013319	ENSCHIG00000021028	SNX18
GENEID3202	18.9119	2.89119	0.491498	5.88241	4.04338e-09	1.08565e-07	ENSBTAG00000013932	ENSEASG00005011154	ENSCHIG00000012608	CCDC71
GENEID4413	25.8175	2.29894	0.390984	5.87989	4.10546e-09	1.09733e-07	ENSBTAG00000019376	ENSEASG00005017198	ENSCHIG00000023878	FNDC3B
GENEID1168	24.196	-3.40629	0.579399	-5.87899	4.12771e-09	1.09831e-07	ENSBTAG00000004910	ENSEASG00005015404	ENSCHIG00000019795	SLC25A11
GENEID3848	17.1684	-3.47708	0.591627	-5.87714	4.17407e-09	1.10566e-07	ENSBTAG00000016795	ENSEASG00005016689	ENSCHIG00000004465	RUFY3
GENEID4906	28.2002	2.24297	0.381707	5.87616	4.19896e-09	1.10729e-07	ENSBTAG00000021573	ENSEASG00005004178	ENSCHIG00000011633	DCAF12
GENEID1620	26.8582	-2.64417	0.450082	-5.87486	4.23198e-09	1.11104e-07	ENSBTAG00000006852	ENSEASG00005000094	ENSCHIG00000025445	ACYP2
GENEID4310	16.7868	5.4875	0.934276	5.87354	4.26598e-09	1.11501e-07	ENSBTAG00000018945	ENSEASG00005011287	ENSCHIG00000007539	AMOTL1
GENEID1431	21.7758	-7.20924	1.22911	-5.86539	4.48078e-09	1.16599e-07	ENSBTAG00000006039	ENSEASG00005014615	ENSCHIG00000011740	ARHGDIB
GENEID5799	58.3388	-1.83037	0.312116	-5.86439	4.5078e-09	1.16788e-07	ENSBTAG00000050219	ENSEASG00005014925	ENSCHIG00000023350
GENEID4582	18.5911	7.27684	1.24127	5.86241	4.56199e-09	1.17675e-07	ENSBTAG00000020079	ENSEASG00005019701	ENSCHIG00000009330	MAP3K4
GENEID661	22.6845	2.44764	0.417611	5.86106	4.59924e-09	1.1812e-07	ENSBTAG00000002698	ENSEASG00005018405	ENSCHIG00000011616	UBE3B
GENEID5629	38.7758	-2.28892	0.391175	-5.8514	4.87464e-09	1.24652e-07	ENSBTAG00000045980	ENSEASG00005008269	ENSCHIG00000008760	ARF6
GENEID4436	21.7058	2.58791	0.442418	5.84946	4.93179e-09	1.25569e-07	ENSBTAG00000019472	ENSEASG00005020535	ENSCHIG00000016782	NR3C1
GENEID148	14.7435	4.00129	0.685763	5.8348	5.38539e-09	1.3653e-07	ENSBTAG00000000529	ENSEASG00005000490	ENSCHIG00000022829	BTBD9
GENEID2112	26.673	2.34021	0.401915	5.82266	5.7919e-09	1.45586e-07	ENSBTAG00000009181	ENSEASG00005015002	ENSCHIG00000016158	INPP5A
GENEID4420	15.4226	3.71933	0.638692	5.82335	5.76799e-09	1.45586e-07	ENSBTAG00000019414	ENSEASG00005012601	ENSCHIG00000019524	CLK4
GENEID3694	23.7435	-3.01036	0.517427	-5.81794	5.95766e-09	1.49118e-07	ENSBTAG00000016133	ENSEASG00005000432	ENSCHIG00000026974	MRPS7
GENEID786	24.5431	2.46785	0.424337	5.81577	6.0356e-09	1.50347e-07	ENSBTAG00000003162	ENSEASG00005007779	ENSCHIG00000017286	CRYZ
GENEID4396	17.9647	3.04758	0.524076	5.81516	6.05764e-09	1.50347e-07	ENSBTAG00000019298	ENSEASG00005002039	ENSCHIG00000015673	STRADB
GENEID4145	15.7997	3.5135	0.60451	5.81214	6.16777e-09	1.51804e-07	ENSBTAG00000018247	ENSEASG00005007721	ENSCHIG00000014041	OCRL
GENEID506	11.1424	7.55175	1.29921	5.81256	6.15229e-09	1.51804e-07	ENSBTAG00000002055	ENSEASG00005020465	ENSCHIG00000024843	ZFP28
GENEID5837	16.794	-3.94882	0.680105	-5.80618	6.39131e-09	1.56653e-07	ENSBTAG00000052310	ENSEASG00005017482	ENSCHIG00000026608	EIF4EBP3
GENEID2173	13.701	4.58124	0.791262	5.78979	7.04742e-09	1.72021e-07	ENSBTAG00000009453	ENSEASG00005017713	ENSCHIG00000015397	URGCP
GENEID2926	31.6204	-2.31999	0.401172	-5.78303	7.33666e-09	1.78344e-07	ENSBTAG00000012739	ENSEASG00005015362	ENSCHIG00000027244	C1QBP
GENEID3196	13.2628	4.27693	0.740192	5.77813	7.55363e-09	1.82866e-07	ENSBTAG00000013917	ENSEASG00005012920	ENSCHIG00000011921
GENEID2142	21.2533	2.85784	0.494905	5.77452	7.71748e-09	1.8607e-07	ENSBTAG00000009305	ENSEASG00005021017	ENSCHIG00000017376	ANKRD27
GENEID145	18.2267	7.15172	1.23958	5.76947	7.95225e-09	1.90951e-07	ENSBTAG00000000526	ENSEASG00005004238	ENSCHIG00000026652	TOPBP1
GENEID3992	18.6633	-7.11928	1.23432	-5.76775	8.03371e-09	1.92126e-07	ENSBTAG00000017451	ENSEASG00005012084	ENSCHIG00000015276	TSPAN17
GENEID2845	17.4024	-3.43524	0.597185	-5.75239	8.79908e-09	2.09581e-07	ENSBTAG00000012377	ENSEASG00005019270	ENSCHIG00000017046	ECHDC3
GENEID2213	87.6329	1.41244	0.245618	5.75053	8.89657e-09	2.11052e-07	ENSBTAG00000009580	ENSEASG00005003962	ENSCHIG00000023533	SH3BGRL3
GENEID2258	18.893	-3.23953	0.563494	-5.749	8.97702e-09	2.12109e-07	ENSBTAG00000009804	ENSEASG00005022869	ENSCHIG00000027236	ERP44
GENEID2052	15.9498	5.53447	0.962977	5.74725	9.07059e-09	2.13466e-07	ENSBTAG00000008841	ENSEASG00005015306	ENSCHIG00000014809	DCAF15
GENEID3855	48.1958	-1.68799	0.293818	-5.74503	9.19049e-09	2.15429e-07	ENSBTAG00000016822	ENSEASG00005006547	ENSCHIG00000019546	PPIB
GENEID3628	18.1014	2.82459	0.491924	5.74192	9.36088e-09	2.18556e-07	ENSBTAG00000015833	ENSEASG00005008553	ENSCHIG00000017619	DHX30
GENEID3361	19.3944	5.21069	0.907788	5.73999	9.46834e-09	2.20195e-07	ENSBTAG00000014642	ENSEASG00005009637	ENSCHIG00000014486	NAPRT
GENEID1433	19.4541	2.76851	0.482723	5.73519	9.74012e-09	2.25627e-07	ENSBTAG00000006048	ENSEASG00005010398	ENSCHIG00000026749	DCAKD
GENEID213	50.0496	1.65645	0.288863	5.73436	9.788e-09	2.25851e-07	ENSBTAG00000000797	ENSEASG00005005246	ENSCHIG00000011797	MRPL9
GENEID4120	14.9108	4.08021	0.711639	5.73354	9.83559e-09	2.26066e-07	ENSBTAG00000018116	ENSEASG00005010270	ENSCHIG00000012904	MTFP1
GENEID1868	18.4781	3.0615	0.534438	5.72844	1.01361e-08	2.3207e-07	ENSBTAG00000007993	ENSEASG00005014513	ENSCHIG00000022389	CORO1C
GENEID758	20.7438	-3.13119	0.546839	-5.72599	1.02833e-08	2.3453e-07	ENSBTAG00000003066	ENSEASG00005018414	ENSCHIG00000005844	NSA2
GENEID4341	45.1511	-2.08933	0.365164	-5.72161	1.05517e-08	2.39727e-07	ENSBTAG00000019077	ENSEASG00005011676	ENSCHIG00000017326	DAD1
GENEID710	33.3538	-2.01681	0.352718	-5.7179	1.07848e-08	2.44085e-07	ENSBTAG00000002863	ENSEASG00005005395	ENSCHIG00000024466	ACAA2
GENEID558	13.0271	4.51605	0.790493	5.71295	1.11036e-08	2.5034e-07	ENSBTAG00000002287	ENSEASG00005014832	ENSCHIG00000021000	CHD9
GENEID2619	30.5512	2.08644	0.365487	5.70865	1.13876e-08	2.55767e-07	ENSBTAG00000011397	ENSEASG00005013885	ENSCHIG00000012743	UNC13B
GENEID5195	13.4137	4.92785	0.863816	5.70475	1.16517e-08	2.59723e-07	ENSBTAG00000027464	ENSEASG00005022675	ENSCHIG00000000331	FGFRL1
GENEID1390	53.3182	-1.6256	0.284941	-5.70503	1.16323e-08	2.59723e-07	ENSBTAG00000005843	ENSEASG00005006674	ENSCHIG00000009264	REXO2
GENEID976	12.811	4.00146	0.701995	5.70012	1.19721e-08	2.65863e-07	ENSBTAG00000004015	ENSEASG00005012547	ENSCHIG00000000530	KAT6A
GENEID3569	22.6509	2.34328	0.411539	5.69394	1.24142e-08	2.73623e-07	ENSBTAG00000015527	ENSEASG00005010913	ENSCHIG00000014922	MYO1D
GENEID4058	20.2082	-2.98551	0.524328	-5.69398	1.24109e-08	2.73623e-07	ENSBTAG00000017799	ENSEASG00005009796	ENSCHIG00000002225	PITPNB
GENEID4783	14.5668	3.216	0.56494	5.69265	1.25084e-08	2.74673e-07	ENSBTAG00000020944	ENSEASG00005000648	ENSCHIG00000021797	PIEZO1
GENEID4877	122.798	1.2069	0.212114	5.68988	1.27132e-08	2.78137e-07	ENSBTAG00000021421	ENSEASG00005019363	ENSCHIG00000006805	SSR4
GENEID2824	18.228	3.13813	0.5517	5.6881	1.28461e-08	2.79484e-07	ENSBTAG00000012260	ENSEASG00005015715	ENSCHIG00000011810	MTRF1
GENEID4819	16.4098	4.01479	0.70586	5.68779	1.28694e-08	2.79484e-07	ENSBTAG00000021105	ENSEASG00005023496	ENSCHIG00000017984	IRAK4
GENEID2880	17.1682	6.30525	1.10935	5.68372	1.31793e-08	2.85166e-07	ENSBTAG00000012509	ENSEASG00005011791	ENSCHIG00000013926	DYRK1B
GENEID3268	25.7066	-4.53235	0.798456	-5.67639	1.37563e-08	2.96564e-07	ENSBTAG00000014235	ENSEASG00005011998	ENSCHIG00000010474	SMIM12
GENEID3776	64.8532	1.4367	0.253232	5.67346	1.39942e-08	3.00595e-07	ENSBTAG00000016516	ENSEASG00005000784	ENSCHIG00000009613	CYB5R3
GENEID1351	23.2548	-2.76263	0.487055	-5.67211	1.41046e-08	3.01869e-07	ENSBTAG00000005694	ENSEASG00005012384	ENSCHIG00000022468	TMED10
GENEID4483	22.098	2.3766	0.41928	5.66829	1.44227e-08	3.06457e-07	ENSBTAG00000019667	ENSEASG00005017961	ENSCHIG00000012732	RNF187
GENEID1847	64.4782	-1.52203	0.268487	-5.6689	1.43715e-08	3.06457e-07	ENSBTAG00000007900	ENSEASG00005016906	ENSCHIG00000022425	FIS1
GENEID44	19.4237	6.96838	1.23068	5.66223	1.4942e-08	3.16353e-07	ENSBTAG00000000146	ENSEASG00005022234	ENSCHIG00000018767	FARP1
GENEID1758	17.347	-2.90465	0.513548	-5.65604	1.54909e-08	3.26802e-07	ENSBTAG00000007520	ENSEASG00005016605	ENSCHIG00000000350	MAPRE2
GENEID5859	18.92	2.89041	0.511203	5.65413	1.56639e-08	3.29277e-07	ENSBTAG00000053346	ENSEASG00005016068	ENSCHIG00000022848	SPSB2
GENEID302	34.8207	1.85419	0.32809	5.65145	1.59095e-08	3.33254e-07	ENSBTAG00000001189	ENSEASG00005010070	ENSCHIG00000021166	AP1B1
GENEID2170	16.2731	4.55791	0.807726	5.64289	1.67216e-08	3.49027e-07	ENSBTAG00000009441	ENSEASG00005017682	ENSCHIG00000013732	RBBP6
GENEID3243	41.6248	1.73544	0.307602	5.64183	1.68253e-08	3.49954e-07	ENSBTAG00000014105	ENSEASG00005022980	ENSCHIG00000012423	SRPRA
GENEID5183	21.8325	-5.12502	0.908897	-5.63872	1.71317e-08	3.55077e-07	ENSBTAG00000027069	ENSEASG00005006977	ENSCHIG00000006828	RAMAC
GENEID5577	14.2692	5.30493	0.940925	5.638	1.7204e-08	3.55329e-07	ENSBTAG00000044044	ENSEASG00005018895	ENSCHIG00000017027	CLOCK
GENEID2728	94.4377	-1.31394	0.233142	-5.63582	1.74229e-08	3.58597e-07	ENSBTAG00000011843	ENSEASG00005007513	ENSCHIG00000022487	EEF1G
GENEID2866	131.934	1.13632	0.201827	5.63015	1.80054e-08	3.69299e-07	ENSBTAG00000012460	ENSEASG00005020232	ENSCHIG00000014082	ELF5
GENEID159	13.6837	4.06381	0.723708	5.61527	1.96253e-08	4.0113e-07	ENSBTAG00000000571	ENSEASG00005010540	ENSCHIG00000021847	ARHGAP27
GENEID5456	14.5675	3.33059	0.594944	5.59817	2.16627e-08	4.41246e-07	ENSBTAG00000037703	ENSEASG00005018808	ENSCHIG00000014709	MICALL1
GENEID1098	33.4751	-2.35214	0.420231	-5.59726	2.17769e-08	4.42048e-07	ENSBTAG00000004553	ENSEASG00005000156	ENSCHIG00000009601	TPM4
GENEID4821	18.4606	3.30567	0.591023	5.59312	2.23023e-08	4.51163e-07	ENSBTAG00000021116	ENSEASG00005011133	ENSCHIG00000011694	EXOC6
GENEID5248	17.0242	-3.51934	0.629873	-5.58738	2.30525e-08	4.58773e-07	ENSBTAG00000030648	ENSEASG00005018882	ENSCHIG00000026912	MPST
GENEID4107	20.9063	-2.52376	0.451668	-5.58764	2.30177e-08	4.58773e-07	ENSBTAG00000018062	ENSEASG00005011760	ENSCHIG00000008914	KIAA1522
GENEID727	58.159	-1.65052	0.295407	-5.58727	2.30668e-08	4.58773e-07	ENSBTAG00000002944	ENSEASG00005022573	ENSCHIG00000018041	ATP5MC3
GENEID4502	59.0842	-1.52215	0.27237	-5.58855	2.28973e-08	4.58773e-07	ENSBTAG00000019725	ENSEASG00005005061	ENSCHIG00000018014	UBE4A
GENEID5857	48.0372	1.60136	0.286595	5.58755	2.30299e-08	4.58773e-07	ENSBTAG00000053296	ENSEASG00005012830	ENSCHIG00000015968	EGLN1
GENEID178	48.4561	-1.71181	0.30651	-5.58484	2.33921e-08	4.61339e-07	ENSBTAG00000000678	ENSEASG00005006284	ENSCHIG00000017250	CSDE1
GENEID1461	58.4851	-1.60179	0.28679	-5.58523	2.33392e-08	4.61339e-07	ENSBTAG00000006134	ENSEASG00005007327	ENSCHIG00000017947	DYNLRB1
GENEID1752	33.5315	1.94181	0.347712	5.58455	2.34301e-08	4.61339e-07	ENSBTAG00000007498	ENSEASG00005023159	ENSCHIG00000026209	ZGPAT
GENEID4182	24.8974	2.7137	0.48608	5.58282	2.36652e-08	4.6394e-07	ENSBTAG00000018387	ENSEASG00005022177	ENSCHIG00000020574	EIPR1
GENEID4032	33.6354	1.92109	0.344131	5.58242	2.37193e-08	4.6394e-07	ENSBTAG00000017662	ENSEASG00005002887	ENSCHIG00000010193	EEF2K
GENEID3144	12.6752	4.79665	0.86025	5.57588	2.46285e-08	4.80133e-07	ENSBTAG00000013658	ENSEASG00005018526	ENSCHIG00000004284	ERC1
GENEID3434	15.2235	7.01363	1.25871	5.57209	2.51694e-08	4.89065e-07	ENSBTAG00000014923	ENSEASG00005004890	ENSCHIG00000020676	BBS2
GENEID722	18.4481	5.09441	0.914763	5.56911	2.56042e-08	4.95882e-07	ENSBTAG00000002917	ENSEASG00005001984	ENSCHIG00000024028	PRKAG2
GENEID2285	38.8187	1.83644	0.329998	5.56501	2.62136e-08	5.06025e-07	ENSBTAG00000009917	ENSEASG00005009622	ENSCHIG00000015013	PIP5K1B
GENEID888	22.1399	2.75048	0.494323	5.56413	2.63464e-08	5.06932e-07	ENSBTAG00000003609	ENSEASG00005001104	ENSCHIG00000015010	PBDC1
GENEID2450	19.1456	2.53106	0.454973	5.56311	2.65005e-08	5.08242e-07	ENSBTAG00000010613	ENSEASG00005007542	ENSCHIG00000017195	NUP188
GENEID3337	31.1183	-2.08381	0.374645	-5.5621	2.66547e-08	5.09545e-07	ENSBTAG00000014505	ENSEASG00005006500	ENSCHIG00000005996	NGRN
GENEID2050	29.9936	2.18331	0.392881	5.55717	2.74184e-08	5.20774e-07	ENSBTAG00000008835	ENSEASG00005016313	ENSCHIG00000024637	GPANK1
GENEID204	40.9555	1.70901	0.307507	5.55764	2.73443e-08	5.20774e-07	ENSBTAG00000000754	ENSEASG00005002799	ENSCHIG00000017773	PPP2R5A
GENEID4222	29.2421	-2.04916	0.368842	-5.55565	2.76588e-08	5.23655e-07	ENSBTAG00000018588	ENSEASG00005003998	ENSCHIG00000001154	TMBIM6
GENEID689	50.5505	1.54306	0.277798	5.55462	2.78218e-08	5.25058e-07	ENSBTAG00000002778	ENSEASG00005004508	ENSCHIG00000011211	SF3B2
GENEID229	51.2627	1.54822	0.278783	5.5535	2.80003e-08	5.26745e-07	ENSBTAG00000000848	ENSEASG00005001884	ENSCHIG00000020611	SNRNP200
GENEID5891	25.2305	3.55632	0.640621	5.55136	2.83457e-08	5.31549e-07	ENSBTAG00000054656	ENSEASG00005007580	ENSCHIG00000021303	PAIP2B
GENEID5040	16.5907	2.81962	0.507968	5.55079	2.84385e-08	5.31603e-07	ENSBTAG00000023018	ENSEASG00005019278	ENSCHIG00000015697	PARG
GENEID2413	40.3168	-1.91306	0.344878	-5.54706	2.90505e-08	5.4133e-07	ENSBTAG00000010481	ENSEASG00005011185	ENSCHIG00000006820	UBXN1
GENEID11	13.8389	3.57224	0.644757	5.54044	3.01711e-08	5.5998e-07	ENSBTAG00000000039	ENSEASG00005005837	ENSCHIG00000016745	SIRT7
GENEID4422	12.4753	4.78189	0.863151	5.54004	3.0241e-08	5.5998e-07	ENSBTAG00000019427	ENSEASG00005005182	ENSCHIG00000018335	KIAA0232
GENEID129	29.1939	-2.47253	0.447129	-5.52978	3.20628e-08	5.9186e-07	ENSBTAG00000000451	ENSEASG00005012699	ENSCHIG00000026099	TMEM126A
GENEID1970	31.4285	1.95669	0.353945	5.52823	3.23472e-08	5.95249e-07	ENSBTAG00000008442	ENSEASG00005010567	ENSCHIG00000012970	NSF
GENEID235	11.0536	6.99719	1.26738	5.52097	3.37134e-08	6.18462e-07	ENSBTAG00000000878	ENSEASG00005020230	ENSCHIG00000017614	RB1CC1
GENEID3201	38.4514	1.96645	0.356437	5.51696	3.44906e-08	6.30761e-07	ENSBTAG00000013931	ENSEASG00005010899	ENSCHIG00000013136	CIAO2B
GENEID2811	14.283	3.48239	0.631942	5.51061	3.57585e-08	6.51931e-07	ENSBTAG00000012197	ENSEASG00005021502	ENSCHIG00000016014	AP5Z1
GENEID4740	36.7573	1.80399	0.327452	5.50918	3.60499e-08	6.55222e-07	ENSBTAG00000020751	ENSEASG00005010222	ENSCHIG00000009445	HSF1
GENEID4626	20.2205	2.54425	0.462046	5.50647	3.6609e-08	6.63342e-07	ENSBTAG00000020281	ENSEASG00005008300	ENSCHIG00000024159	NIN
GENEID4544	38.4559	2.31652	0.420772	5.50539	3.68346e-08	6.65388e-07	ENSBTAG00000019903	ENSEASG00005010035	ENSCHIG00000009603	RAMP2
GENEID5324	23.2089	2.39047	0.434468	5.50207	3.75357e-08	6.75987e-07	ENSBTAG00000031852	ENSEASG00005013156	ENSCHIG00000015189	TBC1D10B
GENEID5694	21.2944	-2.72422	0.495372	-5.49935	3.81198e-08	6.84418e-07	ENSBTAG00000047139	ENSEASG00005009390	ENSCHIG00000017588	SPRING1
GENEID1944	17.8568	4.45319	0.810196	5.49644	3.87538e-08	6.93693e-07	ENSBTAG00000008350	ENSEASG00005021248	ENSCHIG00000026513	KLHL21
GENEID5397	14.7873	4.6473	0.846108	5.49257	3.96137e-08	7.06943e-07	ENSBTAG00000033679	ENSEASG00005006090	ENSCHIG00000019377	HLCS
GENEID3282	22.8716	2.32619	0.423667	5.49061	4.00558e-08	7.12327e-07	ENSBTAG00000014297	ENSEASG00005005486	ENSCHIG00000022479	MOV10
GENEID5844	12.6605	4.16676	0.758951	5.49016	4.01566e-08	7.12327e-07	ENSBTAG00000052417	ENSEASG00005008234	ENSCHIG00000022445	THAP2
GENEID674	24.7993	2.12423	0.38718	5.48642	4.10156e-08	7.25188e-07	ENSBTAG00000002726	ENSEASG00005010589	ENSCHIG00000019893	CDC27
GENEID241	20.3437	2.43758	0.444332	5.48594	4.11271e-08	7.25188e-07	ENSBTAG00000000902	ENSEASG00005020382	ENSCHIG00000001994	OGT
GENEID973	14.5341	3.06842	0.559662	5.48263	4.19043e-08	7.36693e-07	ENSBTAG00000004005	ENSEASG00005003421	ENSCHIG00000002769	WDR7
GENEID2875	33.3127	-2.00139	0.365457	-5.4764	4.34061e-08	7.6083e-07	ENSBTAG00000012490	ENSEASG00005015648	ENSCHIG00000015575	ETFA
GENEID4127	17.0742	3.5791	0.655307	5.46171	4.71564e-08	8.24121e-07	ENSBTAG00000018156	ENSEASG00005009188	ENSCHIG00000026266	KRTCAP3
GENEID499	117.509	-1.21135	0.221829	-5.46071	4.74221e-08	8.2632e-07	ENSBTAG00000002038	ENSEASG00005007625	ENSCHIG00000019403	RPL14
GENEID1089	14.1411	3.47261	0.636118	5.45907	4.78633e-08	8.31555e-07	ENSBTAG00000004517	ENSEASG00005000252	ENSCHIG00000011437	TARBP1
GENEID4540	18.2329	2.84938	0.522281	5.45564	4.87977e-08	8.4283e-07	ENSBTAG00000019887	ENSEASG00005013256	ENSCHIG00000000497	DHODH
GENEID5221	56.2848	-1.57691	0.289017	-5.45611	4.86682e-08	8.4283e-07	ENSBTAG00000030209	ENSEASG00005005817	ENSCHIG00000021653	ARHGDIA
GENEID1107	26.6691	-2.45055	0.449564	-5.45095	5.01019e-08	8.62833e-07	ENSBTAG00000004604	ENSEASG00005005971	ENSCHIG00000018622	CCDC124
GENEID1810	33.0214	1.98548	0.364524	5.44676	5.12957e-08	8.80826e-07	ENSBTAG00000007721	ENSEASG00005023302	ENSCHIG00000024448	DPM1
GENEID3722	18.6501	-2.73609	0.502847	-5.44119	5.29247e-08	9.06162e-07	ENSBTAG00000016277	ENSEASG00005006377	ENSCHIG00000021377	MTARC2
GENEID2015	19.8759	2.61395	0.480507	5.43999	5.3285e-08	9.09695e-07	ENSBTAG00000008685	ENSEASG00005022184	ENSCHIG00000019261	TRAPPC12
GENEID214	39.4935	1.70938	0.314398	5.43699	5.41887e-08	9.22457e-07	ENSBTAG00000000799	ENSEASG00005021047	ENSCHIG00000025576	ICA1
GENEID2592	16.147	3.51039	0.646704	5.42812	5.69493e-08	9.66665e-07	ENSBTAG00000011278	ENSEASG00005007537	ENSCHIG00000024548	XYLB
GENEID5491	21.175	-3.19459	0.588843	-5.4252	5.78905e-08	9.77617e-07	ENSBTAG00000038745	ENSEASG00005005610	ENSCHIG00000002880	CHMP6
GENEID5325	58.201	-1.60412	0.295685	-5.42509	5.79255e-08	9.77617e-07	ENSBTAG00000031875	ENSEASG00005004475	ENSCHIG00000022373	BANF1
GENEID5764	32.4491	-2.25807	0.416306	-5.42406	5.82599e-08	9.80459e-07	ENSBTAG00000048824	ENSEASG00005014331	ENSCHIG00000000296	PET100
GENEID5035	23.9622	2.20606	0.407376	5.41529	6.119e-08	1.02685e-06	ENSBTAG00000022847	ENSEASG00005003563	ENSCHIG00000010796	HEATR5A
GENEID1297	22.5992	2.24175	0.414477	5.40862	6.35109e-08	1.06277e-06	ENSBTAG00000005469	ENSEASG00005018793	ENSCHIG00000007510	CCAR2
GENEID2839	124.548	-1.19137	0.220421	-5.40499	6.48114e-08	1.08147e-06	ENSBTAG00000012344	ENSEASG00005019851	ENSCHIG00000025233	RPL26
GENEID2782	27.7085	-3.92222	0.725925	-5.40306	6.55138e-08	1.09011e-06	ENSBTAG00000012069	ENSEASG00005021441	ENSCHIG00000020840	CCDC167
GENEID4027	32.8881	2.11777	0.392036	5.40196	6.59159e-08	1.09203e-06	ENSBTAG00000017631	ENSEASG00005004659	ENSCHIG00000006049	GFER
GENEID5063	21.0246	2.9611	0.548176	5.40174	6.59989e-08	1.09203e-06	ENSBTAG00000023847	ENSEASG00005013487	ENSCHIG00000025772	IKZF5
GENEID3066	15.4331	-4.10751	0.761488	-5.39406	6.88849e-08	1.1366e-06	ENSBTAG00000013275	ENSEASG00005017785	ENSCHIG00000011007	MAD2L2
GENEID5729	42.2124	1.62742	0.302334	5.38286	7.33104e-08	1.20625e-06	ENSBTAG00000047834	ENSEASG00005022218	ENSCHIG00000022409	EFR3A
GENEID1555	17.7628	3.07579	0.571886	5.37833	7.51811e-08	1.2336e-06	ENSBTAG00000006542	ENSEASG00005017191	ENSCHIG00000023058	RABEP2
GENEID4575	26.2966	2.19915	0.409342	5.3724	7.76944e-08	1.26779e-06	ENSBTAG00000020047	ENSEASG00005011829	ENSCHIG00000014224	MON1A
GENEID5052	112.466	-1.15308	0.214612	-5.37283	7.75115e-08	1.26779e-06	ENSBTAG00000023462	ENSEASG00005019216	ENSCHIG00000010409	RPS6
GENEID1342	74.6791	-1.31652	0.245132	-5.37066	7.84508e-08	1.27661e-06	ENSBTAG00000005664	ENSEASG00005009615	ENSCHIG00000023201	YWHAE
GENEID1227	20.2941	2.40709	0.448263	5.36982	7.88172e-08	1.27905e-06	ENSBTAG00000005138	ENSEASG00005004956	ENSCHIG00000004539	BCL9L
GENEID903	15.1759	3.85045	0.717527	5.36628	8.0379e-08	1.29943e-06	ENSBTAG00000003702	ENSEASG00005002856	ENSCHIG00000015562	ANGEL2
GENEID3657	15.3086	4.96945	0.926103	5.36597	8.05134e-08	1.29943e-06	ENSBTAG00000015965	ENSEASG00005006490	ENSCHIG00000012152	ZC3H8
GENEID4061	18.0801	-5.00635	0.933813	-5.36119	8.26733e-08	1.33066e-06	ENSBTAG00000017804	ENSEASG00005014958	ENSCHIG00000016843	BNIP3
GENEID4178	16.4555	2.98033	0.556976	5.35091	8.75152e-08	1.40476e-06	ENSBTAG00000018363	ENSEASG00005020055	ENSCHIG00000015110	RBM48
GENEID3410	14.9367	3.85912	0.721745	5.34693	8.9461e-08	1.4321e-06	ENSBTAG00000014825	ENSEASG00005009990	ENSCHIG00000022761	NLK
GENEID4421	35.0625	-2.05286	0.384185	-5.34341	9.12123e-08	1.45619e-06	ENSBTAG00000019419	ENSEASG00005021708	ENSCHIG00000008587	NDUFS7
GENEID4595	25.4084	2.13949	0.400509	5.34192	9.19656e-08	1.46426e-06	ENSBTAG00000020126	ENSEASG00005007206	ENSCHIG00000023439	MYO10
GENEID5471	16.3942	4.34259	0.813489	5.33823	9.38598e-08	1.48717e-06	ENSBTAG00000038148	ENSEASG00005016448	ENSCHIG00000010690	SOWAHB
GENEID4019	35.0064	1.75424	0.328624	5.33813	9.39078e-08	1.48717e-06	ENSBTAG00000017574	ENSEASG00005019130	ENSCHIG00000022777	LMNA
GENEID4856	19.9544	3.40841	0.638592	5.33737	9.43026e-08	1.48943e-06	ENSBTAG00000021276	ENSEASG00005003845	ENSCHIG00000016300	TFF3
GENEID2447	24.5021	-3.1095	0.583084	-5.33285	9.66828e-08	1.52083e-06	ENSBTAG00000010604	ENSEASG00005007309	ENSCHIG00000012839	PNO1
GENEID4567	33.3563	-1.9548	0.366574	-5.33262	9.68056e-08	1.52083e-06	ENSBTAG00000019998	ENSEASG00005004592	ENSCHIG00000022722	HAGH
GENEID571	49.1412	1.57147	0.294721	5.33207	9.70985e-08	1.52138e-06	ENSBTAG00000002356	ENSEASG00005008443	ENSCHIG00000026214	RBM47
GENEID2089	21.1384	6.24484	1.17134	5.33137	9.74758e-08	1.52325e-06	ENSBTAG00000009055	ENSEASG00005009261	ENSCHIG00000014974	RNF144B
GENEID3791	20.4564	2.52108	0.472924	5.33084	9.77589e-08	1.52365e-06	ENSBTAG00000016561	ENSEASG00005004581	ENSCHIG00000024194	NUBP2
GENEID4326	39.389	-1.95805	0.36736	-5.33005	9.8185e-08	1.52626e-06	ENSBTAG00000019025	ENSEASG00005023097	ENSCHIG00000021213	NDUFA11
GENEID3810	35.9357	-1.86869	0.350708	-5.32834	9.91118e-08	1.53662e-06	ENSBTAG00000016648	ENSEASG00005021483	ENSCHIG00000019835	BSG
GENEID416	15.923	2.7658	0.519299	5.32602	1.00386e-07	1.54668e-06	ENSBTAG00000001693	ENSEASG00005016266	ENSCHIG00000023793	RPAP1
GENEID5160	13.596	3.03928	0.570622	5.32626	1.00254e-07	1.54668e-06	ENSBTAG00000026403	ENSEASG00005000963	ENSCHIG00000017639	CREBBP
GENEID4130	21.077	3.26762	0.613559	5.32569	1.00572e-07	1.54668e-06	ENSBTAG00000018164	ENSEASG00005009133	ENSCHIG00000010827	FNDC4
GENEID14	28.4403	-2.71139	0.509156	-5.32526	1.00808e-07	1.54668e-06	ENSBTAG00000000050	ENSEASG00005021141	ENSCHIG00000000334	PSMG3
GENEID4433	14.4226	3.68093	0.691864	5.32032	1.03587e-07	1.58521e-06	ENSBTAG00000019465	ENSEASG00005005300	ENSCHIG00000027230	ITPKC
GENEID4406	29.3038	1.96539	0.369988	5.31203	1.08411e-07	1.65474e-06	ENSBTAG00000019336	ENSEASG00005014334	ENSCHIG00000013014	DVL3
GENEID1488	32.0927	1.89972	0.357946	5.30729	1.11265e-07	1.69392e-06	ENSBTAG00000006242	ENSEASG00005007144	ENSCHIG00000022050	USP9X
GENEID4875	23.6647	-2.5449	0.479757	-5.30457	1.1294e-07	1.715e-06	ENSBTAG00000021416	ENSEASG00005019889	ENSCHIG00000000416	PRXL2A
GENEID2955	11.6785	3.85584	0.727008	5.30371	1.13474e-07	1.7187e-06	ENSBTAG00000012833	ENSEASG00005021527	ENSCHIG00000020721	ATG2B
GENEID574	28.1639	-2.15831	0.407098	-5.3017	1.14731e-07	1.73328e-06	ENSBTAG00000002377	ENSEASG00005012040	ENSCHIG00000016929	PSMB2
GENEID1426	37.0742	1.64786	0.310897	5.30032	1.15599e-07	1.74195e-06	ENSBTAG00000006014	ENSEASG00005015245	ENSCHIG00000006795	GBF1
GENEID1381	19.3158	2.68038	0.505766	5.29964	1.16031e-07	1.74402e-06	ENSBTAG00000005815	ENSEASG00005011939	ENSCHIG00000026997	RNF31
GENEID3885	18.2576	3.00214	0.566669	5.29787	1.17161e-07	1.75652e-06	ENSBTAG00000016956	ENSEASG00005009472	ENSCHIG00000022447	GANAB
GENEID2502	18.5827	2.66623	0.503604	5.2943	1.19475e-07	1.78667e-06	ENSBTAG00000010818	ENSEASG00005014175	ENSCHIG00000025547	AEBP2
GENEID2906	20.5733	2.30409	0.435409	5.29179	1.21126e-07	1.80348e-06	ENSBTAG00000012657	ENSEASG00005019037	ENSCHIG00000000068	ZSWIM8
GENEID4065	36.6352	-1.77952	0.336288	-5.29166	1.21209e-07	1.80348e-06	ENSBTAG00000017825	ENSEASG00005014291	ENSCHIG00000015273	SEC13
GENEID3305	20.3353	2.53398	0.479136	5.28865	1.23221e-07	1.82881e-06	ENSBTAG00000014393	ENSEASG00005019265	ENSCHIG00000025142	CLK2
GENEID314	13.7183	-4.11962	0.779919	-5.28212	1.27698e-07	1.8905e-06	ENSBTAG00000001269	ENSEASG00005019466	ENSCHIG00000026960	TMEM165
GENEID5008	16.1992	3.44568	0.653017	5.27656	1.31632e-07	1.93977e-06	ENSBTAG00000021996	ENSEASG00005020044	ENSCHIG00000006633	GATAD1
GENEID2560	15.3086	5.91383	1.12079	5.27649	1.31683e-07	1.93977e-06	ENSBTAG00000011137	ENSEASG00005008668	ENSCHIG00000015248	MORN4
GENEID1251	13.754	3.50104	0.664471	5.26891	1.37236e-07	2.01655e-06	ENSBTAG00000005246	ENSEASG00005005081	ENSCHIG00000009546	DIP2B
GENEID4286	12.7005	6.73211	1.27841	5.26602	1.39411e-07	2.04342e-06	ENSBTAG00000018852	ENSEASG00005015194	ENSCHIG00000024660	APC
GENEID3915	11.3773	4.57123	0.868365	5.26418	1.40817e-07	2.05892e-06	ENSBTAG00000017082	ENSEASG00005016825	ENSCHIG00000023541	POR
GENEID3384	31.2232	-2.11149	0.401204	-5.26287	1.41824e-07	2.06853e-06	ENSBTAG00000014729	ENSEASG00005016160	ENSCHIG00000011385	MRPL51
GENEID3916	15.6101	-4.85758	0.923308	-5.26106	1.43229e-07	2.07876e-06	ENSBTAG00000017085	ENSEASG00005022270	ENSCHIG00000005958	AGA
GENEID3462	47.1313	1.56422	0.297316	5.26114	1.43161e-07	2.07876e-06	ENSBTAG00000015083	ENSEASG00005019722	ENSCHIG00000018667	FBXO9
GENEID5120	16.6587	-2.71107	0.516372	-5.25022	1.51919e-07	2.19948e-06	ENSBTAG00000025462	ENSEASG00005022021	ENSCHIG00000011819	GADD45B
GENEID5055	15.9117	-3.69516	0.704076	-5.24825	1.53553e-07	2.2166e-06	ENSBTAG00000023610	ENSEASG00005001205	ENSCHIG00000001219	U2AF1L4
GENEID476	15.7239	-3.10602	0.591861	-5.24789	1.53852e-07	2.2166e-06	ENSBTAG00000001922	ENSEASG00005003321	ENSCHIG00000014273	AKIP1
GENEID5489	12.0643	3.71523	0.708566	5.24331	1.57718e-07	2.26676e-06	ENSBTAG00000038716	ENSEASG00005014420	ENSCHIG00000011476	SKI
GENEID1879	15.2016	-4.27964	0.816381	-5.24221	1.58668e-07	2.27488e-06	ENSBTAG00000008033	ENSEASG00005020651	ENSCHIG00000002356	PPP6C
GENEID4616	17.3505	3.61091	0.689277	5.23869	1.61724e-07	2.31308e-06	ENSBTAG00000020226	ENSEASG00005021924	ENSCHIG00000017172	CHRAC1
GENEID1078	26.3578	2.31287	0.442692	5.22456	1.7457e-07	2.49079e-06	ENSBTAG00000004457	ENSEASG00005012337	ENSCHIG00000019272	ORAI1
GENEID742	20.4276	2.449	0.468815	5.22382	1.75274e-07	2.4948e-06	ENSBTAG00000003002	ENSEASG00005021102	ENSCHIG00000016603	WDR75
GENEID5053	23.4433	-3.8671	0.740958	-5.21905	1.79842e-07	2.55367e-06	ENSBTAG00000023513	ENSEASG00005016812	ENSCHIG00000022989	DNAJC19
GENEID4153	30.505	2.22158	0.425721	5.21841	1.80469e-07	2.55643e-06	ENSBTAG00000018269	ENSEASG00005009270	ENSCHIG00000018062	MPV17
GENEID5158	115.161	-1.18565	0.227458	-5.2126	1.86209e-07	2.63143e-06	ENSBTAG00000026327	ENSEASG00005010978	ENSCHIG00000025056	RPL8
GENEID1239	33.3936	1.75121	0.335989	5.2121	1.86717e-07	2.6323e-06	ENSBTAG00000005186	ENSEASG00005023391	ENSCHIG00000017333	DBNDD2
GENEID3239	17.8712	-2.94665	0.565513	-5.21057	1.88262e-07	2.64777e-06	ENSBTAG00000014093	ENSEASG00005006481	ENSCHIG00000003808	IDH2
GENEID5454	54.1986	-6.32348	1.21475	-5.20559	1.93385e-07	2.71336e-06	ENSBTAG00000037651	ENSEASG00005000932	ENSCHIG00000012385	S100A2
GENEID1422	24.2347	3.35486	0.644614	5.20445	1.94573e-07	2.71622e-06	ENSBTAG00000006001	ENSEASG00005022401	ENSCHIG00000010686	STAP2
GENEID1383	10.1417	7.08268	1.36087	5.20452	1.94496e-07	2.71622e-06	ENSBTAG00000005819	ENSEASG00005014237	ENSCHIG00000024140	CCDC61
GENEID167	33.7076	1.86549	0.358467	5.20407	1.94968e-07	2.71622e-06	ENSBTAG00000000613	ENSEASG00005003790	ENSCHIG00000014334	ELAVL1
GENEID3866	34.7407	-2.0153	0.387458	-5.20134	1.97861e-07	2.75004e-06	ENSBTAG00000016858	ENSEASG00005016046	ENSCHIG00000018882	SAR1A
GENEID1817	11.298	-3.81007	0.733289	-5.19586	2.03772e-07	2.82554e-06	ENSBTAG00000007743	ENSEASG00005017408	ENSCHIG00000021531	PUS7
GENEID2266	13.361	3.22334	0.620481	5.19491	2.04819e-07	2.83342e-06	ENSBTAG00000009845	ENSEASG00005021276	ENSCHIG00000017297	ITPK1
GENEID2020	8.47734	7.04196	1.35619	5.19247	2.07519e-07	2.85738e-06	ENSBTAG00000008703	ENSEASG00005007360	ENSCHIG00000016319	EIF2AK2
GENEID1454	25.1936	1.99285	0.383772	5.1928	2.07156e-07	2.85738e-06	ENSBTAG00000006103	ENSEASG00005001514	ENSCHIG00000012853	XRCC6
GENEID3852	35.9374	1.85424	0.357384	5.18837	2.12147e-07	2.91431e-06	ENSBTAG00000016810	ENSEASG00005009658	ENSCHIG00000016380	PYCR3
GENEID1449	22.7443	-2.76228	0.533008	-5.18243	2.19011e-07	3.00162e-06	ENSBTAG00000006085	ENSEASG00005014397	ENSCHIG00000015354	DDOST
GENEID2128	15.8538	3.159	0.609672	5.18147	2.20147e-07	3.0102e-06	ENSBTAG00000009242	ENSEASG00005007611	ENSCHIG00000003741	ZNF638
GENEID5363	23.563	-5.59099	1.08027	-5.17557	2.27219e-07	3.09973e-06	ENSBTAG00000032872	ENSEASG00005001507	ENSCHIG00000018603	THOC7
GENEID4932	64.5823	-1.45125	0.280783	-5.16859	2.35862e-07	3.21022e-06	ENSBTAG00000021705	ENSEASG00005012056	ENSCHIG00000020452	UFC1
GENEID4340	11.3963	4.86818	0.942291	5.16632	2.38744e-07	3.24198e-06	ENSBTAG00000019076	ENSEASG00005016572	ENSCHIG00000023615	PAK6
GENEID2261	14.7002	2.83435	0.548699	5.16558	2.397e-07	3.24749e-06	ENSBTAG00000009822	ENSEASG00005001236	ENSCHIG00000017595	PPP4R1
GENEID126	22.6057	2.18221	0.422601	5.16376	2.42037e-07	3.27021e-06	ENSBTAG00000000439	ENSEASG00005016502	ENSCHIG00000008838	SFSWAP
GENEID5034	40.9288	1.77572	0.343904	5.16342	2.42484e-07	3.27021e-06	ENSBTAG00000022825	ENSEASG00005001267	ENSCHIG00000005545	BRI3
GENEID2152	28.3655	1.89841	0.367729	5.16252	2.43647e-07	3.27841e-06	ENSBTAG00000009374	ENSEASG00005017456	ENSCHIG00000024572	PARP2
GENEID115	32.9724	1.76469	0.342164	5.15742	2.50373e-07	3.36126e-06	ENSBTAG00000000411	ENSEASG00005005773	ENSCHIG00000025208	HGS
GENEID3954	30.3738	1.81675	0.352326	5.15646	2.51667e-07	3.37096e-06	ENSBTAG00000017253	ENSEASG00005010173	ENSCHIG00000007022	MECR
GENEID4007	22.2374	2.63218	0.510824	5.1528	2.56628e-07	3.42965e-06	ENSBTAG00000017543	ENSEASG00005007456	ENSCHIG00000026490	ATP23
GENEID491	17.6627	-3.19648	0.620449	-5.15188	2.57889e-07	3.43872e-06	ENSBTAG00000001992	ENSEASG00005020020	ENSCHIG00000009890	CYP51A1
GENEID5162	10.8455	-6.51626	1.2651	-5.15078	2.59399e-07	3.45106e-06	ENSBTAG00000026422	ENSEASG00005017882	ENSCHIG00000011330	MPG
GENEID5429	10.404	-7.15536	1.39079	-5.14482	2.6778e-07	3.55455e-06	ENSBTAG00000035244	ENSEASG00005001343	ENSCHIG00000022775	ANKRD39
GENEID5794	12.906	4.24347	0.824969	5.1438	2.6924e-07	3.56593e-06	ENSBTAG00000050078	ENSEASG00005015165	ENSCHIG00000019942	SFXN5
GENEID4045	12.0843	4.26337	0.829127	5.142	2.71827e-07	3.59213e-06	ENSBTAG00000017739	ENSEASG00005019057	ENSCHIG00000008836	TNK1
GENEID4242	26.3914	2.19319	0.426637	5.14065	2.7379e-07	3.61e-06	ENSBTAG00000018674	ENSEASG00005011897	ENSCHIG00000019850	PAK1IP1
GENEID2749	8.37107	6.88584	1.33989	5.1391	2.76064e-07	3.63187e-06	ENSBTAG00000011924	ENSEASG00005009509	ENSCHIG00000013401	CFAP73
GENEID4699	19.0879	-3.2451	0.631509	-5.13865	2.76716e-07	3.63236e-06	ENSBTAG00000020547	ENSEASG00005019531	ENSCHIG00000012576	BCAP31
GENEID4535	11.356	4.95574	0.964528	5.13799	2.77687e-07	3.63702e-06	ENSBTAG00000019857	ENSEASG00005001588	ENSCHIG00000016816	OTUD4
GENEID1170	20.0461	-2.38263	0.463848	-5.13667	2.79655e-07	3.6547e-06	ENSBTAG00000004916	ENSEASG00005023181	ENSCHIG00000027204	ARFGAP1
GENEID328	11.9065	3.56985	0.69511	5.13567	2.81144e-07	3.66604e-06	ENSBTAG00000001323	ENSEASG00005018183	ENSCHIG00000015858	CENPC
GENEID3403	12.8795	3.29477	0.641834	5.13336	2.84615e-07	3.70313e-06	ENSBTAG00000014799	ENSEASG00005000330	ENSCHIG00000025430	ARMC7
GENEID3869	19.3279	3.0644	0.597254	5.13082	2.88486e-07	3.74525e-06	ENSBTAG00000016878	ENSEASG00005013439	ENSCHIG00000010052	WDR59
GENEID4984	12.1601	3.77885	0.736678	5.12958	2.90388e-07	3.76167e-06	ENSBTAG00000021918	ENSEASG00005010032	ENSCHIG00000021460	EZH1
GENEID895	11.2804	4.85057	0.946074	5.12705	2.9431e-07	3.7997e-06	ENSBTAG00000003667	ENSEASG00005005435	ENSCHIG00000021342	TLN2
GENEID3550	9.04169	-6.64486	1.29609	-5.12686	2.9461e-07	3.7997e-06	ENSBTAG00000015437	ENSEASG00005008353	ENSCHIG00000008995	NTMT1
GENEID4442	15.5743	-4.77769	0.932294	-5.12465	2.98085e-07	3.83613e-06	ENSBTAG00000019509	ENSEASG00005019284	ENSCHIG00000014304	NUDT5
GENEID4034	18.905	-3.97839	0.776413	-5.12406	2.9902e-07	3.83981e-06	ENSBTAG00000017676	ENSEASG00005009130	ENSCHIG00000012810	TPK1
GENEID2240	10.4595	4.97127	0.970301	5.12343	3.00028e-07	3.8444e-06	ENSBTAG00000009715	ENSEASG00005015159	ENSCHIG00000025218	PDCD11
GENEID2360	22.2988	2.0749	0.405319	5.11918	3.06866e-07	3.9235e-06	ENSBTAG00000010275	ENSEASG00005022380	ENSCHIG00000012199	WASHC5
GENEID249	15.7714	2.70509	0.528486	5.11857	3.07855e-07	3.92765e-06	ENSBTAG00000000957	ENSEASG00005018444	ENSCHIG00000021180	CDKN2AIP
GENEID4076	14.3767	3.52207	0.688989	5.11194	3.18869e-07	4.0594e-06	ENSBTAG00000017885	ENSEASG00005018594	ENSCHIG00000018299	ATPSCKMT
GENEID4452	38.828	1.72416	0.337314	5.11146	3.19684e-07	4.06101e-06	ENSBTAG00000019526	ENSEASG00005006182	ENSCHIG00000010775	CMTM6
GENEID863	16.633	5.55484	1.08686	5.11088	3.2066e-07	4.06468e-06	ENSBTAG00000003530	ENSEASG00005009845	ENSCHIG00000020011	DDX31
GENEID2657	20.7998	2.17259	0.425183	5.10977	3.22544e-07	4.0798e-06	ENSBTAG00000011544	ENSEASG00005020630	ENSCHIG00000007353	GAPVD1
GENEID5617	20.9643	2.29493	0.449351	5.10722	3.26941e-07	4.12658e-06	ENSBTAG00000045785	ENSEASG00005018954	ENSCHIG00000024191	TOM1
GENEID4899	35.4426	1.7519	0.343113	5.1059	3.29228e-07	4.14659e-06	ENSBTAG00000021543	ENSEASG00005008825	ENSCHIG00000011870	MDFIC
GENEID2971	51.7989	-1.52586	0.299036	-5.1026	3.35015e-07	4.2105e-06	ENSBTAG00000012890	ENSEASG00005019560	ENSCHIG00000026853	SLC25A3
GENEID165	29.0099	1.81458	0.356021	5.09681	3.45417e-07	4.33201e-06	ENSBTAG00000000607	ENSEASG00005002063	ENSCHIG00000025680	ABCF2
GENEID2273	11.9815	5.70872	1.12044	5.09507	3.48604e-07	4.36272e-06	ENSBTAG00000009881	ENSEASG00005003299	ENSCHIG00000013273	ENTPD6
GENEID4291	25.7547	1.94252	0.381647	5.08982	3.58397e-07	4.47579e-06	ENSBTAG00000018884	ENSEASG00005020805	ENSCHIG00000015685	RING1
GENEID566	11.3836	3.21714	0.632232	5.08854	3.60833e-07	4.48829e-06	ENSBTAG00000002328	ENSEASG00005012330	ENSCHIG00000021936	KDM2B
GENEID4205	47.5457	-1.56646	0.307867	-5.0881	3.61677e-07	4.48829e-06	ENSBTAG00000018471	ENSEASG00005012405	ENSCHIG00000012338	SSR3
GENEID246	34.7915	1.65631	0.325506	5.08842	3.61053e-07	4.48829e-06	ENSBTAG00000000945	ENSEASG00005013751	ENSCHIG00000012553	ATP2C2
GENEID813	17.9567	2.41634	0.476139	5.07487	3.87762e-07	4.79186e-06	ENSBTAG00000003268	ENSEASG00005013348	ENSCHIG00000016410	PELO
GENEID3930	11.6833	-3.52407	0.694409	-5.07491	3.87675e-07	4.79186e-06	ENSBTAG00000017139	ENSEASG00005011077	ENSCHIG00000014839	STX7
GENEID5594	7.03888	-6.8067	1.34151	-5.07391	3.89722e-07	4.80602e-06	ENSBTAG00000044160	ENSEASG00005018018	ENSCHIG00000023129	MCCC2
GENEID2262	15.2838	-3.81135	0.751321	-5.07286	3.91882e-07	4.8226e-06	ENSBTAG00000009838	ENSEASG00005003511	ENSCHIG00000013758	RRP15
GENEID3626	14.3773	-3.6946	0.72872	-5.06999	3.97831e-07	4.88563e-06	ENSBTAG00000015824	ENSEASG00005005870	ENSCHIG00000014083	RNF141
GENEID3416	14.3142	2.96033	0.584596	5.06389	4.10783e-07	5.03422e-06	ENSBTAG00000014850	ENSEASG00005008632	ENSCHIG00000013538	GPN2
GENEID1233	19.7369	2.55819	0.505527	5.06044	4.1829e-07	5.11561e-06	ENSBTAG00000005160	ENSEASG00005012908	ENSCHIG00000014725	GTF2H1
GENEID852	25.5646	-2.15307	0.425779	-5.05678	4.26401e-07	5.20403e-06	ENSBTAG00000003474	ENSEASG00005008666	ENSCHIG00000025288	RAB15
GENEID1055	10.4515	4.95345	0.980881	5.05	4.41801e-07	5.38086e-06	ENSBTAG00000004358	ENSEASG00005017080	ENSCHIG00000024830	DARS2
GENEID4720	25.7102	-2.30041	0.455842	-5.04651	4.49964e-07	5.46901e-06	ENSBTAG00000020645	ENSEASG00005012095	ENSCHIG00000009812	GNAI2
GENEID5888	22.9318	-2.61313	0.517953	-5.04512	4.53248e-07	5.49761e-06	ENSBTAG00000054520	ENSEASG00005015468	ENSCHIG00000010750	CCDC58
GENEID1430	32.2196	1.66562	0.330423	5.04089	4.63376e-07	5.60894e-06	ENSBTAG00000006029	ENSEASG00005017801	ENSCHIG00000006876	OGDH
GENEID730	10.7984	4.47033	0.888018	5.03405	4.80214e-07	5.80087e-06	ENSBTAG00000002959	ENSEASG00005017132	ENSCHIG00000012630	LRCH1
GENEID2684	15.5886	2.48442	0.494265	5.02649	4.99546e-07	6.02207e-06	ENSBTAG00000011647	ENSEASG00005013790	ENSCHIG00000023922	SLC25A15
GENEID2342	7.79474	6.93131	1.37919	5.02562	5.018e-07	6.02466e-06	ENSBTAG00000010192	ENSEASG00005017664	ENSCHIG00000018838	LYSMD4
GENEID3651	27.2354	1.96944	0.39187	5.02575	5.01466e-07	6.02466e-06	ENSBTAG00000015950	ENSEASG00005020763	ENSCHIG00000024639	ISOC2
GENEID5643	10.2735	3.62877	0.72231	5.02384	5.06473e-07	6.06843e-06	ENSBTAG00000046359	ENSEASG00005007145	ENSCHIG00000008005	PHRF1
GENEID4910	20.9587	2.54971	0.507648	5.02259	5.09793e-07	6.08353e-06	ENSBTAG00000021594	ENSEASG00005005213	ENSCHIG00000025326	TDRKH
GENEID3789	26.8058	-2.06169	0.410454	-5.02295	5.08837e-07	6.08353e-06	ENSBTAG00000016559	ENSEASG00005019979	ENSCHIG00000016120	NUDT22
GENEID4087	23.2632	-3.44813	0.686875	-5.02003	5.16632e-07	6.15271e-06	ENSBTAG00000017992	ENSEASG00005006477	ENSCHIG00000021803	CD164
GENEID1995	25.626	-2.50441	0.499558	-5.01325	5.35173e-07	6.3607e-06	ENSBTAG00000008590	ENSEASG00005015392	ENSCHIG00000025934	SPAG7
GENEID162	26.2875	-1.99843	0.399018	-5.00836	5.4895e-07	6.51134e-06	ENSBTAG00000000598	ENSEASG00005002598	ENSCHIG00000009090	CST3
GENEID2153	19.4058	4.5549	0.909634	5.00739	5.51717e-07	6.53104e-06	ENSBTAG00000009381	ENSEASG00005013437	ENSCHIG00000020683	LCP2
GENEID1579	15.3485	2.78047	0.555725	5.00331	5.63534e-07	6.65759e-06	ENSBTAG00000006663	ENSEASG00005005018	ENSCHIG00000018152	CYTH1
GENEID3756	10.6378	3.55692	0.711173	5.00148	5.68909e-07	6.70767e-06	ENSBTAG00000016435	ENSEASG00005001489	ENSCHIG00000020102	NOM1
GENEID2595	19.6035	2.43198	0.486443	4.99952	5.7473e-07	6.76281e-06	ENSBTAG00000011291	ENSEASG00005003088	ENSCHIG00000017006	DLG3
GENEID995	25.4464	1.96611	0.393467	4.99688	5.82648e-07	6.84235e-06	ENSBTAG00000004114	ENSEASG00005003984	ENSCHIG00000010206	MAP3K11
GENEID3165	17.7787	-4.05417	0.811438	-4.99627	5.84488e-07	6.85034e-06	ENSBTAG00000013776	ENSEASG00005000029	ENSCHIG00000014634	ITPA
GENEID639	30.2303	-2.06788	0.414162	-4.99292	5.94734e-07	6.95662e-06	ENSBTAG00000002610	ENSEASG00005007770	ENSCHIG00000018893	FKBP3
GENEID5084	14.8202	3.3272	0.666815	4.98969	6.04774e-07	7.04616e-06	ENSBTAG00000024595	ENSEASG00005009543	ENSCHIG00000022876	HECA
GENEID5879	26.7425	5.3615	1.07445	4.99	6.03794e-07	7.04616e-06	ENSBTAG00000054085	ENSEASG00005013524	ENSCHIG00000006291	SELENOP
GENEID4777	11.4048	3.24909	0.651288	4.98872	6.07821e-07	7.06771e-06	ENSBTAG00000020933	ENSEASG00005020832	ENSCHIG00000011529	HCFC2
GENEID4154	9.73853	3.81447	0.764997	4.98625	6.15622e-07	7.14436e-06	ENSBTAG00000018272	ENSEASG00005021200	ENSCHIG00000025014	RERE
GENEID4915	11.6916	3.23483	0.649004	4.98431	6.21844e-07	7.20242e-06	ENSBTAG00000021614	ENSEASG00005001757	ENSCHIG00000024257	TASP1
GENEID3947	20.5627	-2.6946	0.540928	-4.98144	6.3114e-07	7.28153e-06	ENSBTAG00000017213	ENSEASG00005004835	ENSCHIG00000013829	MFAP1
GENEID51	37.9058	1.66314	0.33385	4.9817	6.30279e-07	7.28153e-06	ENSBTAG00000000182	ENSEASG00005002494	ENSCHIG00000019574	SPINT2
GENEID1318	39.1537	1.50598	0.302375	4.98049	6.34224e-07	7.30285e-06	ENSBTAG00000005542	ENSEASG00005010751	ENSCHIG00000014467	EPS15
GENEID4240	27.4434	1.82677	0.366851	4.9796	6.37167e-07	7.32246e-06	ENSBTAG00000018656	ENSEASG00005014325	ENSCHIG00000010885	HP1BP3
GENEID5341	25.9866	1.86409	0.374525	4.97723	6.45016e-07	7.39827e-06	ENSBTAG00000032223	ENSEASG00005017495	ENSCHIG00000020603	COG7
GENEID5201	82.3803	-1.24203	0.249707	-4.97397	6.55958e-07	7.50919e-06	ENSBTAG00000027654	ENSEASG00005016688	ENSCHIG00000019087	EIF4EBP1
GENEID3908	18.7205	2.46329	0.495671	4.96961	6.70873e-07	7.66508e-06	ENSBTAG00000017037	ENSEASG00005015248	ENSCHIG00000009176	PKN1
GENEID2340	28.0561	-2.15021	0.432746	-4.96875	6.73866e-07	7.68441e-06	ENSBTAG00000010181	ENSEASG00005005166	ENSCHIG00000026236	GRPEL1
GENEID2480	23.4593	-2.00816	0.404403	-4.96573	6.84417e-07	7.7897e-06	ENSBTAG00000010740	ENSEASG00005011997	ENSCHIG00000018170	CLTB
GENEID4905	50.5317	1.36046	0.274512	4.95592	7.1988e-07	8.17756e-06	ENSBTAG00000021569	ENSEASG00005008184	ENSCHIG00000014969	DDB1
GENEID3294	23.258	-2.00859	0.406822	-4.93728	7.92215e-07	8.98198e-06	ENSBTAG00000014357	ENSEASG00005003293	ENSCHIG00000015573	SDC2
GENEID5689	26.7819	1.90829	0.386597	4.93613	7.96885e-07	9.01762e-06	ENSBTAG00000047031	ENSEASG00005010670	ENSCHIG00000023578	WDR5
GENEID230	17.3177	2.73732	0.554934	4.9327	8.11008e-07	9.07415e-06	ENSBTAG00000000851	ENSEASG00005002770	ENSCHIG00000022946	CYP20A1
GENEID1956	17.3228	3.37377	0.683941	4.93283	8.1047e-07	9.07415e-06	ENSBTAG00000008406	ENSEASG00005009122	ENSCHIG00000008274	TREX1
GENEID3421	48.427	-1.58431	0.321212	-4.93231	8.12633e-07	9.07415e-06	ENSBTAG00000014873	ENSEASG00005000208	ENSCHIG00000011177	COA5
GENEID5131	69.4914	-1.33819	0.271305	-4.9324	8.12247e-07	9.07415e-06	ENSBTAG00000025632	ENSEASG00005017286	ENSCHIG00000011845	NOP10
GENEID979	43.2598	1.50521	0.305099	4.93352	8.07599e-07	9.07415e-06	ENSBTAG00000004024	ENSEASG00005015640	ENSCHIG00000023009	UBE2Q2
GENEID2690	38.0734	1.52177	0.3084	4.93443	8.03867e-07	9.07415e-06	ENSBTAG00000011684	ENSEASG00005016696	ENSCHIG00000024656	RAB11FIP1
GENEID1536	30.5863	1.75602	0.355903	4.93398	8.05702e-07	9.07415e-06	ENSBTAG00000006464	ENSEASG00005018834	ENSCHIG00000014332	GGA1
GENEID4703	13.6033	2.79702	0.567461	4.92901	8.26468e-07	9.17659e-06	ENSBTAG00000020566	ENSEASG00005020049	ENSCHIG00000019986	BCR
GENEID1931	10.5117	3.51747	0.713597	4.92921	8.25619e-07	9.17659e-06	ENSBTAG00000008293	ENSEASG00005001356	ENSCHIG00000017440	GPCPD1
GENEID4113	14.9615	4.55489	0.923984	4.92962	8.23896e-07	9.17659e-06	ENSBTAG00000018073	ENSEASG00005000863	ENSCHIG00000012367	TSPO
GENEID120	15.4549	3.55844	0.72204	4.92831	8.29423e-07	9.19213e-06	ENSBTAG00000000422	ENSEASG00005002107	ENSCHIG00000016422	TSHZ1
GENEID96	16.2713	2.50702	0.50878	4.92752	8.32794e-07	9.2122e-06	ENSBTAG00000000340	ENSEASG00005023304	ENSCHIG00000026866	ADNP
GENEID729	65.3832	-1.43098	0.290516	-4.92565	8.40791e-07	9.28328e-06	ENSBTAG00000002953	ENSEASG00005023073	ENSCHIG00000013447	TXN
GENEID1894	10.9341	4.90294	0.996313	4.92108	8.6068e-07	9.48515e-06	ENSBTAG00000008089	ENSEASG00005007096	ENSCHIG00000011778	AMMECR1L
GENEID4554	27.4643	1.77661	0.361074	4.92036	8.63845e-07	9.5023e-06	ENSBTAG00000019937	ENSEASG00005006393	ENSCHIG00000010490	WDR3
GENEID2449	14.1913	-2.8621	0.58259	-4.91272	8.98197e-07	9.8618e-06	ENSBTAG00000010612	ENSEASG00005017797	ENSCHIG00000019957	TMED4
GENEID2558	35.2978	1.72913	0.352024	4.91196	9.01714e-07	9.88205e-06	ENSBTAG00000011134	ENSEASG00005002838	ENSCHIG00000026958	USE1
GENEID3406	11.8576	5.0812	1.03479	4.91038	9.09014e-07	9.93277e-06	ENSBTAG00000014814	ENSEASG00005003101	ENSCHIG00000011817	BICRAL
GENEID5536	23.8486	1.99659	0.406618	4.91023	9.09705e-07	9.93277e-06	ENSBTAG00000039916	ENSEASG00005016099	ENSCHIG00000020206	SMAD2
GENEID4321	17.192	-2.40604	0.490256	-4.90772	9.21407e-07	1.0042e-05	ENSBTAG00000019010	ENSEASG00005003513	ENSCHIG00000015663	EIF2B3
GENEID5881	11.4009	6.20158	1.26439	4.90481	9.35197e-07	1.01735e-05	ENSBTAG00000054103	ENSEASG00005001951	ENSCHIG00000001513	SLC66A2
GENEID5175	10.7194	5.52179	1.1263	4.90258	9.45861e-07	1.02706e-05	ENSBTAG00000026915	ENSEASG00005021225	ENSCHIG00000021097	NEK1
GENEID423	7.73334	6.34626	1.29594	4.89704	9.72912e-07	1.05449e-05	ENSBTAG00000001712	ENSEASG00005006180	ENSCHIG00000022116	CMTM7
GENEID5076	35.738	-1.98016	0.404502	-4.89531	9.81511e-07	1.06186e-05	ENSBTAG00000024378	ENSEASG00005001557	ENSCHIG00000021516	MRPS21
GENEID653	25.7907	1.85129	0.378323	4.89341	9.91042e-07	1.07022e-05	ENSBTAG00000002658	ENSEASG00005019841	ENSCHIG00000004568	STAM
GENEID4468	10.6332	4.66247	0.953012	4.89235	9.96366e-07	1.074e-05	ENSBTAG00000019611	ENSEASG00005005514	ENSCHIG00000013616	MAGI3
GENEID5863	55.2831	1.33698	0.273486	4.88865	1.01529e-06	1.09241e-05	ENSBTAG00000053390	ENSEASG00005000643	ENSCHIG00000023897	RAC1
GENEID3812	6.03842	6.68121	1.3671	4.88714	1.02309e-06	1.0988e-05	ENSBTAG00000016656	ENSEASG00005016553	ENSCHIG00000018391	PARP14
GENEID5759	19.2551	2.1279	0.435756	4.88325	1.04352e-06	1.11871e-05	ENSBTAG00000048553	ENSEASG00005006824	ENSCHIG00000024157
GENEID5315	32.8274	-1.93544	0.396428	-4.88219	1.04913e-06	1.12268e-05	ENSBTAG00000031778	ENSEASG00005005142	ENSCHIG00000009479	H2BC5
GENEID4002	11.0851	3.76698	0.772542	4.87609	1.08208e-06	1.15585e-05	ENSBTAG00000017493	ENSEASG00005018071	ENSCHIG00000015416	JADE1
GENEID2530	26.1364	-2.36281	0.484864	-4.87315	1.09833e-06	1.17109e-05	ENSBTAG00000010982	ENSEASG00005018515	ENSCHIG00000017701	UBE2B
GENEID3374	31.0813	-1.85891	0.381574	-4.87169	1.10647e-06	1.17764e-05	ENSBTAG00000014694	ENSEASG00005000689	ENSCHIG00000021425	JTB
GENEID5333	24.6306	-2.15675	0.443426	-4.86383	1.15137e-06	1.22061e-05	ENSBTAG00000032021	ENSEASG00005013049	ENSCHIG00000019125	RALB
GENEID3281	55.612	1.32773	0.272997	4.86354	1.15304e-06	1.22061e-05	ENSBTAG00000014295	ENSEASG00005005479	ENSCHIG00000023138	CAPZA1
GENEID1196	35.509	1.58216	0.325308	4.86357	1.15286e-06	1.22061e-05	ENSBTAG00000004997	ENSEASG00005023040	ENSCHIG00000011937	CTNNAL1
GENEID1059	23.7038	-2.69371	0.553913	-4.86306	1.15586e-06	1.2214e-05	ENSBTAG00000004374	ENSEASG00005005179	ENSCHIG00000011857	CNPY2
GENEID5621	15.0788	3.53465	0.72708	4.86143	1.16542e-06	1.22931e-05	ENSBTAG00000045877	ENSEASG00005019771	ENSCHIG00000000462	TSC22D3
GENEID2767	74.2589	-1.15373	0.237458	-4.85867	1.18175e-06	1.24432e-05	ENSBTAG00000012003	ENSEASG00005017822	ENSCHIG00000022463	PPIA
GENEID2478	26.5277	-2.06092	0.424303	-4.85718	1.1907e-06	1.25151e-05	ENSBTAG00000010734	ENSEASG00005011988	ENSCHIG00000022082	NOP16
GENEID2652	22.4302	-2.44549	0.503546	-4.85654	1.19453e-06	1.25331e-05	ENSBTAG00000011528	ENSEASG00005006158	ENSCHIG00000002425	SMIM11A
GENEID293	10.3246	5.52198	1.13726	4.85552	1.20072e-06	1.25757e-05	ENSBTAG00000001146	ENSEASG00005009533	ENSCHIG00000013280	HIVEP2
GENEID1852	27.0906	-2.28933	0.472043	-4.84983	1.23567e-06	1.2896e-05	ENSBTAG00000007923	ENSEASG00005018507	ENSCHIG00000023887	LAMTOR3
GENEID192	27.9383	1.75858	0.362604	4.84985	1.23555e-06	1.2896e-05	ENSBTAG00000000711	ENSEASG00005022036	ENSCHIG00000015852	NDRG1
GENEID3373	12.2299	2.95763	0.610621	4.84364	1.27481e-06	1.32809e-05	ENSBTAG00000014691	ENSEASG00005001197	ENSCHIG00000012007	ARFGEF1
GENEID2743	27.4063	1.76746	0.364976	4.84268	1.28101e-06	1.3322e-05	ENSBTAG00000011902	ENSEASG00005017277	ENSCHIG00000013229	WASHC1
GENEID1286	14.4916	2.54602	0.526044	4.83993	1.29882e-06	1.34835e-05	ENSBTAG00000005412	ENSEASG00005002732	ENSCHIG00000007155	NEDD4L
GENEID1172	21.2461	2.406	0.497202	4.83908	1.30443e-06	1.34974e-05	ENSBTAG00000004929	ENSEASG00005013553	ENSCHIG00000000538	C20H5orf51
GENEID1123	13.4925	2.81638	0.582014	4.83903	1.30472e-06	1.34974e-05	ENSBTAG00000004718	ENSEASG00005023495	ENSCHIG00000011359	PUS7L
GENEID776	32.1483	1.63867	0.338865	4.83575	1.32641e-06	1.36978e-05	ENSBTAG00000003112	ENSEASG00005013327	ENSCHIG00000024037	THUMPD3
GENEID593	72.9621	-1.28273	0.265344	-4.83423	1.33663e-06	1.37792e-05	ENSBTAG00000002457	ENSEASG00005022860	ENSCHIG00000025565	SEC61B
GENEID1191	10.6543	5.56729	1.15193	4.83302	1.34477e-06	1.38389e-05	ENSBTAG00000004990	ENSEASG00005005240	ENSCHIG00000010703	NEO1
GENEID2942	21.9558	2.54587	0.52694	4.83143	1.35555e-06	1.39256e-05	ENSBTAG00000012780	ENSEASG00005002827	ENSCHIG00000011979	LPO
GENEID2517	75.0879	1.20196	0.248919	4.82873	1.37408e-06	1.40671e-05	ENSBTAG00000010932	ENSEASG00005015344	ENSCHIG00000024728	DNAJC12
GENEID146	24.0739	1.83891	0.380801	4.82906	1.37177e-06	1.40671e-05	ENSBTAG00000000527	ENSEASG00005000484	ENSCHIG00000015478	ZFAND3
GENEID1836	15.1232	2.69744	0.558814	4.82708	1.38547e-06	1.41592e-05	ENSBTAG00000007840	ENSEASG00005018428	ENSCHIG00000015556	HMGCR
GENEID2876	37.0021	1.50522	0.311894	4.82607	1.39255e-06	1.42069e-05	ENSBTAG00000012497	ENSEASG00005010927	ENSCHIG00000013092	KHDRBS1
GENEID3971	18.0341	2.19784	0.455641	4.82363	1.40966e-06	1.43454e-05	ENSBTAG00000017365	ENSEASG00005007917	ENSCHIG00000025748	ZBTB47
GENEID3676	24.9965	1.88974	0.391782	4.82345	1.41098e-06	1.43454e-05	ENSBTAG00000016038	ENSEASG00005012869	ENSCHIG00000007988	GCC2
GENEID2802	38.54	-1.65817	0.344317	-4.81582	1.46599e-06	1.48791e-05	ENSBTAG00000012146	ENSEASG00005005876	ENSCHIG00000012800	PPP1CA
GENEID5159	14.0747	-4.01337	0.833785	-4.81344	1.48355e-06	1.50314e-05	ENSBTAG00000026394	ENSEASG00005000828	ENSCHIG00000006302	UBALD1
GENEID103	13.4566	3.43152	0.713264	4.81101	1.50166e-06	1.51889e-05	ENSBTAG00000000369	ENSEASG00005014609	ENSCHIG00000007522	EPS8
GENEID4592	26.1841	-2.17145	0.451408	-4.81039	1.50636e-06	1.52104e-05	ENSBTAG00000020123	ENSEASG00005010660	ENSCHIG00000017612	AUP1
GENEID2434	13.5062	-3.18818	0.663106	-4.80795	1.52485e-06	1.53708e-05	ENSBTAG00000010549	ENSEASG00005008784	ENSCHIG00000017336	IFRD1
GENEID3672	30.5614	-1.84703	0.384261	-4.80671	1.53436e-06	1.54403e-05	ENSBTAG00000016023	ENSEASG00005005107	ENSCHIG00000024284	EIF4A3
GENEID2825	8.95818	4.73816	0.986112	4.80489	1.54838e-06	1.55285e-05	ENSBTAG00000012267	ENSEASG00005008229	ENSCHIG00000020097	ZFC3H1
GENEID3779	13.1695	6.01333	1.25144	4.80513	1.54654e-06	1.55285e-05	ENSBTAG00000016527	ENSEASG00005016035	ENSCHIG00000014391	FAM241B
GENEID3378	29.435	-1.83944	0.382954	-4.8033	1.56072e-06	1.56257e-05	ENSBTAG00000014712	ENSEASG00005023108	ENSCHIG00000023189	CLPP
GENEID4803	8.63371	-6.31729	1.31534	-4.80279	1.56468e-06	1.56388e-05	ENSBTAG00000021052	ENSEASG00005010507	ENSCHIG00000000307	GNB1L
GENEID5106	15.3047	2.48426	0.517443	4.80103	1.57853e-06	1.57506e-05	ENSBTAG00000025263	ENSEASG00005000086	ENSCHIG00000011836	FAM160A1
GENEID3478	30.6882	-1.7611	0.367172	-4.7964	1.61545e-06	1.60919e-05	ENSBTAG00000015136	ENSEASG00005010061	ENSCHIG00000006766	AARSD1
GENEID5521	38.1218	1.48669	0.310024	4.79542	1.62334e-06	1.61432e-05	ENSBTAG00000039682	ENSEASG00005017117	ENSCHIG00000016491	MTUS1
GENEID1266	8.73965	6.20118	1.29372	4.79327	1.64081e-06	1.62895e-05	ENSBTAG00000005328	ENSEASG00005006725	ENSCHIG00000025114	ICE2
GENEID5129	24.7408	3.52834	0.736427	4.79116	1.65823e-06	1.64073e-05	ENSBTAG00000025617	ENSEASG00005015959	ENSCHIG00000009800	RPS4Y1
GENEID1003	28.5371	1.69813	0.354419	4.79132	1.65687e-06	1.64073e-05	ENSBTAG00000004147	ENSEASG00005019192	ENSCHIG00000016303	FBH1
GENEID5305	35.2981	-1.65451	0.345423	-4.78981	1.66938e-06	1.649e-05	ENSBTAG00000031641	ENSEASG00005002565	ENSCHIG00000026335	PSMD8
GENEID2386	19.4701	-2.51856	0.526058	-4.78761	1.68779e-06	1.66441e-05	ENSBTAG00000010378	ENSEASG00005010824	ENSCHIG00000018305	PEF1
GENEID152	21.8704	2.36016	0.493053	4.78683	1.69437e-06	1.6681e-05	ENSBTAG00000000548	ENSEASG00005008795	ENSCHIG00000022726	KLHDC10
GENEID3253	55.236	-1.53628	0.321114	-4.7842	1.71667e-06	1.68725e-05	ENSBTAG00000014150	ENSEASG00005020390	ENSCHIG00000011939	C11H9orf16
GENEID3035	22.2272	3.18529	0.666119	4.78186	1.73679e-06	1.70419e-05	ENSBTAG00000013136	ENSEASG00005020550	ENSCHIG00000017902	EFCAB11
GENEID2230	11.3135	3.88256	0.813017	4.7755	1.79263e-06	1.75606e-05	ENSBTAG00000009661	ENSEASG00005004118	ENSCHIG00000014460	RNASEH2A
GENEID2460	10.3181	5.53502	1.15933	4.77434	1.80299e-06	1.76329e-05	ENSBTAG00000010649	ENSEASG00005017659	ENSCHIG00000024497	MEF2A
GENEID5013	18.0553	2.89837	0.607429	4.77155	1.82817e-06	1.78367e-05	ENSBTAG00000022022	ENSEASG00005000267	ENSCHIG00000000093	GUCD1
GENEID1275	18.6007	-2.39618	0.5022	-4.77136	1.82987e-06	1.78367e-05	ENSBTAG00000005367	ENSEASG00005008283	ENSCHIG00000017552	VRK3
GENEID4958	11.4769	-6.04705	1.26761	-4.77042	1.83839e-06	1.78902e-05	ENSBTAG00000021822	ENSEASG00005012980	ENSCHIG00000000506	ARV1
GENEID3130	9.39657	6.12094	1.28321	4.77002	1.84211e-06	1.7897e-05	ENSBTAG00000013602	ENSEASG00005006066	ENSCHIG00000013528	BRWD1
GENEID5206	32.7866	1.59775	0.335377	4.76403	1.89765e-06	1.84063e-05	ENSBTAG00000027789	ENSEASG00005022843	ENSCHIG00000013589	PPIG
GENEID3216	9.50606	4.02197	0.844791	4.76091	1.9272e-06	1.86623e-05	ENSBTAG00000013961	ENSEASG00005014982	ENSCHIG00000007198	MYSM1
GENEID5893	43.3453	-1.70548	0.358283	-4.76014	1.93454e-06	1.87027e-05	ENSBTAG00000054726	ENSEASG00005020919	ENSCHIG00000009060	MNF1
GENEID252	13.1663	5.63183	1.18361	4.75817	1.95356e-06	1.88557e-05	ENSBTAG00000000977	ENSEASG00005006655	ENSCHIG00000025944	CADM1
GENEID2451	10.3268	4.06036	0.853973	4.75467	1.9877e-06	1.91539e-05	ENSBTAG00000010616	ENSEASG00005007215	ENSCHIG00000017594	MBD6
GENEID3724	70.6351	1.1568	0.243367	4.75334	2.00085e-06	1.92492e-05	ENSBTAG00000016282	ENSEASG00005004086	ENSCHIG00000021283	EIF5
GENEID5462	13.6445	-6.04863	1.27277	-4.75233	2.0109e-06	1.93145e-05	ENSBTAG00000037972	ENSEASG00005001893	ENSCHIG00000002544	SLC25A26
GENEID3008	11.3887	5.30658	1.11745	4.74883	2.04598e-06	1.96195e-05	ENSBTAG00000013030	ENSEASG00005007708	ENSCHIG00000003097	LRRC8A
GENEID3427	19.8377	2.08045	0.438353	4.74605	2.07423e-06	1.98582e-05	ENSBTAG00000014900	ENSEASG00005021591	ENSCHIG00000015302	CNOT3
GENEID996	49.6651	1.38175	0.291193	4.74512	2.0838e-06	1.99175e-05	ENSBTAG00000004117	ENSEASG00005006140	ENSCHIG00000017018	AZI2
GENEID2318	8.764	6.07931	1.28149	4.74393	2.09615e-06	1.99816e-05	ENSBTAG00000010059	ENSEASG00005004632	ENSCHIG00000014755	C8H9orf72
GENEID4537	13.0603	-2.85466	0.601765	-4.74382	2.09727e-06	1.99816e-05	ENSBTAG00000019868	ENSEASG00005012637	ENSCHIG00000025380	RUFY1
GENEID612	12.832	4.41877	0.931943	4.74146	2.12184e-06	2.01831e-05	ENSBTAG00000002512	ENSEASG00005016165	ENSCHIG00000027208	HAUS1
GENEID3339	12.4133	-3.20524	0.677092	-4.73384	2.20315e-06	2.09229e-05	ENSBTAG00000014520	ENSEASG00005008235	ENSCHIG00000014912	LIAS
GENEID5386	7.0113	-6.15285	1.30018	-4.73231	2.21974e-06	2.10465e-05	ENSBTAG00000033413	ENSEASG00005015595	ENSCHIG00000000285	DDX50
GENEID239	14.636	2.41663	0.510783	4.73122	2.23176e-06	2.11266e-05	ENSBTAG00000000895	ENSEASG00005006471	ENSCHIG00000018621	TAF9B
GENEID5085	12.5373	2.64707	0.559682	4.72959	2.24971e-06	2.12625e-05	ENSBTAG00000024603	ENSEASG00005012921	ENSCHIG00000009383	NCOR2
GENEID4235	16.5961	-5.86532	1.24081	-4.72701	2.27853e-06	2.15004e-05	ENSBTAG00000018637	ENSEASG00005006697	ENSCHIG00000016009	HDDC3
GENEID5094	14.9411	2.51361	0.531812	4.7265	2.28424e-06	2.152e-05	ENSBTAG00000024958	ENSEASG00005009973	ENSCHIG00000010470	FAM214A
GENEID5260	11.5562	6.03508	1.27725	4.72505	2.30058e-06	2.16393e-05	ENSBTAG00000030897	ENSEASG00005001714	ENSCHIG00000024225	XRCC2
GENEID224	53.7523	1.58705	0.336031	4.72293	2.32475e-06	2.1832e-05	ENSBTAG00000000833	ENSEASG00005013328	ENSCHIG00000012669	TAX1BP3
GENEID4005	29.6021	2.11165	0.447471	4.71907	2.3693e-06	2.2215e-05	ENSBTAG00000017533	ENSEASG00005019734	ENSCHIG00000021002	LRRC1
GENEID381	8.37325	4.18386	0.887404	4.71471	2.42052e-06	2.26593e-05	ENSBTAG00000001567	ENSEASG00005017696	ENSCHIG00000024029	LRRK1
GENEID3955	5.53035	-6.43324	1.36538	-4.71167	2.45698e-06	2.29332e-05	ENSBTAG00000017258	ENSEASG00005011295	ENSCHIG00000021561	ACSL3
GENEID283	6.61341	-6.1886	1.31357	-4.7113	2.46143e-06	2.29332e-05	ENSBTAG00000001112	ENSEASG00005001238	ENSCHIG00000026961	SMOX
GENEID5661	16.3359	-4.36426	0.92629	-4.71155	2.4584e-06	2.29332e-05	ENSBTAG00000046569	ENSEASG00005001853	ENSCHIG00000002051	CISD3
GENEID77	40.2936	-1.49791	0.318004	-4.71034	2.47299e-06	2.30046e-05	ENSBTAG00000000274	ENSEASG00005017757	ENSCHIG00000026885	YKT6
GENEID5059	30.5079	1.73452	0.368354	4.70885	2.49116e-06	2.31373e-05	ENSBTAG00000023795	ENSEASG00005013366	ENSCHIG00000014231	VAC14
GENEID4747	10.3281	4.46576	0.949764	4.70197	2.57664e-06	2.38936e-05	ENSBTAG00000020780	ENSEASG00005021621	ENSCHIG00000026127	SBNO2
GENEID2965	22.4521	2.10859	0.448614	4.70023	2.59873e-06	2.4023e-05	ENSBTAG00000012873	ENSEASG00005009746	ENSCHIG00000017907	SNX6
GENEID2768	20.4011	2.34788	0.499501	4.70045	2.59593e-06	2.4023e-05	ENSBTAG00000012007	ENSEASG00005019365	ENSCHIG00000027066	SOCS2
GENEID4004	32.8343	1.58503	0.337312	4.69901	2.61424e-06	2.41286e-05	ENSBTAG00000017527	ENSEASG00005006430	ENSCHIG00000020732	CRYBG1
GENEID5665	16.109	2.36815	0.504174	4.69708	2.63912e-06	2.43203e-05	ENSBTAG00000046654	ENSEASG00005021490	ENSCHIG00000026397	CERK
GENEID2713	12.7213	3.59993	0.76826	4.68582	2.78846e-06	2.56564e-05	ENSBTAG00000011796	ENSEASG00005016123	ENSCHIG00000018801	TRMT5
GENEID2263	13.1702	-3.01836	0.644461	-4.68353	2.81969e-06	2.59035e-05	ENSBTAG00000009839	ENSEASG00005009244	ENSCHIG00000020481	GSTK1
GENEID4473	9.54813	3.77467	0.806756	4.67882	2.88527e-06	2.64647e-05	ENSBTAG00000019633	ENSEASG00005016451	ENSCHIG00000021130	SHROOM3
GENEID4456	20.3	-2.24271	0.479465	-4.67753	2.90352e-06	2.65909e-05	ENSBTAG00000019542	ENSEASG00005008180	ENSCHIG00000018095	MRPL39
GENEID434	10.7813	3.07541	0.657725	4.67583	2.92762e-06	2.67347e-05	ENSBTAG00000001767	ENSEASG00005012554	ENSCHIG00000017893	B4GALT7
GENEID4206	20.0392	-3.09693	0.662334	-4.67579	2.92827e-06	2.67347e-05	ENSBTAG00000018479	ENSEASG00005010832	ENSCHIG00000015788	PTPMT1
GENEID5552	12.2518	5.22368	1.11771	4.67355	2.9604e-06	2.69701e-05	ENSBTAG00000040356	ENSEASG00005001391	ENSCHIG00000019449	SPIRE2
GENEID1052	52.8875	-1.25013	0.267502	-4.67335	2.9632e-06	2.69701e-05	ENSBTAG00000004344	ENSEASG00005018398	ENSCHIG00000022508	ACSL1
GENEID398	10.9863	5.28587	1.13202	4.66941	3.0206e-06	2.74081e-05	ENSBTAG00000001617	ENSEASG00005000139	ENSCHIG00000025802	G2E3
GENEID1777	51.7643	-1.30466	0.279399	-4.66951	3.01926e-06	2.74081e-05	ENSBTAG00000007605	ENSEASG00005017141	ENSCHIG00000009943	FKBP4
GENEID1782	21.8618	2.12809	0.455847	4.66844	3.03502e-06	2.74967e-05	ENSBTAG00000007617	ENSEASG00005021319	ENSCHIG00000024554	TERF2
GENEID2778	17.6535	3.02527	0.648696	4.66362	3.10691e-06	2.80935e-05	ENSBTAG00000012062	ENSEASG00005004125	ENSCHIG00000008839	PRDX2
GENEID696	26.483	1.73967	0.373049	4.66339	3.1104e-06	2.80935e-05	ENSBTAG00000002813	ENSEASG00005005314	ENSCHIG00000024669	GAB1
GENEID1501	18.3976	-2.21112	0.474184	-4.66301	3.11624e-06	2.81033e-05	ENSBTAG00000006321	ENSEASG00005015926	ENSCHIG00000018937	RTCA
GENEID3979	15.5608	2.21537	0.47525	4.66149	3.13933e-06	2.82684e-05	ENSBTAG00000017401	ENSEASG00005007726	ENSCHIG00000022746	TBK1
GENEID4481	18.6699	2.25914	0.48485	4.65946	3.17047e-06	2.85052e-05	ENSBTAG00000019662	ENSEASG00005010185	ENSCHIG00000021414	ATXN7L3
GENEID3465	14.3657	2.64042	0.56677	4.65871	3.18194e-06	2.85649e-05	ENSBTAG00000015098	ENSEASG00005020648	ENSCHIG00000003281	RABEPK
GENEID2660	16.67	2.6905	0.577658	4.65761	3.19907e-06	2.86751e-05	ENSBTAG00000011556	ENSEASG00005009889	ENSCHIG00000025808	MED22
GENEID353	9.50814	3.77811	0.812189	4.65176	3.29112e-06	2.94504e-05	ENSBTAG00000001463	ENSEASG00005016972	ENSCHIG00000007929	TNKS
GENEID2442	42.4826	-1.47225	0.316512	-4.65148	3.29554e-06	2.94504e-05	ENSBTAG00000010593	ENSEASG00005017747	ENSCHIG00000021465	SRP72
GENEID5789	23.1567	1.98414	0.426724	4.64969	3.32431e-06	2.96627e-05	ENSBTAG00000049864	ENSEASG00005018624	ENSCHIG00000025841	PPP1R9B
GENEID2005	16.5639	3.00326	0.646004	4.64898	3.33588e-06	2.9721e-05	ENSBTAG00000008633	ENSEASG00005014745	ENSCHIG00000021042	SLX1A
GENEID3336	14.5327	-2.34896	0.505426	-4.64748	3.36015e-06	2.98921e-05	ENSBTAG00000014501	ENSEASG00005003881	ENSCHIG00000023803	FERMT2
GENEID3499	8.6054	5.99103	1.28961	4.6456	3.39096e-06	3.00757e-05	ENSBTAG00000015224	ENSEASG00005002741	ENSCHIG00000007887	TCOF1
GENEID5811	18.4025	-2.8642	0.616522	-4.64574	3.38865e-06	3.00757e-05	ENSBTAG00000050888	ENSEASG00005013443	ENSCHIG00000013207	DNAJC24
GENEID1652	16.782	2.16076	0.465229	4.64452	3.40868e-06	3.01875e-05	ENSBTAG00000006995	ENSEASG00005000175	ENSCHIG00000014950	SPTBN1
GENEID3730	18.0886	-2.33014	0.502042	-4.64132	3.4619e-06	3.0613e-05	ENSBTAG00000016311	ENSEASG00005008720	ENSCHIG00000011066	EIF2S1
GENEID690	28.3601	1.72899	0.372844	4.63729	3.53e-06	3.11685e-05	ENSBTAG00000002782	ENSEASG00005001577	ENSCHIG00000020469	ZC3H7B
GENEID231	26.9823	1.65288	0.356478	4.63669	3.54034e-06	3.12131e-05	ENSBTAG00000000854	ENSEASG00005016861	ENSCHIG00000014044	SEC16B
GENEID5710	27.4291	-1.85319	0.400078	-4.63208	3.62007e-06	3.18685e-05	ENSBTAG00000047495	ENSEASG00005000006	ENSCHIG00000009589	CD81
GENEID3411	44.7083	1.33106	0.287512	4.62959	3.66383e-06	3.22057e-05	ENSBTAG00000014827	ENSEASG00005004325	ENSCHIG00000015156	UBQLN1
GENEID87	27.24	1.64717	0.355931	4.62778	3.69609e-06	3.2441e-05	ENSBTAG00000000296	ENSEASG00005008533	ENSCHIG00000017941	IMPDH1
GENEID3075	8.33043	3.77328	0.815642	4.62615	3.72528e-06	3.26003e-05	ENSBTAG00000013316	ENSEASG00005021301	ENSCHIG00000020726	BRPF3
GENEID4988	17.0635	-2.96928	0.641813	-4.62639	3.72101e-06	3.26003e-05	ENSBTAG00000021931	ENSEASG00005017906	ENSCHIG00000019869	C19H17orf49
GENEID4444	23.6723	-2.27832	0.492548	-4.62557	3.73575e-06	3.26436e-05	ENSBTAG00000019511	ENSEASG00005019289	ENSCHIG00000021825	CDC123
GENEID1877	11.3553	2.75673	0.596171	4.62406	3.76304e-06	3.28335e-05	ENSBTAG00000008025	ENSEASG00005001467	ENSCHIG00000014768	UBE3C
GENEID5575	16.7458	-5.09354	1.10173	-4.62324	3.77785e-06	3.29141e-05	ENSBTAG00000044038	ENSEASG00005003992	ENSCHIG00000009483	TEN1
GENEID1432	43.0491	-1.44046	0.311725	-4.62093	3.82028e-06	3.32348e-05	ENSBTAG00000006045	ENSEASG00005005814	ENSCHIG00000026541	P4HB
GENEID1491	13.8075	-2.94216	0.636982	-4.6189	3.85784e-06	3.35121e-05	ENSBTAG00000006246	ENSEASG00005010165	ENSCHIG00000026108	CBX5
GENEID1637	30.7312	-1.93356	0.418744	-4.61753	3.88335e-06	3.36842e-05	ENSBTAG00000006936	ENSEASG00005018922	ENSCHIG00000021770	MRPS18B
GENEID814	28.3713	1.6804	0.363946	4.61717	3.89006e-06	3.36929e-05	ENSBTAG00000003276	ENSEASG00005016107	ENSCHIG00000016844	PRKCH
GENEID3750	20.8382	-2.07389	0.449331	-4.61551	3.92125e-06	3.39134e-05	ENSBTAG00000016414	ENSEASG00005023515	ENSCHIG00000023586	VDR
GENEID92	24.4594	1.82572	0.397046	4.59826	4.26036e-06	3.67923e-05	ENSBTAG00000000320	ENSEASG00005004175	ENSCHIG00000016510	UBAP1
GENEID5711	34.2705	-1.51486	0.329543	-4.59685	4.28933e-06	3.69885e-05	ENSBTAG00000047499	ENSEASG00005018557	ENSCHIG00000011251	IRX2
GENEID128	38.2361	-1.48947	0.324119	-4.59546	4.31801e-06	3.71814e-05	ENSBTAG00000000448	ENSEASG00005000714	ENSCHIG00000026370	BDH1
GENEID2718	14.2606	2.54996	0.555046	4.59415	4.34526e-06	3.73616e-05	ENSBTAG00000011815	ENSEASG00005013574	ENSCHIG00000022222	SMG9
GENEID1179	5.58572	-6.18829	1.348	-4.59073	4.41691e-06	3.79225e-05	ENSBTAG00000004951	ENSEASG00005007195	ENSCHIG00000025925	C15H11orf1
GENEID1676	10.3163	-4.40898	0.9605	-4.5903	4.42616e-06	3.79468e-05	ENSBTAG00000007141	ENSEASG00005021296	ENSCHIG00000021523	GULP1
GENEID4454	31.0371	1.64596	0.358687	4.58886	4.45679e-06	3.8154e-05	ENSBTAG00000019536	ENSEASG00005003584	ENSCHIG00000022897	CRBN
GENEID843	18.2903	2.27406	0.49568	4.58775	4.48046e-06	3.82238e-05	ENSBTAG00000003418	ENSEASG00005006981	ENSCHIG00000012943	MSN
GENEID4770	17.6215	-2.40074	0.523249	-4.58814	4.4721e-06	3.82238e-05	ENSBTAG00000020894	ENSEASG00005009414	ENSCHIG00000022265	LAPTM4A
GENEID211	48.8096	1.32049	0.287861	4.58727	4.49082e-06	3.82238e-05	ENSBTAG00000000789	ENSEASG00005008227	ENSCHIG00000012347	PPP1R7
GENEID2239	36.4273	1.46171	0.31864	4.58736	4.48889e-06	3.82238e-05	ENSBTAG00000009711	ENSEASG00005009372	ENSCHIG00000026308	RPA1
GENEID5716	18.3842	-2.3715	0.517087	-4.58627	4.51229e-06	3.82411e-05	ENSBTAG00000047608	ENSEASG00005003738	ENSCHIG00000027042	MRPS22
GENEID3413	26.1181	1.80203	0.392872	4.58681	4.50062e-06	3.82411e-05	ENSBTAG00000014840	ENSEASG00005019421	ENSCHIG00000012849	MTX1
GENEID1126	21.338	1.98025	0.431775	4.58631	4.51158e-06	3.82411e-05	ENSBTAG00000004738	ENSEASG00005021788	ENSCHIG00000022607	LRRC47
GENEID5099	39.7048	-1.61849	0.353391	-4.57989	4.65218e-06	3.93139e-05	ENSBTAG00000025121	ENSEASG00005013330	ENSCHIG00000008348	EMC6
GENEID4975	24.6104	1.75213	0.382562	4.57999	4.6499e-06	3.93139e-05	ENSBTAG00000021884	ENSEASG00005003826	ENSCHIG00000014305	CXXC1
GENEID789	27.3886	1.81572	0.396537	4.57893	4.67363e-06	3.94387e-05	ENSBTAG00000003174	ENSEASG00005006065	ENSCHIG00000019756	NDUFAF4
GENEID2923	8.6067	4.66369	1.01875	4.57785	4.69784e-06	3.94936e-05	ENSBTAG00000012725	ENSEASG00005011700	ENSCHIG00000021325	C10H14orf93
GENEID2731	10.1289	5.2454	1.14585	4.57774	4.70019e-06	3.94936e-05	ENSBTAG00000011864	ENSEASG00005018795	ENSCHIG00000022421	RGMB
GENEID5218	16.7681	-3.76167	0.821652	-4.57818	4.69041e-06	3.94936e-05	ENSBTAG00000030168	ENSEASG00005000487	ENSCHIG00000006682	MIF4GD
GENEID5109	18.2636	-2.26958	0.496447	-4.57164	4.83928e-06	4.06046e-05	ENSBTAG00000025320	ENSEASG00005002989	ENSCHIG00000024545	AKAP1
GENEID2270	9.71154	5.85991	1.28194	4.57114	4.85074e-06	4.0643e-05	ENSBTAG00000009872	ENSEASG00005004660	ENSCHIG00000024197	SPHK2
GENEID382	8.11446	6.01402	1.31575	4.5708	4.85875e-06	4.06524e-05	ENSBTAG00000001573	ENSEASG00005015055	ENSCHIG00000022251	JMJD1C
GENEID5396	6.69497	-6.04563	1.32594	-4.55951	5.12719e-06	4.27962e-05	ENSBTAG00000033672	ENSEASG00005018378	ENSCHIG00000000472	JMJD8
GENEID573	19.7508	-3.60628	0.790952	-4.55942	5.12946e-06	4.27962e-05	ENSBTAG00000002367	ENSEASG00005006081	ENSCHIG00000008542	HCFC1R1
GENEID3114	52.63	1.24479	0.273038	4.55905	5.13857e-06	4.28027e-05	ENSBTAG00000013527	ENSEASG00005019084	ENSCHIG00000026194	PGD
GENEID1118	47.0449	1.33271	0.292337	4.5588	5.14473e-06	4.28027e-05	ENSBTAG00000004679	ENSEASG00005021610	ENSCHIG00000023952	WARS1
GENEID2982	23.1333	-2.01563	0.442311	-4.55703	5.18813e-06	4.31031e-05	ENSBTAG00000012936	ENSEASG00005022853	ENSCHIG00000014867	THYN1
GENEID5307	8.85836	4.57799	1.00534	4.55366	5.27203e-06	4.37386e-05	ENSBTAG00000031707	ENSEASG00005008349	ENSCHIG00000016383	FRMD6
GENEID1907	13.6727	3.23393	0.710253	4.55321	5.28327e-06	4.37704e-05	ENSBTAG00000008142	ENSEASG00005022976	ENSCHIG00000019848	IFIH1
GENEID4165	8.97047	-6.04753	1.32828	-4.5529	5.29108e-06	4.37737e-05	ENSBTAG00000018314	ENSEASG00005017877	ENSCHIG00000022541	MED11
GENEID916	13.4202	-3.30518	0.726459	-4.54971	5.3721e-06	4.43818e-05	ENSBTAG00000003766	ENSEASG00005005186	ENSCHIG00000008679	BLOC1S4
GENEID5734	26.7272	2.41524	0.530929	4.54908	5.38822e-06	4.44528e-05	ENSBTAG00000047942	ENSEASG00005001520	ENSCHIG00000017498	DESI1
GENEID5541	13.8946	-3.09696	0.681243	-4.54605	5.46621e-06	4.50333e-05	ENSBTAG00000039962	ENSEASG00005013148	ENSCHIG00000008689	DCTPP1
GENEID5894	19.2898	3.74064	0.823337	4.54327	5.53894e-06	4.5569e-05	ENSBTAG00000054746	ENSEASG00005007055	ENSCHIG00000012160	NBDY
GENEID683	32.6073	-1.74348	0.383919	-4.54128	5.59134e-06	4.59361e-05	ENSBTAG00000002746	ENSEASG00005004735	ENSCHIG00000012972	OSTF1
GENEID2752	11.1445	4.32206	0.952427	4.53795	5.6804e-06	4.66029e-05	ENSBTAG00000011937	ENSEASG00005009495	ENSCHIG00000010968	RITA1
GENEID812	30.4533	1.51394	0.333666	4.5373	5.69802e-06	4.66827e-05	ENSBTAG00000003265	ENSEASG00005014960	ENSCHIG00000020008	ADD3
GENEID3385	25.6405	1.70053	0.374954	4.5353	5.75207e-06	4.70602e-05	ENSBTAG00000014733	ENSEASG00005016153	ENSCHIG00000018560	NOP2
GENEID400	13.6418	2.8851	0.636692	4.53139	5.85973e-06	4.78747e-05	ENSBTAG00000001629	ENSEASG00005001142	ENSCHIG00000024918	SCMH1
GENEID3759	17.2265	2.65703	0.586505	4.53028	5.8907e-06	4.80612e-05	ENSBTAG00000016444	ENSEASG00005007248	ENSCHIG00000021819	RETREG1
GENEID4480	9.00207	3.61827	0.798757	4.52987	5.902e-06	4.80871e-05	ENSBTAG00000019660	ENSEASG00005010181	ENSCHIG00000019662	TMUB2
GENEID3079	27.107	1.76378	0.389564	4.52759	5.96597e-06	4.85413e-05	ENSBTAG00000013329	ENSEASG00005000304	ENSCHIG00000015265	AP1M1
GENEID5765	23.5945	1.82419	0.402985	4.52671	5.99091e-06	4.86772e-05	ENSBTAG00000048843	ENSEASG00005020189	ENSCHIG00000025248	UBE2W
GENEID3209	18.5126	2.00301	0.442803	4.52347	6.08338e-06	4.93606e-05	ENSBTAG00000013951	ENSEASG00005016730	ENSCHIG00000021107	CHFR
GENEID692	12.5108	2.66164	0.588488	4.52284	6.10162e-06	4.94407e-05	ENSBTAG00000002795	ENSEASG00005007913	ENSCHIG00000017160	NKTR
GENEID209	21.5961	2.01794	0.446428	4.5202	6.17818e-06	4.99241e-05	ENSBTAG00000000784	ENSEASG00005008185	ENSCHIG00000022070	MTERF4
GENEID4405	12.6611	2.55424	0.565056	4.52033	6.17435e-06	4.99241e-05	ENSBTAG00000019334	ENSEASG00005004656	ENSCHIG00000015436	KLC2
GENEID2387	9.8246	4.64188	1.02721	4.51894	6.21503e-06	5.0082e-05	ENSBTAG00000010379	ENSEASG00005006280	ENSCHIG00000020510	CRTC1
GENEID4092	112.759	-1.00016	0.221335	-4.51877	6.21987e-06	5.0082e-05	ENSBTAG00000018016	ENSEASG00005014755	ENSCHIG00000017378	NUPR1
GENEID3982	22.3517	1.79517	0.397304	4.51837	6.23164e-06	5.0082e-05	ENSBTAG00000017416	ENSEASG00005019789	ENSCHIG00000027240	KPNA4
GENEID3836	22.6337	1.86827	0.413469	4.51853	6.22691e-06	5.0082e-05	ENSBTAG00000016747	ENSEASG00005020208	ENSCHIG00000026081	NAT10
GENEID1755	17.4986	-2.44231	0.540628	-4.51754	6.25629e-06	5.02118e-05	ENSBTAG00000007513	ENSEASG00005016721	ENSCHIG00000018926	PGAM5
GENEID481	23.7222	-1.84558	0.40867	-4.51608	6.29958e-06	5.04907e-05	ENSBTAG00000001945	ENSEASG00005008734	ENSCHIG00000017233	ARG2
GENEID1857	17.5815	2.64607	0.585963	4.51577	6.30878e-06	5.04959e-05	ENSBTAG00000007942	ENSEASG00005014551	ENSCHIG00000021933	TENT4B
GENEID5444	10.154	-3.62517	0.803184	-4.5135	6.37672e-06	5.09706e-05	ENSBTAG00000036297	ENSEASG00005001895	ENSCHIG00000012122	RBFA
GENEID3572	21.5612	2.03662	0.451323	4.51255	6.4054e-06	5.10617e-05	ENSBTAG00000015536	ENSEASG00005018720	ENSCHIG00000006171	CPNE3
GENEID2248	26.0059	-1.97315	0.43724	-4.51273	6.39987e-06	5.10617e-05	ENSBTAG00000009746	ENSEASG00005013677	ENSCHIG00000015522	MPHOSPH6
GENEID986	28.8711	-1.68682	0.37397	-4.51058	6.46502e-06	5.14675e-05	ENSBTAG00000004072	ENSEASG00005008845	ENSCHIG00000013697	CAPZA2
GENEID1554	20.1635	2.11123	0.468284	4.50843	6.53078e-06	5.18513e-05	ENSBTAG00000006538	ENSEASG00005006639	ENSCHIG00000007526	PTHLH
GENEID2613	13.6798	2.8166	0.62471	4.50865	6.52423e-06	5.18513e-05	ENSBTAG00000011368	ENSEASG00005011488	ENSCHIG00000023968	NOC3L
GENEID5508	12.2175	2.79807	0.620812	4.50712	6.57133e-06	5.21031e-05	ENSBTAG00000039153	ENSEASG00005019890	ENSCHIG00000002656	RPS6KA4
GENEID2116	17.4497	-5.60682	1.24423	-4.50626	6.59811e-06	5.22454e-05	ENSBTAG00000009200	ENSEASG00005000905	ENSCHIG00000005280	PAM16
GENEID2941	17.6928	4.15591	0.922373	4.50567	6.6165e-06	5.23208e-05	ENSBTAG00000012778	ENSEASG00005013647	ENSCHIG00000018229	CAPN2
GENEID1193	28.4199	1.65675	0.367732	4.50531	6.62757e-06	5.23383e-05	ENSBTAG00000004992	ENSEASG00005008677	ENSCHIG00000011721	TNPO3
GENEID5596	8.26374	3.95532	0.877996	4.50494	6.63928e-06	5.23608e-05	ENSBTAG00000044184	ENSEASG00005021926	ENSCHIG00000000224	TUBGCP3
GENEID4982	13.662	2.69795	0.599142	4.50303	6.69901e-06	5.26211e-05	ENSBTAG00000021910	ENSEASG00005016897	ENSCHIG00000010626	TBL1XR1
GENEID221	20.8871	1.89666	0.421179	4.50322	6.69325e-06	5.26211e-05	ENSBTAG00000000824	ENSEASG00005000579	ENSCHIG00000019908	TSEN54
GENEID5252	19.6498	1.9599	0.435219	4.50325	6.69217e-06	5.26211e-05	ENSBTAG00000030675	ENSEASG00005020994	ENSCHIG00000023505	PDCL
GENEID2245	22.1305	-2.25111	0.500593	-4.49689	6.8955e-06	5.40926e-05	ENSBTAG00000009738	ENSEASG00005012655	ENSCHIG00000010088	MGAT4B
GENEID5743	13.7933	2.58502	0.575052	4.49529	6.94757e-06	5.44288e-05	ENSBTAG00000048098	ENSEASG00005015267	ENSCHIG00000011568	PKP3
GENEID2114	33.1915	1.47148	0.327589	4.49184	7.06089e-06	5.52433e-05	ENSBTAG00000009188	ENSEASG00005006197	ENSCHIG00000019159	GART
GENEID5623	17.3658	2.58199	0.575481	4.48667	7.23449e-06	5.65267e-05	ENSBTAG00000045893	ENSEASG00005007528	ENSCHIG00000008021	TIMM29
GENEID429	23.9814	-2.68861	0.59969	-4.48334	7.34837e-06	5.73406e-05	ENSBTAG00000001744	ENSEASG00005015390	ENSCHIG00000010046	BET1L
GENEID3074	57.2429	-1.22006	0.272405	-4.47884	7.505e-06	5.84855e-05	ENSBTAG00000013315	ENSEASG00005006269	ENSCHIG00000010757	ATP5F1B
GENEID5030	14.9909	2.25852	0.504618	4.4757	7.61612e-06	5.92693e-05	ENSBTAG00000022689	ENSEASG00005002228	ENSCHIG00000026041	RYBP
GENEID2528	9.0657	3.11801	0.696695	4.47543	7.62565e-06	5.92693e-05	ENSBTAG00000010976	ENSEASG00005010292	ENSCHIG00000018134	KANK1
GENEID816	16.3008	-3.15285	0.704559	-4.47493	7.64378e-06	5.93322e-05	ENSBTAG00000003288	ENSEASG00005000796	ENSCHIG00000016566	CCZ1
GENEID1614	13.3656	2.69557	0.602547	4.47363	7.69046e-06	5.96162e-05	ENSBTAG00000006836	ENSEASG00005007632	ENSCHIG00000018083	FBXO33
GENEID4276	28.9086	1.54981	0.346735	4.46972	7.83207e-06	6.06344e-05	ENSBTAG00000018812	ENSEASG00005012996	ENSCHIG00000023450	NOP56
GENEID5523	10.5786	2.79641	0.626439	4.46398	8.04495e-06	6.22009e-05	ENSBTAG00000039705	ENSEASG00005010190	ENSCHIG00000024906	HGH1
GENEID4142	7.94288	4.36845	0.978801	4.46307	8.0795e-06	6.23864e-05	ENSBTAG00000018225	ENSEASG00005002464	ENSCHIG00000013381	SIPA1L3
GENEID534	31.9517	-1.83574	0.411355	-4.46267	8.09444e-06	6.24201e-05	ENSBTAG00000002185	ENSEASG00005003657	ENSCHIG00000013336	RNF7
GENEID946	32.5629	1.48959	0.333974	4.46019	8.18866e-06	6.30645e-05	ENSBTAG00000003887	ENSEASG00005009431	ENSCHIG00000002940	ECHDC1
GENEID269	8.24291	-5.77799	1.29677	-4.45569	8.36238e-06	6.43185e-05	ENSBTAG00000001050	ENSEASG00005004188	ENSCHIG00000003548	LDLRAP1
GENEID3796	16.6396	2.01915	0.45364	4.45099	8.54757e-06	6.56573e-05	ENSBTAG00000016577	ENSEASG00005018173	ENSCHIG00000010291	AXIN1
GENEID3488	14.8532	-4.12564	0.927034	-4.45037	8.57221e-06	6.57611e-05	ENSBTAG00000015178	ENSEASG00005012124	ENSCHIG00000016201	ECI2
GENEID3966	14.0238	2.49895	0.561646	4.44933	8.6139e-06	6.59952e-05	ENSBTAG00000017325	ENSEASG00005015246	ENSCHIG00000014614	ATG13
GENEID4667	16.3467	2.14888	0.483083	4.44827	8.65667e-06	6.6237e-05	ENSBTAG00000020422	ENSEASG00005010882	ENSCHIG00000026157	CHD8
GENEID5783	26.8643	-1.90501	0.428512	-4.44565	8.7628e-06	6.69623e-05	ENSBTAG00000049588	ENSEASG00005002787	ENSCHIG00000026783	SUPT4H1
GENEID127	8.8737	-4.25064	0.956456	-4.44415	8.82385e-06	6.73417e-05	ENSBTAG00000000447	ENSEASG00005011482	ENSCHIG00000004558	FRA10AC1
GENEID4710	9.69107	5.2043	1.17135	4.44301	8.87109e-06	6.76148e-05	ENSBTAG00000020612	ENSEASG00005017828	ENSCHIG00000021662	NEK3
GENEID3492	13.3395	2.99042	0.673228	4.44192	8.91606e-06	6.78701e-05	ENSBTAG00000015196	ENSEASG00005007111	ENSCHIG00000012946	PHF6
GENEID2917	18.881	-2.8346	0.638201	-4.44154	8.93175e-06	6.7902e-05	ENSBTAG00000012699	ENSEASG00005008684	ENSCHIG00000015253	EXOSC1
GENEID4588	13.8789	2.20638	0.49683	4.44092	8.95742e-06	6.80096e-05	ENSBTAG00000020115	ENSEASG00005004208	ENSCHIG00000025255	UBE2O
GENEID2383	8.37411	3.86373	0.870284	4.43962	9.01169e-06	6.83338e-05	ENSBTAG00000010359	ENSEASG00005000757	ENSCHIG00000011287	THG1L
GENEID3119	7.26431	-5.7606	1.29802	-4.438	9.07984e-06	6.87623e-05	ENSBTAG00000013545	ENSEASG00005001188	ENSCHIG00000015699	MAVS
GENEID1807	45.2192	-1.34156	0.302506	-4.43484	9.21423e-06	6.96907e-05	ENSBTAG00000007712	ENSEASG00005007009	ENSCHIG00000010105	SEC22B
GENEID2094	7.76193	6.90998	1.55905	4.43216	9.32927e-06	7.04706e-05	ENSBTAG00000009085	ENSEASG00005011415	ENSCHIG00000019339	SLC35A5
GENEID2231	60.8834	-1.11468	0.251581	-4.43071	9.39235e-06	7.08564e-05	ENSBTAG00000009663	ENSEASG00005014726	ENSCHIG00000010863	YBX3
GENEID5032	14.5553	2.2907	0.517069	4.43016	9.41642e-06	7.09387e-05	ENSBTAG00000022801	ENSEASG00005016630	ENSCHIG00000010179	GABPB1
GENEID2978	7.86978	3.65765	0.825672	4.42991	9.42727e-06	7.09387e-05	ENSBTAG00000012922	ENSEASG00005013862	ENSCHIG00000014796	PHF2
GENEID62	5.90221	-6.34435	1.43261	-4.42854	9.48721e-06	7.12989e-05	ENSBTAG00000000221	ENSEASG00005000624	ENSCHIG00000020834	RBM34
GENEID106	8.1507	3.95286	0.892658	4.42819	9.50259e-06	7.13237e-05	ENSBTAG00000000382	ENSEASG00005009807	ENSCHIG00000022460	MED27
GENEID5666	29.1643	-1.73178	0.391222	-4.4266	9.57284e-06	7.17598e-05	ENSBTAG00000046670	ENSEASG00005009988	ENSCHIG00000008566	MLX
GENEID131	20.2829	2.35552	0.532256	4.42554	9.61994e-06	7.20216e-05	ENSBTAG00000000455	ENSEASG00005012698	ENSCHIG00000005919	CREBZF
GENEID4238	8.44592	-4.07608	0.921261	-4.42446	9.66851e-06	7.22935e-05	ENSBTAG00000018643	ENSEASG00005006516	ENSCHIG00000002572	PRC1
GENEID4267	12.3442	-2.50694	0.567089	-4.42071	9.83773e-06	7.34658e-05	ENSBTAG00000018784	ENSEASG00005023235	ENSCHIG00000011423	CTSZ
GENEID1363	12.2345	-3.17713	0.719072	-4.41837	9.94473e-06	7.41711e-05	ENSBTAG00000005754	ENSEASG00005012713	ENSCHIG00000015686	PPM1K
GENEID2643	24.3832	-2.18978	0.495718	-4.41739	9.99006e-06	7.44153e-05	ENSBTAG00000011480	ENSEASG00005009594	ENSCHIG00000019972	PITPNA
GENEID2038	18.4063	-2.58305	0.585042	-4.41515	1.00939e-05	7.48731e-05	ENSBTAG00000008765	ENSEASG00005015181	ENSCHIG00000009849	PRADC1
GENEID4585	36.048	1.41315	0.320026	4.41574	1.00667e-05	7.48731e-05	ENSBTAG00000020093	ENSEASG00005021912	ENSCHIG00000000240	CUL4A
GENEID93	30.5388	1.54344	0.349581	4.41511	1.00958e-05	7.48731e-05	ENSBTAG00000000322	ENSEASG00005003900	ENSCHIG00000025885	CD2AP
GENEID3100	27.6711	1.55937	0.353201	4.41497	1.01022e-05	7.48731e-05	ENSBTAG00000013449	ENSEASG00005007419	ENSCHIG00000005692	RAB3GAP1
GENEID2540	8.48053	3.35635	0.76155	4.40726	1.04689e-05	7.74932e-05	ENSBTAG00000011032	ENSEASG00005009566	ENSCHIG00000020863	MCPH1
GENEID1631	10.7437	4.02463	0.91333	4.40655	1.0503e-05	7.76489e-05	ENSBTAG00000006911	ENSEASG00005008044	ENSCHIG00000026859	NUP107
GENEID4813	15.2412	3.12526	0.70937	4.40568	1.05451e-05	7.7862e-05	ENSBTAG00000021082	ENSEASG00005001429	ENSCHIG00000010430	TMEM125
GENEID5644	16.8802	-4.12849	0.937191	-4.40517	1.05699e-05	7.79482e-05	ENSBTAG00000046362	ENSEASG00005014900	ENSCHIG00000016220
GENEID582	9.5737	-3.20584	0.727864	-4.40445	1.06051e-05	7.80125e-05	ENSBTAG00000002404	ENSEASG00005001983	ENSCHIG00000027167	TMX2
GENEID4152	42.7453	1.27277	0.28896	4.40464	1.05961e-05	7.80125e-05	ENSBTAG00000018263	ENSEASG00005007207	ENSCHIG00000022497	WAC
GENEID175	9.26484	4.55468	1.03423	4.40395	1.06295e-05	7.80953e-05	ENSBTAG00000000668	ENSEASG00005016298	ENSCHIG00000023337	SLC22A5
GENEID2770	8.4082	4.03103	0.915431	4.40343	1.06555e-05	7.81886e-05	ENSBTAG00000012037	ENSEASG00005013824	ENSCHIG00000025152	DGUOK
GENEID951	28.0986	-1.72978	0.393094	-4.40042	1.08044e-05	7.90849e-05	ENSBTAG00000003908	ENSEASG00005004369	ENSCHIG00000023232	MAPRE1
GENEID5648	34.3169	-1.6109	0.366068	-4.40055	1.07977e-05	7.90849e-05	ENSBTAG00000046485	ENSEASG00005004933	ENSCHIG00000015549	RAB1B
GENEID3923	37.4754	-1.36773	0.311004	-4.39778	1.09362e-05	7.99506e-05	ENSBTAG00000017104	ENSEASG00005019428	ENSCHIG00000022221	MUC1
GENEID5581	8.93917	-5.99096	1.36243	-4.39726	1.09627e-05	8.00455e-05	ENSBTAG00000044078	ENSEASG00005009332	ENSCHIG00000026339	TESC
GENEID2821	20.7706	-5.47076	1.24442	-4.39623	1.10147e-05	8.0326e-05	ENSBTAG00000012249	ENSEASG00005000660	ENSCHIG00000008261	PRR15L
GENEID1729	31.1416	1.59753	0.363686	4.39262	1.11995e-05	8.15728e-05	ENSBTAG00000007390	ENSEASG00005010071	ENSCHIG00000013460	VAT1
GENEID3283	49.8055	-1.32472	0.301716	-4.3906	1.13036e-05	8.22297e-05	ENSBTAG00000014299	ENSEASG00005005492	ENSCHIG00000024084	RHOC
GENEID5798	16.2966	2.20581	0.502442	4.39017	1.13261e-05	8.2243e-05	ENSBTAG00000050195	ENSEASG00005019511	ENSCHIG00000008440	FAM172A
GENEID959	12.7371	-4.88135	1.11192	-4.39003	1.13333e-05	8.2243e-05	ENSBTAG00000003936	ENSEASG00005012391	ENSCHIG00000002862	PNKD
GENEID5422	28.6576	1.70596	0.388646	4.3895	1.13613e-05	8.23448e-05	ENSBTAG00000035030	ENSEASG00005015082	ENSCHIG00000014255	TMED7
GENEID1938	17.3089	2.0456	0.466119	4.38858	1.14092e-05	8.25909e-05	ENSBTAG00000008321	ENSEASG00005021429	ENSCHIG00000007615	RNF8
GENEID835	35.2952	-1.54585	0.352724	-4.3826	1.17272e-05	8.47889e-05	ENSBTAG00000003388	ENSEASG00005020416	ENSCHIG00000014190	DPM2
GENEID4754	14.6201	-2.57805	0.588308	-4.38213	1.17523e-05	8.48663e-05	ENSBTAG00000020810	ENSEASG00005012758	ENSCHIG00000021375	CYB561
GENEID5388	24.0705	-1.78682	0.407961	-4.37989	1.18739e-05	8.56402e-05	ENSBTAG00000033446	ENSEASG00005022428	ENSCHIG00000024616	TATDN1
GENEID4014	41.3736	-1.29639	0.296012	-4.37951	1.18945e-05	8.56836e-05	ENSBTAG00000017565	ENSEASG00005000580	ENSCHIG00000024335	SCFD1
GENEID4842	23.0552	1.76091	0.402108	4.37919	1.19121e-05	8.57063e-05	ENSBTAG00000021204	ENSEASG00005008832	ENSCHIG00000026164	TES
GENEID2801	11.604	-3.68634	0.841862	-4.37879	1.1934e-05	8.57591e-05	ENSBTAG00000012144	ENSEASG00005013944	ENSCHIG00000024467	ZMYND19
GENEID4635	82.5383	0.986561	0.225353	4.37785	1.19856e-05	8.60254e-05	ENSBTAG00000020308	ENSEASG00005005881	ENSCHIG00000017894	EIF4G2
GENEID5804	22.074	1.9634	0.448651	4.37623	1.20747e-05	8.65597e-05	ENSBTAG00000050696	ENSEASG00005003160	ENSCHIG00000011426	KLHDC3
GENEID5800	19.0933	-2.39437	0.547188	-4.37577	1.21004e-05	8.66386e-05	ENSBTAG00000050386	ENSEASG00005014920	ENSCHIG00000015723	MGMT
GENEID5050	12.2539	-4.20155	0.960327	-4.37513	1.21361e-05	8.67892e-05	ENSBTAG00000023445	ENSEASG00005021384	ENSCHIG00000015530	SIAH2
GENEID1011	21.9456	-1.9692	0.450338	-4.37271	1.22711e-05	8.76485e-05	ENSBTAG00000004179	ENSEASG00005012381	ENSCHIG00000020235	PSMD9
GENEID781	51.1985	1.18958	0.272062	4.37245	1.22859e-05	8.76485e-05	ENSBTAG00000003147	ENSEASG00005008150	ENSCHIG00000012708	JAK1
GENEID1158	18.637	1.87053	0.427879	4.37162	1.23326e-05	8.78751e-05	ENSBTAG00000004876	ENSEASG00005008239	ENSCHIG00000000591	RABL2B
GENEID4035	26.9622	-1.56701	0.358481	-4.37124	1.23542e-05	8.79232e-05	ENSBTAG00000017685	ENSEASG00005006685	ENSCHIG00000026333	JUP
GENEID4299	9.03723	3.07339	0.703318	4.36984	1.24339e-05	8.81718e-05	ENSBTAG00000018910	ENSEASG00005010422	ENSCHIG00000003628	WDR6
GENEID4873	52.8664	-1.27226	0.291116	-4.37028	1.24088e-05	8.81718e-05	ENSBTAG00000021395	ENSEASG00005011928	ENSCHIG00000009755	PSME1
GENEID3303	34.0578	1.44231	0.330054	4.36993	1.24284e-05	8.81718e-05	ENSBTAG00000014390	ENSEASG00005010975	ENSCHIG00000013777	MTMR9
GENEID2638	13.3227	-2.88162	0.659614	-4.36864	1.25021e-05	8.85493e-05	ENSBTAG00000011463	ENSEASG00005011631	ENSCHIG00000003191	MID1IP1
GENEID3306	8.94788	4.95191	1.13421	4.36594	1.26575e-05	8.9542e-05	ENSBTAG00000014396	ENSEASG00005001410	ENSCHIG00000017034	KLF10
GENEID4729	9.32683	5.60756	1.28574	4.36136	1.29258e-05	9.13307e-05	ENSBTAG00000020689	ENSEASG00005014187	ENSCHIG00000025842	PPP1R13L
GENEID5700	51.9619	1.22861	0.281907	4.35823	1.31121e-05	9.25365e-05	ENSBTAG00000047287	ENSEASG00005006375	ENSCHIG00000001173	MTARC1
GENEID3028	38.8479	-1.32866	0.30494	-4.35713	1.31778e-05	9.28891e-05	ENSBTAG00000013113	ENSEASG00005018462	ENSCHIG00000024204	VDAC1
GENEID98	36.2946	-1.67257	0.383948	-4.35624	1.32318e-05	9.3159e-05	ENSBTAG00000000343	ENSEASG00005016916	ENSCHIG00000011496	ZNHIT1
GENEID4517	30.2917	1.58306	0.363447	4.35568	1.32652e-05	9.32825e-05	ENSBTAG00000019794	ENSEASG00005017446	ENSCHIG00000006812	SYPL1
GENEID1176	14.6601	3.3384	0.766669	4.35443	1.33415e-05	9.37078e-05	ENSBTAG00000004940	ENSEASG00005016534	ENSCHIG00000007169	CELF4
GENEID4749	29.3786	1.46851	0.337369	4.35282	1.34395e-05	9.42837e-05	ENSBTAG00000020782	ENSEASG00005005819	ENSCHIG00000010452	CNOT1
GENEID4025	22.2332	-2.58379	0.593751	-4.35164	1.3512e-05	9.46802e-05	ENSBTAG00000017622	ENSEASG00005004404	ENSCHIG00000021492	SIVA1
GENEID4024	9.10399	3.01355	0.692839	4.34956	1.36409e-05	9.52757e-05	ENSBTAG00000017610	ENSEASG00005022949	ENSCHIG00000020816	NFRKB
GENEID3653	10.8994	-4.69671	1.07978	-4.3497	1.36326e-05	9.52757e-05	ENSBTAG00000015952	ENSEASG00005020401	ENSCHIG00000007586	ADAP1
GENEID5877	43.4621	-1.41926	0.326304	-4.34949	1.36454e-05	9.52757e-05	ENSBTAG00000053886	ENSEASG00005005684	ENSCHIG00000022280
GENEID5907	16.6317	3.23101	0.743854	4.3436	1.40166e-05	9.77522e-05	ENSBTAG00000055286	ENSEASG00005015786	ENSCHIG00000006328	MACIR
GENEID3956	15.7096	3.15857	0.727379	4.34239	1.40938e-05	9.81748e-05	ENSBTAG00000017263	ENSEASG00005014936	ENSCHIG00000014736	MXI1
GENEID5104	13.1826	3.19718	0.736544	4.34078	1.41977e-05	9.87818e-05	ENSBTAG00000025212	ENSEASG00005017563	ENSCHIG00000009904	HARS2
GENEID5503	8.85418	6.1184	1.412	4.33315	1.46988e-05	0.000102148	ENSBTAG00000039071	ENSEASG00005019189	ENSCHIG00000013205	ANKRD16
GENEID518	27.01	-1.66457	0.384211	-4.33245	1.4746e-05	0.000102356	ENSBTAG00000002098	ENSEASG00005021477	ENSCHIG00000025931	CDC34
GENEID2254	16.7726	-3.78096	0.87297	-4.33115	1.48334e-05	0.000102842	ENSBTAG00000009784	ENSEASG00005008978	ENSCHIG00000014393	RAB32
GENEID4529	8.41966	5.07447	1.1718	4.33049	1.48775e-05	0.000103027	ENSBTAG00000019832	ENSEASG00005006161	ENSCHIG00000011473	TGFBR2
GENEID2141	21.7251	-2.10295	0.485722	-4.32954	1.49423e-05	0.000103354	ENSBTAG00000009304	ENSEASG00005021011	ENSCHIG00000006484	PDCD5
GENEID1324	14.4246	2.20575	0.509558	4.32876	1.49949e-05	0.000103594	ENSBTAG00000005571	ENSEASG00005003889	ENSCHIG00000016721	PHF20
GENEID4370	10.3067	2.81855	0.65116	4.32851	1.50122e-05	0.000103594	ENSBTAG00000019193	ENSEASG00005013335	ENSCHIG00000025966	SETD5
GENEID313	13.6126	3.2462	0.750026	4.32811	1.50391e-05	0.000103659	ENSBTAG00000001258	ENSEASG00005006201	ENSCHIG00000012751	TMEM50B
GENEID1337	21.3418	-2.09137	0.483449	-4.32593	1.51887e-05	0.000104569	ENSBTAG00000005634	ENSEASG00005015670	ENSCHIG00000016153	LSM2
GENEID4367	31.0497	1.79758	0.416122	4.31984	1.56145e-05	0.000107375	ENSBTAG00000019184	ENSEASG00005000775	ENSCHIG00000022896	TRAPPC2L
GENEID1444	33.0102	1.39314	0.322974	4.31348	1.60707e-05	0.000110383	ENSBTAG00000006070	ENSEASG00005023100	ENSCHIG00000021064	RANBP3
GENEID5450	4.19712	6.12254	1.42003	4.31156	1.62107e-05	0.000111087	ENSBTAG00000037400	ENSEASG00005021549	ENSCHIG00000015061	TNRC18
GENEID2635	7.37933	-3.88259	0.900468	-4.31174	1.61973e-05	0.000111087	ENSBTAG00000011446	ENSEASG00005005095	ENSCHIG00000025096	SEMA7A
GENEID947	6.45406	5.71977	1.32826	4.3062	1.66084e-05	0.00011368	ENSBTAG00000003889	ENSEASG00005019491	ENSCHIG00000013197	PER1
GENEID2947	61.329	1.15112	0.267404	4.30479	1.67143e-05	0.000114272	ENSBTAG00000012794	ENSEASG00005020163	ENSCHIG00000018129	PAH
GENEID3648	6.60018	5.82451	1.35471	4.29946	1.71215e-05	0.000116921	ENSBTAG00000015939	ENSEASG00005003916	ENSCHIG00000026297	NECTIN1
GENEID5231	28.0951	1.57112	0.365463	4.29899	1.7158e-05	0.000117035	ENSBTAG00000030366	ENSEASG00005002681	ENSCHIG00000015561	RBM22
GENEID3523	18.7772	-1.94349	0.452988	-4.29037	1.78375e-05	0.000121529	ENSBTAG00000015314	ENSEASG00005008837	ENSCHIG00000015704	ASL
GENEID5362	24.4464	-1.68306	0.392336	-4.28986	1.78789e-05	0.000121671	ENSBTAG00000032848	ENSEASG00005007118	ENSCHIG00000003544	GOLPH3
GENEID5698	14.0314	2.26721	0.528605	4.28905	1.79441e-05	0.000121886	ENSBTAG00000047217	ENSEASG00005021554	ENSCHIG00000003115	MED16
GENEID5400	12.586	2.45532	0.572509	4.2887	1.79724e-05	0.000121886	ENSBTAG00000033886	ENSEASG00005006232	ENSCHIG00000008980	CIST1
GENEID1281	16.0113	-3.0767	0.717376	-4.28883	1.79617e-05	0.000121886	ENSBTAG00000005385	ENSEASG00005004714	ENSCHIG00000016402	POP5
GENEID2588	5.4626	-5.80785	1.35435	-4.28831	1.8004e-05	0.00012196	ENSBTAG00000011257	ENSEASG00005017492	ENSCHIG00000009558	ASAH1
GENEID3605	11.4999	2.72936	0.637546	4.28104	1.8602e-05	0.000125867	ENSBTAG00000015718	ENSEASG00005002028	ENSCHIG00000019146	CASP8
GENEID3015	7.791	-3.53596	0.826367	-4.27893	1.87797e-05	0.000126924	ENSBTAG00000013054	ENSEASG00005000914	ENSCHIG00000005567	MFSD2A
GENEID766	47.274	-1.32198	0.309162	-4.276	1.90284e-05	0.000128458	ENSBTAG00000003083	ENSEASG00005019434	ENSCHIG00000020555	SLC50A1
GENEID2712	7.89417	5.05125	1.18141	4.2756	1.9062e-05	0.000128538	ENSBTAG00000011795	ENSEASG00005006188	ENSCHIG00000009074	TXNRD3
GENEID991	19.3252	-2.26755	0.530621	-4.2734	1.92518e-05	0.00012967	ENSBTAG00000004080	ENSEASG00005014449	ENSCHIG00000020810	TIAL1
GENEID502	25.8713	-1.66193	0.389156	-4.27059	1.94956e-05	0.000131162	ENSBTAG00000002045	ENSEASG00005015291	ENSCHIG00000006742	PSMD13
GENEID5296	19.5684	-2.08349	0.488267	-4.26711	1.98019e-05	0.000133071	ENSBTAG00000031435	ENSEASG00005021389	ENSCHIG00000017283	SELENOT
GENEID3503	12.6709	-3.65697	0.857124	-4.26656	1.98511e-05	0.000133251	ENSBTAG00000015241	ENSEASG00005016280	ENSCHIG00000007111	EPHX2
GENEID3621	6.79553	-5.68102	1.33191	-4.26533	1.99603e-05	0.000133832	ENSBTAG00000015804	ENSEASG00005003929	ENSCHIG00000025524	SIGMAR1
GENEID267	14.1121	2.31641	0.543466	4.2623	2.02337e-05	0.000135358	ENSBTAG00000001037	ENSEASG00005018263	ENSCHIG00000023718	MAP4K2
GENEID364	24.0197	1.64438	0.385793	4.26234	2.02297e-05	0.000135358	ENSBTAG00000001511	ENSEASG00005014114	ENSCHIG00000026477	BCL6
GENEID3473	34.6354	-1.44225	0.338422	-4.26169	2.02891e-05	0.000135574	ENSBTAG00000015117	ENSEASG00005004077	ENSCHIG00000017823	GADD45GIP1
GENEID2334	10.7233	2.97354	0.698007	4.26005	2.04382e-05	0.000136417	ENSBTAG00000010144	ENSEASG00005019198	ENSCHIG00000013119	MTERF2
GENEID4173	44.2085	-1.33898	0.314357	-4.25943	2.04947e-05	0.000136639	ENSBTAG00000018339	ENSEASG00005000406	ENSCHIG00000016881	ATP5MC1
GENEID4187	15.1325	-2.15711	0.506484	-4.25899	2.05355e-05	0.000136757	ENSBTAG00000018405	ENSEASG00005007208	ENSCHIG00000027023	MARS1
GENEID3033	4.34055	-5.92933	1.39235	-4.25849	2.05814e-05	0.000136908	ENSBTAG00000013127	ENSEASG00005016016	ENSCHIG00000014795	LPCAT3
GENEID1006	12.9123	2.87489	0.675726	4.25452	2.09498e-05	0.000139202	ENSBTAG00000004165	ENSEASG00005022182	ENSCHIG00000021897	CLYBL
GENEID1024	26.6307	1.56212	0.367308	4.25287	2.11044e-05	0.000140063	ENSBTAG00000004240	ENSEASG00005019557	ENSCHIG00000011297	TMPO
GENEID2784	22.1452	1.80714	0.424947	4.25264	2.11268e-05	0.000140063	ENSBTAG00000012083	ENSEASG00005018291	ENSCHIG00000014903	IRX3
GENEID3972	9.39604	-4.1533	0.977896	-4.24718	2.1648e-05	0.000143357	ENSBTAG00000017373	ENSEASG00005005348	ENSCHIG00000027114	LACTB
GENEID723	9.91853	2.74041	0.645415	4.24597	2.17649e-05	0.000143809	ENSBTAG00000002920	ENSEASG00005022987	ENSCHIG00000000073	KAT6B
GENEID5021	21.485	1.78682	0.420809	4.24614	2.17484e-05	0.000143809	ENSBTAG00000022242	ENSEASG00005004993	ENSCHIG00000003957	DPP3
GENEID76	29.1083	1.60797	0.378757	4.2454	2.18206e-05	0.000144016	ENSBTAG00000000269	ENSEASG00005009634	ENSCHIG00000024887
GENEID3924	9.71043	3.50402	0.825606	4.24417	2.19401e-05	0.000144643	ENSBTAG00000017108	ENSEASG00005014884	ENSCHIG00000026122	OTUD3
GENEID2320	12.8076	3.36222	0.792788	4.24101	2.22516e-05	0.000146533	ENSBTAG00000010069	ENSEASG00005020810	ENSCHIG00000022705	EGR1
GENEID2616	35.0915	-1.46947	0.346547	-4.24031	2.23211e-05	0.000146827	ENSBTAG00000011388	ENSEASG00005013825	ENSCHIG00000025806	STOML2
GENEID1054	49.4492	-1.28144	0.302283	-4.23922	2.24301e-05	0.00014738	ENSBTAG00000004349	ENSEASG00005006002	ENSCHIG00000025258	DAZAP2
GENEID4203	13.147	-5.32333	1.2566	-4.23629	2.2724e-05	0.000149145	ENSBTAG00000018463	ENSEASG00005019833	ENSCHIG00000020459	VIM
GENEID4732	4.84198	5.90786	1.39467	4.23603	2.27511e-05	0.000149157	ENSBTAG00000020715	ENSEASG00005014590	ENSCHIG00000019158	PIK3C2G
GENEID4132	9.70675	4.03462	0.953926	4.22949	2.3422e-05	0.000153303	ENSBTAG00000018175	ENSEASG00005005910	ENSCHIG00000019298	HEXD
GENEID1624	19.408	-2.2064	0.521717	-4.22911	2.34614e-05	0.000153303	ENSBTAG00000006881	ENSEASG00005018635	ENSCHIG00000017359	SLC35B1
GENEID2910	24.6854	1.72738	0.408436	4.22926	2.34458e-05	0.000153303	ENSBTAG00000012671	ENSEASG00005002006	ENSCHIG00000024962	TNIP1
GENEID1255	17.4508	-2.31299	0.54702	-4.22834	2.35422e-05	0.000153547	ENSBTAG00000005265	ENSEASG00005004088	ENSCHIG00000024514	ZCCHC9
GENEID2253	35.9942	1.33107	0.314803	4.22826	2.35507e-05	0.000153547	ENSBTAG00000009780	ENSEASG00005015829	ENSCHIG00000008326	GTF2I
GENEID2001	17.7942	1.91663	0.453339	4.22781	2.35982e-05	0.000153687	ENSBTAG00000008609	ENSEASG00005018336	ENSCHIG00000014012	SEPTIN8
GENEID5697	23.3874	-2.56271	0.606232	-4.22728	2.36531e-05	0.000153875	ENSBTAG00000047214	ENSEASG00005019386	ENSCHIG00000013736	TRAPPC1
GENEID4985	18.0295	2.07912	0.492243	4.22377	2.40248e-05	0.000155717	ENSBTAG00000021922	ENSEASG00005001012	ENSCHIG00000026204	SMAP2
GENEID3593	19.8977	2.2755	0.538748	4.22368	2.40348e-05	0.000155717	ENSBTAG00000015611	ENSEASG00005012669	ENSCHIG00000009249	TBC1D9B
GENEID5261	11.9557	-2.78619	0.65967	-4.22361	2.40416e-05	0.000155717	ENSBTAG00000030915	ENSEASG00005015810	ENSCHIG00000008237	ISY1
GENEID2937	60.5522	-1.2466	0.295143	-4.22372	2.40306e-05	0.000155717	ENSBTAG00000012760	ENSEASG00005001989	ENSCHIG00000022914	NDUFB3
GENEID1528	12.0967	-5.35506	1.26866	-4.22104	2.43172e-05	0.00015733	ENSBTAG00000006416	ENSEASG00005017278	ENSCHIG00000020335	EMC4
GENEID1322	12.1115	2.50387	0.593458	4.21912	2.45257e-05	0.000158504	ENSBTAG00000005564	ENSEASG00005006262	ENSCHIG00000014001	PIAS1
GENEID3338	19.865	1.81884	0.431225	4.21785	2.46641e-05	0.000159225	ENSBTAG00000014515	ENSEASG00005008228	ENSCHIG00000019925	RFC1
GENEID3459	15.8998	2.20349	0.522683	4.21574	2.48965e-05	0.00016055	ENSBTAG00000015074	ENSEASG00005017465	ENSCHIG00000006002	PTGDS
GENEID4249	23.5195	1.81132	0.429732	4.21499	2.49788e-05	0.000160905	ENSBTAG00000018699	ENSEASG00005018633	ENSCHIG00000025815	KAT7
GENEID3532	9.92215	2.68094	0.636157	4.21428	2.50581e-05	0.00016124	ENSBTAG00000015343	ENSEASG00005008429	ENSCHIG00000019844	DYNC2I2
GENEID1494	10.973	-4.76365	1.13093	-4.21216	2.52939e-05	0.00016258	ENSBTAG00000006259	ENSEASG00005013835	ENSCHIG00000023101	MOB1A
GENEID1094	26.8417	-1.60211	0.38088	-4.20635	2.59527e-05	0.000166633	ENSBTAG00000004544	ENSEASG00005018267	ENSCHIG00000022552	TXNDC9
GENEID2431	9.27104	3.41892	0.812937	4.20564	2.60348e-05	0.000166979	ENSBTAG00000010533	ENSEASG00005018962	ENSCHIG00000025039	HMGXB4
GENEID4221	10.4252	2.80761	0.667891	4.20369	2.62598e-05	0.000168239	ENSBTAG00000018581	ENSEASG00005023449	ENSCHIG00000024313	EPC2
GENEID1828	44.6011	-1.45436	0.346015	-4.20316	2.63211e-05	0.00016845	ENSBTAG00000007812	ENSEASG00005006610	ENSCHIG00000005106	NDUFA13
GENEID46	13.0036	2.26501	0.539133	4.20121	2.65494e-05	0.000169727	ENSBTAG00000000149	ENSEASG00005019902	ENSCHIG00000023695	USP40
GENEID1697	23.1061	1.73877	0.414154	4.19837	2.68849e-05	0.000171685	ENSBTAG00000007269	ENSEASG00005012766	ENSCHIG00000015301	EIF2B1
GENEID1576	15.1037	-2.39675	0.571091	-4.1968	2.70716e-05	0.000172691	ENSBTAG00000006647	ENSEASG00005017255	ENSCHIG00000012624	RCBTB2
GENEID1640	27.4997	-1.62493	0.387388	-4.19457	2.73388e-05	0.000174207	ENSBTAG00000006950	ENSEASG00005013351	ENSCHIG00000014728	COPS4
GENEID3184	8.30867	4.03441	0.962007	4.19374	2.7439e-05	0.000174657	ENSBTAG00000013884	ENSEASG00005004004	ENSCHIG00000008331	SIPA1
GENEID26	5.52866	-5.66889	1.35243	-4.19162	2.76968e-05	0.000176109	ENSBTAG00000000087	ENSEASG00005014853	ENSCHIG00000011795	HSD17B12
GENEID5498	20.4931	-2.29635	0.548008	-4.19036	2.78509e-05	0.000176839	ENSBTAG00000038949	ENSEASG00005021843	ENSCHIG00000024135	MRPL30
GENEID4500	121.197	-0.88994	0.212386	-4.19019	2.78715e-05	0.000176839	ENSBTAG00000019718	ENSEASG00005021721	ENSCHIG00000023211	RPS15
GENEID3105	8.27511	-4.92927	1.17647	-4.18989	2.79084e-05	0.000176883	ENSBTAG00000013479	ENSEASG00005004685	ENSCHIG00000016518	SLC9A3R2
GENEID3815	14.5026	2.01518	0.481103	4.18867	2.80598e-05	0.000177652	ENSBTAG00000016666	ENSEASG00005002668	ENSCHIG00000018243	RELCH
GENEID4690	33.933	-1.42003	0.339087	-4.1878	2.81676e-05	0.000178143	ENSBTAG00000020504	ENSEASG00005012589	ENSCHIG00000017864	CDK2AP1
GENEID5753	16.4889	2.08279	0.497641	4.18532	2.84766e-05	0.000179905	ENSBTAG00000048379	ENSEASG00005002516	ENSCHIG00000013334	AGAP3
GENEID5343	10.3714	5.3506	1.27851	4.18504	2.85116e-05	0.000179934	ENSBTAG00000032304	ENSEASG00005012897	ENSCHIG00000016266	ACY1
GENEID5101	6.60217	5.70949	1.36437	4.18471	2.85528e-05	0.000180002	ENSBTAG00000025161	ENSEASG00005018468	ENSCHIG00000014858	AGPAT2
GENEID1307	10.1077	-5.35405	1.28116	-4.17905	2.92729e-05	0.000184344	ENSBTAG00000005497	ENSEASG00005016585	ENSCHIG00000018996	RPRD1A
GENEID885	8.57231	-5.38458	1.28916	-4.17682	2.95617e-05	0.000185965	ENSBTAG00000003588	ENSEASG00005020620	ENSCHIG00000015733	ZFAND1
GENEID4383	11.5902	4.09241	0.980532	4.17366	2.9974e-05	0.000188358	ENSBTAG00000019232	ENSEASG00005020074	ENSCHIG00000017324	TYW5
GENEID3846	33.3085	-1.5002	0.3595	-4.17303	3.00574e-05	0.000188681	ENSBTAG00000016783	ENSEASG00005002963	ENSCHIG00000024638	PGLS
GENEID4815	8.55977	2.92583	0.701296	4.17202	3.01905e-05	0.000188751	ENSBTAG00000021087	ENSEASG00005011517	ENSCHIG00000021132	UBR1
GENEID936	5.97586	5.59602	1.3412	4.17239	3.01415e-05	0.000188751	ENSBTAG00000003851	ENSEASG00005012383	ENSCHIG00000015405	CCNL1
GENEID1517	39.6683	-1.62679	0.389931	-4.17198	3.01963e-05	0.000188751	ENSBTAG00000006374	ENSEASG00005012569	ENSCHIG00000015159	NHP2
GENEID5513	36.431	-1.45601	0.348949	-4.17255	3.01207e-05	0.000188751	ENSBTAG00000039415	ENSEASG00005011974	ENSCHIG00000020746	CHMP4A
GENEID4825	16.0096	2.44562	0.586318	4.17116	3.03058e-05	0.000189235	ENSBTAG00000021130	ENSEASG00005001678	ENSCHIG00000014284	MFSD10
GENEID1259	8.75483	2.7516	0.659725	4.17083	3.03499e-05	0.00018931	ENSBTAG00000005289	ENSEASG00005000428	ENSCHIG00000013765	CHERP
GENEID4464	6.75686	4.21022	1.00956	4.17035	3.04134e-05	0.000189506	ENSBTAG00000019596	ENSEASG00005010638	ENSCHIG00000017075	GPRC5B
GENEID1091	22.9118	2.31742	0.55576	4.16982	3.04839e-05	0.000189746	ENSBTAG00000004521	ENSEASG00005021986	ENSCHIG00000023663	LSM7
GENEID5742	20.1065	-1.75119	0.420285	-4.16668	3.09073e-05	0.000191976	ENSBTAG00000048090	ENSEASG00005014720	ENSCHIG00000006556	UBE2G2
GENEID5264	35.5588	1.36713	0.328108	4.16671	3.0903e-05	0.000191976	ENSBTAG00000030942	ENSEASG00005005550	ENSCHIG00000024783	MRPL3
GENEID4704	17.781	1.92774	0.462695	4.16633	3.09548e-05	0.000192069	ENSBTAG00000020567	ENSEASG00005005580	ENSCHIG00000019734	HNRNPLL
GENEID4523	34.0495	-1.45741	0.349926	-4.16492	3.11465e-05	0.000193056	ENSBTAG00000019812	ENSEASG00005005808	ENSCHIG00000026672	MCRIP1
GENEID4201	12.6593	-2.8692	0.689101	-4.16369	3.13147e-05	0.000193895	ENSBTAG00000018454	ENSEASG00005018372	ENSCHIG00000012419	UFSP2
GENEID2624	34.3444	1.34962	0.32418	4.16317	3.13858e-05	0.000194132	ENSBTAG00000011414	ENSEASG00005014406	ENSCHIG00000026144	EIF2B5
GENEID1748	9.55507	3.34747	0.804431	4.1613	3.16445e-05	0.000195323	ENSBTAG00000007489	ENSEASG00005023352	ENSCHIG00000017865	NCOA3
GENEID4266	7.78258	4.2685	1.02572	4.16147	3.16207e-05	0.000195323	ENSBTAG00000018775	ENSEASG00005003666	ENSCHIG00000023873	TPX2
GENEID5143	22.827	1.6451	0.395426	4.16033	3.17788e-05	0.000195947	ENSBTAG00000026172	ENSEASG00005022361	ENSCHIG00000009416	LRATD2
GENEID406	18.511	-2.99148	0.719138	-4.15981	3.18509e-05	0.000196187	ENSBTAG00000001647	ENSEASG00005021966	ENSCHIG00000010795	PLEKHJ1
GENEID2325	10.1433	-2.75118	0.661568	-4.15857	3.20246e-05	0.000197052	ENSBTAG00000010111	ENSEASG00005001412	ENSCHIG00000010768	TCF7L1
GENEID324	21.0467	-1.95606	0.470419	-4.15811	3.20891e-05	0.000197243	ENSBTAG00000001306	ENSEASG00005009617	ENSCHIG00000019169	FXN
GENEID5156	7.83139	3.70942	0.892386	4.15675	3.22811e-05	0.000198217	ENSBTAG00000026309	ENSEASG00005022601	ENSCHIG00000019817	ZHX2
GENEID193	31.432	1.40293	0.337776	4.15342	3.27543e-05	0.000200913	ENSBTAG00000000712	ENSEASG00005022028	ENSCHIG00000020458	FBXW2
GENEID2246	19.3033	2.43432	0.586292	4.15206	3.29493e-05	0.0002019	ENSBTAG00000009743	ENSEASG00005003694	ENSCHIG00000016687	PDRG1
GENEID4917	19.1288	-2.01211	0.484681	-4.15141	3.30432e-05	0.000202265	ENSBTAG00000021632	ENSEASG00005016382	ENSCHIG00000014457	MSRA
GENEID2458	8.93287	3.26643	0.787338	4.1487	3.34362e-05	0.000204459	ENSBTAG00000010639	ENSEASG00005003814	ENSCHIG00000021476	MAP2K7
GENEID1385	7.70872	4.06599	0.981042	4.14456	3.4047e-05	0.000207979	ENSBTAG00000005827	ENSEASG00005006686	ENSCHIG00000015141	FIG4
GENEID2281	7.53222	3.38753	0.817954	4.14146	3.45099e-05	0.000210589	ENSBTAG00000009912	ENSEASG00005022467	ENSCHIG00000010876	PAN3
GENEID5755	6.55521	4.24002	1.02396	4.1408	3.46095e-05	0.000210978	ENSBTAG00000048432	ENSEASG00005001727	ENSCHIG00000014908	BTBD3
GENEID2736	11.0281	-3.15568	0.7622	-4.14022	3.46972e-05	0.000211295	ENSBTAG00000011879	ENSEASG00005001799	ENSCHIG00000008852	B4GALT2
GENEID4581	28.5524	1.70464	0.411918	4.1383	3.4989e-05	0.000212853	ENSBTAG00000020067	ENSEASG00005000586	ENSCHIG00000013481	LLGL2
GENEID4587	29.0692	1.40777	0.340446	4.13508	3.54832e-05	0.000215637	ENSBTAG00000020109	ENSEASG00005000988	ENSCHIG00000020250	TRAP1
GENEID1725	7.86829	-3.53551	0.855856	-4.13097	3.61234e-05	0.000219302	ENSBTAG00000007385	ENSEASG00005017274	ENSCHIG00000020410	EMC7
GENEID2134	30.6702	1.43377	0.347234	4.12912	3.64159e-05	0.000220851	ENSBTAG00000009278	ENSEASG00005020884	ENSCHIG00000008619	MSL3
GENEID4131	7.66928	-5.84436	1.41568	-4.12831	3.65443e-05	0.000221402	ENSBTAG00000018172	ENSEASG00005005909	ENSCHIG00000000593	OGFOD3
GENEID5086	8.5898	2.80872	0.680516	4.12734	3.66985e-05	0.000222109	ENSBTAG00000024643	ENSEASG00005012366	ENSCHIG00000027071	VEPH1
GENEID3814	10.9638	-3.10013	0.75121	-4.12685	3.67772e-05	0.000222357	ENSBTAG00000016664	ENSEASG00005023157	ENSCHIG00000013029	SLC2A4RG
GENEID2758	11.536	2.54791	0.617571	4.1257	3.69606e-05	0.000223027	ENSBTAG00000011964	ENSEASG00005008747	ENSCHIG00000022192	DIS3L2
GENEID4428	26.2412	1.49501	0.362368	4.12568	3.69635e-05	0.000223027	ENSBTAG00000019455	ENSEASG00005004025	ENSCHIG00000016585	MYO5B
GENEID2913	13.0265	2.25656	0.547576	4.121	3.77224e-05	0.000227374	ENSBTAG00000012677	ENSEASG00005010218	ENSCHIG00000024718	ARHGAP12
GENEID1492	30.0898	1.41717	0.343965	4.12011	3.7869e-05	0.000228025	ENSBTAG00000006247	ENSEASG00005004189	ENSCHIG00000011017	DHPS
GENEID1959	12.2611	-3.79664	0.922436	-4.11589	3.8569e-05	0.000232003	ENSBTAG00000008416	ENSEASG00005007950	ENSCHIG00000021235	ABHD5
GENEID3502	6.77556	3.50111	0.850831	4.11492	3.87308e-05	0.000232739	ENSBTAG00000015240	ENSEASG00005015462	ENSCHIG00000022417	UBR4
GENEID648	21.5074	-1.64949	0.40129	-4.11048	3.9484e-05	0.000237024	ENSBTAG00000002646	ENSEASG00005022658	ENSCHIG00000025418	DYNC1I2
GENEID3161	13.0729	-2.46911	0.601337	-4.10604	4.02503e-05	0.00024089	ENSBTAG00000013753	ENSEASG00005013036	ENSCHIG00000009311	DDRGK1
GENEID1577	28.7644	-1.83289	0.44634	-4.10648	4.01734e-05	0.00024089	ENSBTAG00000006656	ENSEASG00005010526	ENSCHIG00000022923	RANBP1
GENEID3663	30.3327	-1.65465	0.402958	-4.10625	4.02129e-05	0.00024089	ENSBTAG00000015978	ENSEASG00005007925	ENSCHIG00000020923	ANXA1
GENEID912	27.589	1.43324	0.349105	4.10546	4.0351e-05	0.000241249	ENSBTAG00000003748	ENSEASG00005008113	ENSCHIG00000021610	CNOT2
GENEID665	17.141	-2.34067	0.570269	-4.1045	4.05195e-05	0.000242011	ENSBTAG00000002708	ENSEASG00005019361	ENSCHIG00000014921	MRPL42
GENEID28	24.349	1.51886	0.370145	4.10342	4.07094e-05	0.000242899	ENSBTAG00000000092	ENSEASG00005008969	ENSCHIG00000015131	HIF1AN
GENEID4996	33.7134	1.48738	0.362662	4.10129	4.1086e-05	0.000244899	ENSBTAG00000021956	ENSEASG00005011688	ENSCHIG00000006650	ISCA2
GENEID1799	18.4898	-2.0847	0.508591	-4.09898	4.1498e-05	0.000246915	ENSBTAG00000007662	ENSEASG00005020644	ENSCHIG00000025078	HSPA5
GENEID4675	31.714	1.3768	0.335893	4.09892	4.15078e-05	0.000246915	ENSBTAG00000020451	ENSEASG00005008805	ENSCHIG00000015997	USP1
GENEID3329	9.86952	3.16363	0.772186	4.09699	4.18564e-05	0.000248738	ENSBTAG00000014476	ENSEASG00005011127	ENSCHIG00000004934	ADAL
GENEID3875	11.2145	-5.19236	1.26799	-4.09495	4.22257e-05	0.00025068	ENSBTAG00000016908	ENSEASG00005007286	ENSCHIG00000015867	METTL1
GENEID5351	6.61484	4.12807	1.00877	4.09219	4.27327e-05	0.000253436	ENSBTAG00000032558	ENSEASG00005003026	ENSCHIG00000026586	TTC7A
GENEID3726	20.1641	1.69301	0.414043	4.08898	4.33275e-05	0.000256702	ENSBTAG00000016295	ENSEASG00005003941	ENSCHIG00000006046	RPP25L
GENEID779	16.7701	1.88507	0.461037	4.08875	4.33703e-05	0.000256702	ENSBTAG00000003116	ENSEASG00005022747	ENSCHIG00000023894	MTMR6
GENEID2260	24.5748	1.51741	0.371189	4.08797	4.35167e-05	0.00025731	ENSBTAG00000009811	ENSEASG00005010217	ENSCHIG00000013489	BOP1
GENEID2958	3.93559	-5.80754	1.42174	-4.08481	4.41131e-05	0.000260576	ENSBTAG00000012851	ENSEASG00005011466	ENSCHIG00000019977	SLC5A1
GENEID4515	6.42811	3.73799	0.915208	4.08431	4.42077e-05	0.000260874	ENSBTAG00000019785	ENSEASG00005006234	ENSCHIG00000015534	CIC
GENEID2074	12.2905	2.84107	0.69566	4.084	4.42675e-05	0.000260966	ENSBTAG00000008973	ENSEASG00005008355	ENSCHIG00000023406	ASB6
GENEID2032	14.0313	2.18242	0.534479	4.08326	4.44085e-05	0.000261537	ENSBTAG00000008753	ENSEASG00005020657	ENSCHIG00000021350	BRD8
GENEID610	19.6307	1.68019	0.411573	4.08236	4.45806e-05	0.000262288	ENSBTAG00000002504	ENSEASG00005015622	ENSCHIG00000023111	IREB2
GENEID3092	5.96528	-5.52891	1.35467	-4.08137	4.47714e-05	0.000263149	ENSBTAG00000013406	ENSEASG00005021936	ENSCHIG00000025767	CSRP2
GENEID1892	6.24087	4.21041	1.03293	4.07617	4.57838e-05	0.000268832	ENSBTAG00000008082	ENSEASG00005016250	ENSCHIG00000023915	CEP350
GENEID631	10.2176	-3.90406	0.958608	-4.07263	4.64844e-05	0.000272675	ENSBTAG00000002586	ENSEASG00005006845	ENSCHIG00000008569	TCF12
GENEID2714	7.31732	4.31214	1.05905	4.07171	4.66699e-05	0.000273491	ENSBTAG00000011798	ENSEASG00005006667	ENSCHIG00000015117	STK38L
GENEID3220	16.6376	-2.06489	0.507433	-4.06927	4.71601e-05	0.00027609	ENSBTAG00000013996	ENSEASG00005000171	ENSCHIG00000011116	SH3BP2
GENEID2419	15.8203	2.3221	0.570682	4.06898	4.7219e-05	0.000276161	ENSBTAG00000010497	ENSEASG00005017474	ENSCHIG00000006378	TRAF2
GENEID4423	40.2965	-1.32303	0.325331	-4.06672	4.76802e-05	0.000278424	ENSBTAG00000019434	ENSEASG00005014903	ENSCHIG00000022248	PDCD4
GENEID90	18.1618	1.72192	0.423427	4.06662	4.77002e-05	0.000278424	ENSBTAG00000000315	ENSEASG00005017058	ENSCHIG00000000422	ECD
GENEID2428	14.3758	-1.9653	0.48354	-4.06441	4.81543e-05	0.000280797	ENSBTAG00000010518	ENSEASG00005013270	ENSCHIG00000024413	MTREX
GENEID2549	24.336	-1.75886	0.432945	-4.06254	4.85411e-05	0.000282774	ENSBTAG00000011075	ENSEASG00005016704	ENSCHIG00000023647	PLPBP
GENEID4934	14.4348	2.05254	0.505405	4.06117	4.88279e-05	0.000284164	ENSBTAG00000021713	ENSEASG00005016187	ENSCHIG00000023727	MAMLD1
GENEID5141	14.9537	-2.84933	0.702034	-4.05868	4.93515e-05	0.000286929	ENSBTAG00000026008	ENSEASG00005022833	ENSCHIG00000013448	METTL5
GENEID430	6.32524	-5.35358	1.31929	-4.05793	4.95099e-05	0.000287566	ENSBTAG00000001747	ENSEASG00005009529	ENSCHIG00000026379	PEX3
GENEID4891	11.0053	2.47342	0.609653	4.05709	4.96874e-05	0.000288314	ENSBTAG00000021505	ENSEASG00005005026	ENSCHIG00000022760	USP36
GENEID5229	7.36879	4.01949	0.990851	4.0566	4.97921e-05	0.000288511	ENSBTAG00000030319	ENSEASG00005009878	ENSCHIG00000011247	GBGT1
GENEID4110	31.509	-1.45471	0.358615	-4.05647	4.9819e-05	0.000288511	ENSBTAG00000018065	ENSEASG00005011762	ENSCHIG00000014340	YARS1
GENEID3719	45.587	-1.33	0.327943	-4.05558	5.00104e-05	0.000289335	ENSBTAG00000016266	ENSEASG00005007034	ENSCHIG00000002240	SDHD
GENEID2512	19.7936	-1.85689	0.458105	-4.05341	5.0476e-05	0.000291491	ENSBTAG00000010890	ENSEASG00005011697	ENSCHIG00000016954	PRMT5
GENEID1764	21.5235	-1.61088	0.397417	-4.05339	5.04817e-05	0.000291491	ENSBTAG00000007559	ENSEASG00005020967	ENSCHIG00000011466	URI1
GENEID4855	19.4491	-1.78231	0.439798	-4.05256	5.06602e-05	0.000292236	ENSBTAG00000021275	ENSEASG00005006488	ENSCHIG00000010453	CIB1
GENEID1341	7.47469	-4.31803	1.066	-4.05068	5.10692e-05	0.000294308	ENSBTAG00000005663	ENSEASG00005013165	ENSCHIG00000014056	HAUS2
GENEID2980	70.7768	-0.972955	0.240253	-4.04971	5.12811e-05	0.000295241	ENSBTAG00000012927	ENSEASG00005014632	ENSCHIG00000013515	ALDOA
GENEID1379	10.522	3.70047	0.915196	4.04336	5.26899e-05	0.000302762	ENSBTAG00000005809	ENSEASG00005007378	ENSCHIG00000017806	GPR89A
GENEID1293	34.4977	1.28124	0.316863	4.04352	5.26549e-05	0.000302762	ENSBTAG00000005455	ENSEASG00005011564	ENSCHIG00000024509	USP7
GENEID2742	19.3971	1.79119	0.443059	4.04279	5.28185e-05	0.000303206	ENSBTAG00000011899	ENSEASG00005011232	ENSCHIG00000017572	USP4
GENEID5847	7.41108	5.4156	1.34077	4.03918	5.36389e-05	0.000307318	ENSBTAG00000052562	ENSEASG00005009258	ENSCHIG00000020094	ID4
GENEID1166	20.7139	1.66695	0.412688	4.03925	5.36226e-05	0.000307318	ENSBTAG00000004907	ENSEASG00005015420	ENSCHIG00000012066	MINK1
GENEID4743	14.9399	-1.97172	0.488238	-4.03845	5.38061e-05	0.000307382	ENSBTAG00000020760	ENSEASG00005022539	ENSCHIG00000018510	SNAP29
GENEID4726	20.6927	-1.90276	0.47116	-4.03846	5.38026e-05	0.000307382	ENSBTAG00000020663	ENSEASG00005002230	ENSCHIG00000018442	ORMDL2
GENEID1625	76.6369	0.931254	0.230584	4.03868	5.3753e-05	0.000307382	ENSBTAG00000006883	ENSEASG00005009268	ENSCHIG00000012380	EIF4B
GENEID4682	24.7771	-1.52465	0.377969	-4.03379	5.48835e-05	0.000312932	ENSBTAG00000020477	ENSEASG00005020093	ENSCHIG00000026112	AHSA1
GENEID2756	24.4418	-1.52261	0.377463	-4.03381	5.48803e-05	0.000312932	ENSBTAG00000011960	ENSEASG00005010111	ENSCHIG00000024327	GOT1
GENEID1613	14.1742	-2.77026	0.687206	-4.03119	5.54943e-05	0.000316109	ENSBTAG00000006833	ENSEASG00005002693	ENSCHIG00000025626	LMAN1
GENEID3177	23.3868	-1.64152	0.407555	-4.02773	5.63181e-05	0.000320492	ENSBTAG00000013858	ENSEASG00005011560	ENSCHIG00000008391	C25H16orf72
GENEID2556	9.43101	2.54298	0.631459	4.02715	5.64563e-05	0.000320661	ENSBTAG00000011125	ENSEASG00005000735	ENSCHIG00000011652	MYO9B
GENEID1534	48.7915	-1.16385	0.288994	-4.02726	5.64313e-05	0.000320661	ENSBTAG00000006441	ENSEASG00005005443	ENSCHIG00000012236	ATP5PB
GENEID1043	15.6795	2.01604	0.500861	4.02515	5.69389e-05	0.000323091	ENSBTAG00000004310	ENSEASG00005021284	ENSCHIG00000019034	UBR7
GENEID2212	18.2931	1.70702	0.424161	4.02447	5.7103e-05	0.000323711	ENSBTAG00000009578	ENSEASG00005021317	ENSCHIG00000013943	PTK2
GENEID3276	35.3982	1.45234	0.361162	4.02129	5.788e-05	0.000327802	ENSBTAG00000014262	ENSEASG00005021624	ENSCHIG00000020691	BZW2
GENEID4252	10.5366	-3.51917	0.875694	-4.01872	5.85156e-05	0.000331084	ENSBTAG00000018715	ENSEASG00005017642	ENSCHIG00000021871	MPLKIP
GENEID5864	14.7931	-5.18985	1.29184	-4.01739	5.88452e-05	0.00033263	ENSBTAG00000053406	ENSEASG00005009941	ENSCHIG00000017107	FMC1
GENEID5771	21.6928	1.64149	0.408637	4.01699	5.89459e-05	0.000332881	ENSBTAG00000049156	ENSEASG00005005076	ENSCHIG00000018780	CBX4
GENEID5754	11.4979	-5.19487	1.29358	-4.01589	5.92216e-05	0.000334118	ENSBTAG00000048390	ENSEASG00005006717	ENSCHIG00000012351	NCBP2AS2
GENEID5071	20.659	2.9746	0.740938	4.01464	5.95369e-05	0.000335577	ENSBTAG00000024042	ENSEASG00005005538	ENSCHIG00000025946	MORN2
GENEID3821	11.0134	-2.60427	0.648815	-4.01388	5.97281e-05	0.000336333	ENSBTAG00000016703	ENSEASG00005003377	ENSCHIG00000022300	CDC73
GENEID1443	8.25558	3.68124	0.917476	4.01235	6.01171e-05	0.000337988	ENSBTAG00000006068	ENSEASG00005015309	ENSCHIG00000018476	CC2D1A
GENEID4270	58.8751	-1.13993	0.284111	-4.01228	6.01364e-05	0.000337988	ENSBTAG00000018801	ENSEASG00005006453	ENSCHIG00000003391	SNX3
GENEID4137	27.6365	1.38999	0.346574	4.01065	6.05519e-05	0.000339355	ENSBTAG00000018196	ENSEASG00005009046	ENSCHIG00000006001	WDR43
GENEID331	21.486	1.58027	0.394004	4.0108	6.05139e-05	0.000339355	ENSBTAG00000001332	ENSEASG00005009604	ENSCHIG00000023103	MYO1C
GENEID3568	21.3034	1.93983	0.483666	4.01068	6.05434e-05	0.000339355	ENSBTAG00000015522	ENSEASG00005013786	ENSCHIG00000012457	MRPS31
GENEID5056	13.4814	-4.45877	1.11217	-4.00907	6.09571e-05	0.000341302	ENSBTAG00000023614	ENSEASG00005021034	ENSCHIG00000021537	NUDT19
GENEID5819	30.9484	1.40008	0.349303	4.00822	6.11786e-05	0.000342218	ENSBTAG00000051352	ENSEASG00005009909	ENSCHIG00000016835	SURF4
GENEID5679	66.3382	-1.13682	0.283843	-4.0051	6.19907e-05	0.000346432	ENSBTAG00000046846	ENSEASG00005000261	ENSCHIG00000020839	FAM32A
GENEID2118	5.79182	5.31382	1.32684	4.00486	6.20537e-05	0.000346457	ENSBTAG00000009209	ENSEASG00005010723	ENSCHIG00000021731	BEND5
GENEID3126	44.4771	-1.29466	0.323701	-3.99955	6.34637e-05	0.000353994	ENSBTAG00000013589	ENSEASG00005001683	ENSCHIG00000024764	CHMP3
GENEID35	9.26923	3.66373	0.916444	3.99777	6.39429e-05	0.000356302	ENSBTAG00000000113	ENSEASG00005019138	ENSCHIG00000018812	ARHGEF2
GENEID2487	17.9047	-2.05388	0.513782	-3.99756	6.3998e-05	0.000356302	ENSBTAG00000010773	ENSEASG00005012843	ENSCHIG00000012841	GNPAT
GENEID4930	10.8522	2.30637	0.577106	3.99645	6.43008e-05	0.00035765	ENSBTAG00000021694	ENSEASG00005008335	ENSCHIG00000015378	SPAST
GENEID4309	23.5713	-1.61835	0.404992	-3.996	6.44224e-05	0.00035799	ENSBTAG00000018937	ENSEASG00005000840	ENSCHIG00000026356	HMOX2
GENEID3266	7.82974	-5.12234	1.28225	-3.99479	6.47509e-05	0.000359477	ENSBTAG00000014227	ENSEASG00005013692	ENSCHIG00000013007	NDFIP2
GENEID240	9.81706	2.62596	0.65771	3.99258	6.53576e-05	0.000362504	ENSBTAG00000000897	ENSEASG00005000244	ENSCHIG00000020854	IQGAP2
GENEID4735	13.7105	2.063	0.516841	3.99155	6.56424e-05	0.000363665	ENSBTAG00000020726	ENSEASG00005021934	ENSCHIG00000026299	ARHGEF7
GENEID70	21.8811	-1.54131	0.386161	-3.99138	6.569e-05	0.000363665	ENSBTAG00000000251	ENSEASG00005022670	ENSCHIG00000020247	ALAD
GENEID4213	16.225	2.06024	0.516223	3.99099	6.57994e-05	0.00036393	ENSBTAG00000018534	ENSEASG00005006119	ENSCHIG00000008099	ESS2
GENEID2637	9.21564	-4.65805	1.16735	-3.99028	6.59953e-05	0.000364672	ENSBTAG00000011456	ENSEASG00005006708	ENSCHIG00000010072	NT5C3B
GENEID4381	8.37333	-3.63323	0.91088	-3.98871	6.64346e-05	0.000366756	ENSBTAG00000019219	ENSEASG00005015491	ENSCHIG00000024260	SH2B1
GENEID1320	4.13859	5.47521	1.37349	3.98634	6.70994e-05	0.000369735	ENSBTAG00000005550	ENSEASG00005008273	ENSCHIG00000025588	SOS2
GENEID1688	23.7029	1.60052	0.4015	3.98635	6.70969e-05	0.000369735	ENSBTAG00000007203	ENSEASG00005002116	ENSCHIG00000024693	STT3A
GENEID3152	8.41386	-3.46023	0.870797	-3.97363	7.07845e-05	0.000389678	ENSBTAG00000013708	ENSEASG00005021161	ENSCHIG00000021760	SNX8
GENEID832	23.5518	-1.86583	0.469847	-3.97115	7.15279e-05	0.000393038	ENSBTAG00000003362	ENSEASG00005020806	ENSCHIG00000009693	HSP90B1
GENEID3154	19.2003	1.74033	0.438228	3.9713	7.14828e-05	0.000393038	ENSBTAG00000013724	ENSEASG00005019799	ENSCHIG00000009499	ATG4A
GENEID1997	28.3953	1.43649	0.361805	3.97035	7.17659e-05	0.000393979	ENSBTAG00000008595	ENSEASG00005023492	ENSCHIG00000010242	PPHLN1
GENEID846	11.5661	2.76877	0.698515	3.96379	7.37685e-05	0.000404597	ENSBTAG00000003425	ENSEASG00005001985	ENSCHIG00000008100	MGME1
GENEID2951	15.6807	-1.97795	0.499286	-3.96156	7.44613e-05	0.000408018	ENSBTAG00000012804	ENSEASG00005015179	ENSCHIG00000021189	REEP5
GENEID1726	22.4809	2.21583	0.559528	3.96018	7.48943e-05	0.00040963	ENSBTAG00000007386	ENSEASG00005000131	ENSCHIG00000027249	NUDCD1
GENEID1269	9.6639	-6.28641	1.58732	-3.96039	7.48281e-05	0.00040963	ENSBTAG00000005347	ENSEASG00005012232	ENSCHIG00000013833	GPN3
GENEID2077	11.844	-3.43904	0.868515	-3.95968	7.50499e-05	0.000410101	ENSBTAG00000008989	ENSEASG00005014676	ENSCHIG00000016872	BORCS5
GENEID2409	11.4408	2.76749	0.699045	3.95897	7.52745e-05	0.000410949	ENSBTAG00000010456	ENSEASG00005019172	ENSCHIG00000014712	TADA1
GENEID2847	4.6965	-5.34852	1.35124	-3.95823	7.55065e-05	0.000411835	ENSBTAG00000012382	ENSEASG00005015621	ENSCHIG00000015791	KCTD9
GENEID1428	12.0046	2.11564	0.534617	3.95729	7.58049e-05	0.000413081	ENSBTAG00000006017	ENSEASG00005015242	ENSCHIG00000019967	NFKB2
GENEID5776	9.71914	-2.89957	0.732852	-3.95655	7.60387e-05	0.000413973	ENSBTAG00000049397	ENSEASG00005008836	ENSCHIG00000013089	CAV2
GENEID1602	12.7985	2.15765	0.545511	3.95528	7.64461e-05	0.000415425	ENSBTAG00000006752	ENSEASG00005009197	ENSCHIG00000015845	PFKFB4
GENEID1745	18.9556	3.68065	0.930527	3.95545	7.63906e-05	0.000415425	ENSBTAG00000007480	ENSEASG00005021677	ENSCHIG00000021288	CIRBP
GENEID3943	26.2286	-1.50149	0.379695	-3.95447	7.67035e-05	0.000416441	ENSBTAG00000017196	ENSEASG00005004953	ENSCHIG00000024672	PDIA3
GENEID1102	31.9559	1.32113	0.334333	3.95153	7.76547e-05	0.000421218	ENSBTAG00000004593	ENSEASG00005005985	ENSCHIG00000021091	TOP2B
GENEID2109	29.5624	-1.34409	0.340274	-3.95001	7.81489e-05	0.00042351	ENSBTAG00000009172	ENSEASG00005004733	ENSCHIG00000008019	BCAT2
GENEID2396	15.8214	1.83968	0.465847	3.94911	7.84423e-05	0.00042471	ENSBTAG00000010401	ENSEASG00005021132	ENSCHIG00000023065	UBE4B
GENEID993	12.278	2.59011	0.656328	3.94637	7.93441e-05	0.000429199	ENSBTAG00000004098	ENSEASG00005018747	ENSCHIG00000024403	ARMT1
GENEID775	39.1776	-1.33787	0.339081	-3.94557	7.961e-05	0.000430243	ENSBTAG00000003109	ENSEASG00005017162	ENSCHIG00000012734	ITM2B
GENEID4085	17.5099	2.05046	0.519874	3.94414	8.00865e-05	0.000432423	ENSBTAG00000017970	ENSEASG00005009228	ENSCHIG00000006679	ZYX
GENEID717	11.6496	2.81917	0.715282	3.94135	8.10257e-05	0.000437095	ENSBTAG00000002885	ENSEASG00005017049	ENSCHIG00000011250	MSR1
GENEID4437	10.652	-3.49062	0.885851	-3.94041	8.13421e-05	0.000438002	ENSBTAG00000019480	ENSEASG00005008722	ENSCHIG00000008236	PDE6D
GENEID1906	45.7843	1.1245	0.285372	3.94046	8.13271e-05	0.000438002	ENSBTAG00000008136	ENSEASG00005020199	ENSCHIG00000009978	SNW1
GENEID5049	11.6353	-2.6394	0.67008	-3.93894	8.18428e-05	0.000440296	ENSBTAG00000023426	ENSEASG00005003765	ENSCHIG00000017833	FAIM
GENEID1489	39.0759	-1.42004	0.36062	-3.93778	8.22383e-05	0.000442022	ENSBTAG00000006244	ENSEASG00005004207	ENSCHIG00000020903	WDR83OS
GENEID4539	31.36	-1.33843	0.340273	-3.93339	8.37545e-05	0.000449685	ENSBTAG00000019883	ENSEASG00005013264	ENSCHIG00000005424	IST1
GENEID761	39.6954	1.18374	0.300961	3.93322	8.38163e-05	0.000449685	ENSBTAG00000003072	ENSEASG00005018265	ENSCHIG00000025328	ACADVL
GENEID4052	8.69117	-4.42879	1.12678	-3.93047	8.47789e-05	0.000454025	ENSBTAG00000017759	ENSEASG00005011305	ENSCHIG00000017905
GENEID5556	10.2521	-2.92855	0.74505	-3.93068	8.47052e-05	0.000454025	ENSBTAG00000040432	ENSEASG00005015899	ENSCHIG00000004105	CLDN3
GENEID5405	5.21818	-5.35351	1.36279	-3.92835	8.55316e-05	0.00045764	ENSBTAG00000034182	ENSEASG00005001113	ENSCHIG00000016742	TUBA1A
GENEID2256	8.23772	-3.22654	0.821647	-3.92692	8.60394e-05	0.000459941	ENSBTAG00000009789	ENSEASG00005004998	ENSCHIG00000011392	GNAQ
GENEID5660	10.5113	-2.77001	0.705573	-3.9259	8.64058e-05	0.000461482	ENSBTAG00000046561	ENSEASG00005005861	ENSCHIG00000019851	LCORL
GENEID5639	18.1658	1.69561	0.431987	3.92514	8.66791e-05	0.000462524	ENSBTAG00000046223	ENSEASG00005016245	ENSCHIG00000004602	ANAPC2
GENEID2218	30.0603	1.45878	0.371804	3.92351	8.72672e-05	0.000464822	ENSBTAG00000009602	ENSEASG00005012347	ENSCHIG00000014848	TMEM120B
GENEID1096	16.9648	1.9123	0.487386	3.92359	8.72404e-05	0.000464822	ENSBTAG00000004551	ENSEASG00005018260	ENSCHIG00000017432	RHOT2
GENEID755	27.6361	-1.45358	0.370526	-3.92302	8.74469e-05	0.000465359	ENSBTAG00000003058	ENSEASG00005023210	ENSCHIG00000015510	ADRM1
GENEID2572	6.06363	4.62123	1.17808	3.92268	8.75709e-05	0.000465534	ENSBTAG00000011200	ENSEASG00005015423	ENSCHIG00000018160	ZNF644
GENEID773	20.5929	1.63447	0.416692	3.92249	8.76374e-05	0.000465534	ENSBTAG00000003098	ENSEASG00005003279	ENSCHIG00000020299	MTDH
GENEID5291	7.00112	4.65254	1.1867	3.92058	8.83367e-05	0.000468827	ENSBTAG00000031358	ENSEASG00005015723	ENSCHIG00000016223	DPYD
GENEID2665	19.9425	-1.66926	0.425802	-3.92027	8.84495e-05	0.000469005	ENSBTAG00000011578	ENSEASG00005020242	ENSCHIG00000021491	CD44
GENEID1458	16.4164	1.80508	0.460766	3.91756	8.94487e-05	0.000473878	ENSBTAG00000006116	ENSEASG00005006593	ENSCHIG00000024169	SUGP1
GENEID1960	30.3778	-1.51828	0.387605	-3.91708	8.96297e-05	0.000474411	ENSBTAG00000008417	ENSEASG00005012226	ENSCHIG00000008498	VPS29
GENEID1714	14.4395	-2.08382	0.532488	-3.91338	9.10148e-05	0.000481311	ENSBTAG00000007346	ENSEASG00005015738	ENSCHIG00000009444	COMMD4
GENEID277	4.20963	5.34569	1.36677	3.91119	9.18434e-05	0.000485258	ENSBTAG00000001081	ENSEASG00005021504	ENSCHIG00000026232	PALLD
GENEID300	13.957	1.90252	0.486491	3.91071	9.20249e-05	0.000485783	ENSBTAG00000001185	ENSEASG00005006021	ENSCHIG00000025585	KMT5B
GENEID3331	7.37362	3.84619	0.98382	3.90945	9.25075e-05	0.000487894	ENSBTAG00000014479	ENSEASG00005010765	ENSCHIG00000015668	TUBGCP4
GENEID190	67.2374	1.05746	0.270563	3.90837	9.29207e-05	0.000489637	ENSBTAG00000000705	ENSEASG00005005050	ENSCHIG00000014319	COX7A2L
GENEID2939	8.57278	3.09572	0.792316	3.90718	9.33815e-05	0.000491626	ENSBTAG00000012768	ENSEASG00005002772	ENSCHIG00000011628	HMGXB3
GENEID1116	20.5225	1.53478	0.392868	3.90662	9.35976e-05	0.000492325	ENSBTAG00000004664	ENSEASG00005016814	ENSCHIG00000011631	COQ4
GENEID2633	8.67263	2.63701	0.675492	3.90384	9.46782e-05	0.000497566	ENSBTAG00000011437	ENSEASG00005001719	ENSCHIG00000013044
GENEID4122	27.4052	1.46562	0.375483	3.9033	9.48915e-05	0.000498244	ENSBTAG00000018127	ENSEASG00005016139	ENSCHIG00000022625	PPM1A
GENEID1585	8.46827	-4.88002	1.25062	-3.90209	9.53661e-05	0.000500291	ENSBTAG00000006680	ENSEASG00005005972	ENSCHIG00000012221	NKIRAS1
GENEID4868	13.0268	2.00327	0.513639	3.90016	9.61306e-05	0.000503854	ENSBTAG00000021364	ENSEASG00005006745	ENSCHIG00000012496	TNK2
GENEID2293	23.2782	-1.56535	0.401407	-3.89966	9.63274e-05	0.000504438	ENSBTAG00000009949	ENSEASG00005007349	ENSCHIG00000011050	DARS1
GENEID233	17.133	1.85799	0.476559	3.89877	9.66834e-05	0.000505854	ENSBTAG00000000871	ENSEASG00005012145	ENSCHIG00000009534	TRIM27
GENEID2807	38.2859	1.23029	0.31558	3.89849	9.6795e-05	0.00050599	ENSBTAG00000012170	ENSEASG00005022423	ENSCHIG00000005881	UBL3
GENEID4852	5.89065	4.09622	1.0516	3.89522	9.81099e-05	0.00051241	ENSBTAG00000021251	ENSEASG00005003897	ENSCHIG00000012268	RIPK4
GENEID5852	7.6646	5.34979	1.37373	3.89436	9.84565e-05	0.000513604	ENSBTAG00000053086	ENSEASG00005019926	ENSCHIG00000013383	PHLDA3
GENEID4565	5.09437	-5.28382	1.35687	-3.89413	9.85531e-05	0.000513604	ENSBTAG00000019989	ENSEASG00005001264	ENSCHIG00000024839	PXK
GENEID2290	10.9552	-2.24769	0.577217	-3.89401	9.85994e-05	0.000513604	ENSBTAG00000009939	ENSEASG00005007987	ENSCHIG00000010659	CAND1
GENEID3704	6.3325	4.76578	1.22409	3.89334	9.88749e-05	0.000514585	ENSBTAG00000016190	ENSEASG00005007749	ENSCHIG00000016834	ZNF394
GENEID1759	14.4403	2.11408	0.543101	3.89262	9.91688e-05	0.00051566	ENSBTAG00000007522	ENSEASG00005010800	ENSCHIG00000013239	RAP1GDS1
GENEID4434	26.3069	1.47356	0.37859	3.89223	9.93283e-05	0.000516035	ENSBTAG00000019470	ENSEASG00005020808	ENSCHIG00000014014	NEK6
GENEID1606	6.68593	-4.52088	1.16193	-3.89082	9.99042e-05	0.000518412	ENSBTAG00000006776	ENSEASG00005021773	ENSCHIG00000016225	KIAA0930
GENEID1932	23.8413	1.55396	0.399404	3.89069	9.99613e-05	0.000518412	ENSBTAG00000008302	ENSEASG00005017414	ENSCHIG00000010078	RINT1
GENEID568	10.0324	2.39637	0.616012	3.89013	0.000100189	0.000519137	ENSBTAG00000002347	ENSEASG00005005993	ENSCHIG00000026065	MAST3
GENEID4697	12.7823	-2.26925	0.583704	-3.88767	0.000101212	0.000523978	ENSBTAG00000020544	ENSEASG00005015976	ENSCHIG00000001747	BCL7B
GENEID982	7.71662	3.09273	0.795731	3.88665	0.000101637	0.000524797	ENSBTAG00000004041	ENSEASG00005021940	ENSCHIG00000017814	ANKRD10
GENEID2617	6.05945	5.20043	1.33799	3.88675	0.000101594	0.000524797	ENSBTAG00000011394	ENSEASG00005013880	ENSCHIG00000018514	FAM214B
GENEID1738	4.89174	5.38391	1.38518	3.88679	0.000101577	0.000524797	ENSBTAG00000007442	ENSEASG00005019732	ENSCHIG00000015192	AKAP9
GENEID5833	7.01047	-5.50246	1.41638	-3.88487	0.000102384	0.000528194	ENSBTAG00000052083	ENSEASG00005002992	ENSCHIG00000003332	METTL21A
GENEID4794	3.92804	-5.76308	1.48374	-3.88415	0.000102688	0.000529302	ENSBTAG00000020999	ENSEASG00005001051	ENSCHIG00000021645	DDB2
GENEID179	23.0162	-1.54932	0.398973	-3.88326	0.000103065	0.000530782	ENSBTAG00000000679	ENSEASG00005005563	ENSCHIG00000017055	PGM3
GENEID3965	49.3777	1.15022	0.296296	3.88198	0.000103609	0.000533116	ENSBTAG00000017321	ENSEASG00005014716	ENSCHIG00000015930	SUMO3
GENEID2161	7.55689	-3.46716	0.894146	-3.87762	0.000105482	0.000542282	ENSBTAG00000009415	ENSEASG00005017043	ENSCHIG00000006835	NUFIP1
GENEID3414	41.9326	-1.14159	0.294498	-3.87639	0.000106018	0.000544562	ENSBTAG00000014843	ENSEASG00005003731	ENSCHIG00000022228	COPB2
GENEID3039	8.284	-3.87417	0.99963	-3.8756	0.000106363	0.000545859	ENSBTAG00000013159	ENSEASG00005017288	ENSCHIG00000021752	PHF11
GENEID3231	4.95173	5.23987	1.3528	3.87336	0.000107347	0.000550431	ENSBTAG00000014069	ENSEASG00005020903	ENSCHIG00000013432	PDK4
GENEID602	8.29012	-5.68273	1.46763	-3.87203	0.000107931	0.000552946	ENSBTAG00000002480	ENSEASG00005021157	ENSCHIG00000024705	NUDT1
GENEID3547	9.94665	-2.73805	0.70722	-3.87156	0.000108139	0.000553535	ENSBTAG00000015424	ENSEASG00005002567	ENSCHIG00000009469	WDR12
GENEID3454	13.8281	-2.71166	0.700836	-3.86918	0.000109202	0.000558489	ENSBTAG00000015023	ENSEASG00005007618	ENSCHIG00000009203	TRAPPC6B
GENEID3461	10.5769	2.20477	0.570255	3.86628	0.000110507	0.000564677	ENSBTAG00000015076	ENSEASG00005008927	ENSCHIG00000026928	LATS1
GENEID2698	13.5068	2.04764	0.529937	3.86393	0.000111575	0.000569642	ENSBTAG00000011748	ENSEASG00005012417	ENSCHIG00000021067	SGMS1
GENEID184	47.9026	-1.16216	0.300791	-3.86367	0.000111696	0.000569767	ENSBTAG00000000694	ENSEASG00005002262	ENSCHIG00000012283	TAF10
GENEID2567	14.2293	-2.10555	0.545058	-3.86298	0.000112014	0.000570893	ENSBTAG00000011176	ENSEASG00005015214	ENSCHIG00000022063	TPRKB
GENEID2701	10.2697	2.70161	0.699422	3.86264	0.000112169	0.000571192	ENSBTAG00000011757	ENSEASG00005004749	ENSCHIG00000025284	PSEN1
GENEID3122	11.2569	-2.51543	0.651643	-3.86013	0.000113326	0.000576589	ENSBTAG00000013577	ENSEASG00005004062	ENSCHIG00000020955	SLC1A5
GENEID3500	16.6758	1.78129	0.461624	3.85874	0.000113975	0.000579389	ENSBTAG00000015225	ENSEASG00005022740	ENSCHIG00000009373	NUP58
GENEID5559	10.4251	2.41666	0.626493	3.85744	0.000114581	0.000581969	ENSBTAG00000040555	ENSEASG00005011217	ENSCHIG00000024338	FBXL19
GENEID284	9.10563	4.29248	1.11287	3.85713	0.000114727	0.000582212	ENSBTAG00000001113	ENSEASG00005007342	ENSCHIG00000024822	NDUFAF7
GENEID1612	4.39804	-5.28707	1.37086	-3.85675	0.000114902	0.000582599	ENSBTAG00000006828	ENSEASG00005023512	ENSCHIG00000010621	RAPGEF3
GENEID1537	12.9616	-2.63299	0.682754	-3.85642	0.000115059	0.000582894	ENSBTAG00000006474	ENSEASG00005003002	ENSCHIG00000022999	EPCAM
GENEID3134	36.6586	1.21626	0.315522	3.85474	0.000115854	0.000586419	ENSBTAG00000013620	ENSEASG00005003391	ENSCHIG00000003742	UCHL5
GENEID4380	7.05697	-3.17792	0.824829	-3.85282	0.000116766	0.000590527	ENSBTAG00000019218	ENSEASG00005009965	ENSCHIG00000023886	ATP6V0A1
GENEID937	6.56661	3.79503	0.985298	3.85165	0.000117322	0.000592328	ENSBTAG00000003857	ENSEASG00005016613	ENSCHIG00000021146	SUSD6
GENEID5262	8.41068	-4.97003	1.29031	-3.85181	0.000117246	0.000592328	ENSBTAG00000030930	ENSEASG00005002323	ENSCHIG00000018264	HMCES
GENEID3193	10.222	2.36065	0.61362	3.8471	0.000119525	0.000602933	ENSBTAG00000013914	ENSEASG00005015868	ENSCHIG00000020111	GATB
GENEID110	11.8082	2.24203	0.583097	3.84503	0.000120535	0.000606992	ENSBTAG00000000396	ENSEASG00005021403	ENSCHIG00000023888	PIM1
GENEID1553	7.53957	4.18776	1.08912	3.84509	0.00012051	0.000606992	ENSBTAG00000006534	ENSEASG00005011438	ENSCHIG00000024798	GTPBP8
GENEID3482	46.5421	-1.4585	0.379554	-3.84267	0.000121701	0.000612342	ENSBTAG00000015147	ENSEASG00005005190	ENSCHIG00000017889	S100A10
GENEID5813	14.8918	-2.63041	0.684653	-3.84197	0.000122053	0.000613588	ENSBTAG00000050907	ENSEASG00005018608	ENSCHIG00000015983	RPP21
GENEID17	18.6819	1.76508	0.459459	3.84166	0.000122207	0.000613842	ENSBTAG00000000067	ENSEASG00005022289	ENSCHIG00000000303	SDF2L1
GENEID3292	66.4186	-0.98351	0.256042	-3.84121	0.000122432	0.000614447	ENSBTAG00000014353	ENSEASG00005016673	ENSCHIG00000000781	SRP14
GENEID1025	55.8594	-1.01401	0.264047	-3.84028	0.000122893	0.000616236	ENSBTAG00000004242	ENSEASG00005002444	ENSCHIG00000013674	ARPC1A
GENEID3512	9.20857	2.39388	0.623501	3.83943	0.000123323	0.00061692	ENSBTAG00000015277	ENSEASG00005012749	ENSCHIG00000020954	PCF11
GENEID4279	8.09991	3.05138	0.794743	3.83946	0.000123304	0.00061692	ENSBTAG00000018825	ENSEASG00005014519	ENSCHIG00000011891	SSH1
GENEID1626	9.5522	-2.33336	0.607743	-3.83939	0.000123342	0.00061692	ENSBTAG00000006886	ENSEASG00005018634	ENSCHIG00000012977	FAM117A
GENEID2589	5.90077	5.07831	1.32286	3.83889	0.000123591	0.000617641	ENSBTAG00000011258	ENSEASG00005004784	ENSCHIG00000023923	ACOT9
GENEID1713	66.2241	-0.973975	0.253753	-3.83828	0.000123898	0.000618654	ENSBTAG00000007335	ENSEASG00005020578	ENSCHIG00000016090	TPD52
GENEID2474	9.59994	2.59722	0.677309	3.83461	0.000125765	0.000626386	ENSBTAG00000010720	ENSEASG00005014489	ENSCHIG00000014034	MIB2
GENEID4260	43.7467	-1.25219	0.326526	-3.83487	0.000125629	0.000626386	ENSBTAG00000018742	ENSEASG00005010837	ENSCHIG00000012614	MTCH2
GENEID5189	29.4107	1.43826	0.37507	3.83464	0.00012575	0.000626386	ENSBTAG00000027317	ENSEASG00005023324	ENSCHIG00000011500	RNF114
GENEID182	12.5162	-2.2877	0.596672	-3.8341	0.000126026	0.000627071	ENSBTAG00000000686	ENSEASG00005003379	ENSCHIG00000011994	NANP
GENEID4837	39.9268	1.23694	0.322631	3.83392	0.000126115	0.000627071	ENSBTAG00000021188	ENSEASG00005007994	ENSCHIG00000012712	MRPL16
GENEID541	17.6727	1.86456	0.486446	3.83303	0.000126574	0.000628824	ENSBTAG00000002210	ENSEASG00005006987	ENSCHIG00000017380	LAS1L
GENEID1632	22.4054	1.47857	0.385974	3.83076	0.000127748	0.000634124	ENSBTAG00000006918	ENSEASG00005022687	ENSCHIG00000013349	TLK1
GENEID2912	10.1034	2.58842	0.675756	3.8304	0.000127935	0.000634517	ENSBTAG00000012673	ENSEASG00005005761	ENSCHIG00000019952	CDK18
GENEID1270	133.001	-0.795819	0.20779	-3.82991	0.000128188	0.000635239	ENSBTAG00000005349	ENSEASG00005003300	ENSCHIG00000018150	RPL27A
GENEID4956	9.55234	3.24291	0.846845	3.8294	0.000128454	0.000636024	ENSBTAG00000021815	ENSEASG00005021126	ENSCHIG00000021532	STARD13
GENEID109	7.7895	-5.00856	1.30816	-3.8287	0.000128822	0.000637311	ENSBTAG00000000392	ENSEASG00005016551	ENSCHIG00000020844	ASCC1
GENEID3491	10.2236	4.34263	1.1365	3.82105	0.000132887	0.000656874	ENSBTAG00000015188	ENSEASG00005019103	ENSCHIG00000012325	KLF6
GENEID1719	13.7781	1.96434	0.514351	3.81906	0.000133962	0.000661634	ENSBTAG00000007364	ENSEASG00005000763	ENSCHIG00000017062	PMS2
GENEID5381	19.6207	-1.81053	0.474194	-3.81812	0.000134475	0.000663611	ENSBTAG00000033331	ENSEASG00005001313	ENSCHIG00000025480	CHMP1A
GENEID5358	5.29863	-5.15511	1.35035	-3.81762	0.000134747	0.000664401	ENSBTAG00000032686	ENSEASG00005011711	ENSCHIG00000027265	HOMEZ
GENEID5352	9.87034	-4.33327	1.13527	-3.81695	0.000135112	0.000665646	ENSBTAG00000032588	ENSEASG00005016273	ENSCHIG00000012607	TMEM150C
GENEID1822	8.46427	4.36695	1.14417	3.8167	0.000135249	0.000665762	ENSBTAG00000007777	ENSEASG00005014145	ENSCHIG00000022673	OGG1
GENEID1418	11.2193	2.05965	0.539826	3.81539	0.000135967	0.000668738	ENSBTAG00000005980	ENSEASG00005012054	ENSCHIG00000008467	RREB1
GENEID3167	12.1952	3.16208	0.82906	3.81405	0.000136705	0.000669951	ENSBTAG00000013782	ENSEASG00005011535	ENSCHIG00000017007	DNAJB2
GENEID2911	16.909	-2.20156	0.577133	-3.81465	0.000136377	0.000669951	ENSBTAG00000012672	ENSEASG00005002148	ENSCHIG00000015170	ZNHIT3
GENEID4194	13.594	-2.10172	0.551036	-3.81412	0.000136668	0.000669951	ENSBTAG00000018426	ENSEASG00005021081	ENSCHIG00000026312	MRRF
GENEID1876	22.4022	-1.54355	0.404716	-3.81392	0.00013678	0.000669951	ENSBTAG00000008024	ENSEASG00005015511	ENSCHIG00000018162	UCHL3
GENEID750	35.6132	-1.30471	0.342051	-3.81436	0.000136537	0.000669951	ENSBTAG00000003039	ENSEASG00005020748	ENSCHIG00000012829	PSMB8
GENEID2822	5.80554	4.48706	1.17674	3.81313	0.000137218	0.000671537	ENSBTAG00000012251	ENSEASG00005003419	ENSCHIG00000000324	MTR
GENEID5237	8.23376	3.41763	0.896663	3.8115	0.000138127	0.000675427	ENSBTAG00000030529	ENSEASG00005020786	ENSCHIG00000021049	FAM53C
GENEID1966	25.9751	1.46286	0.383905	3.81048	0.000138697	0.000677653	ENSBTAG00000008434	ENSEASG00005018813	ENSCHIG00000010498	GCAT
GENEID169	44.4367	1.10357	0.289679	3.80962	0.000139181	0.000679457	ENSBTAG00000000630	ENSEASG00005021263	ENSCHIG00000009458	LSM14A
GENEID2723	23.605	-1.41151	0.370687	-3.80781	0.000140205	0.000683889	ENSBTAG00000011832	ENSEASG00005011419	ENSCHIG00000009229	ALDH18A1
GENEID4644	10.6653	-2.41424	0.634261	-3.80638	0.000141015	0.000687275	ENSBTAG00000020331	ENSEASG00005011638	ENSCHIG00000000785	COQ6
GENEID1208	31.1122	1.26326	0.331923	3.80589	0.000141295	0.00068807	ENSBTAG00000005039	ENSEASG00005004712	ENSCHIG00000022672	ARAF
GENEID2368	21.236	-1.48905	0.391356	-3.80485	0.000141888	0.000689821	ENSBTAG00000010304	ENSEASG00005006007	ENSCHIG00000014786	CHKA
GENEID147	31.1847	1.59319	0.418711	3.805	0.000141806	0.000689821	ENSBTAG00000000528	ENSEASG00005003207	ENSCHIG00000024259	MANBAL
GENEID1027	3.58874	5.7575	1.51412	3.80254	0.000143218	0.000695712	ENSBTAG00000004257	ENSEASG00005005256	ENSCHIG00000022055	TAF4B
GENEID1473	5.91158	5.03609	1.32457	3.80205	0.000143502	0.000696523	ENSBTAG00000006177	ENSEASG00005021983	ENSCHIG00000018849	ZDHHC20
GENEID2817	11.3891	-2.81174	0.739715	-3.80111	0.00014405	0.000698607	ENSBTAG00000012235	ENSEASG00005010177	ENSCHIG00000024489	SHARPIN
GENEID329	11.1785	-2.24944	0.591845	-3.80073	0.000144272	0.000699112	ENSBTAG00000001328	ENSEASG00005022714	ENSCHIG00000019364	SLBP
GENEID5568	9.47588	2.56847	0.675861	3.8003	0.000144523	0.00069918	ENSBTAG00000043989	ENSEASG00005009517	ENSCHIG00000026543	EYA3
GENEID817	25.9978	-1.69408	0.445756	-3.80046	0.000144429	0.00069918	ENSBTAG00000003294	ENSEASG00005008925	ENSCHIG00000023474	MRPL43
GENEID2382	6.85189	-4.39321	1.15661	-3.79834	0.000145665	0.000704129	ENSBTAG00000010356	ENSEASG00005002926	ENSCHIG00000016103	RAB12
GENEID5410	6.82189	4.45255	1.17235	3.79795	0.000145896	0.000704666	ENSBTAG00000034522	ENSEASG00005001510	ENSCHIG00000008543	SLC10A7
GENEID1352	16.0924	-1.92477	0.507189	-3.79497	0.000147661	0.000712611	ENSBTAG00000005712	ENSEASG00005005299	ENSCHIG00000020439	STX18
GENEID4343	43.0011	-1.15225	0.303643	-3.79477	0.000147783	0.000712615	ENSBTAG00000019085	ENSEASG00005002057	ENSCHIG00000026345	SRP54
GENEID3141	6.14457	-4.42643	1.16692	-3.79327	0.000148674	0.00071633	ENSBTAG00000013651	ENSEASG00005016559	ENSCHIG00000001014	DNAJB12
GENEID4149	28.1614	-1.46225	0.385731	-3.79086	0.000150129	0.000722749	ENSBTAG00000018257	ENSEASG00005020236	ENSCHIG00000025799	APIP
GENEID2744	8.5306	2.59149	0.683818	3.78974	0.000150806	0.000725417	ENSBTAG00000011904	ENSEASG00005019244	ENSCHIG00000000284	HCFC1
GENEID1888	16.0335	3.13105	0.826737	3.78724	0.000152333	0.000732163	ENSBTAG00000008065	ENSEASG00005021736	ENSCHIG00000021289	CDPF1
GENEID4912	8.83291	2.75128	0.72674	3.78578	0.000153225	0.000735855	ENSBTAG00000021600	ENSEASG00005013432	ENSCHIG00000025531	KANSL1L
GENEID849	6.89369	3.79756	1.00317	3.78556	0.000153364	0.000735924	ENSBTAG00000003455	ENSEASG00005005722	ENSCHIG00000016244	ANKRD6
GENEID5142	39.6013	-1.15956	0.306421	-3.78422	0.000154194	0.000739304	ENSBTAG00000026114	ENSEASG00005007386	ENSCHIG00000024862	UBE2F
GENEID5761	15.5216	1.8829	0.497684	3.78333	0.000154742	0.00074133	ENSBTAG00000048747	ENSEASG00005019472	ENSCHIG00000018344	KIF1B
GENEID2604	7.37804	3.72	0.984151	3.77991	0.000156888	0.000751002	ENSBTAG00000011339	ENSEASG00005003063	ENSCHIG00000018137	TAF8
GENEID3729	23.3799	1.45196	0.384329	3.77791	0.000158148	0.000756419	ENSBTAG00000016298	ENSEASG00005009272	ENSCHIG00000012274	TM9SF3
GENEID4997	12.3153	-2.22398	0.588988	-3.77593	0.00015941	0.00076184	ENSBTAG00000021960	ENSEASG00005013307	ENSCHIG00000022755	GPX8
GENEID5869	6.57659	4.24283	1.12425	3.77393	0.000160697	0.000767368	ENSBTAG00000053595	ENSEASG00005022172	ENSCHIG00000004716	HOXA9
GENEID1225	35.0827	1.19301	0.316149	3.77355	0.000160939	0.000767906	ENSBTAG00000005119	ENSEASG00005008448	ENSCHIG00000017071	PSMD1
GENEID1105	7.6033	-4.93142	1.30823	-3.76953	0.000163555	0.000779758	ENSBTAG00000004601	ENSEASG00005011373	ENSCHIG00000015169	ABHD10
GENEID1132	10.6226	2.92134	0.775033	3.76931	0.000163698	0.000779811	ENSBTAG00000004776	ENSEASG00005003244	ENSCHIG00000014450	DUSP23
GENEID3272	4.8565	5.24061	1.39125	3.76684	0.00016533	0.000786949	ENSBTAG00000014252	ENSEASG00005001742	ENSCHIG00000007941	SPTLC3
GENEID4579	10.6108	2.68327	0.712623	3.76534	0.000166324	0.000791044	ENSBTAG00000020062	ENSEASG00005021587	ENSCHIG00000010468	TMC4
GENEID3259	44.9085	1.04992	0.278909	3.76436	0.000166974	0.000793494	ENSBTAG00000014175	ENSEASG00005014608	ENSCHIG00000022053	STRAP
GENEID1694	15.9834	1.68037	0.446636	3.76229	0.000168365	0.000799464	ENSBTAG00000007236	ENSEASG00005017185	ENSCHIG00000018661	PCM1
GENEID4347	14.6674	2.77077	0.736911	3.75998	0.00016993	0.000806133	ENSBTAG00000019099	ENSEASG00005018776	ENSCHIG00000009638	SLC25A37
GENEID84	17.4418	1.88517	0.501402	3.75981	0.000170043	0.000806133	ENSBTAG00000000289	ENSEASG00005023520	ENSCHIG00000009981	ASB8
GENEID2580	9.55894	-3.45796	0.919973	-3.75876	0.000170754	0.000808858	ENSBTAG00000011239	ENSEASG00005006897	ENSCHIG00000000513	SEC11A
GENEID4965	6.50465	3.70952	0.987245	3.75744	0.00017166	0.000812495	ENSBTAG00000021856	ENSEASG00005008634	ENSCHIG00000015278	R3HCC1L
GENEID2491	7.3999	-3.169	0.843652	-3.75629	0.000172447	0.00081557	ENSBTAG00000010786	ENSEASG00005014393	ENSCHIG00000013177	TACC2
GENEID4718	12.3765	1.99231	0.530455	3.75586	0.000172748	0.000816336	ENSBTAG00000020635	ENSEASG00005001512	ENSCHIG00000010595	VPS45
GENEID2264	53.5467	0.979976	0.261112	3.75309	0.000174669	0.000824757	ENSBTAG00000009841	ENSEASG00005023057	ENSCHIG00000000112	CNDP2
GENEID827	14.5545	1.88084	0.5012	3.75268	0.000174956	0.000825452	ENSBTAG00000003332	ENSEASG00005012116	ENSCHIG00000016849	RPP40
GENEID5548	20.3245	-1.88414	0.502199	-3.75179	0.000175577	0.000827722	ENSBTAG00000040199	ENSEASG00005013088	ENSCHIG00000006695	POLR2H
GENEID108	6.86909	3.72172	0.993623	3.74561	0.000179958	0.000847695	ENSBTAG00000000387	ENSEASG00005011490	ENSCHIG00000010612	NICN1
GENEID1014	4.62258	5.16344	1.37988	3.74196	0.000182589	0.000859406	ENSBTAG00000004189	ENSEASG00005012397	ENSCHIG00000019922	MLXIP
GENEID5720	6.1744	4.4151	1.18	3.74161	0.000182846	0.000859927	ENSBTAG00000047680	ENSEASG00005007246	ENSCHIG00000011345	IRF7
GENEID5505	9.5691	-2.8256	0.755343	-3.74081	0.000183426	0.000861973	ENSBTAG00000039090	ENSEASG00005002155	ENSCHIG00000020251	MAGEH1
GENEID5406	32.9383	-1.23586	0.330724	-3.73682	0.000186365	0.000875087	ENSBTAG00000034255	ENSEASG00005018269	ENSCHIG00000027106	EIF5B
GENEID1125	25.7941	-1.57275	0.421112	-3.73477	0.000187888	0.000880139	ENSBTAG00000004736	ENSEASG00005000553	ENSCHIG00000016061	GRB2
GENEID5180	22.4807	-1.53237	0.410295	-3.7348	0.000187867	0.000880139	ENSBTAG00000026995	ENSEASG00005007619	ENSCHIG00000016458	PNN
GENEID4701	24.8034	1.3828	0.370219	3.73508	0.000187659	0.000880139	ENSBTAG00000020560	ENSEASG00005013737	ENSCHIG00000005999	CLPTM1
GENEID5611	27.9212	1.29319	0.346805	3.72886	0.00019235	0.000900325	ENSBTAG00000045748	ENSEASG00005014777	ENSCHIG00000006954	RAF1
GENEID3237	8.2951	3.90694	1.04814	3.7275	0.000193392	0.000904485	ENSBTAG00000014089	ENSEASG00005015742	ENSCHIG00000016435	PPCDC
GENEID1474	19.4859	1.52403	0.408938	3.7268	0.000193923	0.000906253	ENSBTAG00000006186	ENSEASG00005003454	ENSCHIG00000014868	KCTD3
GENEID1623	6.063	3.75742	1.00915	3.72334	0.000196604	0.000918057	ENSBTAG00000006878	ENSEASG00005022163	ENSCHIG00000020141
GENEID4091	15.6235	2.16998	0.582846	3.72308	0.000196805	0.000918266	ENSBTAG00000018007	ENSEASG00005017644	ENSCHIG00000023141	NR2F2
GENEID676	7.88322	2.73886	0.735796	3.7223	0.000197416	0.000920391	ENSBTAG00000002728	ENSEASG00005018891	ENSCHIG00000020135	ARID1B
GENEID226	46.7046	1.04888	0.281898	3.72079	0.000198597	0.000925169	ENSBTAG00000000837	ENSEASG00005013275	ENSCHIG00000018072	PARP1
GENEID4082	14.2876	-1.98574	0.533721	-3.72056	0.00019878	0.00092529	ENSBTAG00000017921	ENSEASG00005022732	ENSCHIG00000018283	NELFA
GENEID4400	19.3058	1.57088	0.422261	3.72017	0.000199092	0.000926012	ENSBTAG00000019312	ENSEASG00005005976	ENSCHIG00000022175	TFCP2
GENEID4079	11.5359	2.30227	0.619351	3.71722	0.000201424	0.000936122	ENSBTAG00000017907	ENSEASG00005017090	ENSCHIG00000021605	COG3
GENEID4195	15.6259	-1.97488	0.531425	-3.71619	0.000202246	0.000939203	ENSBTAG00000018427	ENSEASG00005003816	ENSCHIG00000012541	NCK1
GENEID3211	18.774	3.46477	0.933169	3.71291	0.000204893	0.000950746	ENSBTAG00000013953	ENSEASG00005014687	ENSCHIG00000021959	CALD1
GENEID626	3.57608	-5.22366	1.40752	-3.71124	0.000206244	0.000956266	ENSBTAG00000002571	ENSEASG00005021344	ENSCHIG00000024774	PDCD2L
GENEID72	7.6921	3.21164	0.866252	3.70752	0.000209303	0.000969688	ENSBTAG00000000256	ENSEASG00005005051	ENSCHIG00000019014	TLE1
GENEID4756	4.88228	5.04124	1.36025	3.70611	0.000210465	0.000974307	ENSBTAG00000020824	ENSEASG00005003703	ENSCHIG00000025099	KRT10
GENEID432	15.5965	2.68137	0.723581	3.70569	0.000210815	0.000975163	ENSBTAG00000001754	ENSEASG00005008764	ENSCHIG00000019042	AHCYL2
GENEID3135	49.8399	-1.23869	0.334317	-3.70514	0.000211276	0.000976534	ENSBTAG00000013623	ENSEASG00005022009	ENSCHIG00000003337	TIMM13
GENEID5884	14.8843	-2.68255	0.724125	-3.70454	0.000211776	0.000978076	ENSBTAG00000054199	ENSEASG00005017937	ENSCHIG00000022502	CHCHD8
GENEID3360	21.255	-1.52737	0.412383	-3.70377	0.000212423	0.000980298	ENSBTAG00000014626	ENSEASG00005012782	ENSCHIG00000021126	RARS1
GENEID1256	16.3217	1.70696	0.461075	3.70212	0.000213802	0.000985892	ENSBTAG00000005272	ENSEASG00005022139	ENSCHIG00000023284	DOHH
GENEID5656	6.69172	-4.84435	1.30861	-3.70191	0.000213986	0.00098597	ENSBTAG00000046548	ENSEASG00005020423	ENSCHIG00000012912	ST6GALNAC4
GENEID2564	12.4285	2.06058	0.556888	3.70017	0.000215456	0.000991969	ENSBTAG00000011149	ENSEASG00005015266	ENSCHIG00000022519	SIGIRR
GENEID1531	31.285	-1.41925	0.383756	-3.69832	0.000217033	0.000998452	ENSBTAG00000006423	ENSEASG00005001560	ENSCHIG00000015826	PHF5A
GENEID5519	5.29556	4.48682	1.21466	3.6939	0.00022084	0.00101518	ENSBTAG00000039658	ENSEASG00005006486	ENSCHIG00000014756	PDCD7
GENEID4063	28.5551	-1.4736	0.399063	-3.69266	0.000221922	0.00101936	ENSBTAG00000017815	ENSEASG00005021794	ENSCHIG00000008880	STX8
GENEID4183	7.03218	3.44526	0.934076	3.68841	0.000225656	0.00103571	ENSBTAG00000018394	ENSEASG00005013669	ENSCHIG00000022692	SDR42E1
GENEID316	5.50291	3.45207	0.936534	3.68601	0.000227801	0.00104473	ENSBTAG00000001282	ENSEASG00005002495	ENSCHIG00000021528	RALGAPA1
GENEID5407	15.8411	-1.83117	0.496866	-3.68544	0.000228312	0.00104627	ENSBTAG00000034269	ENSEASG00005017291	ENSCHIG00000013206	RCBTB1
GENEID5790	41.0428	-1.18786	0.322515	-3.68312	0.000230398	0.00105501	ENSBTAG00000049910	ENSEASG00005016359	ENSCHIG00000013735	CHCHD7
GENEID1112	7.64268	-3.56768	0.969308	-3.68065	0.000232642	0.00106446	ENSBTAG00000004643	ENSEASG00005009349	ENSCHIG00000016281	WASL
GENEID1850	6.88977	-5.01004	1.36163	-3.67944	0.000233742	0.00106701	ENSBTAG00000007920	ENSEASG00005001193	ENSCHIG00000022905	PANK2
GENEID1541	14.1281	-2.15124	0.584641	-3.6796	0.000233603	0.00106701	ENSBTAG00000006486	ENSEASG00005021580	ENSCHIG00000020705	TSEN34
GENEID3424	84.3336	-0.878426	0.238721	-3.67973	0.000233485	0.00106701	ENSBTAG00000014883	ENSEASG00005018682	ENSCHIG00000021470	GABARAP
GENEID2441	36.8948	1.12733	0.306631	3.6765	0.000236457	0.00107857	ENSBTAG00000010587	ENSEASG00005000013	ENSCHIG00000011349	SH3BGRL
GENEID1037	5.05695	-4.88632	1.32955	-3.67517	0.00023769	0.00108336	ENSBTAG00000004288	ENSEASG00005019714	ENSCHIG00000016853	GSTA4
GENEID3858	7.845	3.06511	0.834105	3.67472	0.000238107	0.00108442	ENSBTAG00000016828	ENSEASG00005020847	ENSCHIG00000010108	TAPBP
GENEID4784	4.583	5.03466	1.37094	3.6724	0.000240283	0.00109219	ENSBTAG00000020954	ENSEASG00005012845	ENSCHIG00000025933	TRIM7
GENEID3358	11.6917	-3.15214	0.858354	-3.67231	0.000240366	0.00109219	ENSBTAG00000014610	ENSEASG00005010170	ENSCHIG00000015619	GPAA1
GENEID3128	18.4007	-1.75214	0.477118	-3.67234	0.000240341	0.00109219	ENSBTAG00000013593	ENSEASG00005017706	ENSCHIG00000016313	SNRPA1
GENEID4696	42.0906	-1.18212	0.322071	-3.67036	0.000242214	0.00109974	ENSBTAG00000020541	ENSEASG00005012612	ENSCHIG00000009740	PYURF
GENEID5247	7.16463	-5.19103	1.41448	-3.66992	0.000242624	0.00110075	ENSBTAG00000030616	ENSEASG00005018379	ENSCHIG00000021529	ZCCHC10
GENEID4712	5.59849	3.90253	1.06366	3.66898	0.000243516	0.00110395	ENSBTAG00000020616	ENSEASG00005019899	ENSCHIG00000025662	DGKD
GENEID4651	7.71704	2.50087	0.681814	3.66797	0.000244481	0.00110663	ENSBTAG00000020359	ENSEASG00005010543	ENSCHIG00000015893	PLEKHM1
GENEID4566	25.9991	1.34626	0.367014	3.66814	0.00024432	0.00110663	ENSBTAG00000019995	ENSEASG00005012681	ENSCHIG00000023660	HIKESHI
GENEID3151	5.36163	-4.84448	1.32097	-3.66736	0.000245068	0.00110844	ENSBTAG00000013699	ENSEASG00005008118	ENSCHIG00000008333	TBC1D1
GENEID3643	3.49868	-5.57075	1.51936	-3.66652	0.000245874	0.00111123	ENSBTAG00000015909	ENSEASG00005006954	ENSCHIG00000017618	PDE8A
GENEID180	11.5163	2.3626	0.644865	3.66371	0.00024859	0.00112229	ENSBTAG00000000683	ENSEASG00005019091	ENSCHIG00000021435	WDR37
GENEID526	6.91578	3.64479	0.994867	3.66359	0.000248702	0.00112229	ENSBTAG00000002143	ENSEASG00005014979	ENSCHIG00000017134	DTWD2
GENEID2868	4.19412	5.12085	1.39838	3.662	0.000250251	0.00112842	ENSBTAG00000012467	ENSEASG00005014109	ENSCHIG00000016667	MASP1
GENEID609	19.1622	-1.58907	0.433961	-3.66179	0.000250462	0.00112851	ENSBTAG00000002503	ENSEASG00005011244	ENSCHIG00000026480	BSCL2
GENEID3754	12.4186	-2.51909	0.688146	-3.66069	0.000251541	0.00113251	ENSBTAG00000016429	ENSEASG00005004599	ENSCHIG00000007462	TMEM205
GENEID873	15.387	2.07791	0.567797	3.6596	0.000252607	0.00113644	ENSBTAG00000003557	ENSEASG00005010039	ENSCHIG00000011823	CCDC117
GENEID1222	7.70715	-4.93686	1.34918	-3.65915	0.000253057	0.0011376	ENSBTAG00000005100	ENSEASG00005002982	ENSCHIG00000023159	TMEM30A
GENEID3659	35.882	-1.28706	0.352017	-3.65625	0.000255932	0.00114965	ENSBTAG00000015972	ENSEASG00005003384	ENSCHIG00000010625	GLRX2
GENEID4922	4.93611	4.89768	1.34063	3.65326	0.000258929	0.00116223	ENSBTAG00000021656	ENSEASG00005020701	ENSCHIG00000024933	SPECC1L
GENEID4594	10.5257	2.16481	0.592795	3.65186	0.000260347	0.00116771	ENSBTAG00000020125	ENSEASG00005018920	ENSCHIG00000014027	RBFOX2
GENEID5626	4.68048	-5.22788	1.43203	-3.65066	0.000261563	0.00117227	ENSBTAG00000045912	ENSEASG00005001164	ENSCHIG00000022592
GENEID3242	11.0545	-2.80071	0.767317	-3.65	0.000262241	0.00117442	ENSBTAG00000014102	ENSEASG00005005441	ENSCHIG00000023007	WDR77
GENEID7	14.312	-1.88358	0.516175	-3.6491	0.000263157	0.00117691	ENSBTAG00000000023	ENSEASG00005005698	ENSCHIG00000011390	RNF2
GENEID3980	20.5059	-1.53784	0.421435	-3.64907	0.000263196	0.00117691	ENSBTAG00000017402	ENSEASG00005023211	ENSCHIG00000021852	OSBPL2
GENEID971	22.3877	-1.66545	0.456557	-3.64786	0.000264436	0.00118156	ENSBTAG00000003997	ENSEASG00005017715	ENSCHIG00000024005	UBE2D4
GENEID2388	4.88433	5.08119	1.39406	3.64489	0.000267509	0.00119439	ENSBTAG00000010380	ENSEASG00005016405	ENSCHIG00000010246	INO80
GENEID4469	13.4527	2.49125	0.683682	3.64387	0.000268567	0.00119821	ENSBTAG00000019614	ENSEASG00005009497	ENSCHIG00000010125	FAM76A
GENEID75	5.17756	4.41831	1.21356	3.64077	0.00027182	0.00121181	ENSBTAG00000000267	ENSEASG00005009318	ENSCHIG00000021998	SMG6
GENEID4503	6.27559	-3.84071	1.05532	-3.63937	0.000273306	0.00121659	ENSBTAG00000019729	ENSEASG00005006138	ENSCHIG00000011202	COQ3
GENEID274	6.13359	-3.6411	1.00043	-3.63952	0.000273145	0.00121659	ENSBTAG00000001069	ENSEASG00005019310	ENSCHIG00000025000	TP53
GENEID3495	17.4408	-1.73427	0.476582	-3.63897	0.000273728	0.00121755	ENSBTAG00000015209	ENSEASG00005022763	ENSCHIG00000024119	MXD4
GENEID5630	33.2239	-1.2971	0.356647	-3.63692	0.000275915	0.00122636	ENSBTAG00000046010	ENSEASG00005000829	ENSCHIG00000008225	BHLHA15
GENEID3364	19.787	-1.62302	0.446393	-3.63585	0.000277061	0.00123053	ENSBTAG00000014648	ENSEASG00005003220	ENSCHIG00000000531	RPN2
GENEID5889	31.1534	1.61351	0.444025	3.63382	0.000279252	0.00123932	ENSBTAG00000054533	ENSEASG00005007872	ENSCHIG00000015506	GNG12
GENEID1	36.5672	1.11224	0.306098	3.63361	0.000279485	0.00123943	ENSBTAG00000000010	ENSEASG00005005088	ENSCHIG00000024243	UBL7
GENEID1156	19.7859	-1.74372	0.480123	-3.63182	0.000281426	0.0012471	ENSBTAG00000004874	ENSEASG00005014521	ENSCHIG00000015753	AURKAIP1
GENEID289	61.0094	-0.957805	0.26381	-3.63066	0.000282699	0.0012518	ENSBTAG00000001137	ENSEASG00005000288	ENSCHIG00000016030	CLTA
GENEID4308	10.0662	2.39248	0.659277	3.62895	0.000284576	0.00125917	ENSBTAG00000018936	ENSEASG00005006856	ENSCHIG00000013212	LSS
GENEID4441	18.1804	2.48577	0.685313	3.62721	0.000286501	0.00126674	ENSBTAG00000019501	ENSEASG00005017157	ENSCHIG00000024171	NUDT15
GENEID97	12.2439	-2.08617	0.575281	-3.62635	0.000287457	0.00127001	ENSBTAG00000000341	ENSEASG00005015536	ENSCHIG00000019096	ISOC1
GENEID81	8.34013	2.67895	0.739012	3.62504	0.000288911	0.00127548	ENSBTAG00000000285	ENSEASG00005008712	ENSCHIG00000010231	GUF1
GENEID5546	5.82872	3.52252	0.972094	3.62365	0.000290479	0.00128145	ENSBTAG00000040147	ENSEASG00005002614	ENSCHIG00000020378	SYNDIG1
GENEID1971	16.5914	1.64762	0.454862	3.62224	0.000292061	0.00128747	ENSBTAG00000008443	ENSEASG00005001070	ENSCHIG00000014414	LARP1
GENEID2537	22.9295	-1.53966	0.425211	-3.62094	0.000293537	0.00129301	ENSBTAG00000011025	ENSEASG00005014408	ENSCHIG00000000766	BTF3L4
GENEID5855	8.42921	3.4849	0.962563	3.62044	0.000294104	0.00129454	ENSBTAG00000053233	ENSEASG00005009055	ENSCHIG00000009342	TRMT61B
GENEID2129	34.984	-1.35015	0.373023	-3.61948	0.000295197	0.00129838	ENSBTAG00000009246	ENSEASG00005008344	ENSCHIG00000021755	DPY30
GENEID2961	9.53578	-2.97595	0.822255	-3.61925	0.000295453	0.00129854	ENSBTAG00000012858	ENSEASG00005015183	ENSCHIG00000016169	NT5C2
GENEID4231	8.60164	3.05598	0.844646	3.61806	0.000296821	0.00130358	ENSBTAG00000018622	ENSEASG00005012889	ENSCHIG00000012918	PCBP4
GENEID4158	21.3181	-1.55718	0.430737	-3.61516	0.000300164	0.00131729	ENSBTAG00000018283	ENSEASG00005007506	ENSCHIG00000010466	ACAA1
GENEID5856	23.1925	-1.64257	0.454533	-3.61376	0.000301784	0.00132342	ENSBTAG00000053244	ENSEASG00005007103	ENSCHIG00000025995	POLR2D
GENEID4994	3.40037	5.27402	1.46009	3.61212	0.00030371	0.00133087	ENSBTAG00000021948	ENSEASG00005012005	ENSCHIG00000027001	ZMYM6
GENEID5510	6.45414	3.22976	0.894388	3.61115	0.000304848	0.00133487	ENSBTAG00000039246	ENSEASG00005017954	ENSCHIG00000010660	TRIM11
GENEID5024	30.9065	1.24841	0.345751	3.61073	0.000305333	0.001336	ENSBTAG00000022461	ENSEASG00005000138	ENSCHIG00000025630	SEPTIN10
GENEID4610	6.31362	-3.58159	0.991987	-3.61052	0.000305579	0.00133609	ENSBTAG00000020180	ENSEASG00005015560	ENSCHIG00000016065	TMED5
GENEID2639	24.6714	1.38716	0.384244	3.6101	0.000306078	0.00133728	ENSBTAG00000011466	ENSEASG00005021947	ENSCHIG00000025734	NAXD
GENEID2014	37.5185	1.17204	0.324891	3.60747	0.000309193	0.00134989	ENSBTAG00000008664	ENSEASG00005012035	ENSCHIG00000020696	EIF2B2
GENEID5416	15.5063	-1.70315	0.472243	-3.60652	0.000310335	0.00135295	ENSBTAG00000034823	ENSEASG00005001829	ENSCHIG00000012662	AGGF1
GENEID5017	15.581	1.76346	0.488966	3.6065	0.000310351	0.00135295	ENSBTAG00000022069	ENSEASG00005012077	ENSCHIG00000012141	ATXN2
GENEID358	7.25305	2.54153	0.705152	3.60424	0.000313071	0.0013638	ENSBTAG00000001485	ENSEASG00005015801	ENSCHIG00000025932	PPIP5K2
GENEID5858	12.5246	2.0215	0.561249	3.60179	0.000316039	0.00137571	ENSBTAG00000053303	ENSEASG00005017056	ENSCHIG00000015272	C5H12orf4
GENEID1292	15.0825	1.73374	0.481393	3.6015	0.000316389	0.00137622	ENSBTAG00000005443	ENSEASG00005007916	ENSCHIG00000017898	MIER1
GENEID4425	21.47	-1.48886	0.413431	-3.60123	0.000316715	0.00137663	ENSBTAG00000019443	ENSEASG00005018685	ENSCHIG00000006144	CTDNEP1
GENEID1927	15.2721	-1.81167	0.50343	-3.59866	0.000319861	0.00138928	ENSBTAG00000008267	ENSEASG00005018296	ENSCHIG00000026686	CNOT11
GENEID842	18.9537	2.1713	0.603421	3.59833	0.000320272	0.00139004	ENSBTAG00000003417	ENSEASG00005012852	ENSCHIG00000020315	PHKG2
GENEID4948	16.6257	4.00286	1.11258	3.59781	0.000320914	0.0013918	ENSBTAG00000021779	ENSEASG00005007860	ENSCHIG00000013345	MGST2
GENEID5278	5.96474	-4.4328	1.23264	-3.59617	0.000322931	0.00139953	ENSBTAG00000031146	ENSEASG00005002271	ENSCHIG00000026207	PYM1
GENEID2228	5.86059	4.65289	1.29406	3.59558	0.000323668	0.00140169	ENSBTAG00000009654	ENSEASG00005023117	ENSCHIG00000021183	LPAR1
GENEID5346	21.4071	1.4008	0.38971	3.59446	0.000325067	0.00140672	ENSBTAG00000032477	ENSEASG00005002686	ENSCHIG00000018114	HECTD1
GENEID1588	20.7011	-1.68096	0.467854	-3.59293	0.000326985	0.00141398	ENSBTAG00000006693	ENSEASG00005022537	ENSCHIG00000008892	MTX2
GENEID3446	27.6031	-1.40212	0.390527	-3.59032	0.000330271	0.00142715	ENSBTAG00000015004	ENSEASG00005002241	ENSCHIG00000024193	TBCB
GENEID670	10.2265	-2.25426	0.627925	-3.59002	0.000330655	0.00142776	ENSBTAG00000002718	ENSEASG00005011984	ENSCHIG00000023591	TINF2
GENEID1716	6.45273	3.68136	1.02611	3.5877	0.000333608	0.00143946	ENSBTAG00000007360	ENSEASG00005015445	ENSCHIG00000020802	TMEM43
GENEID4372	11.7527	1.87537	0.522811	3.5871	0.000334383	0.00144175	ENSBTAG00000019197	ENSEASG00005019180	ENSCHIG00000014086	TASOR2
GENEID319	66.7427	0.876268	0.244324	3.5865	0.000335143	0.00144397	ENSBTAG00000001292	ENSEASG00005008098	ENSCHIG00000016965	LTF
GENEID5139	6.09006	3.33165	0.929851	3.583	0.000339676	0.00146244	ENSBTAG00000025942	ENSEASG00005016490	ENSCHIG00000024739	HPGD
GENEID3746	5.67878	-3.52062	0.982699	-3.5826	0.000340189	0.00146358	ENSBTAG00000016378	ENSEASG00005011693	ENSCHIG00000003799	LRP10
GENEID4094	22.5057	1.4391	0.401958	3.58023	0.000343291	0.00147585	ENSBTAG00000018026	ENSEASG00005018115	ENSCHIG00000016442	LANCL2
GENEID2029	12.3063	-2.46072	0.687421	-3.57964	0.000344068	0.00147812	ENSBTAG00000008737	ENSEASG00005015585	ENSCHIG00000020958	DR1
GENEID551	6.9385	-2.96427	0.828443	-3.57812	0.000346071	0.00148456	ENSBTAG00000002256	ENSEASG00005008073	ENSCHIG00000014331	YEATS4
GENEID567	18.0025	1.80332	0.503959	3.5783	0.00034583	0.00148456	ENSBTAG00000002329	ENSEASG00005000562	ENSCHIG00000022796	ASAP2
GENEID1365	10.5337	-2.02566	0.56635	-3.57669	0.000347969	0.00149162	ENSBTAG00000005760	ENSEASG00005015516	ENSCHIG00000020419	TBC1D4
GENEID4293	10.6102	-3.11596	0.871353	-3.576	0.000348893	0.0014945	ENSBTAG00000018889	ENSEASG00005001762	ENSCHIG00000017292	ATP6V0B
GENEID1267	6.88152	2.62561	0.734392	3.57521	0.000349945	0.00149683	ENSBTAG00000005339	ENSEASG00005003487	ENSCHIG00000009242	VEGFA
GENEID4053	4.74611	4.89861	1.37011	3.57534	0.000349778	0.00149683	ENSBTAG00000017761	ENSEASG00005014453	ENSCHIG00000008648	SMC1A
GENEID3743	13.6312	2.26438	0.633682	3.57338	0.000352408	0.00150519	ENSBTAG00000016369	ENSEASG00005006474	ENSCHIG00000021320	TSEN15
GENEID1241	6.81604	-3.99327	1.11748	-3.57346	0.000352292	0.00150519	ENSBTAG00000005196	ENSEASG00005007776	ENSCHIG00000009333	TYW3
GENEID1252	8.99284	2.81809	0.788996	3.57174	0.000354622	0.00151245	ENSBTAG00000005257	ENSEASG00005002082	ENSCHIG00000013394	PEX13
GENEID529	5.3436	-3.80953	1.06654	-3.57186	0.000354458	0.00151245	ENSBTAG00000002175	ENSEASG00005017392	ENSCHIG00000023372	SRPK2
GENEID3990	114.318	-0.786286	0.220192	-3.57091	0.000355741	0.00151614	ENSBTAG00000017441	ENSEASG00005010068	ENSCHIG00000019558	RPL27
GENEID2724	13.3662	-2.11082	0.591162	-3.57062	0.000356139	0.00151674	ENSBTAG00000011834	ENSEASG00005013037	ENSCHIG00000021368	CCDC47
GENEID2187	7.31642	-2.81285	0.787964	-3.56977	0.000357297	0.00151948	ENSBTAG00000009488	ENSEASG00005011368	ENSCHIG00000010065	NXF1
GENEID1030	22.6055	-1.78569	0.50022	-3.5698	0.000357248	0.00151948	ENSBTAG00000004268	ENSEASG00005014350	ENSCHIG00000002183	TRAPPC5
GENEID1280	43.9199	-1.11736	0.313057	-3.5692	0.000358078	0.0015217	ENSBTAG00000005384	ENSEASG00005010233	ENSCHIG00000008823	COPZ1
GENEID988	38.8038	-1.05504	0.295826	-3.56643	0.000361874	0.00153673	ENSBTAG00000004075	ENSEASG00005019089	ENSCHIG00000023940	IDI1
GENEID2073	15.9177	-2.46075	0.690063	-3.56598	0.000362497	0.00153797	ENSBTAG00000008962	ENSEASG00005022900	ENSCHIG00000015308	MRPL50
GENEID3241	18.6658	-1.87981	0.527172	-3.56584	0.000362686	0.00153797	ENSBTAG00000014101	ENSEASG00005000250	ENSCHIG00000016515	TSR3
GENEID2675	13.9941	-2.10949	0.591704	-3.56511	0.00036371	0.0015412	ENSBTAG00000011622	ENSEASG00005016587	ENSCHIG00000024046	C24H18orf21
GENEID4430	6.84986	-3.22328	0.904202	-3.56478	0.000364156	0.00154199	ENSBTAG00000019457	ENSEASG00005001016	ENSCHIG00000020523	MRPL22
GENEID5132	7.91195	-5.7786	1.62131	-3.56416	0.000365025	0.00154456	ENSBTAG00000025762	ENSEASG00005008413	ENSCHIG00000007203	CNP
GENEID564	14.04	-1.88452	0.529173	-3.56126	0.000369083	0.00156061	ENSBTAG00000002315	ENSEASG00005012323	ENSCHIG00000010116	RNF34
GENEID3149	9.87077	2.2386	0.628797	3.56014	0.000370657	0.00156414	ENSBTAG00000013678	ENSEASG00005014062	ENSCHIG00000026429	OSGIN2
GENEID2787	33.9273	1.15987	0.325793	3.56014	0.000370662	0.00156414	ENSBTAG00000012096	ENSEASG00005005528	ENSCHIG00000006319	BCKDHB
GENEID669	16.4773	1.59858	0.449026	3.5601	0.000370712	0.00156414	ENSBTAG00000002716	ENSEASG00005004919	ENSCHIG00000012935	NOL10
GENEID4806	63.2462	0.891809	0.250531	3.55967	0.000371318	0.00156558	ENSBTAG00000021061	ENSEASG00005013892	ENSCHIG00000020396	PSMC5
GENEID5740	10.1251	-2.7789	0.780715	-3.55944	0.000371653	0.00156587	ENSBTAG00000048057	ENSEASG00005012514	ENSCHIG00000014577	GSK3B
GENEID5271	23.355	1.39439	0.391771	3.55919	0.000372007	0.00156625	ENSBTAG00000030990	ENSEASG00005005823	ENSCHIG00000012942	UQCC1
GENEID157	28.6839	1.31294	0.36898	3.55831	0.000373249	0.00157036	ENSBTAG00000000563	ENSEASG00005007511	ENSCHIG00000017653	MYD88
GENEID5123	15.3048	-2.05538	0.578057	-3.55568	0.00037701	0.00158505	ENSBTAG00000025540	ENSEASG00005023109	ENSCHIG00000024761	ALKBH7
GENEID355	26.9717	1.42179	0.399928	3.55511	0.000377816	0.00158731	ENSBTAG00000001475	ENSEASG00005011824	ENSCHIG00000012797	MCUR1
GENEID1890	28.3214	1.65063	0.464405	3.55428	0.000379017	0.00159123	ENSBTAG00000008075	ENSEASG00005004931	ENSCHIG00000026908	TRAPPC4
GENEID4212	5.71744	-4.39601	1.23697	-3.55386	0.000379614	0.0015926	ENSBTAG00000018527	ENSEASG00005006985	ENSCHIG00000014453	HDGFL3
GENEID478	27.6197	1.22146	0.343726	3.55359	0.000380018	0.00159316	ENSBTAG00000001932	ENSEASG00005008333	ENSCHIG00000016047	CRAT
GENEID336	36.8415	1.07925	0.303854	3.55189	0.000382479	0.00160234	ENSBTAG00000001353	ENSEASG00005018411	ENSCHIG00000013065	PMPCA
GENEID3504	29.9075	-1.26832	0.357119	-3.55155	0.000382973	0.00160328	ENSBTAG00000015248	ENSEASG00005020091	ENSCHIG00000024459	PLA2G16
GENEID1304	22.3168	1.90185	0.536152	3.54723	0.000389311	0.00162866	ENSBTAG00000005492	ENSEASG00005010314	ENSCHIG00000008925	CCNY
GENEID3041	21.5403	-1.61546	0.455598	-3.5458	0.000391416	0.0016363	ENSBTAG00000013166	ENSEASG00005002894	ENSCHIG00000018913	SMYD2
GENEID2158	19.4034	1.72796	0.48767	3.54331	0.000395145	0.00165072	ENSBTAG00000009410	ENSEASG00005002297	ENSCHIG00000020584	TBRG1
GENEID124	15.8747	1.93415	0.545906	3.54301	0.000395592	0.00165142	ENSBTAG00000000434	ENSEASG00005007191	ENSCHIG00000014088	CRYAB
GENEID2054	39.1883	-1.10514	0.31203	-3.54178	0.000397431	0.00165793	ENSBTAG00000008853	ENSEASG00005006903	ENSCHIG00000006714	HNRNPF
GENEID4680	10.8499	2.01912	0.570195	3.5411	0.000398467	0.00166108	ENSBTAG00000020472	ENSEASG00005018467	ENSCHIG00000002022	KDM5A
GENEID1556	20.6118	1.57487	0.445174	3.53766	0.000403693	0.00168167	ENSBTAG00000006547	ENSEASG00005016296	ENSCHIG00000009537	CCDC25
GENEID2171	8.24984	-3.11333	0.880238	-3.53692	0.000404821	0.00168518	ENSBTAG00000009449	ENSEASG00005006321	ENSCHIG00000022889	DMAC2
GENEID5709	31.3258	1.28009	0.362096	3.53522	0.000407434	0.00169487	ENSBTAG00000047434	ENSEASG00005012828	ENSCHIG00000012051	TSNAX
GENEID2648	7.37716	2.5684	0.727556	3.53017	0.000415291	0.00172634	ENSBTAG00000011509	ENSEASG00005018908	ENSCHIG00000013202	SERAC1
GENEID1664	7.62202	-3.4896	0.988642	-3.52969	0.000416041	0.00172824	ENSBTAG00000007099	ENSEASG00005011809	ENSCHIG00000023577	AP1G2
GENEID1159	7.64076	2.70694	0.766989	3.52931	0.000416644	0.00172841	ENSBTAG00000004879	ENSEASG00005015971	ENSCHIG00000013179	FOXO4
GENEID412	11.9831	-2.71044	0.767984	-3.52929	0.000416669	0.00172841	ENSBTAG00000001666	ENSEASG00005021312	ENSCHIG00000019332	NIP7
GENEID5223	8.32174	3.02997	0.858616	3.5289	0.000417292	0.00172978	ENSBTAG00000030247	ENSEASG00005015458	ENSCHIG00000017702	NSMF
GENEID5431	10.6259	-1.94663	0.552058	-3.52613	0.000421678	0.00174674	ENSBTAG00000035254	ENSEASG00005010794	ENSCHIG00000009689	CYHR1
GENEID5453	6.59003	-4.97745	1.41256	-3.52372	0.00042554	0.0017615	ENSBTAG00000037526	ENSEASG00005020610	ENSCHIG00000008262	FABP4
GENEID5718	11.9944	-2.55587	0.725487	-3.52298	0.000426725	0.00176394	ENSBTAG00000047649	ENSEASG00005013993	ENSCHIG00000016972	AUH
GENEID5370	12.3437	-2.00351	0.56867	-3.52315	0.000426444	0.00176394	ENSBTAG00000033041	ENSEASG00005008323	ENSCHIG00000026569	YIPF4
GENEID4418	8.0077	2.71981	0.772086	3.52268	0.000427207	0.00176469	ENSBTAG00000019409	ENSEASG00005020118	ENSCHIG00000024196	GNPTAB
GENEID3418	9.3644	4.04943	1.15	3.52124	0.000429538	0.00177286	ENSBTAG00000014858	ENSEASG00005017611	ENSCHIG00000022807	PRPSAP2
GENEID3456	34.802	-1.20905	0.343374	-3.52109	0.000429784	0.00177286	ENSBTAG00000015034	ENSEASG00005017521	ENSCHIG00000008932	IK
GENEID5369	25.6522	-1.32986	0.377792	-3.5201	0.000431382	0.00177821	ENSBTAG00000033032	ENSEASG00005018449	ENSCHIG00000002986	FAM50A
GENEID3505	47.3228	0.962592	0.273672	3.51732	0.000435924	0.00179568	ENSBTAG00000015249	ENSEASG00005004276	ENSCHIG00000026540	B4GALT1
GENEID2055	4.9472	4.30908	1.22594	3.51493	0.000439865	0.00181065	ENSBTAG00000008854	ENSEASG00005015303	ENSCHIG00000025598	RFX1
GENEID3868	22.1498	-1.41667	0.403296	-3.51274	0.000443516	0.00182441	ENSBTAG00000016874	ENSEASG00005015239	ENSCHIG00000023424	DNAJB1
GENEID1083	26.3748	-1.36465	0.388583	-3.51186	0.000444975	0.00182914	ENSBTAG00000004495	ENSEASG00005004552	ENSCHIG00000021301	UBA5
GENEID922	5.63721	4.22424	1.20314	3.51102	0.000446395	0.00183343	ENSBTAG00000003799	ENSEASG00005001587	ENSCHIG00000018559	TARS2
GENEID2904	29.4191	-1.45505	0.41444	-3.51087	0.000446639	0.00183343	ENSBTAG00000012649	ENSEASG00005008932	ENSCHIG00000014201	LSM8
GENEID1684	9.66324	2.40052	0.684057	3.50924	0.000449382	0.0018434	ENSBTAG00000007184	ENSEASG00005013555	ENSCHIG00000014899	NUDT7
GENEID2365	4.79852	4.69318	1.33774	3.5083	0.000450986	0.00184742	ENSBTAG00000010293	ENSEASG00005002870	ENSCHIG00000007723	PARD3B
GENEID243	8.16489	-2.93401	0.836275	-3.50843	0.000450761	0.00184742	ENSBTAG00000000928	ENSEASG00005017567	ENSCHIG00000021588	SPECC1
GENEID2022	7.04113	-4.26046	1.21481	-3.5071	0.000453025	0.00185448	ENSBTAG00000008709	ENSEASG00005010114	ENSCHIG00000021251	POGLUT3
GENEID5784	27.049	1.30244	0.371638	3.50459	0.000457313	0.00187074	ENSBTAG00000049615	ENSEASG00005011061	ENSCHIG00000000128	VAMP7
GENEID158	9.69392	2.20243	0.629791	3.49708	0.000470384	0.00192288	ENSBTAG00000000569	ENSEASG00005000638	ENSCHIG00000017929	HES1
GENEID4637	9.5985	2.09575	0.599423	3.49629	0.000471784	0.00192568	ENSBTAG00000020312	ENSEASG00005001030	ENSCHIG00000010895	NCOA2
GENEID1004	8.88244	3.38745	0.968873	3.49628	0.000471795	0.00192568	ENSBTAG00000004159	ENSEASG00005003317	ENSCHIG00000010396	SIX2
GENEID2415	13.2273	-1.97582	0.565144	-3.49614	0.000472048	0.00192568	ENSBTAG00000010485	ENSEASG00005016871	ENSCHIG00000021326	MFN1
GENEID2250	18.7787	1.62005	0.464033	3.49124	0.00048079	0.00195999	ENSBTAG00000009765	ENSEASG00005013346	ENSCHIG00000016043	MTMR14
GENEID4897	9.53388	-2.17165	0.622267	-3.48989	0.000483212	0.00196851	ENSBTAG00000021538	ENSEASG00005006777	ENSCHIG00000013110	MYO1E
GENEID2940	8.21552	2.36578	0.678029	3.48921	0.000484449	0.00197218	ENSBTAG00000012777	ENSEASG00005003218	ENSCHIG00000012065	SRF
GENEID4584	4.83874	4.34663	1.2459	3.48875	0.000485294	0.00197426	ENSBTAG00000020089	ENSEASG00005002159	ENSCHIG00000019250	USP32
GENEID1844	6.67429	2.96501	0.851544	3.48192	0.000497836	0.0020239	ENSBTAG00000007876	ENSEASG00005019438	ENSCHIG00000025521	MAPK8
GENEID410	8.39564	-2.51524	0.722539	-3.48112	0.000499328	0.00202856	ENSBTAG00000001660	ENSEASG00005012954	ENSCHIG00000020220	SPTY2D1
GENEID4362	8.3876	2.6568	0.76336	3.48041	0.000500653	0.00203255	ENSBTAG00000019166	ENSEASG00005014412	ENSCHIG00000015022	NSMCE4A
GENEID4724	5.72264	3.86557	1.11143	3.47803	0.000505108	0.00204922	ENSBTAG00000020658	ENSEASG00005019513	ENSCHIG00000017890	LNX1
GENEID3342	17.8632	-1.86863	0.53735	-3.4775	0.000506115	0.0020519	ENSBTAG00000014536	ENSEASG00005011962	ENSCHIG00000022473	SFXN1
GENEID2772	5.40896	-4.22218	1.21496	-3.47515	0.00051056	0.0020685	ENSBTAG00000012041	ENSEASG00005000880	ENSCHIG00000015886	SPG7
GENEID5411	20.534	2.2185	0.638853	3.47263	0.000515384	0.00208662	ENSBTAG00000034598	ENSEASG00005011948	ENSCHIG00000021511	BOD1
GENEID5215	33.876	-3.17687	0.915218	-3.47116	0.000518216	0.00209664	ENSBTAG00000029979	ENSEASG00005018466	ENSCHIG00000001463	bta-mir-126
GENEID1216	3.54752	-5.00783	1.44286	-3.47076	0.000518978	0.00209829	ENSBTAG00000005073	ENSEASG00005018216	ENSCHIG00000009990	ZNHIT2
GENEID1437	3.04074	-5.08626	1.46622	-3.46896	0.000522479	0.00210956	ENSBTAG00000006052	ENSEASG00005010411	ENSCHIG00000025100	PLCD3
GENEID2741	40.9625	1.08674	0.313259	3.46914	0.000522129	0.00210956	ENSBTAG00000011895	ENSEASG00005012785	ENSCHIG00000017246	PANK3
GENEID1404	9.94899	-2.7775	0.801048	-3.46733	0.000525646	0.0021209	ENSBTAG00000005909	ENSEASG00005008125	ENSCHIG00000010872	LEPROT
GENEID3910	17.5194	-1.60965	0.464282	-3.46696	0.000526376	0.00212239	ENSBTAG00000017063	ENSEASG00005023050	ENSCHIG00000002945	EPB41L4B
GENEID2885	13.0677	1.77435	0.511985	3.46562	0.000529001	0.00213152	ENSBTAG00000012550	ENSEASG00005008815	ENSCHIG00000020285	TAOK3
GENEID2513	29.2149	1.28009	0.369432	3.46503	0.000530175	0.0021348	ENSBTAG00000010904	ENSEASG00005013181	ENSCHIG00000012427	PAGR1
GENEID3379	4.97753	3.41748	0.987647	3.46022	0.000539725	0.00217029	ENSBTAG00000014714	ENSEASG00005007587	ENSCHIG00000025117	TUBGCP5
GENEID5862	22.8336	1.68051	0.485639	3.46041	0.000539362	0.00217029	ENSBTAG00000053386	ENSEASG00005015808	ENSCHIG00000003247	RAB43
GENEID2331	12.647	1.75928	0.508597	3.45909	0.000542	0.00217795	ENSBTAG00000010126	ENSEASG00005023368	ENSCHIG00000010762	PCIF1
GENEID1240	4.02559	4.84851	1.40253	3.45697	0.00054628	0.00219366	ENSBTAG00000005190	ENSEASG00005009849	ENSCHIG00000018208	TSC1
GENEID1068	6.62351	2.61011	0.755164	3.45635	0.000547537	0.00219572	ENSBTAG00000004413	ENSEASG00005019443	ENSCHIG00000023389	RHOBTB3
GENEID5803	25.666	-1.96827	0.569448	-3.45644	0.000547354	0.00219572	ENSBTAG00000050675	ENSEASG00005013833	ENSCHIG00000025591	BOLA3
GENEID4758	12.43	-1.95477	0.565842	-3.45462	0.000551074	0.00220841	ENSBTAG00000020835	ENSEASG00005013807	ENSCHIG00000006583	KIAA0513
GENEID1333	23.9127	1.32636	0.38403	3.45378	0.000552778	0.00221374	ENSBTAG00000005614	ENSEASG00005017781	ENSCHIG00000023307	UXS1
GENEID533	68.1673	-0.965942	0.279821	-3.452	0.000556446	0.00222692	ENSBTAG00000002182	ENSEASG00005012497	ENSCHIG00000026140	COX17
GENEID597	6.26407	-3.81274	1.10465	-3.45154	0.000557388	0.00222918	ENSBTAG00000002472	ENSEASG00005015937	ENSCHIG00000011738	CASP9
GENEID875	6.78849	3.46556	1.00427	3.45082	0.000558886	0.00223365	ENSBTAG00000003565	ENSEASG00005001692	ENSCHIG00000021496	TRIM3
GENEID19	26.2261	1.45026	0.42058	3.44824	0.000564255	0.00225359	ENSBTAG00000000073	ENSEASG00005004447	ENSCHIG00000012569	LRPAP1
GENEID3207	6.93299	-4.51789	1.3103	-3.44798	0.000564788	0.00225419	ENSBTAG00000013947	ENSEASG00005004566	ENSCHIG00000012896	APTX
GENEID1048	8.11462	3.04276	0.882572	3.44761	0.000565573	0.0022558	ENSBTAG00000004329	ENSEASG00005008112	ENSCHIG00000005379	RELL1
GENEID5073	11.9518	2.44018	0.708099	3.44611	0.000568722	0.00226683	ENSBTAG00000024096	ENSEASG00005012194	ENSCHIG00000009398	LSM10
GENEID3048	9.12603	3.84109	1.1177	3.4366	0.000589062	0.00234605	ENSBTAG00000013196	ENSEASG00005020775	ENSCHIG00000013934	STK17B
GENEID2356	3.14169	-5.08341	1.47926	-3.43645	0.000589391	0.00234605	ENSBTAG00000010252	ENSEASG00005016600	ENSCHIG00000000169	ZNF397
GENEID3777	31.3986	-1.2326	0.3588	-3.43535	0.000591787	0.002354	ENSBTAG00000016524	ENSEASG00005008501	ENSCHIG00000026609	RALY
GENEID1984	30.1842	1.18504	0.344974	3.43516	0.000592205	0.00235408	ENSBTAG00000008520	ENSEASG00005022128	ENSCHIG00000015364	NFIC
GENEID508	17.4767	1.54371	0.449412	3.43496	0.000592646	0.00235424	ENSBTAG00000002065	ENSEASG00005023267	ENSCHIG00000016251	TFAP2C
GENEID2860	5.42853	-3.19078	0.92949	-3.43282	0.00059733	0.00237126	ENSBTAG00000012433	ENSEASG00005003219	ENSCHIG00000010797	DENND1B
GENEID5367	14.1054	1.67953	0.489561	3.43068	0.000602064	0.00238844	ENSBTAG00000033010	ENSEASG00005007876	ENSCHIG00000017374	TTC27
GENEID2952	6.10494	-3.48877	1.01745	-3.42894	0.000605951	0.00240064	ENSBTAG00000012818	ENSEASG00005012343	ENSCHIG00000008891	PDLIM5
GENEID4077	29.6591	-1.2084	0.352401	-3.42904	0.00060573	0.00240064	ENSBTAG00000017889	ENSEASG00005018595	ENSCHIG00000018198	CCT5
GENEID3137	3.08347	-5.34997	1.56143	-3.42634	0.000611776	0.00242209	ENSBTAG00000013628	ENSEASG00005012577	ENSCHIG00000026314	PHYKPL
GENEID25	8.67182	-2.78953	0.814453	-3.42504	0.00061472	0.00243212	ENSBTAG00000000084	ENSEASG00005013467	ENSCHIG00000018591	MRPS30
GENEID531	11.6729	-1.80578	0.527309	-3.42452	0.000615887	0.0024351	ENSBTAG00000002178	ENSEASG00005000537	ENSCHIG00000011770	PPL
GENEID1309	40.5828	-1.03003	0.300862	-3.42361	0.000617963	0.00244168	ENSBTAG00000005501	ENSEASG00005022956	ENSCHIG00000024975	COBLL1
GENEID384	56.902	-0.969693	0.283371	-3.42199	0.00062164	0.00245456	ENSBTAG00000001575	ENSEASG00005003012	ENSCHIG00000011230	CALM2
GENEID3174	10.2537	2.49636	0.729846	3.4204	0.0006253	0.002467	ENSBTAG00000013851	ENSEASG00005014089	ENSCHIG00000011561	BCL10
GENEID3700	35.0691	1.14473	0.334692	3.42026	0.000625624	0.002467	ENSBTAG00000016165	ENSEASG00005008820	ENSCHIG00000020612	KRT7
GENEID2284	18.0753	1.97126	0.576484	3.41944	0.000627492	0.00247271	ENSBTAG00000009916	ENSEASG00005022476	ENSCHIG00000006384	NTAQ1
GENEID538	9.17225	2.57374	0.752954	3.41819	0.00063039	0.00248248	ENSBTAG00000002194	ENSEASG00005006833	ENSCHIG00000010101	MYZAP
GENEID3234	6.96447	-2.90496	0.850036	-3.41746	0.00063209	0.00248751	ENSBTAG00000014080	ENSEASG00005009697	ENSCHIG00000024680	METTL14
GENEID4511	15.2038	1.53322	0.448958	3.41506	0.00063769	0.00250788	ENSBTAG00000019759	ENSEASG00005011102	ENSCHIG00000016617	IDE
GENEID99	19.1889	-2.03135	0.595359	-3.41197	0.000644943	0.00253472	ENSBTAG00000000347	ENSEASG00005000750	ENSCHIG00000013365	RHOG
GENEID1393	12.7429	1.90161	0.557376	3.41172	0.000645539	0.00253537	ENSBTAG00000005847	ENSEASG00005005236	ENSCHIG00000013173	ROCK2
GENEID512	6.87206	-2.63481	0.772328	-3.41151	0.000646036	0.00253564	ENSBTAG00000002076	ENSEASG00005020174	ENSCHIG00000012254	STAU2
GENEID3563	13.9091	-1.88133	0.551682	-3.41017	0.00064922	0.00254644	ENSBTAG00000015499	ENSEASG00005018219	ENSCHIG00000024782	VPS51
GENEID3350	45.0212	-1.09188	0.320269	-3.40927	0.000651368	0.00255148	ENSBTAG00000014579	ENSEASG00005002874	ENSCHIG00000014263	MRPL34
GENEID1463	30.8255	1.10457	0.323973	3.40944	0.000650974	0.00255148	ENSBTAG00000006142	ENSEASG00005020682	ENSCHIG00000017463	DHX36
GENEID4084	16.2295	1.82259	0.534846	3.40769	0.000655148	0.00256459	ENSBTAG00000017957	ENSEASG00005020878	ENSCHIG00000016759	SPATA24
GENEID2775	23.0664	1.26387	0.371392	3.40307	0.000666342	0.00260668	ENSBTAG00000012049	ENSEASG00005021536	ENSCHIG00000025379	WIPI2
GENEID1861	12.6258	-1.98378	0.583004	-3.4027	0.000667246	0.00260848	ENSBTAG00000007954	ENSEASG00005013251	ENSCHIG00000019243	CDIPT
GENEID5870	29.3033	1.20162	0.353193	3.40216	0.000668564	0.00261191	ENSBTAG00000053687	ENSEASG00005004988	ENSCHIG00000014851	MRPL11
GENEID4135	68.5022	0.808176	0.237615	3.4012	0.00067091	0.00261934	ENSBTAG00000018186	ENSEASG00005001679	ENSCHIG00000008616	PDXK
GENEID201	17.359	1.84093	0.541436	3.40009	0.000673634	0.00262824	ENSBTAG00000000748	ENSEASG00005004658	ENSCHIG00000016026	GAR1
GENEID5727	7.52761	3.21937	0.947135	3.39906	0.000676167	0.00263545	ENSBTAG00000047780	ENSEASG00005018062	ENSCHIG00000024092	CCDC127
GENEID2147	4.38489	4.1393	1.21781	3.39898	0.000676373	0.00263545	ENSBTAG00000009330	ENSEASG00005000531	ENSCHIG00000016199	SIN3B
GENEID1060	11.2056	-1.92328	0.56592	-3.3985	0.000677571	0.00263837	ENSBTAG00000004379	ENSEASG00005013250	ENSCHIG00000013680	ETHE1
GENEID2307	3.69721	4.74712	1.3977	3.39638	0.000682825	0.00265708	ENSBTAG00000009996	ENSEASG00005021961	ENSCHIG00000015437	DOT1L
GENEID2106	18.7802	1.6629	0.48983	3.39484	0.000686675	0.0026703	ENSBTAG00000009142	ENSEASG00005001980	ENSCHIG00000000428	RNMT
GENEID3026	38.0521	-1.03162	0.303957	-3.39396	0.000688903	0.0026772	ENSBTAG00000013099	ENSEASG00005009946	ENSCHIG00000009042	ALDOC
GENEID5	26.5284	-1.3464	0.396889	-3.39238	0.000692893	0.00269094	ENSBTAG00000000021	ENSEASG00005020138	ENSCHIG00000025652	WASHC3
GENEID724	4.79074	-3.52812	1.04052	-3.39072	0.000697083	0.00270543	ENSBTAG00000002921	ENSEASG00005016449	ENSCHIG00000024487	RMDN3
GENEID5882	7.40148	-3.94557	1.16392	-3.38988	0.000699225	0.00271197	ENSBTAG00000054131	ENSEASG00005012916	ENSCHIG00000014531	TWF2
GENEID1969	7.03727	5.16334	1.52421	3.38756	0.000705183	0.00273328	ENSBTAG00000008439	ENSEASG00005001182	ENSCHIG00000012526	AP5S1
GENEID5586	8.85219	2.32977	0.687939	3.38659	0.000707671	0.00274112	ENSBTAG00000044106	ENSEASG00005011360	ENSCHIG00000018290	SPIDR
GENEID1919	14.1973	-1.85726	0.548588	-3.38553	0.000710409	0.00274992	ENSBTAG00000008213	ENSEASG00005013597	ENSCHIG00000022350	ATMIN
GENEID5730	18.3786	1.41764	0.418792	3.38507	0.000711614	0.00275279	ENSBTAG00000047855	ENSEASG00005019188	ENSCHIG00000023071	MECP2
GENEID3964	6.49423	3.41664	1.0094	3.38483	0.000712216	0.00275331	ENSBTAG00000017299	ENSEASG00005004151	ENSCHIG00000017179	KLC1
GENEID3007	17.7046	-1.60805	0.475306	-3.38319	0.000716503	0.00276807	ENSBTAG00000013025	ENSEASG00005000433	ENSCHIG00000019434	HAX1
GENEID3545	8.51434	2.77028	0.81913	3.38197	0.000719672	0.0027785	ENSBTAG00000015414	ENSEASG00005008587	ENSCHIG00000019855	TBCD
GENEID4865	10.9872	-2.07189	0.613228	-3.37865	0.000728415	0.00281042	ENSBTAG00000021341	ENSEASG00005006980	ENSCHIG00000014631	BTBD1
GENEID3016	4.51081	4.223	1.25056	3.37687	0.000733149	0.00282683	ENSBTAG00000013057	ENSEASG00005011252	ENSCHIG00000024426	CBLB
GENEID5752	2.43543	-5.01053	1.48481	-3.37454	0.000739397	0.00284906	ENSBTAG00000048366	ENSEASG00005003553	ENSCHIG00000022086	SNPH
GENEID4450	17.7409	-1.42933	0.423635	-3.37397	0.00074093	0.00285311	ENSBTAG00000019522	ENSEASG00005009199	ENSCHIG00000003759	PPM1G
GENEID397	4.59586	3.59429	1.0656	3.37301	0.00074351	0.00286118	ENSBTAG00000001616	ENSEASG00005006915	ENSCHIG00000014764	ZNF592
GENEID2621	4.30788	4.2287	1.25434	3.37125	0.000748287	0.00287769	ENSBTAG00000011401	ENSEASG00005014486	ENSCHIG00000014429	PDZD8
GENEID3575	12.5497	1.74509	0.51802	3.36878	0.000755028	0.00290172	ENSBTAG00000015543	ENSEASG00005004087	ENSCHIG00000024478	ARHGAP35
GENEID488	6.73665	-4.9278	1.46429	-3.36533	0.000764534	0.00293635	ENSBTAG00000001983	ENSEASG00005006004	ENSCHIG00000025991	SMAGP
GENEID883	10.274	1.9349	0.575104	3.36444	0.000766992	0.00294387	ENSBTAG00000003586	ENSEASG00005006389	ENSCHIG00000013056	MAN1A2
GENEID4688	31.2987	-1.156	0.343657	-3.36382	0.00076872	0.0029485	ENSBTAG00000020496	ENSEASG00005007652	ENSCHIG00000019632	C23H6orf62
GENEID236	19.8445	1.42603	0.423953	3.36365	0.000769197	0.0029485	ENSBTAG00000000879	ENSEASG00005010986	ENSCHIG00000002449	C14H8orf33
GENEID3962	13.7519	-1.95962	0.582913	-3.36176	0.000774461	0.00296676	ENSBTAG00000017291	ENSEASG00005011473	ENSCHIG00000009700	GPR108
GENEID2764	19.2323	-1.63005	0.484934	-3.36138	0.000775539	0.00296896	ENSBTAG00000011994	ENSEASG00005019855	ENSCHIG00000021688	NDEL1
GENEID4426	20.9387	1.49084	0.443864	3.35878	0.000782869	0.00299508	ENSBTAG00000019448	ENSEASG00005018688	ENSCHIG00000025376	CLDN7
GENEID5662	8.06441	-4.0319	1.20236	-3.35331	0.000798513	0.00305296	ENSBTAG00000046588	ENSEASG00005004064	ENSCHIG00000019861	DNAJB9
GENEID1698	10.3302	-2.60798	0.77786	-3.35277	0.000800082	0.00305698	ENSBTAG00000007270	ENSEASG00005012773	ENSCHIG00000012326	GTF2H3
GENEID5871	42.3318	-1.04534	0.311883	-3.35172	0.000803122	0.00306661	ENSBTAG00000053695	ENSEASG00005007911	ENSCHIG00000020927	SS18L2
GENEID3637	14.9861	1.85176	0.552548	3.35132	0.000804283	0.00306905	ENSBTAG00000015893	ENSEASG00005018586	ENSCHIG00000023207	EPN3
GENEID1639	13.6924	-1.72703	0.515388	-3.35092	0.000805431	0.00307145	ENSBTAG00000006945	ENSEASG00005000324	ENSCHIG00000019160	CCDC50
GENEID5196	11.5984	-1.88356	0.562221	-3.35022	0.00080747	0.00307724	ENSBTAG00000027506	ENSEASG00005001883	ENSCHIG00000009056	SNRPB2
GENEID3251	20.9784	-1.7123	0.511412	-3.34818	0.000813451	0.00309804	ENSBTAG00000014146	ENSEASG00005022278	ENSCHIG00000018924	SPCS3
GENEID2993	14.0899	-2.09383	0.625968	-3.34495	0.000822977	0.0031323	ENSBTAG00000012977	ENSEASG00005022994	ENSCHIG00000005405	COMTD1
GENEID3080	14.8252	-1.68162	0.502766	-3.34473	0.000823614	0.0031327	ENSBTAG00000013330	ENSEASG00005003618	ENSCHIG00000016768	TBC1D20
GENEID1703	28.4971	1.23009	0.367836	3.34413	0.000825398	0.00313747	ENSBTAG00000007304	ENSEASG00005005075	ENSCHIG00000014297	CLK3
GENEID3840	9.29481	-2.16607	0.648106	-3.34215	0.000831333	0.003158	ENSBTAG00000016760	ENSEASG00005007395	ENSCHIG00000021299	LRRFIP2
GENEID3802	5.13851	3.26695	0.978621	3.33832	0.000842859	0.00319972	ENSBTAG00000016594	ENSEASG00005018210	ENSCHIG00000010480	PIGQ
GENEID2501	5.67836	-3.90628	1.17126	-3.3351	0.000852689	0.00323496	ENSBTAG00000010812	ENSEASG00005012298	ENSCHIG00000022913	P2RX4
GENEID3595	13.8453	-1.87809	0.56322	-3.33455	0.00085437	0.00323926	ENSBTAG00000015625	ENSEASG00005002678	ENSCHIG00000023539	DCTN4
GENEID2130	19.0892	-1.79173	0.537668	-3.33241	0.000860965	0.00326217	ENSBTAG00000009251	ENSEASG00005015862	ENSCHIG00000013208	SZRD1
GENEID2785	10.9596	-2.35049	0.705399	-3.33215	0.000861779	0.00326316	ENSBTAG00000012086	ENSEASG00005001043	ENSCHIG00000016161	CNOT8
GENEID5569	8.97139	-4.38151	1.31634	-3.32857	0.000872943	0.00330332	ENSBTAG00000043996	ENSEASG00005023131	ENSCHIG00000021598	SAMD12
GENEID1326	34.6915	-1.23319	0.37057	-3.3278	0.000875332	0.00331023	ENSBTAG00000005573	ENSEASG00005003885	ENSCHIG00000009506	SCAND1
GENEID4056	15.043	3.73832	1.12374	3.32667	0.000878901	0.0033216	ENSBTAG00000017783	ENSEASG00005016088	ENSCHIG00000014932	TSPYL2
GENEID1560	22.2603	-1.29064	0.388045	-3.326	0.000881009	0.00332744	ENSBTAG00000006564	ENSEASG00005005940	ENSCHIG00000019700	PSMA1
GENEID2596	7.88175	2.5973	0.781033	3.32547	0.000882692	0.00332988	ENSBTAG00000011292	ENSEASG00005022637	ENSCHIG00000000225	LZTR1
GENEID1885	8.68926	-2.75099	0.827257	-3.32544	0.000882782	0.00332988	ENSBTAG00000008061	ENSEASG00005012621	ENSCHIG00000012485	RILPL1
GENEID3013	23.3634	1.28737	0.387457	3.32261	0.000891802	0.00336176	ENSBTAG00000013046	ENSEASG00005007482	ENSCHIG00000014422	MPP1
GENEID617	21.6726	-1.35201	0.407284	-3.31958	0.000901527	0.00339625	ENSBTAG00000002531	ENSEASG00005001168	ENSCHIG00000002829	ARHGAP10
GENEID819	2.2522	5.12308	1.54393	3.3182	0.000905985	0.0034087	ENSBTAG00000003296	ENSEASG00005008922	ENSCHIG00000010638	TWNK
GENEID1690	29.4783	1.17908	0.355328	3.31829	0.00090569	0.0034087	ENSBTAG00000007215	ENSEASG00005007526	ENSCHIG00000007970	RNPEPL1
GENEID3896	4.69269	-3.48978	1.05227	-3.31644	0.000911712	0.00342806	ENSBTAG00000017001	ENSEASG00005008528	ENSCHIG00000014146	RBM28
GENEID2412	14.5783	-1.58953	0.479569	-3.3145	0.000918083	0.00344982	ENSBTAG00000010480	ENSEASG00005011804	ENSCHIG00000003131	TIMM50
GENEID1564	8.29261	2.15773	0.651228	3.31332	0.000921968	0.00346002	ENSBTAG00000006611	ENSEASG00005004938	ENSCHIG00000021821	NUP93
GENEID2225	17.8956	-1.40486	0.424002	-3.31333	0.000921905	0.00346002	ENSBTAG00000009641	ENSEASG00005007427	ENSCHIG00000001482	MTHFD1
GENEID3330	5.03284	3.2271	0.974042	3.3131	0.000922674	0.00346047	ENSBTAG00000014478	ENSEASG00005011109	ENSCHIG00000020973	ZSCAN29
GENEID2754	49.772	0.931777	0.281507	3.30996	0.000933089	0.00349731	ENSBTAG00000011951	ENSEASG00005014967	ENSCHIG00000014751	MRTO4
GENEID5825	13.3136	-3.17826	0.960923	-3.30751	0.000941294	0.00352582	ENSBTAG00000051618	ENSEASG00005001992	ENSCHIG00000008463	PET117
GENEID1427	7.86448	2.81757	0.852017	3.30694	0.000943226	0.00353082	ENSBTAG00000006016	ENSEASG00005003383	ENSCHIG00000011328	GTPBP2
GENEID1749	33.4177	1.07412	0.324832	3.30668	0.000944078	0.00353177	ENSBTAG00000007490	ENSEASG00005023351	ENSCHIG00000014461	SULF2
GENEID2053	3.97911	-5.40111	1.63365	-3.30616	0.000945837	0.00353611	ENSBTAG00000008845	ENSEASG00005016353	ENSCHIG00000012847	INTS9
GENEID4820	6.91357	3.76512	1.13921	3.30504	0.000949637	0.00354583	ENSBTAG00000021115	ENSEASG00005006750	ENSCHIG00000015907	ZNF692
GENEID3318	31.2662	-1.1383	0.344402	-3.30516	0.000949226	0.00354583	ENSBTAG00000014440	ENSEASG00005015628	ENSCHIG00000011938	PSMA4
GENEID85	10.4091	2.11898	0.6412	3.3047	0.000950765	0.0035478	ENSBTAG00000000290	ENSEASG00005016115	ENSCHIG00000006700	ATP11B
GENEID2	9.98285	2.44462	0.73989	3.30403	0.000953066	0.00355414	ENSBTAG00000000012	ENSEASG00005013930	ENSCHIG00000020642	TTC33
GENEID3060	7.88447	2.12564	0.643476	3.30338	0.000955285	0.00356017	ENSBTAG00000013244	ENSEASG00005019298	ENSCHIG00000010051	HDAC6
GENEID3792	16.157	-1.57485	0.476918	-3.30215	0.000959481	0.00357355	ENSBTAG00000016562	ENSEASG00005006449	ENSCHIG00000021240	SEC63
GENEID1962	12.554	3.04958	0.923788	3.30117	0.000962833	0.00358152	ENSBTAG00000008423	ENSEASG00005009653	ENSCHIG00000015821	TIMM22
GENEID4601	19.4692	-1.58343	0.479652	-3.30121	0.000962676	0.00358152	ENSBTAG00000020154	ENSEASG00005012052	ENSCHIG00000025706	DEDD
GENEID4272	38.3216	-1.14404	0.346576	-3.30097	0.000963524	0.00358184	ENSBTAG00000018803	ENSEASG00005000402	ENSCHIG00000014794	SNF8
GENEID1772	12.0637	1.75099	0.53051	3.30059	0.000964828	0.00358443	ENSBTAG00000007591	ENSEASG00005009284	ENSCHIG00000017053	CHUK
GENEID5179	24.4059	-1.57882	0.478468	-3.29973	0.000967773	0.00359311	ENSBTAG00000026993	ENSEASG00005007959	ENSCHIG00000021197	TMBIM4
GENEID3258	5.62388	-3.07726	0.93285	-3.29878	0.000971069	0.00360308	ENSBTAG00000014172	ENSEASG00005021386	ENSCHIG00000027079	FGD2
GENEID3084	17.2442	-1.59009	0.482114	-3.29817	0.000973188	0.00360868	ENSBTAG00000013357	ENSEASG00005010350	ENSCHIG00000021559	PUM3
GENEID806	9.97555	-2.19567	0.665945	-3.29708	0.00097696	0.00362039	ENSBTAG00000003242	ENSEASG00005015795	ENSCHIG00000020865	ACAD9
GENEID2403	11.2043	-1.81643	0.551106	-3.29597	0.000980825	0.00363243	ENSBTAG00000010432	ENSEASG00005004921	ENSCHIG00000009380	EIF2D
GENEID1721	17.9577	-1.65416	0.502006	-3.2951	0.000983856	0.00364138	ENSBTAG00000007367	ENSEASG00005000759	ENSCHIG00000014822	AIMP2
GENEID3642	4.27326	-4.07241	1.23596	-3.29492	0.000984484	0.00364142	ENSBTAG00000015908	ENSEASG00005021583	ENSCHIG00000020269	MBOAT7
GENEID2786	13.5229	1.58459	0.481265	3.29255	0.000992833	0.00367	ENSBTAG00000012095	ENSEASG00005001026	ENSCHIG00000026197	GEMIN5
GENEID5060	6.77685	3.46517	1.05278	3.29144	0.000996751	0.00368218	ENSBTAG00000023806	ENSEASG00005018063	ENSCHIG00000022759	COBL
GENEID645	8.53179	2.76514	0.840343	3.29049	0.00100012	0.00369	ENSBTAG00000002639	ENSEASG00005013801	ENSCHIG00000009288	ZDHHC7
GENEID5208	9.73481	1.87012	0.568324	3.29059	0.000999781	0.00369	ENSBTAG00000027932	ENSEASG00005008022	ENSCHIG00000008751	BIRC6
GENEID3901	26.205	2.18615	0.66456	3.28962	0.00100322	0.00369915	ENSBTAG00000017017	ENSEASG00005000726	ENSCHIG00000003270	CTPS2
GENEID2520	10.8324	-1.76443	0.536464	-3.28901	0.00100541	0.0037049	ENSBTAG00000010937	ENSEASG00005004773	ENSCHIG00000012782	APOO
GENEID1903	9.14229	-2.85829	0.869265	-3.28817	0.0010084	0.00371359	ENSBTAG00000008130	ENSEASG00005018576	ENSCHIG00000020899	MED10
GENEID862	19.9005	3.14137	0.955486	3.28772	0.00101001	0.00371721	ENSBTAG00000003525	ENSEASG00005020478	ENSCHIG00000018347	STXBP1
GENEID1145	16.2658	-2.00893	0.611216	-3.28678	0.0010134	0.00372505	ENSBTAG00000004823	ENSEASG00005001655	ENSCHIG00000016097	MRPL35
GENEID2737	42.4928	-0.987879	0.300553	-3.28687	0.00101307	0.00372505	ENSBTAG00000011883	ENSEASG00005020057	ENSCHIG00000024524	ARL1
GENEID1644	12.1958	1.65915	0.504833	3.28654	0.00101426	0.00372591	ENSBTAG00000006960	ENSEASG00005019124	ENSCHIG00000013356	DHX16
GENEID3217	17.3082	1.36492	0.416182	3.27964	0.0010394	0.00381588	ENSBTAG00000013971	ENSEASG00005022384	ENSCHIG00000008439	PI4KA
GENEID4271	27.1434	1.18434	0.361179	3.27911	0.00104136	0.0038207	ENSBTAG00000018802	ENSEASG00005000404	ENSCHIG00000003883	UBE2Z
GENEID3472	26.147	-1.22621	0.3742	-3.27689	0.00104956	0.00384838	ENSBTAG00000015116	ENSEASG00005004081	ENSCHIG00000017626	RAD23A
GENEID4676	6.73188	2.5137	0.767489	3.27522	0.00105579	0.00386166	ENSBTAG00000020454	ENSEASG00005013035	ENSCHIG00000015799	LZTS3
GENEID4384	21.6826	-1.3145	0.401341	-3.27527	0.00105562	0.00386166	ENSBTAG00000019237	ENSEASG00005011929	ENSCHIG00000024737	TXNDC5
GENEID1592	30.5374	1.08692	0.331814	3.2757	0.00105402	0.00386166	ENSBTAG00000006712	ENSEASG00005000801	ENSCHIG00000017566	ECPAS
GENEID442	20.0861	1.33416	0.407371	3.27505	0.00105645	0.00386166	ENSBTAG00000001786	ENSEASG00005015625	ENSCHIG00000022515	HYKK
GENEID5092	10.0148	1.82502	0.557227	3.27518	0.00105595	0.00386166	ENSBTAG00000024822	ENSEASG00005009822	ENSCHIG00000020740	SETX
GENEID651	27.2351	-1.18302	0.361663	-3.27106	0.00107145	0.00391406	ENSBTAG00000002654	ENSEASG00005008451	ENSCHIG00000026453	DNAJC7
GENEID4867	11.5261	-2.04694	0.625838	-3.27073	0.00107271	0.00391626	ENSBTAG00000021346	ENSEASG00005013386	ENSCHIG00000016444	CCDC34
GENEID1410	3.65021	4.57427	1.39911	3.26942	0.00107769	0.00393199	ENSBTAG00000005934	ENSEASG00005021187	ENSCHIG00000009899	TTYH3
GENEID1214	13.7816	-4.19198	1.28229	-3.26915	0.00107872	0.00393335	ENSBTAG00000005068	ENSEASG00005021413	ENSCHIG00000013298	COMMD2
GENEID2190	8.66945	-2.71255	0.830303	-3.26694	0.00108716	0.00396165	ENSBTAG00000009493	ENSEASG00005013684	ENSCHIG00000016262	BCL3
GENEID4285	5.76057	2.74546	0.840468	3.26658	0.00108854	0.00396423	ENSBTAG00000018851	ENSEASG00005013947	ENSCHIG00000013378	MYCBP2
GENEID3310	5.98639	3.50954	1.07477	3.26539	0.00109313	0.00397849	ENSBTAG00000014422	ENSEASG00005017788	ENSCHIG00000020354	MTMR10
GENEID3489	21.426	-1.32898	0.407022	-3.26514	0.0010941	0.00397865	ENSBTAG00000015182	ENSEASG00005000436	ENSCHIG00000013843	STARD10
GENEID2424	25.6273	-1.32422	0.405575	-3.26503	0.00109452	0.00397865	ENSBTAG00000010508	ENSEASG00005011538	ENSCHIG00000021831	BLVRB
GENEID581	3.29521	4.79844	1.47108	3.26186	0.00110685	0.00401784	ENSBTAG00000002402	ENSEASG00005019232	ENSCHIG00000010830	IGF2R
GENEID2799	10.7212	-2.56495	0.786377	-3.26173	0.00110734	0.00401784	ENSBTAG00000012135	ENSEASG00005018106	ENSCHIG00000023144	LARP1B
GENEID2529	10.2611	-2.22582	0.682385	-3.26183	0.00110697	0.00401784	ENSBTAG00000010980	ENSEASG00005021618	ENSCHIG00000001875	ANKMY2
GENEID728	10.5876	1.77714	0.544903	3.26139	0.00110867	0.00402019	ENSBTAG00000002948	ENSEASG00005008173	ENSCHIG00000018558	SETD2
GENEID3046	4.5178	3.22537	0.989052	3.26107	0.00110992	0.00402225	ENSBTAG00000013187	ENSEASG00005023049	ENSCHIG00000000389	DLG5
GENEID841	11.1546	1.75867	0.539394	3.26046	0.00111231	0.00402846	ENSBTAG00000003410	ENSEASG00005007108	ENSCHIG00000001883	EFL1
GENEID5269	4.69782	-3.48857	1.07008	-3.26011	0.0011137	0.00402856	ENSBTAG00000030966	ENSEASG00005018943	ENSCHIG00000027219	TAF6
GENEID2461	38.1018	0.967428	0.296741	3.26017	0.00111344	0.00402856	ENSBTAG00000010658	ENSEASG00005001615	ENSCHIG00000000397	PFKL
GENEID848	8.58971	2.22612	0.683087	3.25891	0.00111841	0.00404066	ENSBTAG00000003443	ENSEASG00005019951	ENSCHIG00000019211	USP46
GENEID299	30.7652	-1.15523	0.35448	-3.25894	0.00111831	0.00404066	ENSBTAG00000001182	ENSEASG00005003853	ENSCHIG00000013805	SEPTIN7
GENEID340	5.16594	3.30537	1.01461	3.25776	0.00112294	0.00405231	ENSBTAG00000001393	ENSEASG00005015530	ENSCHIG00000024099	MTF2
GENEID1874	10.458	-2.15952	0.662886	-3.25775	0.00112301	0.00405231	ENSBTAG00000008016	ENSEASG00005022867	ENSCHIG00000015032	STX17
GENEID2812	7.46665	2.25048	0.690973	3.25697	0.0011261	0.00406097	ENSBTAG00000012200	ENSEASG00005005850	ENSCHIG00000026806	ANKRD13D
GENEID1130	15.264	-1.63496	0.502101	-3.25624	0.00112899	0.00406892	ENSBTAG00000004755	ENSEASG00005005331	ENSCHIG00000026431	SHKBP1
GENEID3082	9.32496	-3.07394	0.944086	-3.256	0.00112995	0.0040699	ENSBTAG00000013340	ENSEASG00005004838	ENSCHIG00000016438	BAX
GENEID4233	46.5495	-0.891668	0.273985	-3.25444	0.00113618	0.00408982	ENSBTAG00000018633	ENSEASG00005004293	ENSCHIG00000023419	RABAC1
GENEID3155	7.58159	2.57435	0.791212	3.25368	0.00113919	0.00409816	ENSBTAG00000013725	ENSEASG00005015384	ENSCHIG00000019361	RBSN
GENEID4499	15.7424	-3.03138	0.931823	-3.25317	0.00114127	0.00410314	ENSBTAG00000019716	ENSEASG00005016569	ENSCHIG00000020142	CXCL8
GENEID4772	5.22324	3.22219	0.990876	3.25186	0.00114652	0.00411952	ENSBTAG00000020911	ENSEASG00005010995	ENSCHIG00000013162	FNBP4
GENEID5171	20.2305	1.25883	0.387404	3.24939	0.00115652	0.00415292	ENSBTAG00000026716	ENSEASG00005005533	ENSCHIG00000013319	IBTK
GENEID3905	8.89521	-3.22588	0.993191	-3.24799	0.00116222	0.00417086	ENSBTAG00000017027	ENSEASG00005004227	ENSCHIG00000026675	MMACHC
GENEID4952	43.1981	0.999516	0.307856	3.24669	0.00116754	0.00418741	ENSBTAG00000021802	ENSEASG00005002192	ENSCHIG00000015316	MIEN1
GENEID3376	16.6551	1.39451	0.429544	3.24649	0.00116836	0.00418782	ENSBTAG00000014697	ENSEASG00005004507	ENSCHIG00000019135	SMARCC2
GENEID4086	11.0611	1.92753	0.593814	3.24602	0.0011703	0.00419222	ENSBTAG00000017976	ENSEASG00005008482	ENSCHIG00000021749	ABL1
GENEID2996	25.196	1.17088	0.360737	3.2458	0.00117122	0.00419297	ENSBTAG00000012982	ENSEASG00005001227	ENSCHIG00000022863	PPCS
GENEID3210	36.1456	-1.0662	0.32855	-3.24516	0.00117386	0.00419986	ENSBTAG00000013952	ENSEASG00005016278	ENSCHIG00000022317	HNRNPD
GENEID2765	13.606	1.54411	0.475962	3.2442	0.00117783	0.00421152	ENSBTAG00000011997	ENSEASG00005017817	ENSCHIG00000009262	ZMIZ2
GENEID5601	10.9557	2.15789	0.666103	3.23958	0.00119707	0.00427514	ENSBTAG00000045510	ENSEASG00005009638	ENSCHIG00000015684	EMC10
GENEID2837	23.0113	1.27347	0.39309	3.23965	0.00119678	0.00427514	ENSBTAG00000012341	ENSEASG00005003615	ENSCHIG00000022551	CSNK2A1
GENEID2399	12.3992	1.76789	0.545942	3.23823	0.00120273	0.00429276	ENSBTAG00000010408	ENSEASG00005005691	ENSCHIG00000012098	IKBKE
GENEID486	12.4399	2.18382	0.675156	3.23454	0.00121839	0.00434605	ENSBTAG00000001968	ENSEASG00005016838	ENSCHIG00000013993	TTC14
GENEID5432	14.4276	-2.22649	0.68843	-3.23415	0.00122005	0.00434934	ENSBTAG00000035286	ENSEASG00005006139	ENSCHIG00000009271	CMC1
GENEID1655	6.33306	2.48544	0.768893	3.23248	0.00122719	0.00437215	ENSBTAG00000007012	ENSEASG00005018965	ENSCHIG00000018249	ZNF3
GENEID3307	7.19201	2.23336	0.691242	3.23094	0.00123382	0.00439313	ENSBTAG00000014399	ENSEASG00005013549	ENSCHIG00000016327	QSER1
GENEID4536	7.90911	-4.31989	1.33749	-3.22985	0.00123855	0.0044073	ENSBTAG00000019867	ENSEASG00005007231	ENSCHIG00000017790	COMMD1
GENEID2854	23.4867	1.39707	0.432655	3.22907	0.00124193	0.00441667	ENSBTAG00000012417	ENSEASG00005013428	ENSCHIG00000024817	ARL14EP
GENEID1770	16.7271	1.6581	0.51354	3.22876	0.00124329	0.00441883	ENSBTAG00000007586	ENSEASG00005016623	ENSCHIG00000022232	SYNJ2BP
GENEID2421	11.413	2.01062	0.622825	3.22822	0.00124563	0.0044245	ENSBTAG00000010504	ENSEASG00005017915	ENSCHIG00000025024	TBRG4
GENEID815	43.8018	0.907655	0.281644	3.22271	0.00126986	0.00450784	ENSBTAG00000003279	ENSEASG00005007435	ENSCHIG00000014541	NDUFA10
GENEID4541	7.88876	2.16505	0.672006	3.22178	0.00127398	0.00451696	ENSBTAG00000019888	ENSEASG00005010492	ENSCHIG00000023761	HIRA
GENEID4335	6.17551	-4.65963	1.44637	-3.22161	0.00127472	0.00451696	ENSBTAG00000019069	ENSEASG00005004846	ENSCHIG00000008367	SYNGR2
GENEID2486	10.5695	-2.90554	0.901794	-3.22195	0.00127321	0.00451696	ENSBTAG00000010772	ENSEASG00005021475	ENSCHIG00000021977	TPGS1
GENEID4379	9.2612	1.9157	0.594731	3.22113	0.00127688	0.0045219	ENSBTAG00000019217	ENSEASG00005009582	ENSCHIG00000008522	KIF13A
GENEID5401	4.09207	-4.44504	1.3801	-3.22082	0.00127825	0.00452405	ENSBTAG00000033891	ENSEASG00005007835	ENSCHIG00000010952	MGAT2
GENEID4398	13.0904	-1.60562	0.498615	-3.22016	0.00128117	0.00453166	ENSBTAG00000019300	ENSEASG00005009532	ENSCHIG00000005780	TPMT
GENEID3655	21.9623	-1.2793	0.397308	-3.21993	0.0012822	0.00453259	ENSBTAG00000015958	ENSEASG00005010558	ENSCHIG00000015990	GOSR2
GENEID3904	7.31712	3.05054	0.947668	3.21899	0.00128642	0.00454206	ENSBTAG00000017024	ENSEASG00005007984	ENSCHIG00000015991	PPARGC1A
GENEID1173	29.8738	1.08499	0.337057	3.21902	0.00128631	0.00454206	ENSBTAG00000004933	ENSEASG00005007878	ENSCHIG00000016568	KLHDC2
GENEID4054	5.42465	3.90383	1.21298	3.21837	0.00128921	0.0045429	ENSBTAG00000017771	ENSEASG00005017603	ENSCHIG00000026447	EPN2
GENEID2295	5.30801	4.18235	1.29957	3.21826	0.00128973	0.0045429	ENSBTAG00000009958	ENSEASG00005015643	ENSCHIG00000009723	TRIM35
GENEID5640	4.12756	4.84925	1.50678	3.21828	0.00128964	0.0045429	ENSBTAG00000046255	ENSEASG00005013271	ENSCHIG00000011785	ATXN1L
GENEID2590	49.0949	0.897651	0.278905	3.21848	0.00128873	0.0045429	ENSBTAG00000011263	ENSEASG00005005842	ENSCHIG00000011324	EIF6
GENEID188	3.69306	4.74476	1.4752	3.21634	0.00129835	0.00457055	ENSBTAG00000000699	ENSEASG00005020116	ENSCHIG00000011940	AOPEP
GENEID2044	5.60628	-4.2959	1.33594	-3.21564	0.00130155	0.00457908	ENSBTAG00000008815	ENSEASG00005015413	ENSCHIG00000013306	WDR89
GENEID4296	19.7023	-1.45152	0.451685	-3.21357	0.00131098	0.0046095	ENSBTAG00000018897	ENSEASG00005010909	ENSCHIG00000008139	PSMD11
GENEID3755	6.9092	-2.55616	0.795474	-3.21338	0.00131184	0.00460979	ENSBTAG00000016432	ENSEASG00005017673	ENSCHIG00000008939	PEMT
GENEID2163	14.794	-1.71009	0.532377	-3.21218	0.00131732	0.00462079	ENSBTAG00000009417	ENSEASG00005009586	ENSCHIG00000025936	ZFAND5
GENEID3346	46.0286	-0.983245	0.306081	-3.21237	0.00131645	0.00462079	ENSBTAG00000014553	ENSEASG00005012742	ENSCHIG00000017558	ATP6V0D1
GENEID3215	30.2927	1.31195	0.408425	3.21222	0.00131712	0.00462079	ENSBTAG00000013960	ENSEASG00005005021	ENSCHIG00000023475	PSAT1
GENEID715	5.9425	-3.8113	1.1868	-3.2114	0.00132089	0.00463057	ENSBTAG00000002879	ENSEASG00005022977	ENSCHIG00000023271	DCPS
GENEID100	8.39151	-4.34916	1.35477	-3.21025	0.00132619	0.00464639	ENSBTAG00000000355	ENSEASG00005005766	ENSCHIG00000016238	OXLD1
GENEID4823	7.6233	2.90522	0.905226	3.20938	0.0013302	0.00465768	ENSBTAG00000021125	ENSEASG00005011017	ENSCHIG00000021564	NUP160
GENEID436	9.91673	1.97958	0.616945	3.20868	0.00133346	0.00466632	ENSBTAG00000001771	ENSEASG00005006080	ENSCHIG00000026093	DYRK1A
GENEID4628	7.07933	2.50143	0.779631	3.20848	0.0013344	0.00466685	ENSBTAG00000020286	ENSEASG00005016640	ENSCHIG00000000390	GAREM1
GENEID2309	12.2036	-1.90349	0.593365	-3.20796	0.00133679	0.00466869	ENSBTAG00000010002	ENSEASG00005018423	ENSCHIG00000017518	IRF2
GENEID2242	42.3445	0.937476	0.292238	3.20792	0.00133697	0.00466869	ENSBTAG00000009727	ENSEASG00005019677	ENSCHIG00000021298	ADIPOR1
GENEID4508	12.5788	1.85533	0.57837	3.20785	0.0013373	0.00466869	ENSBTAG00000019750	ENSEASG00005021093	ENSCHIG00000020985	TMEM106B
GENEID3490	20.9827	1.35778	0.423491	3.20617	0.00134515	0.00469331	ENSBTAG00000015187	ENSEASG00005012427	ENSCHIG00000009756	DDX41
GENEID2797	44.4339	0.90494	0.282297	3.20563	0.00134765	0.00469929	ENSBTAG00000012125	ENSEASG00005018454	ENSCHIG00000011309	GDI1
GENEID2427	29.3023	1.08638	0.339006	3.20461	0.00135248	0.00471332	ENSBTAG00000010515	ENSEASG00005017472	ENSCHIG00000023748	FBXW5
GENEID2788	6.4157	2.84235	0.887328	3.20327	0.00135877	0.00473247	ENSBTAG00000012099	ENSEASG00005006482	ENSCHIG00000023036	TMEM87B
GENEID1332	9.54011	2.34739	0.732857	3.20307	0.00135969	0.00473287	ENSBTAG00000005595	ENSEASG00005021725	ENSCHIG00000017074	TRMU
GENEID3998	6.01176	3.19596	0.997922	3.20261	0.00136187	0.00473768	ENSBTAG00000017465	ENSEASG00005007897	ENSCHIG00000013188	GNS
GENEID3106	14.4848	1.65884	0.518055	3.20205	0.00136455	0.00474419	ENSBTAG00000013480	ENSEASG00005016444	ENSCHIG00000016432	DNAJC17
GENEID2891	5.03216	-3.23108	1.00975	-3.19988	0.00137486	0.00477529	ENSBTAG00000012577	ENSEASG00005022702	ENSCHIG00000019552	UVSSA
GENEID3381	52.2258	-0.931879	0.291228	-3.19983	0.00137511	0.00477529	ENSBTAG00000014724	ENSEASG00005014096	ENSCHIG00000012317	EIF4A2
GENEID3744	8.55389	-2.29844	0.718409	-3.19935	0.00137738	0.00478037	ENSBTAG00000016374	ENSEASG00005004388	ENSCHIG00000021433	OGFRL1
GENEID4942	6.2422	-3.22332	1.00852	-3.19608	0.00139308	0.00483201	ENSBTAG00000021752	ENSEASG00005016984	ENSCHIG00000015815	DNAJB4
GENEID5705	5.18596	3.38169	1.05876	3.19399	0.0014032	0.00486427	ENSBTAG00000047339	ENSEASG00005011454	ENSCHIG00000009752	BCOR
GENEID2953	25.5148	1.16301	0.364154	3.19374	0.00140443	0.00486566	ENSBTAG00000012820	ENSEASG00005007989	ENSCHIG00000016939	STX3
GENEID5658	9.13822	-3.81313	1.19468	-3.19176	0.00141409	0.00489341	ENSBTAG00000046552	ENSEASG00005022158	ENSCHIG00000020608	GGACT
GENEID3340	31.9165	-1.12721	0.353145	-3.19192	0.00141333	0.00489341	ENSBTAG00000014522	ENSEASG00005008240	ENSCHIG00000025451	SMIM14
GENEID1569	16.0747	-1.39624	0.437785	-3.18934	0.001426	0.00493017	ENSBTAG00000006618	ENSEASG00005016800	ENSCHIG00000012814	HLF
GENEID854	24.0458	-1.37366	0.430713	-3.18926	0.00142639	0.00493017	ENSBTAG00000003485	ENSEASG00005014530	ENSCHIG00000015482	MAGOH
GENEID2943	11.3296	1.70605	0.535712	3.18464	0.00144932	0.00500651	ENSBTAG00000012781	ENSEASG00005013621	ENSCHIG00000025253	TP53BP2
GENEID1122	9.12249	-1.90407	0.598249	-3.18274	0.00145889	0.00503422	ENSBTAG00000004715	ENSEASG00005013289	ENSCHIG00000016168	AKIRIN1
GENEID3706	12.3834	1.83291	0.575895	3.18271	0.00145904	0.00503422	ENSBTAG00000016193	ENSEASG00005002958	ENSCHIG00000015121	FASTKD2
GENEID2310	15.4278	-1.52688	0.480009	-3.18094	0.00146799	0.00506211	ENSBTAG00000010006	ENSEASG00005000221	ENSCHIG00000020722	EMC2
GENEID5230	27.827	-1.41233	0.444152	-3.17983	0.00147363	0.00507566	ENSBTAG00000030337	ENSEASG00005013282	ENSCHIG00000017972	MYCBP
GENEID921	9.05891	1.94949	0.613054	3.17997	0.00147292	0.00507566	ENSBTAG00000003798	ENSEASG00005004875	ENSCHIG00000014320	AMFR
GENEID5425	5.47034	-3.86005	1.21427	-3.1789	0.00147834	0.00508888	ENSBTAG00000035174	ENSEASG00005011970	ENSCHIG00000021665	THOC3
GENEID4798	11.4258	-2.22472	0.699997	-3.17819	0.00148198	0.00509694	ENSBTAG00000021019	ENSEASG00005017885	ENSCHIG00000020960	SLC30A4
GENEID4890	18.9254	-1.43886	0.45274	-3.17811	0.0014824	0.00509694	ENSBTAG00000021499	ENSEASG00005016524	ENSCHIG00000005604	PSAP
GENEID2041	9.15562	2.57775	0.811464	3.17666	0.00148979	0.00511937	ENSBTAG00000008802	ENSEASG00005017641	ENSCHIG00000021263	GID4
GENEID5031	16.676	1.99602	0.62848	3.17594	0.0014935	0.00512913	ENSBTAG00000022721	ENSEASG00005007597	ENSCHIG00000022960	SLC25A38
GENEID455	5.49917	-3.36252	1.05882	-3.17574	0.00149457	0.00512981	ENSBTAG00000001834	ENSEASG00005007616	ENSCHIG00000023637	PNKP
GENEID5317	8.87972	3.90394	1.2299	3.17418	0.00150258	0.00515432	ENSBTAG00000031792	ENSEASG00005009017	ENSCHIG00000019687	POLR1H
GENEID5403	26.8116	-1.1677	0.36795	-3.17352	0.00150601	0.00516308	ENSBTAG00000033983	ENSEASG00005006387	ENSCHIG00000021340	MAP2K1
GENEID3448	45.3544	-0.939145	0.296253	-3.17008	0.00152398	0.00522166	ENSBTAG00000015009	ENSEASG00005018929	ENSCHIG00000010923	LAMTOR4
GENEID3189	10.786	-1.93244	0.609619	-3.16991	0.00152486	0.00522166	ENSBTAG00000013901	ENSEASG00005003297	ENSCHIG00000015566	PTDSS1
GENEID5246	28.8724	-1.44195	0.455152	-3.16808	0.00153451	0.00525167	ENSBTAG00000030608	ENSEASG00005016823	ENSCHIG00000018627
GENEID3977	7.86937	-4.93157	1.55726	-3.16682	0.00154116	0.00526974	ENSBTAG00000017388	ENSEASG00005001318	ENSCHIG00000008164	SVBP
GENEID427	13.5024	1.59542	0.503805	3.16674	0.00154158	0.00526974	ENSBTAG00000001736	ENSEASG00005000543	ENSCHIG00000024105	UBN1
GENEID4874	8.86247	-2.02101	0.638287	-3.1663	0.00154391	0.00527464	ENSBTAG00000021398	ENSEASG00005006440	ENSCHIG00000005527	MTRES1
GENEID5255	17.2964	-1.52799	0.482676	-3.16566	0.00154731	0.00528321	ENSBTAG00000030801	ENSEASG00005016125	ENSCHIG00000021930	MNAT1
GENEID606	38.984	-1.00823	0.318588	-3.16467	0.00155258	0.00529814	ENSBTAG00000002490	ENSEASG00005020112	ENSCHIG00000009936	CHPT1
GENEID4049	5.26826	3.34946	1.05883	3.16337	0.00155953	0.00531572	ENSBTAG00000017750	ENSEASG00005010050	ENSCHIG00000017155	RHBDD3
GENEID391	32.5497	1.05901	0.334773	3.16338	0.00155949	0.00531572	ENSBTAG00000001598	ENSEASG00005011215	ENSCHIG00000008356	MAP7
GENEID3018	16.267	-1.6993	0.537256	-3.16293	0.0015619	0.00532073	ENSBTAG00000013063	ENSEASG00005003969	ENSCHIG00000020028	ITGB1BP1
GENEID3607	7.93738	2.50788	0.793991	3.15858	0.00158542	0.00539775	ENSBTAG00000015721	ENSEASG00005010544	ENSCHIG00000006718	RAVER1
GENEID1945	6.73026	-4.46409	1.41356	-3.15806	0.00158824	0.00540424	ENSBTAG00000008353	ENSEASG00005021336	ENSCHIG00000006042	CDKN1A
GENEID5901	8.54223	-3.28119	1.03907	-3.15781	0.00158957	0.00540501	ENSBTAG00000055124	ENSEASG00005001711	ENSCHIG00000009006
GENEID1506	15.4818	-1.53049	0.484689	-3.15768	0.0015903	0.00540501	ENSBTAG00000006326	ENSEASG00005020936	ENSCHIG00000019598	ALDH1L2
GENEID4302	18.5783	1.31852	0.417608	3.15732	0.00159229	0.00540866	ENSBTAG00000018915	ENSEASG00005019248	ENSCHIG00000015659	FAM21A
GENEID2554	8.94148	2.29569	0.727667	3.15486	0.00160576	0.00545126	ENSBTAG00000011105	ENSEASG00005023506	ENSCHIG00000010302	SLC38A2
GENEID3003	15.2745	-1.48937	0.472725	-3.15062	0.00162926	0.00552786	ENSBTAG00000013013	ENSEASG00005022509	ENSCHIG00000022844	GMPS
GENEID3847	17.0275	-1.57297	0.499415	-3.14962	0.00163485	0.00554365	ENSBTAG00000016791	ENSEASG00005011713	ENSCHIG00000011508	PEX7
GENEID1152	30.2575	-1.16165	0.368849	-3.14939	0.00163612	0.0055448	ENSBTAG00000004856	ENSEASG00005012726	ENSCHIG00000026077	RNF130
GENEID385	7.58402	2.55514	0.811548	3.14848	0.00164121	0.00555575	ENSBTAG00000001578	ENSEASG00005005262	ENSCHIG00000022489	ADPGK
GENEID4967	4.60616	-3.07363	0.976227	-3.14848	0.00164124	0.00555575	ENSBTAG00000021859	ENSEASG00005006444	ENSCHIG00000015163	PDSS2
GENEID633	26.7918	-1.37468	0.436649	-3.14826	0.00164248	0.00555678	ENSBTAG00000002591	ENSEASG00005018660	ENSCHIG00000019730	GLTP
GENEID3767	6.21239	-2.36423	0.751082	-3.14777	0.00164522	0.00556287	ENSBTAG00000016470	ENSEASG00005011055	ENSCHIG00000007275	NADSYN1
GENEID4484	5.25366	-4.5719	1.45293	-3.14666	0.00165144	0.00558071	ENSBTAG00000019678	ENSEASG00005001464	ENSCHIG00000015494	ALKBH6
GENEID5565	11.4855	-1.94364	0.6179	-3.14555	0.00165775	0.0055988	ENSBTAG00000043957	ENSEASG00005008403	ENSCHIG00000018317	TDRP
GENEID1358	19.4335	1.31241	0.41725	3.14538	0.0016587	0.00559883	ENSBTAG00000005730	ENSEASG00005010456	ENSCHIG00000021145	GPAT4
GENEID375	12.5773	1.74028	0.553314	3.1452	0.00165974	0.00559913	ENSBTAG00000001548	ENSEASG00005019135	ENSCHIG00000015053	UBQLN4
GENEID5850	9.22333	-2.11388	0.672256	-3.14446	0.00166394	0.00561008	ENSBTAG00000052979	ENSEASG00005004311	ENSCHIG00000022471	TMEM69
GENEID2883	3.90554	-4.6014	1.46357	-3.14395	0.00166682	0.00561659	ENSBTAG00000012544	ENSEASG00005011722	ENSCHIG00000013778	IFNGR1
GENEID613	8.52031	2.81409	0.895182	3.1436	0.00166886	0.00562026	ENSBTAG00000002516	ENSEASG00005000166	ENSCHIG00000013694	CCDC130
GENEID2544	9.74382	-2.62495	0.835335	-3.1424	0.0016757	0.00564008	ENSBTAG00000011046	ENSEASG00005006775	ENSCHIG00000023847	CDK7
GENEID3837	9.0771	-2.40514	0.765642	-3.14134	0.00168178	0.00565732	ENSBTAG00000016750	ENSEASG00005001181	ENSCHIG00000013927	PTBP3
GENEID242	14.4754	-1.50737	0.480543	-3.13681	0.00170798	0.00574221	ENSBTAG00000000911	ENSEASG00005008786	ENSCHIG00000022729	UBE2H
GENEID741	29.8552	-1.31919	0.420878	-3.13438	0.00172218	0.00578663	ENSBTAG00000002999	ENSEASG00005000567	ENSCHIG00000025108	ANAPC15
GENEID5235	27.8333	1.14057	0.363911	3.1342	0.00172321	0.0057868	ENSBTAG00000030453	ENSEASG00005020371	ENSCHIG00000022904	ZC3H14
GENEID5244	6.19051	2.68271	0.856158	3.13342	0.00172779	0.00579561	ENSBTAG00000030589	ENSEASG00005017504	ENSCHIG00000012882	TMCO6
GENEID5687	17.7697	1.38075	0.440638	3.13353	0.00172717	0.00579561	ENSBTAG00000047004	ENSEASG00005021033	ENSCHIG00000017252	UMAD1
GENEID1409	26.6847	-1.1733	0.374575	-3.13236	0.00173408	0.0058134	ENSBTAG00000005933	ENSEASG00005021151	ENSCHIG00000024090	CTNNBIP1
GENEID847	11.344	1.70273	0.543649	3.13204	0.00173596	0.0058164	ENSBTAG00000003439	ENSEASG00005017575	ENSCHIG00000015337	AKAP10
GENEID1228	21.2884	1.97067	0.629304	3.1315	0.00173914	0.00582374	ENSBTAG00000005144	ENSEASG00005007458	ENSCHIG00000024083	PNPLA2
GENEID325	52.5545	-0.873636	0.279056	-3.13068	0.001744	0.00583673	ENSBTAG00000001311	ENSEASG00005002526	ENSCHIG00000020078	MORF4L2
GENEID4731	8.84545	-2.4547	0.784691	-3.12823	0.0017586	0.00588039	ENSBTAG00000020714	ENSEASG00005013405	ENSCHIG00000006239	DDX19B
GENEID2453	14.746	-1.48877	0.475926	-3.12816	0.00175904	0.00588039	ENSBTAG00000010619	ENSEASG00005007310	ENSCHIG00000004688	PPP3R1
GENEID5567	10.7268	1.9777	0.632318	3.12769	0.00176184	0.00588642	ENSBTAG00000043961	ENSEASG00005019366	ENSCHIG00000022331	MPDZ
GENEID3160	3.68455	4.63656	1.48288	3.12672	0.0017677	0.00589914	ENSBTAG00000013744	ENSEASG00005002726	ENSCHIG00000024003	SYNPO
GENEID4459	23.8977	-1.2266	0.392293	-3.12675	0.00176748	0.00589914	ENSBTAG00000019564	ENSEASG00005004310	ENSCHIG00000027107	SMU1
GENEID4630	9.51361	1.92905	0.616987	3.12656	0.00176864	0.00589914	ENSBTAG00000020296	ENSEASG00005022772	ENSCHIG00000013985	UBR3
GENEID2628	6.2765	2.99824	0.959472	3.12489	0.00177872	0.00592941	ENSBTAG00000011425	ENSEASG00005013026	ENSCHIG00000017604	PTPRA
GENEID1848	11.833	-1.7982	0.575805	-3.12294	0.00179053	0.00596541	ENSBTAG00000007910	ENSEASG00005004046	ENSCHIG00000010786	EXOC7
GENEID4191	11.4069	1.98675	0.636219	3.12275	0.00179171	0.00596596	ENSBTAG00000018421	ENSEASG00005021363	ENSCHIG00000023879	WWP2
GENEID309	4.79476	4.38234	1.40344	3.12257	0.00179277	0.00596613	ENSBTAG00000001229	ENSEASG00005007437	ENSCHIG00000013696	SLC25A22
GENEID3120	4.01856	3.95808	1.2679	3.12175	0.00179778	0.00597945	ENSBTAG00000013557	ENSEASG00005019249	ENSCHIG00000009713	ERAP1
GENEID5193	34.9521	0.993859	0.318524	3.1202	0.00180726	0.00600443	ENSBTAG00000027446	ENSEASG00005019814	ENSCHIG00000015471	RSU1
GENEID24	16.3651	1.5967	0.51173	3.12019	0.00180733	0.00600443	ENSBTAG00000000081	ENSEASG00005018435	ENSCHIG00000021950	CERT1
GENEID4871	20.8429	1.25726	0.40325	3.11782	0.00182195	0.00604621	ENSBTAG00000021374	ENSEASG00005004093	ENSCHIG00000022617	FARSA
GENEID1414	10.4295	1.70224	0.545967	3.11785	0.00182173	0.00604621	ENSBTAG00000005958	ENSEASG00005015727	ENSCHIG00000026234	PTK2B
GENEID5585	4.1848	-4.32102	1.38605	-3.11751	0.00182387	0.00604917	ENSBTAG00000044105	ENSEASG00005013783	ENSCHIG00000018191	FOXO1
GENEID528	46.1606	0.925108	0.296766	3.1173	0.00182518	0.00605012	ENSBTAG00000002148	ENSEASG00005004604	ENSCHIG00000014720	RAB3D
GENEID3798	24.9739	-1.27398	0.408752	-3.11675	0.00182856	0.00605795	ENSBTAG00000016581	ENSEASG00005018175	ENSCHIG00000016968	MRPL28
GENEID4039	40.9346	-0.941368	0.302236	-3.11468	0.00184143	0.00609716	ENSBTAG00000017710	ENSEASG00005015100	ENSCHIG00000000476	ECHS1
GENEID447	21.6154	1.18568	0.380759	3.11399	0.00184575	0.00610804	ENSBTAG00000001810	ENSEASG00005023504	ENSCHIG00000016618	SCAF11
GENEID194	15.8914	-3.48947	1.12103	-3.11275	0.00185354	0.00613037	ENSBTAG00000000717	ENSEASG00005021431	ENSCHIG00000026941	PLPP2
GENEID2452	9.82054	-1.9638	0.63097	-3.11235	0.00185603	0.00613517	ENSBTAG00000010617	ENSEASG00005019432	ENSCHIG00000018359	KRTCAP2
GENEID1551	5.6177	3.09745	0.996646	3.10787	0.00188441	0.00622551	ENSBTAG00000006532	ENSEASG00005022211	ENSCHIG00000013746	CDK5RAP2
GENEID2889	5.18521	2.77617	0.893777	3.10612	0.00189562	0.00625206	ENSBTAG00000012564	ENSEASG00005010588	ENSCHIG00000023974	KANSL1
GENEID5267	7.29231	-2.08897	0.672508	-3.10624	0.00189483	0.00625206	ENSBTAG00000030962	ENSEASG00005006786	ENSCHIG00000021838	EEFSEC
GENEID1527	41.8935	-1.01083	0.325424	-3.1062	0.00189506	0.00625206	ENSBTAG00000006414	ENSEASG00005012928	ENSCHIG00000024970	NUTF2
GENEID3920	4.92849	-3.15074	1.01556	-3.10247	0.00191916	0.00632616	ENSBTAG00000017094	ENSEASG00005017613	ENSCHIG00000013438	SHMT1
GENEID125	8.33429	-2.26279	0.729522	-3.10174	0.00192388	0.00633112	ENSBTAG00000000435	ENSEASG00005010030	ENSCHIG00000026017	TARBP2
GENEID3227	76.5389	0.741845	0.239159	3.10189	0.0019229	0.00633112	ENSBTAG00000014032	ENSEASG00005023142	ENSCHIG00000011690	EIF3H
GENEID3262	38.8558	0.924119	0.297908	3.10202	0.00192202	0.00633112	ENSBTAG00000014202	ENSEASG00005000658	ENSCHIG00000025420	CDK5RAP3
GENEID265	7.24731	2.31978	0.747988	3.10136	0.00192634	0.00633569	ENSBTAG00000001030	ENSEASG00005010216	ENSCHIG00000016326	MTMR3
GENEID785	12.2924	2.20483	0.711232	3.10002	0.00193507	0.00636087	ENSBTAG00000003161	ENSEASG00005006445	ENSCHIG00000008074	YBEY
GENEID5323	13.5656	1.4834	0.478621	3.09931	0.0019397	0.00637253	ENSBTAG00000031846	ENSEASG00005014500	ENSCHIG00000021385	SART3
GENEID4451	6.8066	-4.18975	1.35235	-3.09813	0.00194748	0.00638843	ENSBTAG00000019525	ENSEASG00005017637	ENSCHIG00000000077	PPP3CB
GENEID2755	16.0088	-2.05697	0.66395	-3.09808	0.00194778	0.00638843	ENSBTAG00000011957	ENSEASG00005014669	ENSCHIG00000016920	CREBL2
GENEID549	13.6918	-1.723	0.556143	-3.09811	0.00194756	0.00638843	ENSBTAG00000002238	ENSEASG00005018231	ENSCHIG00000021231	ARL2
GENEID150	43.1587	0.888431	0.286879	3.09688	0.00195568	0.00641077	ENSBTAG00000000545	ENSEASG00005001969	ENSCHIG00000010142	PPP4R3B
GENEID56	7.0195	-2.6267	0.848318	-3.09636	0.0019591	0.00641842	ENSBTAG00000000197	ENSEASG00005018493	ENSCHIG00000025147	TRMT10A
GENEID4545	40.2322	0.973854	0.314555	3.09597	0.00196168	0.00642332	ENSBTAG00000019906	ENSEASG00005010037	ENSCHIG00000015624	VPS25
GENEID4261	12.232	1.86682	0.603442	3.09362	0.00197732	0.00647091	ENSBTAG00000018743	ENSEASG00005019218	ENSCHIG00000011970	C5H12orf29
GENEID2810	7.51898	2.16416	0.69977	3.09268	0.0019836	0.00648789	ENSBTAG00000012191	ENSEASG00005018450	ENSCHIG00000016217	WWC2
GENEID2472	11.7339	-1.64808	0.533097	-3.09152	0.00199134	0.00650961	ENSBTAG00000010709	ENSEASG00005007061	ENSCHIG00000020818	DLAT
GENEID1591	10.7497	-1.90662	0.617796	-3.08616	0.00202758	0.00662441	ENSBTAG00000006708	ENSEASG00005005354	ENSCHIG00000003128	ARIH1
GENEID948	3.11132	4.38524	1.42111	3.08579	0.00203009	0.00662893	ENSBTAG00000003902	ENSEASG00005009092	ENSCHIG00000007406	ZNF512
GENEID3395	17.6078	-1.48677	0.482042	-3.08432	0.00204018	0.0066582	ENSBTAG00000014772	ENSEASG00005000526	ENSCHIG00000026565	NUDCD2
GENEID4674	12.0505	-2.14976	0.697211	-3.08338	0.00204666	0.00667567	ENSBTAG00000020446	ENSEASG00005022042	ENSCHIG00000013949	THOP1
GENEID43	16.7427	1.62238	0.526268	3.0828	0.00205062	0.00668489	ENSBTAG00000000140	ENSEASG00005013496	ENSCHIG00000017919	EPHX1
GENEID4636	3.69887	3.90466	1.26693	3.08199	0.00205625	0.00669954	ENSBTAG00000020311	ENSEASG00005008368	ENSCHIG00000017589	USP20
GENEID2485	16.5638	-1.4685	0.476551	-3.08152	0.00205944	0.00670253	ENSBTAG00000010765	ENSEASG00005012965	ENSCHIG00000014076	C28H1orf131
GENEID479	19.904	-1.4103	0.457653	-3.0816	0.00205892	0.00670253	ENSBTAG00000001933	ENSEASG00005008338	ENSCHIG00000018428	PTPA
GENEID5437	2.11364	-4.85042	1.57459	-3.08043	0.00206702	0.0067235	ENSBTAG00000035827	ENSEASG00005014298	ENSCHIG00000018813	ATG7
GENEID1921	2.81497	-4.75434	1.54407	-3.07909	0.00207635	0.00675014	ENSBTAG00000008222	ENSEASG00005000026	ENSCHIG00000015073	EEF2KMT
GENEID5389	31.0831	-1.08747	0.353228	-3.07867	0.00207927	0.00675221	ENSBTAG00000033453	ENSEASG00005021370	ENSCHIG00000013505	MTCH1
GENEID3703	15.9309	1.43346	0.465589	3.07881	0.00207827	0.00675221	ENSBTAG00000016185	ENSEASG00005013528	ENSCHIG00000022407	ENAH
GENEID1882	5.94126	3.37037	1.09527	3.0772	0.00208957	0.00678192	ENSBTAG00000008053	ENSEASG00005017347	ENSCHIG00000022622	WDFY2
GENEID5905	24.7864	-1.21003	0.393314	-3.07648	0.00209458	0.00679444	ENSBTAG00000055252	ENSEASG00005005967	ENSCHIG00000023454	UBE2E1
GENEID1391	7.66826	-2.30544	0.749426	-3.07627	0.00209608	0.00679557	ENSBTAG00000005845	ENSEASG00005015754	ENSCHIG00000011993	MPI
GENEID3391	14.7857	-2.27127	0.739083	-3.07309	0.00211852	0.00686455	ENSBTAG00000014762	ENSEASG00005015360	ENSCHIG00000014526	ISG20
GENEID5715	9.47284	1.84264	0.599846	3.07185	0.00212736	0.00688941	ENSBTAG00000047606	ENSEASG00005004635	ENSCHIG00000024820
GENEID2666	20.2795	1.22359	0.398479	3.07064	0.002136	0.00690982	ENSBTAG00000011583	ENSEASG00005011529	ENSCHIG00000007324	APEH
GENEID3349	15.2284	1.39307	0.453665	3.07069	0.00213563	0.00690982	ENSBTAG00000014576	ENSEASG00005015812	ENSCHIG00000014863	GUCY1A1
GENEID5356	4.46175	3.05158	0.994033	3.0699	0.00214133	0.00692001	ENSBTAG00000032674	ENSEASG00005006721	ENSCHIG00000012452	SENP5
GENEID3029	11.1741	1.7567	0.572239	3.06987	0.00214149	0.00692001	ENSBTAG00000013114	ENSEASG00005023353	ENSCHIG00000025440	ZMYND8
GENEID4998	18.3152	1.33295	0.434434	3.06825	0.00215318	0.00695398	ENSBTAG00000021961	ENSEASG00005015160	ENSCHIG00000024080	SPR
GENEID623	7.99318	-2.26919	0.740002	-3.06647	0.00216604	0.0069917	ENSBTAG00000002566	ENSEASG00005006237	ENSCHIG00000026514	PGPEP1
GENEID4209	20.1446	-1.42593	0.46512	-3.06572	0.00217144	0.00700529	ENSBTAG00000018496	ENSEASG00005019233	ENSCHIG00000013967	TIMM17B
GENEID3078	8.00538	-2.6274	0.85711	-3.06542	0.00217362	0.00700851	ENSBTAG00000013326	ENSEASG00005001601	ENSCHIG00000023676	ANAPC10
GENEID461	18.8831	-1.26397	0.412526	-3.06397	0.00218421	0.00703881	ENSBTAG00000001855	ENSEASG00005005400	ENSCHIG00000016857	COQ9
GENEID5506	52.9842	-0.837266	0.273514	-3.06114	0.00220496	0.00710179	ENSBTAG00000039121	ENSEASG00005010910	ENSCHIG00000025158	PTP4A2
GENEID322	6.17413	2.55874	0.836188	3.06	0.00221334	0.00712148	ENSBTAG00000001298	ENSEASG00005012294	ENSCHIG00000011285	STAMBPL1
GENEID5725	19.174	-1.5222	0.497479	-3.05982	0.00221469	0.00712148	ENSBTAG00000047747	ENSEASG00005020512	ENSCHIG00000025513	NDFIP1
GENEID1420	12.7225	1.49556	0.488769	3.05984	0.00221453	0.00712148	ENSBTAG00000005987	ENSEASG00005007112	ENSCHIG00000019104	WDR33
GENEID2061	33.2062	0.9509	0.310837	3.05916	0.00221957	0.00713329	ENSBTAG00000008883	ENSEASG00005010907	ENSCHIG00000013026	ZNF207
GENEID4919	5.27716	2.9822	0.975215	3.058	0.00222823	0.00715724	ENSBTAG00000021634	ENSEASG00005007424	ENSCHIG00000010071	PIAS3
GENEID513	11.0239	1.65925	0.542646	3.0577	0.00223042	0.00716037	ENSBTAG00000002078	ENSEASG00005001717	ENSCHIG00000013137	KDM4A
GENEID3870	20.5367	-1.2688	0.415212	-3.05579	0.00224472	0.00720034	ENSBTAG00000016882	ENSEASG00005015606	ENSCHIG00000000108	VPS26A
GENEID1535	27.3689	1.10745	0.36242	3.05571	0.00224531	0.00720034	ENSBTAG00000006463	ENSEASG00005012025	ENSCHIG00000015687	DLST
GENEID3458	15.6822	1.40707	0.460569	3.05506	0.00225013	0.00721191	ENSBTAG00000015049	ENSEASG00005004554	ENSCHIG00000021558	ECSIT
GENEID3766	5.80892	2.60944	0.854271	3.05458	0.00225374	0.00721954	ENSBTAG00000016469	ENSEASG00005003879	ENSCHIG00000008865	TNKS1BP1
GENEID4555	2.31364	-4.84712	1.58734	-3.0536	0.00226111	0.00723923	ENSBTAG00000019938	ENSEASG00005014535	ENSCHIG00000019641	N4BP1
GENEID2894	31.703	0.978759	0.320689	3.05205	0.00227287	0.00726901	ENSBTAG00000012585	ENSEASG00005006420	ENSCHIG00000012515	RAB3GAP2
GENEID2703	41.2287	1.0236	0.335371	3.05214	0.00227216	0.00726901	ENSBTAG00000011765	ENSEASG00005014796	ENSCHIG00000025179	GABARAPL1
GENEID3612	11.0125	1.72253	0.564553	3.05115	0.00227969	0.00728687	ENSBTAG00000015764	ENSEASG00005014204	ENSCHIG00000013582	EML2
GENEID2101	6.41275	2.87068	0.940997	3.05068	0.00228322	0.0072942	ENSBTAG00000009123	ENSEASG00005008302	ENSCHIG00000013163	ING5
GENEID3362	62.6656	0.793945	0.260326	3.04981	0.00228984	0.0073114	ENSBTAG00000014643	ENSEASG00005009652	ENSCHIG00000011578	EEF1D
GENEID462	23.9897	-1.11036	0.364116	-3.04945	0.00229257	0.00731617	ENSBTAG00000001856	ENSEASG00005005406	ENSCHIG00000012072	POLR2C
GENEID4824	27.6997	1.06531	0.349484	3.04822	0.00230201	0.00734231	ENSBTAG00000021128	ENSEASG00005000389	ENSCHIG00000023797	ADD1
GENEID48	29.6941	-1.02416	0.336068	-3.04747	0.00230773	0.00735659	ENSBTAG00000000162	ENSEASG00005016554	ENSCHIG00000016314	ANAPC16
GENEID4059	16.3201	-1.39383	0.4577	-3.04529	0.00232458	0.00740632	ENSBTAG00000017802	ENSEASG00005005979	ENSCHIG00000022036	THRB
GENEID1039	4.27805	3.09412	1.01613	3.04499	0.00232687	0.00740962	ENSBTAG00000004294	ENSEASG00005003827	ENSCHIG00000009385	EVI5L
GENEID5845	35.0656	-1.0057	0.330327	-3.04457	0.00233013	0.007416	ENSBTAG00000052518	ENSEASG00005016208	ENSCHIG00000022118	TUBB4B
GENEID3969	33.5691	0.965069	0.317028	3.04411	0.00233367	0.00742325	ENSBTAG00000017355	ENSEASG00005014190	ENSCHIG00000025635	ERCC1
GENEID237	15.3371	-1.99884	0.656703	-3.04376	0.00233642	0.007428	ENSBTAG00000000880	ENSEASG00005008931	ENSCHIG00000015665	GINM1
GENEID1135	17.2083	-1.45636	0.478539	-3.04334	0.00233964	0.00743424	ENSBTAG00000004786	ENSEASG00005005932	ENSCHIG00000013846	TMEM134
GENEID2792	3.73044	3.9532	1.29986	3.04125	0.00235597	0.00747183	ENSBTAG00000012106	ENSEASG00005020210	ENSCHIG00000026516	ADCK1
GENEID3983	3.90642	-4.38851	1.4431	-3.04102	0.00235779	0.00747183	ENSBTAG00000017418	ENSEASG00005001687	ENSCHIG00000021519	RRP1B
GENEID2208	17.4643	-1.67876	0.552019	-3.04113	0.00235695	0.00747183	ENSBTAG00000009562	ENSEASG00005004029	ENSCHIG00000011277	ZNF593
GENEID756	19.1325	1.23154	0.404972	3.04105	0.00235759	0.00747183	ENSBTAG00000003059	ENSEASG00005007688	ENSCHIG00000026948	CFAP298
GENEID1487	17.0823	1.69626	0.557745	3.04129	0.00235567	0.00747183	ENSBTAG00000006241	ENSEASG00005004211	ENSCHIG00000001921	MAN2B1
GENEID1188	4.70087	2.86056	0.941263	3.03907	0.00237311	0.00751634	ENSBTAG00000004977	ENSEASG00005012420	ENSCHIG00000016908	QTRT2
GENEID583	28.9621	1.05382	0.347006	3.03688	0.00239042	0.00756709	ENSBTAG00000002411	ENSEASG00005001961	ENSCHIG00000024436	CTNND1
GENEID5033	8.7692	-2.04086	0.672437	-3.03502	0.00240521	0.00760983	ENSBTAG00000022808	ENSEASG00005014469	ENSCHIG00000012763	CACUL1
GENEID264	7.8099	1.9602	0.645961	3.03455	0.00240892	0.0076175	ENSBTAG00000001024	ENSEASG00005008616	ENSCHIG00000010785	ARID1A
GENEID4769	12.6206	1.51855	0.500608	3.03342	0.00241797	0.00764202	ENSBTAG00000020886	ENSEASG00005002702	ENSCHIG00000021738	UTP25
GENEID2207	13.8225	-1.55591	0.513192	-3.03182	0.00243087	0.00767868	ENSBTAG00000009560	ENSEASG00005011534	ENSCHIG00000001919	NUBP1
GENEID5885	6.31342	2.41897	0.797968	3.0314	0.00243419	0.00768505	ENSBTAG00000054242	ENSEASG00005018696	ENSCHIG00000000435	AKAP17A
GENEID4939	4.76222	3.62042	1.19591	3.02733	0.00246725	0.00776867	ENSBTAG00000021731	ENSEASG00005017799	ENSCHIG00000015202	TGFBRAP1
GENEID1382	10.647	-1.78871	0.590838	-3.02741	0.00246655	0.00776867	ENSBTAG00000005816	ENSEASG00005011944	ENSCHIG00000015878	IRF9
GENEID1968	16.0932	-1.56297	0.516182	-3.02795	0.00246218	0.00776867	ENSBTAG00000008438	ENSEASG00005015853	ENSCHIG00000015084	ARFIP1
GENEID2933	22.6465	-1.24711	0.411949	-3.02735	0.0024671	0.00776867	ENSBTAG00000012752	ENSEASG00005003182	ENSCHIG00000017416	MRPL2
GENEID2127	27.2801	-1.1731	0.387502	-3.02734	0.00246714	0.00776867	ENSBTAG00000009237	ENSEASG00005000632	ENSCHIG00000016693	KDELR2
GENEID5887	7.00858	-4.75388	1.57096	-3.0261	0.00247728	0.00779605	ENSBTAG00000054325	ENSEASG00005018516	ENSCHIG00000021698
GENEID3278	4.33914	-3.86013	1.27571	-3.02587	0.0024792	0.00779605	ENSBTAG00000014269	ENSEASG00005013128	ENSCHIG00000018113	SCARB1
GENEID2547	19.4632	-1.318	0.43559	-3.02578	0.0024799	0.00779605	ENSBTAG00000011070	ENSEASG00005019059	ENSCHIG00000027009	RTCB
GENEID5213	28.5325	-2.5806	0.853313	-3.02421	0.00249286	0.00783209	ENSBTAG00000029897	ENSEASG00005002299	ENSCHIG00000009079	MIR21
GENEID1746	9.62948	1.85976	0.614986	3.02407	0.00249402	0.00783209	ENSBTAG00000007483	ENSEASG00005004652	ENSCHIG00000026104	UNC119B
GENEID1803	28.6148	-1.05369	0.348498	-3.02352	0.00249849	0.00784196	ENSBTAG00000007689	ENSEASG00005008245	ENSCHIG00000018539	LPIN1
GENEID2949	15.6863	1.32704	0.439012	3.0228	0.00250449	0.00785662	ENSBTAG00000012800	ENSEASG00005001563	ENSCHIG00000022132	MMAA
GENEID902	20.1782	-1.27191	0.421009	-3.02109	0.00251867	0.0078969	ENSBTAG00000003697	ENSEASG00005019017	ENSCHIG00000026090	TARDBP
GENEID2104	7.52239	2.33461	0.772911	3.02054	0.00252322	0.00790542	ENSBTAG00000009138	ENSEASG00005016334	ENSCHIG00000016275	UBXN2B
GENEID4757	3.32452	4.44877	1.47296	3.02028	0.0025254	0.00790542	ENSBTAG00000020831	ENSEASG00005007364	ENSCHIG00000013871	CHD1L
GENEID2790	36.4604	-0.943827	0.31248	-3.02044	0.00252411	0.00790542	ENSBTAG00000012102	ENSEASG00005001423	ENSCHIG00000020771	TCF25
GENEID1862	35.6682	0.91873	0.304371	3.01845	0.00254069	0.00794909	ENSBTAG00000007960	ENSEASG00005023454	ENSCHIG00000024107	TOP1
GENEID1583	24.3203	1.18091	0.391467	3.01662	0.00255611	0.00799308	ENSBTAG00000006671	ENSEASG00005023342	ENSCHIG00000007753	DDX27
GENEID303	32.6347	1.02569	0.340106	3.01579	0.00256309	0.00801068	ENSBTAG00000001192	ENSEASG00005009498	ENSCHIG00000024442	STX12
GENEID783	14.3195	-1.50336	0.498537	-3.01554	0.00256521	0.00801306	ENSBTAG00000003151	ENSEASG00005014057	ENSCHIG00000015075	DNAJB11
GENEID2988	61.6831	-0.79246	0.26284	-3.01499	0.00256989	0.00802342	ENSBTAG00000012957	ENSEASG00005007881	ENSCHIG00000026670	SERBP1
GENEID2977	17.3471	-1.42584	0.47328	-3.01267	0.00258959	0.00808067	ENSBTAG00000012920	ENSEASG00005020201	ENSCHIG00000019890	TMEM70
GENEID493	44.3329	-0.934083	0.310084	-3.01235	0.00259232	0.00808493	ENSBTAG00000002000	ENSEASG00005007036	ENSCHIG00000009368	TIMM8B
GENEID2515	15.3501	1.43862	0.477902	3.01028	0.00261003	0.00813586	ENSBTAG00000010923	ENSEASG00005016494	ENSCHIG00000001895	RAB9A
GENEID1200	18.3435	-1.248	0.415276	-3.00523	0.00265383	0.00826803	ENSBTAG00000005016	ENSEASG00005001889	ENSCHIG00000018755	AP3B1
GENEID1361	15.5503	-1.64028	0.545938	-3.00453	0.00265994	0.00828235	ENSBTAG00000005743	ENSEASG00005018000	ENSCHIG00000015559	SMN2
GENEID1870	9.89043	1.8581	0.618464	3.00438	0.00266123	0.00828235	ENSBTAG00000008003	ENSEASG00005006524	ENSCHIG00000018192	SMG7
GENEID5683	3.48117	4.6909	1.56171	3.0037	0.00266718	0.00829213	ENSBTAG00000046919	ENSEASG00005016052	ENSCHIG00000021768	ADPRM
GENEID1791	17.7883	1.33153	0.443279	3.00382	0.0026661	0.00829213	ENSBTAG00000007634	ENSEASG00005012586	ENSCHIG00000016259	HOOK3
GENEID2251	14.1486	-1.68662	0.561649	-3.00297	0.00267356	0.00830719	ENSBTAG00000009777	ENSEASG00005022100	ENSCHIG00000023148	NUP35
GENEID4239	19.2229	-1.24044	0.41309	-3.00283	0.00267484	0.00830719	ENSBTAG00000018646	ENSEASG00005018867	ENSCHIG00000016793	ATP6V1B2
GENEID1254	9.23357	-2.05182	0.68406	-2.99947	0.00270448	0.00839482	ENSBTAG00000005263	ENSEASG00005022140	ENSCHIG00000009018	KLHL2
GENEID2677	26.6902	-1.08102	0.360522	-2.99848	0.00271333	0.00841788	ENSBTAG00000011625	ENSEASG00005004431	ENSCHIG00000027165	LYPLA2
GENEID5779	12.2849	-2.38942	0.796951	-2.9982	0.00271582	0.00842119	ENSBTAG00000049482	ENSEASG00005018395	ENSCHIG00000020745	ANTKMT
GENEID5651	13.361	-1.60476	0.535279	-2.99798	0.00271774	0.00842272	ENSBTAG00000046509	ENSEASG00005006390	ENSCHIG00000005579	TENT5C
GENEID5682	6.59641	2.41632	0.806237	2.99704	0.00272619	0.00844003	ENSBTAG00000046900	ENSEASG00005000287	ENSCHIG00000017242	GGT1
GENEID1408	4.70249	4.86206	1.62228	2.99705	0.00272608	0.00844003	ENSBTAG00000005928	ENSEASG00005012408	ENSCHIG00000012963	MINPP1
GENEID3404	24.6225	-1.20148	0.400987	-2.9963	0.0027328	0.00845607	ENSBTAG00000014805	ENSEASG00005016274	ENSCHIG00000023652	ENOPH1
GENEID4888	11.8531	2.56124	0.855577	2.99358	0.00275721	0.00852716	ENSBTAG00000021482	ENSEASG00005001549	ENSCHIG00000015526	APH1A
GENEID601	4.44367	2.95328	0.987788	2.98979	0.00279168	0.00862924	ENSBTAG00000002479	ENSEASG00005014319	ENSCHIG00000018619	PANK4
GENEID5509	16.464	1.36354	0.456296	2.98829	0.00280541	0.00866714	ENSBTAG00000039172	ENSEASG00005020868	ENSCHIG00000025375	RABGAP1
GENEID1989	17.7426	1.8251	0.611242	2.98589	0.00282756	0.00873099	ENSBTAG00000008545	ENSEASG00005002809	ENSCHIG00000015367	ATF3
GENEID2575	48.9236	-0.813479	0.272587	-2.98429	0.00284236	0.00876858	ENSBTAG00000011212	ENSEASG00005012475	ENSCHIG00000023163	EIF3K
GENEID5137	16.2297	1.30057	0.43581	2.98425	0.0028427	0.00876858	ENSBTAG00000025868	ENSEASG00005013998	ENSCHIG00000006075	TLN1
GENEID1064	14.4151	1.53331	0.513844	2.984	0.00284504	0.0087712	ENSBTAG00000004392	ENSEASG00005006044	ENSCHIG00000016165	C29H11orf24
GENEID3723	11.8168	1.51774	0.50893	2.98222	0.00286166	0.00881786	ENSBTAG00000016281	ENSEASG00005006425	ENSCHIG00000019257	PREP
GENEID1339	5.92828	3.56096	1.19414	2.98203	0.00286342	0.00881868	ENSBTAG00000005652	ENSEASG00005014154	ENSCHIG00000015770	ALG3
GENEID3987	32.0725	-1.01609	0.340867	-2.98091	0.0028739	0.00884106	ENSBTAG00000017424	ENSEASG00005023251	ENSCHIG00000023510	VAPB
GENEID3907	33.3406	-1.00057	0.33565	-2.98098	0.00287328	0.00884106	ENSBTAG00000017035	ENSEASG00005000179	ENSCHIG00000015188	USF2
GENEID1284	45.5822	-0.9042	0.303344	-2.98078	0.00287518	0.00884106	ENSBTAG00000005403	ENSEASG00005022195	ENSCHIG00000016728	ADI1
GENEID4338	20.4173	1.17186	0.393195	2.98035	0.00287919	0.00884879	ENSBTAG00000019073	ENSEASG00005004810	ENSCHIG00000011495	TRAF7
GENEID215	6.92346	3.99359	1.34094	2.97821	0.00289935	0.00890613	ENSBTAG00000000801	ENSEASG00005020474	ENSCHIG00000012412	ZNF583
GENEID4490	10.7686	-2.36052	0.793368	-2.97532	0.00292683	0.00898586	ENSBTAG00000019687	ENSEASG00005004722	ENSCHIG00000014343	NMRK1
GENEID5058	8.31542	3.58408	1.20476	2.97493	0.00293055	0.00899262	ENSBTAG00000023787	ENSEASG00005016031	ENSCHIG00000010367	TOR4A
GENEID5622	7.47914	-3.54838	1.19304	-2.97424	0.0029372	0.00900831	ENSBTAG00000045886	ENSEASG00005015548	ENSCHIG00000026428	STARD4
GENEID964	3.48222	3.79494	1.2775	2.9706	0.00297217	0.00911084	ENSBTAG00000003954	ENSEASG00005019185	ENSCHIG00000026354	ASH1L
GENEID1814	13.1264	-1.68229	0.566515	-2.96953	0.00298252	0.00913311	ENSBTAG00000007734	ENSEASG00005008348	ENSCHIG00000006439	MEMO1
GENEID5485	26.5125	-1.20966	0.407345	-2.96962	0.00298166	0.00913311	ENSBTAG00000038620	ENSEASG00005022598	ENSCHIG00000023936	CIR1
GENEID3498	31.3839	-0.964445	0.32493	-2.96816	0.00299589	0.00916927	ENSBTAG00000015221	ENSEASG00005003833	ENSCHIG00000021083	PCCB
GENEID4192	43.6591	-0.834723	0.281393	-2.9664	0.00301311	0.00921723	ENSBTAG00000018423	ENSEASG00005014694	ENSCHIG00000011800	DDX5
GENEID5738	19.6075	1.1714	0.395032	2.96533	0.00302355	0.00924435	ENSBTAG00000048041	ENSEASG00005001298	ENSCHIG00000021858	ACTR1B
GENEID1926	40.996	1.14764	0.387099	2.96472	0.00302958	0.00925802	ENSBTAG00000008251	ENSEASG00005017871	ENSCHIG00000017477	SNRPN
GENEID4572	33.3732	-0.986096	0.333201	-2.95947	0.00308171	0.00941244	ENSBTAG00000020034	ENSEASG00005016369	ENSCHIG00000022450	LYN
GENEID3685	19.359	-1.30151	0.439946	-2.95834	0.00309303	0.00944213	ENSBTAG00000016085	ENSEASG00005019196	ENSCHIG00000012170	IRAK1
GENEID5708	6.36061	-2.96358	1.00211	-2.95735	0.00310293	0.00946745	ENSBTAG00000047424	ENSEASG00005011533	ENSCHIG00000022584	TRIP10
GENEID18	10.1329	2.09242	0.707865	2.95596	0.00311694	0.00950531	ENSBTAG00000000072	ENSEASG00005005729	ENSCHIG00000017458	TFB2M
GENEID3897	18.5584	-1.19743	0.405233	-2.95492	0.00312752	0.00953264	ENSBTAG00000017002	ENSEASG00005003621	ENSCHIG00000026503	RBCK1
GENEID4551	18.3595	-1.2266	0.415215	-2.95412	0.00313561	0.00955238	ENSBTAG00000019920	ENSEASG00005006083	ENSCHIG00000007323	BICDL2
GENEID4548	21.5894	3.79867	1.28637	2.95301	0.00314693	0.00957699	ENSBTAG00000019913	ENSEASG00005003237	ENSCHIG00000014711	DNPH1
GENEID3291	15.5703	1.47186	0.498424	2.95303	0.00314666	0.00957699	ENSBTAG00000014351	ENSEASG00005016676	ENSCHIG00000006777	EIF2AK4
GENEID1084	3.4944	3.84568	1.30314	2.95109	0.0031665	0.00962167	ENSBTAG00000004497	ENSEASG00005001476	ENSCHIG00000013242	KANSL3
GENEID900	16.2732	-1.32681	0.449585	-2.95119	0.00316552	0.00962167	ENSBTAG00000003695	ENSEASG00005008604	ENSCHIG00000018768	WDR45B
GENEID4495	23.48	-1.06119	0.359579	-2.95121	0.00316533	0.00962167	ENSBTAG00000019700	ENSEASG00005005157	ENSCHIG00000022161	PC
GENEID565	13.8944	-1.77843	0.602763	-2.95046	0.00317305	0.00963661	ENSBTAG00000002327	ENSEASG00005012536	ENSCHIG00000025511	TMEM208
GENEID2583	10.8316	1.61516	0.548099	2.94684	0.00321036	0.0097449	ENSBTAG00000011244	ENSEASG00005004214	ENSCHIG00000024948	TESK2
GENEID4902	44.9833	0.863279	0.293192	2.94442	0.00323564	0.00981661	ENSBTAG00000021554	ENSEASG00005011840	ENSCHIG00000020887	NOL7
GENEID3623	12.1056	1.81807	0.617568	2.94391	0.00324091	0.00982753	ENSBTAG00000015807	ENSEASG00005003925	ENSCHIG00000025657	GALT
GENEID4914	7.08393	-2.19106	0.744342	-2.94362	0.00324401	0.00983189	ENSBTAG00000021606	ENSEASG00005011856	ENSCHIG00000016647	ERCC8
GENEID5426	4.99963	4.29889	1.46062	2.9432	0.0032484	0.0098332	ENSBTAG00000035175	ENSEASG00005006187	ENSCHIG00000020590	DONSON
GENEID3110	19.1309	-1.24165	0.421908	-2.94294	0.0032511	0.0098332	ENSBTAG00000013513	ENSEASG00005001297	ENSCHIG00000017966	ATP6V1C1
GENEID4929	30.683	1.09643	0.372561	2.94295	0.00325097	0.0098332	ENSBTAG00000021691	ENSEASG00005023127	ENSCHIG00000023442	PSMD14
GENEID1734	17.0951	1.39295	0.473281	2.94317	0.00324868	0.0098332	ENSBTAG00000007430	ENSEASG00005014231	ENSCHIG00000018222	MYBBP1A
GENEID2552	5.8967	4.04289	1.37418	2.94203	0.0032607	0.00985718	ENSBTAG00000011100	ENSEASG00005012651	ENSCHIG00000013901	CTSC
GENEID3063	12.3094	1.7587	0.597902	2.94145	0.00326675	0.00987042	ENSBTAG00000013254	ENSEASG00005007223	ENSCHIG00000018132	XPO1
GENEID3042	10.7725	-1.6823	0.572512	-2.93845	0.00329863	0.00996166	ENSBTAG00000013169	ENSEASG00005009548	ENSCHIG00000015353	LCMT1
GENEID4003	44.9943	0.902198	0.307402	2.93491	0.00333642	0.0100706	ENSBTAG00000017525	ENSEASG00005015074	ENSCHIG00000024485	ATG12
GENEID5875	21.2032	-1.22568	0.418116	-2.93142	0.00337413	0.0101792	ENSBTAG00000053826	ENSEASG00005015196	ENSCHIG00000000549
GENEID3542	7.35429	-2.26329	0.772316	-2.93053	0.00338389	0.0102035	ENSBTAG00000015390	ENSEASG00005008596	ENSCHIG00000024593	FN3KRP
GENEID4689	6.50332	-4.04547	1.38065	-2.93012	0.00338827	0.0102115	ENSBTAG00000020503	ENSEASG00005012587	ENSCHIG00000022229	C17H12orf65
GENEID490	50.3723	-0.831697	0.284061	-2.92788	0.00341283	0.0102803	ENSBTAG00000001988	ENSEASG00005018906	ENSCHIG00000012106	EIF3D
GENEID5133	15.4362	-1.44456	0.493604	-2.92655	0.00342748	0.0103191	ENSBTAG00000025778	ENSEASG00005011931	ENSCHIG00000015295	EMC9
GENEID5680	21.2269	1.18489	0.405051	2.9253	0.00344128	0.0103554	ENSBTAG00000046869	ENSEASG00005015259	ENSCHIG00000015649	RNH1
GENEID140	17.9893	-1.55246	0.530864	-2.9244	0.00345123	0.0103795	ENSBTAG00000000504	ENSEASG00005013218	ENSCHIG00000026058	GTF2B
GENEID1120	23.1682	-1.14265	0.390749	-2.92426	0.00345282	0.0103795	ENSBTAG00000004695	ENSEASG00005020449	ENSCHIG00000024775	CDK9
GENEID2080	22.0258	1.3462	0.460584	2.92281	0.00346889	0.0104225	ENSBTAG00000008994	ENSEASG00005020446	ENSCHIG00000008851	FPGS
GENEID5824	9.80694	-2.15297	0.736983	-2.92132	0.00348547	0.010467	ENSBTAG00000051530	ENSEASG00005000136	ENSCHIG00000023021	CRB3
GENEID2040	20.4942	-1.26734	0.434142	-2.91917	0.00350963	0.0105342	ENSBTAG00000008801	ENSEASG00005017643	ENSCHIG00000026406	ATPAF2
GENEID4288	27.9887	1.05874	0.362876	2.91765	0.00352684	0.0105805	ENSBTAG00000018857	ENSEASG00005010764	ENSCHIG00000011139	RAB4A
GENEID3221	9.67625	-1.77153	0.607452	-2.91632	0.00354184	0.0106201	ENSBTAG00000013999	ENSEASG00005016778	ENSCHIG00000015949	FAM20B
GENEID5015	43.3324	0.905594	0.310609	2.91555	0.00355065	0.0106411	ENSBTAG00000022032	ENSEASG00005010843	ENSCHIG00000021378	CHCHD10
GENEID691	25.0919	-1.15383	0.395919	-2.9143	0.00356492	0.0106785	ENSBTAG00000002784	ENSEASG00005001239	ENSCHIG00000020229	COPS5
GENEID2855	11.0896	2.19093	0.752318	2.91223	0.00358854	0.0107438	ENSBTAG00000012419	ENSEASG00005005558	ENSCHIG00000012371	BCL2L15
GENEID2219	3.46253	4.85873	1.66854	2.91196	0.00359166	0.0107477	ENSBTAG00000009611	ENSEASG00005014943	ENSCHIG00000023760	PHF21A
GENEID290	19.5909	-1.60111	0.549894	-2.91167	0.00359499	0.0107503	ENSBTAG00000001140	ENSEASG00005003972	ENSCHIG00000016467	IAH1
GENEID197	10.2732	1.80718	0.620689	2.91157	0.00359617	0.0107503	ENSBTAG00000000727	ENSEASG00005017824	ENSCHIG00000006555	RNF169
GENEID1546	4.11626	2.90054	0.996327	2.91123	0.00360005	0.0107532	ENSBTAG00000006504	ENSEASG00005018661	ENSCHIG00000018345	TCHP
GENEID1435	17.0145	-1.77543	0.609869	-2.91117	0.0036008	0.0107532	ENSBTAG00000006050	ENSEASG00005001466	ENSCHIG00000023087	BOLA1
GENEID3823	13.7696	-1.36801	0.470086	-2.91012	0.0036129	0.0107839	ENSBTAG00000016711	ENSEASG00005023070	ENSCHIG00000000241	PPIF
GENEID1462	30.5212	-1.74938	0.601483	-2.90844	0.00363238	0.0108366	ENSBTAG00000006135	ENSEASG00005007320	ENSCHIG00000022203	MAP1LC3A
GENEID311	14.9789	1.4288	0.49133	2.90802	0.00363727	0.0108457	ENSBTAG00000001250	ENSEASG00005011906	ENSCHIG00000018307	TFAP2A
GENEID2902	13.3242	1.47812	0.508417	2.90731	0.00364556	0.0108649	ENSBTAG00000012642	ENSEASG00005011002	ENSCHIG00000024921	TRADD
GENEID5161	32.2568	-1.03585	0.356379	-2.9066	0.00365379	0.0108823	ENSBTAG00000026415	ENSEASG00005004569	ENSCHIG00000026940	MRPS34
GENEID1387	24.8439	1.0553	0.363084	2.90649	0.00365507	0.0108823	ENSBTAG00000005832	ENSEASG00005005846	ENSCHIG00000022667	GRK2
GENEID3667	8.75123	-1.98634	0.683456	-2.90631	0.00365713	0.010883	ENSBTAG00000015991	ENSEASG00005021110	ENSCHIG00000018029	CDH1
GENEID5636	31.1284	0.968424	0.333364	2.90501	0.00367247	0.0109231	ENSBTAG00000046172	ENSEASG00005016844	ENSCHIG00000014957
GENEID492	32.3954	0.960111	0.330605	2.90411	0.00368302	0.010949	ENSBTAG00000001999	ENSEASG00005007038	ENSCHIG00000012353	NKAPD1
GENEID5320	5.99557	2.13595	0.735702	2.90328	0.00369279	0.0109725	ENSBTAG00000031809	ENSEASG00005000214	ENSCHIG00000017569	DENND1C
GENEID3420	48.0639	-0.883617	0.304729	-2.89968	0.00373548	0.0110937	ENSBTAG00000014872	ENSEASG00005002253	ENSCHIG00000016609	CAPNS1
GENEID3928	10.0632	1.56225	0.539093	2.89792	0.00375652	0.0111506	ENSBTAG00000017128	ENSEASG00005009945	ENSCHIG00000023764	NUP153
GENEID2391	12.2729	-1.54101	0.53236	-2.89467	0.00379558	0.0112609	ENSBTAG00000010387	ENSEASG00005019806	ENSCHIG00000011745	MINDY3
GENEID2745	16.1596	-1.42774	0.493266	-2.89447	0.003798	0.0112625	ENSBTAG00000011905	ENSEASG00005005934	ENSCHIG00000021550	RRAS2
GENEID3800	14.2581	-2.05088	0.708748	-2.89367	0.00380766	0.0112854	ENSBTAG00000016590	ENSEASG00005018185	ENSCHIG00000023673	NME4
GENEID2456	17.373	-1.20291	0.415743	-2.89341	0.00381081	0.0112891	ENSBTAG00000010627	ENSEASG00005013376	ENSCHIG00000019822	SF3B3
GENEID189	13.0066	-1.86721	0.645667	-2.89191	0.00382911	0.0113376	ENSBTAG00000000700	ENSEASG00005005901	ENSCHIG00000024855	PARVA
GENEID4812	22.3879	1.23095	0.425717	2.89147	0.00383447	0.0113478	ENSBTAG00000021079	ENSEASG00005001435	ENSCHIG00000024937	C3H1orf210
GENEID468	20.755	1.24928	0.43231	2.88978	0.00385509	0.0114031	ENSBTAG00000001887	ENSEASG00005023344	ENSCHIG00000020598	STAM2
GENEID990	12.293	1.43699	0.497821	2.88656	0.0038948	0.0115148	ENSBTAG00000004079	ENSEASG00005013195	ENSCHIG00000023943	ZNF106
[truncated: 701 more rows]

## Sheet: Cow vs Goat
Table S2: Messenger RNA differential expression results and enriched genes for each species: Cow vs Goat DE genes.
Analysis-Exchangeble_gene_ID	baseMean	log2FoldChange	lfcSE	stat	pvalue	padj	Cow_Ensembl_gene_ID	Donkey_Ensembl_gene_ID	Goat_Ensembl_gene_ID	Gene_name
GENEID229	51.2627	3.32151	0.344786	9.63353	5.77127e-22	1.70455e-18	ENSBTAG00000000848	ENSEASG00005001884	ENSCHIG00000020611	SNRNP200
GENEID3467	40.9379	4.17174	0.431921	9.65857	4.52133e-22	1.70455e-18	ENSBTAG00000015106	ENSEASG00005012026	ENSCHIG00000013613	DSP
GENEID4905	50.5317	3.34155	0.348777	9.58077	9.63218e-22	1.89658e-18	ENSBTAG00000021569	ENSEASG00005008184	ENSCHIG00000014969	DDB1
GENEID1355	250.743	-1.62159	0.176613	-9.1816	4.24742e-20	6.27238e-17	ENSBTAG00000005718	ENSEASG00005019242	ENSCHIG00000013839	PLIN2
GENEID3482	46.5421	-3.17326	0.358238	-8.85797	8.14837e-19	9.62649e-16	ENSBTAG00000015147	ENSEASG00005005190	ENSCHIG00000017889	S100A10
GENEID2915	39.2776	3.12759	0.361036	8.66283	4.60193e-18	3.88337e-15	ENSBTAG00000012683	ENSEASG00005006019	ENSCHIG00000011257	SRRM2
GENEID2968	37.4165	3.34399	0.385615	8.67184	4.25175e-18	3.88337e-15	ENSBTAG00000012881	ENSEASG00005014019	ENSCHIG00000009775	EIF4G1
GENEID5158	115.161	-1.90453	0.22188	-8.5836	9.1948e-18	6.78921e-15	ENSBTAG00000026327	ENSEASG00005010978	ENSCHIG00000025056	RPL8
GENEID2839	124.548	-1.84482	0.215564	-8.55807	1.14773e-17	7.53291e-15	ENSBTAG00000012344	ENSEASG00005019851	ENSCHIG00000025233	RPL26
GENEID4577	40.1974	3.13353	0.367851	8.51847	1.61669e-17	9.54978e-15	ENSBTAG00000020054	ENSEASG00005003832	ENSCHIG00000026271	TNFRSF21
GENEID3102	58.4028	4.29803	0.505224	8.50719	1.78204e-17	9.56958e-15	ENSBTAG00000013461	ENSEASG00005011193	ENSCHIG00000018508	RPL24
GENEID5285	66.018	-2.5074	0.296209	-8.46498	2.56203e-17	1.26116e-14	ENSBTAG00000031279	ENSEASG00005010393	ENSCHIG00000016509	SELENOM
GENEID2114	33.1915	4.03914	0.479244	8.42814	3.51203e-17	1.59581e-14	ENSBTAG00000009188	ENSEASG00005006197	ENSCHIG00000019159	GART
GENEID2972	58.8701	-2.64503	0.31471	-8.40464	4.29173e-17	1.69008e-14	ENSBTAG00000012898	ENSEASG00005005339	ENSCHIG00000012945	RPS27L
GENEID4033	43.909	-3.58281	0.426247	-8.40548	4.26111e-17	1.69008e-14	ENSBTAG00000017665	ENSEASG00005011848	ENSCHIG00000025587	DHRS4
GENEID1336	32.5474	3.51647	0.420928	8.3541	6.59329e-17	2.43416e-14	ENSBTAG00000005631	ENSEASG00005015673	ENSCHIG00000011008	VARS1
GENEID2085	38.974	3.12748	0.375387	8.33135	7.99255e-17	2.77718e-14	ENSBTAG00000009036	ENSEASG00005009905	ENSCHIG00000025101	SUPT6H
GENEID5069	58.4864	-2.63609	0.317661	-8.29843	1.05497e-16	3.46207e-14	ENSBTAG00000023997	ENSEASG00005001478	ENSCHIG00000016859	VAMP8
GENEID2893	30.4684	3.52263	0.428115	8.22825	1.89975e-16	5.90622e-14	ENSBTAG00000012582	ENSEASG00005007698	ENSCHIG00000022986	IARS2
GENEID5799	58.3388	-2.50703	0.304938	-8.22145	2.01065e-16	5.93844e-14	ENSBTAG00000050219	ENSEASG00005014925	ENSCHIG00000023350
GENEID4471	29.0598	4.46841	0.54418	8.21126	2.18876e-16	6.15667e-14	ENSBTAG00000019625	ENSEASG00005013606	ENSCHIG00000010352	EHHADH
GENEID1672	30.5665	4.19247	0.515708	8.12954	4.30909e-16	1.15699e-13	ENSBTAG00000007120	ENSEASG00005023348	ENSCHIG00000023890	ARFGEF2
GENEID2757	108.379	-1.77887	0.220795	-8.05666	7.84071e-16	2.0137e-13	ENSBTAG00000011963	ENSEASG00005003466	ENSCHIG00000025321	RPS19
GENEID93	30.5388	4.04396	0.502624	8.0457	8.57556e-16	2.11066e-13	ENSBTAG00000000322	ENSEASG00005003900	ENSCHIG00000025885	CD2AP
GENEID3253	55.236	-2.48754	0.31053	-8.01062	1.14129e-15	2.69664e-13	ENSBTAG00000014150	ENSEASG00005020390	ENSCHIG00000011939	C11H9orf16
GENEID227	27.448	4.49367	0.561568	8.00201	1.22409e-15	2.78104e-13	ENSBTAG00000000838	ENSEASG00005020710	ENSCHIG00000016957	CCDC88C
GENEID4363	38.9823	2.75185	0.344244	7.99388	1.30759e-15	2.86072e-13	ENSBTAG00000019167	ENSEASG00005000512	ENSCHIG00000015058	INPPL1
GENEID729	65.3832	-2.2449	0.282013	-7.96026	1.71677e-15	3.62177e-13	ENSBTAG00000002953	ENSEASG00005023073	ENSCHIG00000013447	TXN
GENEID225	51.2725	-4.32813	0.544248	-7.95251	1.82775e-15	3.72294e-13	ENSBTAG00000000836	ENSEASG00005009260	ENSCHIG00000018745	KRT8
GENEID3135	49.8399	-2.52417	0.318259	-7.93118	2.17067e-15	4.27405e-13	ENSBTAG00000013623	ENSEASG00005022009	ENSCHIG00000003337	TIMM13
GENEID3974	25.66	4.5832	0.578594	7.92127	2.35101e-15	4.47981e-13	ENSBTAG00000017379	ENSEASG00005005480	ENSCHIG00000024349	GCN1
GENEID499	117.509	-1.72062	0.217769	-7.90114	2.76364e-15	5.10151e-13	ENSBTAG00000002038	ENSEASG00005007625	ENSCHIG00000019403	RPL14
GENEID4073	50.2568	2.98148	0.377731	7.89312	2.94726e-15	5.2756e-13	ENSBTAG00000017852	ENSEASG00005010480	ENSCHIG00000021660	ALDH9A1
GENEID1248	33.5049	3.14998	0.399712	7.88063	3.25737e-15	5.65919e-13	ENSBTAG00000005221	ENSEASG00005018506	ENSCHIG00000012104	WNK1
GENEID864	49.3233	-2.86576	0.364445	-7.86336	3.73977e-15	6.31166e-13	ENSBTAG00000003535	ENSEASG00005019433	ENSCHIG00000001909	DPM3
GENEID2829	41.1337	2.60892	0.333382	7.82562	5.05175e-15	8.06506e-13	ENSBTAG00000012293	ENSEASG00005016929	ENSCHIG00000023293	SPAG9
GENEID2905	36.4387	-4.19704	0.536305	-7.82585	5.04249e-15	8.06506e-13	ENSBTAG00000012654	ENSEASG00005018914	ENSCHIG00000000211	CHCHD1
GENEID3921	25.7432	5.00282	0.640703	7.80833	5.79485e-15	8.77697e-13	ENSBTAG00000017095	ENSEASG00005006437	ENSCHIG00000024015	DENND4A
GENEID3949	25.4873	5.07324	0.649479	7.81124	5.66274e-15	8.77697e-13	ENSBTAG00000017225	ENSEASG00005010893	ENSCHIG00000022049	RNF135
GENEID1517	39.6683	-2.90985	0.37316	-7.79786	6.29641e-15	9.29823e-13	ENSBTAG00000006374	ENSEASG00005012569	ENSCHIG00000015159	NHP2
GENEID1429	25.9811	3.76882	0.484617	7.77691	7.43154e-15	9.75513e-13	ENSBTAG00000006027	ENSEASG00005002220	ENSCHIG00000015071	USP34
GENEID1488	32.0927	3.33057	0.428244	7.77728	7.41017e-15	9.75513e-13	ENSBTAG00000006242	ENSEASG00005007144	ENSCHIG00000022050	USP9X
GENEID379	40.0822	4.53467	0.582844	7.78025	7.23827e-15	9.75513e-13	ENSBTAG00000001564	ENSEASG00005007133	ENSCHIG00000010241	PDE4DIP
GENEID690	28.3601	4.09865	0.526582	7.7835	7.05441e-15	9.75513e-13	ENSBTAG00000002782	ENSEASG00005001577	ENSCHIG00000020469	ZC3H7B
GENEID5679	66.3382	-2.1247	0.273106	-7.77977	7.26569e-15	9.75513e-13	ENSBTAG00000046846	ENSEASG00005000261	ENSCHIG00000020839	FAM32A
GENEID256	30.4864	3.16892	0.408103	7.76499	8.16486e-15	1.04847e-12	ENSBTAG00000000993	ENSEASG00005021149	ENSCHIG00000006314	N4BP2L1
GENEID3116	35.5125	-4.7671	0.614678	-7.75544	8.80352e-15	1.10643e-12	ENSBTAG00000013533	ENSEASG00005015748	ENSCHIG00000024330	CLIC1
GENEID855	25.479	4.77722	0.619223	7.71486	1.21113e-14	1.49045e-12	ENSBTAG00000003490	ENSEASG00005004042	ENSCHIG00000020902	ELMO1
GENEID4341	45.1511	-2.75605	0.357481	-7.70964	1.26173e-14	1.52103e-12	ENSBTAG00000019077	ENSEASG00005011676	ENSCHIG00000017326	DAD1
GENEID4240	27.4434	3.53836	0.46659	7.58346	3.36469e-14	3.97325e-12	ENSBTAG00000018656	ENSEASG00005014325	ENSCHIG00000010885	HP1BP3
GENEID2358	30.4308	-3.15541	0.41623	-7.58095	3.43043e-14	3.97325e-12	ENSBTAG00000010265	ENSEASG00005010477	ENSCHIG00000011626	MGST3
GENEID5427	24.7622	4.52551	0.600155	7.54057	4.67923e-14	5.3063e-12	ENSBTAG00000035226	ENSEASG00005016619	ENSCHIG00000026199	TOR1AIP1
GENEID3991	35.9102	-3.36075	0.445823	-7.53831	4.76103e-14	5.3063e-12	ENSBTAG00000017442	ENSEASG00005015080	ENSCHIG00000021041	CDO1
GENEID2036	23.8027	3.81213	0.506288	7.52956	5.0911e-14	5.56909e-12	ENSBTAG00000008761	ENSEASG00005009914	ENSCHIG00000017565	TRAFD1
GENEID4494	28.9797	6.02872	0.806507	7.47509	7.71491e-14	8.13785e-12	ENSBTAG00000019697	ENSEASG00005018286	ENSCHIG00000023402	NPAS2
GENEID351	35.0629	-4.02676	0.538616	-7.47611	7.65527e-14	8.13785e-12	ENSBTAG00000001446	ENSEASG00005009545	ENSCHIG00000019314	ABRACL
GENEID4413	25.8175	3.44684	0.462214	7.45724	8.83541e-14	9.06725e-12	ENSBTAG00000019376	ENSEASG00005017198	ENSCHIG00000023878	FNDC3B
GENEID1828	44.6011	-2.48024	0.33274	-7.45398	9.05651e-14	9.06725e-12	ENSBTAG00000007812	ENSEASG00005006610	ENSCHIG00000005106	NDUFA13
GENEID5893	43.3453	-2.58877	0.347218	-7.45575	8.9361e-14	9.06725e-12	ENSBTAG00000054726	ENSEASG00005020919	ENSCHIG00000009060	MNF1
GENEID2432	24.4332	3.89554	0.523127	7.44664	9.5747e-14	9.42629e-12	ENSBTAG00000010534	ENSEASG00005017703	ENSCHIG00000016471	MPRIP
GENEID1636	25.452	3.45123	0.463968	7.43851	1.01829e-13	9.8607e-12	ENSBTAG00000006933	ENSEASG00005018919	ENSCHIG00000007066	PPP1R10
GENEID1278	34.4208	2.94413	0.395918	7.43619	1.03627e-13	9.873e-12	ENSBTAG00000005379	ENSEASG00005005745	ENSCHIG00000014566	SLC41A1
GENEID4658	24.8729	3.50285	0.47214	7.41909	1.17932e-13	1.10575e-11	ENSBTAG00000020387	ENSEASG00005011339	ENSCHIG00000008560	MARF1
GENEID3275	68.0268	1.89036	0.254962	7.41429	1.22276e-13	1.12857e-11	ENSBTAG00000014261	ENSEASG00005015075	ENSCHIG00000013566	TARS1
GENEID2937	60.5522	-2.11346	0.285351	-7.40652	1.2966e-13	1.17831e-11	ENSBTAG00000012760	ENSEASG00005001989	ENSCHIG00000022914	NDUFB3
GENEID2807	38.2859	2.72812	0.36854	7.40249	1.33657e-13	1.19623e-11	ENSBTAG00000012170	ENSEASG00005022423	ENSCHIG00000005881	UBL3
GENEID5035	23.9622	3.93666	0.533171	7.38349	1.54197e-13	1.35947e-11	ENSBTAG00000022847	ENSEASG00005003563	ENSCHIG00000010796	HEATR5A
GENEID104	27.3925	3.17614	0.430574	7.37653	1.62468e-13	1.41132e-11	ENSBTAG00000000371	ENSEASG00005006407	ENSCHIG00000009744	DIS3L
GENEID2098	76.8223	-1.99546	0.270887	-7.36639	1.7531e-13	1.50081e-11	ENSBTAG00000009104	ENSEASG00005021394	ENSCHIG00000026085	SERP1
GENEID5803	25.666	-3.95937	0.538391	-7.35407	1.92267e-13	1.62246e-11	ENSBTAG00000050675	ENSEASG00005013833	ENSCHIG00000025591	BOLA3
GENEID1462	30.5212	-4.16675	0.567539	-7.34178	2.10765e-13	1.75351e-11	ENSBTAG00000006135	ENSEASG00005007320	ENSCHIG00000022203	MAP1LC3A
GENEID2947	61.329	7.69854	1.04918	7.33767	2.17351e-13	1.78318e-11	ENSBTAG00000012794	ENSEASG00005020163	ENSCHIG00000018129	PAH
GENEID1545	26.3565	5.77563	0.789341	7.31703	2.53518e-13	2.05141e-11	ENSBTAG00000006501	ENSEASG00005012863	ENSCHIG00000007737	DCAF1
GENEID3676	24.9965	3.70771	0.507802	7.30149	2.84609e-13	2.27187e-11	ENSBTAG00000016038	ENSEASG00005012869	ENSCHIG00000007988	GCC2
GENEID165	29.0099	3.02527	0.415089	7.28825	3.14e-13	2.47307e-11	ENSBTAG00000000607	ENSEASG00005002063	ENSCHIG00000025680	ABCF2
GENEID3452	31.2887	2.77736	0.382244	7.26593	3.7049e-13	2.84219e-11	ENSBTAG00000015016	ENSEASG00005010125	ENSCHIG00000016780	CALCOCO1
GENEID364	24.0197	4.63468	0.637736	7.2674	3.66482e-13	2.84219e-11	ENSBTAG00000001511	ENSEASG00005014114	ENSCHIG00000026477	BCL6
GENEID87	27.24	3.15823	0.435043	7.25959	3.8826e-13	2.9114e-11	ENSBTAG00000000296	ENSEASG00005008533	ENSCHIG00000017941	IMPDH1
GENEID593	72.9621	-1.88052	0.259054	-7.25921	3.8937e-13	2.9114e-11	ENSBTAG00000002457	ENSEASG00005022860	ENSCHIG00000025565	SEC61B
GENEID1426	37.0742	2.46965	0.340384	7.25547	4.00258e-13	2.93838e-11	ENSBTAG00000006014	ENSEASG00005015245	ENSCHIG00000006795	GBF1
GENEID2609	31.475	2.73872	0.377517	7.25456	4.02964e-13	2.93838e-11	ENSBTAG00000011356	ENSEASG00005013830	ENSCHIG00000006791	CAMSAP3
GENEID2946	39.4423	-2.96027	0.40815	-7.25291	4.07901e-13	2.93838e-11	ENSBTAG00000012790	ENSEASG00005004731	ENSCHIG00000010983	TRIAP1
GENEID3405	21.3438	4.96588	0.685276	7.24653	4.27575e-13	3.043e-11	ENSBTAG00000014807	ENSEASG00005006459	ENSCHIG00000013527	DPP8
GENEID5902	102.692	-5.3051	0.732542	-7.24204	4.41978e-13	3.10805e-11	ENSBTAG00000055144	ENSEASG00005000706	ENSCHIG00000013743	RPS27A
GENEID5868	28.2685	2.90534	0.401585	7.23467	4.66649e-13	3.24294e-11	ENSBTAG00000053588	ENSEASG00005008688	ENSCHIG00000011601	WDTC1
GENEID2795	21.0171	4.10722	0.568386	7.22612	4.96998e-13	3.41368e-11	ENSBTAG00000012120	ENSEASG00005012401	ENSCHIG00000018721	TIPARP
GENEID3990	114.318	-1.5423	0.213814	-7.21327	5.4624e-13	3.70878e-11	ENSBTAG00000017441	ENSEASG00005010068	ENSCHIG00000019558	RPL27
GENEID1586	21.9637	3.75411	0.522189	7.18918	6.51811e-13	4.37528e-11	ENSBTAG00000006689	ENSEASG00005014879	ENSCHIG00000015123	TECTB
GENEID3311	98.3284	-1.63267	0.227385	-7.18019	6.96145e-13	4.62037e-11	ENSBTAG00000014423	ENSEASG00005021348	ENSCHIG00000024561	RPL22
GENEID1901	32.394	5.61721	0.782564	7.17795	7.0762e-13	4.63043e-11	ENSBTAG00000008118	ENSEASG00005014158	ENSCHIG00000006618	RPF1
GENEID2182	52.5428	-2.27602	0.317134	-7.17685	7.13338e-13	4.63043e-11	ENSBTAG00000009479	ENSEASG00005018355	ENSCHIG00000017488	UQCRQ
GENEID5324	23.2089	3.91958	0.546723	7.16923	7.54182e-13	4.84234e-11	ENSBTAG00000031852	ENSEASG00005013156	ENSCHIG00000015189	TBC1D10B
GENEID795	20.9302	4.28051	0.597376	7.16553	7.74879e-13	4.92173e-11	ENSBTAG00000003199	ENSEASG00005014922	ENSCHIG00000021201	SLC35C1
GENEID146	24.0739	3.43444	0.479502	7.16251	7.92124e-13	4.97774e-11	ENSBTAG00000000527	ENSEASG00005000484	ENSCHIG00000015478	ZFAND3
GENEID226	46.7046	2.25094	0.315098	7.14362	9.0902e-13	5.59332e-11	ENSBTAG00000000837	ENSEASG00005013275	ENSCHIG00000018072	PARP1
GENEID5246	28.8724	-3.06152	0.428495	-7.14483	9.01073e-13	5.59332e-11	ENSBTAG00000030608	ENSEASG00005016823	ENSCHIG00000018627
GENEID5001	63.1498	-2.09859	0.294248	-7.13206	9.88757e-13	5.95978e-11	ENSBTAG00000021965	ENSEASG00005007099	ENSCHIG00000008460	SUB1
GENEID5629	38.7758	-2.74865	0.385326	-7.13331	9.7987e-13	5.95978e-11	ENSBTAG00000045980	ENSEASG00005008269	ENSCHIG00000008760	ARF6
GENEID174	23.1042	5.7206	0.802452	7.12891	1.01168e-12	5.97601e-11	ENSBTAG00000000662	ENSEASG00005000835	ENSCHIG00000018238	TCF20
GENEID628	40.4294	-2.67676	0.375445	-7.12955	1.00696e-12	5.97601e-11	ENSBTAG00000002575	ENSEASG00005014497	ENSCHIG00000026529	SSU72
GENEID1466	34.6735	2.48209	0.348263	7.12707	1.02528e-12	5.99638e-11	ENSBTAG00000006160	ENSEASG00005002882	ENSCHIG00000006773	SUOX
GENEID1270	133.001	-1.44291	0.202785	-7.11545	1.11547e-12	6.45986e-11	ENSBTAG00000005349	ENSEASG00005003300	ENSCHIG00000018150	RPL27A
GENEID3793	51.0942	2.03403	0.286169	7.1078	1.1791e-12	6.76206e-11	ENSBTAG00000016563	ENSEASG00005007416	ENSCHIG00000016192	GOLGA4
GENEID14	28.4403	-3.54141	0.498617	-7.10245	1.22564e-12	6.9614e-11	ENSBTAG00000000050	ENSEASG00005021141	ENSCHIG00000000334	PSMG3
GENEID4554	27.4643	2.98987	0.421627	7.09127	1.32887e-12	7.47582e-11	ENSBTAG00000019937	ENSEASG00005006393	ENSCHIG00000010490	WDR3
GENEID4066	23.9601	3.20296	0.45218	7.08337	1.40691e-12	7.84022e-11	ENSBTAG00000017826	ENSEASG00005007391	ENSCHIG00000014872	SCLY
GENEID4092	112.759	-1.53136	0.216822	-7.06272	1.63272e-12	9.01354e-11	ENSBTAG00000018016	ENSEASG00005014755	ENSCHIG00000017378	NUPR1
GENEID4581	28.5524	3.56424	0.506218	7.04091	1.90983e-12	1.04457e-10	ENSBTAG00000020067	ENSEASG00005000586	ENSCHIG00000013481	LLGL2
GENEID5454	54.1986	-8.49797	1.20738	-7.03837	1.94497e-12	1.05403e-10	ENSBTAG00000037651	ENSEASG00005000932	ENSCHIG00000012385	S100A2
GENEID126	22.6057	3.72511	0.530122	7.02689	2.11193e-12	1.1341e-10	ENSBTAG00000000439	ENSEASG00005016502	ENSCHIG00000008838	SFSWAP
GENEID2782	27.7085	-5.0205	0.716031	-7.01156	2.35678e-12	1.25419e-10	ENSBTAG00000012069	ENSEASG00005021441	ENSCHIG00000020840	CCDC167
GENEID68	19.3943	4.71858	0.673206	7.00912	2.39826e-12	1.26487e-10	ENSBTAG00000000245	ENSEASG00005011989	ENSCHIG00000016534	NHSL1
GENEID3070	23.1033	8.66111	1.23859	6.9927	2.69636e-12	1.39714e-10	ENSBTAG00000013288	ENSEASG00005006565	ENSCHIG00000000571	SUGP2
GENEID727	58.159	-2.03359	0.2908	-6.9931	2.68878e-12	1.39714e-10	ENSBTAG00000002944	ENSEASG00005022573	ENSCHIG00000018041	ATP5MC3
GENEID2410	46.6406	2.0573	0.295158	6.97018	3.1654e-12	1.62592e-10	ENSBTAG00000010467	ENSEASG00005011861	ENSCHIG00000023821	SUPT5H
GENEID3252	30.0396	-4.5891	0.659578	-6.95764	3.46028e-12	1.76206e-10	ENSBTAG00000014149	ENSEASG00005020393	ENSCHIG00000021337	LCN2
GENEID1227	20.2941	4.34042	0.624562	6.94954	3.66466e-12	1.85019e-10	ENSBTAG00000005138	ENSEASG00005004956	ENSCHIG00000004539	BCL9L
GENEID1430	32.2196	2.52843	0.364639	6.93407	4.08901e-12	2.04693e-10	ENSBTAG00000006029	ENSEASG00005017801	ENSCHIG00000006876	OGDH
GENEID4582	18.5911	4.64419	0.671119	6.92007	4.51435e-12	2.24086e-10	ENSBTAG00000020079	ENSEASG00005019701	ENSCHIG00000009330	MAP3K4
GENEID1463	30.8255	2.69189	0.389384	6.91319	4.73879e-12	2.31339e-10	ENSBTAG00000006142	ENSEASG00005020682	ENSCHIG00000017463	DHX36
GENEID1098	33.4751	-2.85815	0.413375	-6.91418	4.70588e-12	2.31339e-10	ENSBTAG00000004553	ENSEASG00005000156	ENSCHIG00000009601	TPM4
GENEID4355	24.7273	2.92507	0.423235	6.91123	4.80472e-12	2.32635e-10	ENSBTAG00000019139	ENSEASG00005003591	ENSCHIG00000014650	PHF3
GENEID2594	21.1457	3.79163	0.548888	6.90784	4.92099e-12	2.36242e-10	ENSBTAG00000011285	ENSEASG00005005551	ENSCHIG00000016522	TRMT1L
GENEID4548	21.5894	-3.64036	0.527074	-6.90674	4.95921e-12	2.36242e-10	ENSBTAG00000019913	ENSEASG00005003237	ENSCHIG00000014711	DNPH1
GENEID3836	22.6337	3.66936	0.53207	6.89638	5.3346e-12	2.52092e-10	ENSBTAG00000016747	ENSEASG00005020208	ENSCHIG00000026081	NAT10
GENEID4326	39.389	-2.48287	0.360299	-6.89114	5.5349e-12	2.59481e-10	ENSBTAG00000019025	ENSEASG00005023097	ENSCHIG00000021213	NDUFA11
GENEID1984	30.1842	2.86136	0.415752	6.88237	5.88654e-12	2.69744e-10	ENSBTAG00000008520	ENSEASG00005022128	ENSCHIG00000015364	NFIC
GENEID2350	29.2718	2.62872	0.38188	6.88361	5.83526e-12	2.69744e-10	ENSBTAG00000010227	ENSEASG00005021193	ENSCHIG00000023848	CPSF2
GENEID4932	64.5823	-1.8975	0.275709	-6.88227	5.8908e-12	2.69744e-10	ENSBTAG00000021705	ENSEASG00005012056	ENSCHIG00000020452	UFC1
GENEID2204	50.9583	-2.22396	0.323251	-6.87999	5.98578e-12	2.71985e-10	ENSBTAG00000009534	ENSEASG00005004627	ENSCHIG00000017852	NDUFB10
GENEID533	68.1673	-1.85686	0.270126	-6.87406	6.2401e-12	2.81376e-10	ENSBTAG00000002182	ENSEASG00005012497	ENSCHIG00000026140	COX17
GENEID291	32.4459	2.6161	0.381202	6.86277	6.7536e-12	3.02224e-10	ENSBTAG00000001142	ENSEASG00005000292	ENSCHIG00000026618	GNE
GENEID2142	21.2533	4.12683	0.601706	6.85856	6.95588e-12	3.0836e-10	ENSBTAG00000009305	ENSEASG00005021017	ENSCHIG00000017376	ANKRD27
GENEID5201	82.3803	-1.68153	0.245201	-6.85775	6.99512e-12	3.0836e-10	ENSBTAG00000027654	ENSEASG00005016688	ENSCHIG00000019087	EIF4EBP1
GENEID241	20.3437	5.04731	0.736649	6.85171	7.2971e-12	3.19288e-10	ENSBTAG00000000902	ENSEASG00005020382	ENSCHIG00000001994	OGT
GENEID5487	24.5466	-3.21077	0.468682	-6.85064	7.35205e-12	3.19328e-10	ENSBTAG00000038691	ENSEASG00005013946	ENSCHIG00000026556	DPH7
GENEID3389	28.1527	3.04927	0.445305	6.8476	7.50975e-12	3.23796e-10	ENSBTAG00000014750	ENSEASG00005015263	ENSCHIG00000026396	EPB41L4A
GENEID3569	22.6509	3.16581	0.462417	6.84622	7.58244e-12	3.24562e-10	ENSBTAG00000015527	ENSEASG00005010913	ENSCHIG00000014922	MYO1D
GENEID3801	20.328	5.14633	0.753194	6.83267	8.33458e-12	3.52158e-10	ENSBTAG00000016592	ENSEASG00005018201	ENSCHIG00000020457	CAPN15
GENEID4978	20.648	5.48096	0.802193	6.83247	8.34639e-12	3.52158e-10	ENSBTAG00000021896	ENSEASG00005008585	ENSCHIG00000026201	NUP214
GENEID2550	18.8718	4.40433	0.644721	6.83137	8.41057e-12	3.52349e-10	ENSBTAG00000011087	ENSEASG00005023503	ENSCHIG00000010883	ARID2
GENEID4842	23.0552	3.45189	0.505431	6.8296	8.51522e-12	3.54221e-10	ENSBTAG00000021204	ENSEASG00005008832	ENSCHIG00000026164	TES
GENEID1321	30.3009	2.86127	0.41964	6.81839	9.20661e-12	3.80304e-10	ENSBTAG00000005557	ENSEASG00005000410	ENSCHIG00000022083	AFDN
GENEID36	22.8614	3.09334	0.454454	6.80672	9.98485e-12	4.09587e-10	ENSBTAG00000000115	ENSEASG00005007268	ENSCHIG00000010990	VPS54
GENEID3327	48.4661	-2.04162	0.3	-6.80541	1.00759e-11	4.10471e-10	ENSBTAG00000014468	ENSEASG00005016926	ENSCHIG00000011172	AP1S1
GENEID2148	18.7518	4.07141	0.598533	6.80232	1.02946e-11	4.16508e-10	ENSBTAG00000009343	ENSEASG00005007366	ENSCHIG00000009871	AAK1
GENEID98	36.2946	-2.52721	0.37199	-6.79375	1.09252e-11	4.3661e-10	ENSBTAG00000000343	ENSEASG00005016916	ENSCHIG00000011496	ZNHIT1
GENEID5325	58.201	-1.97803	0.291162	-6.79357	1.09393e-11	4.3661e-10	ENSBTAG00000031875	ENSEASG00005004475	ENSCHIG00000022373	BANF1
GENEID3243	41.6248	2.16894	0.319908	6.7799	1.20262e-11	4.76769e-10	ENSBTAG00000014105	ENSEASG00005022980	ENSCHIG00000012423	SRPRA
GENEID2200	55.4482	-1.91146	0.282444	-6.76757	1.3096e-11	5.15719e-10	ENSBTAG00000009517	ENSEASG00005003570	ENSCHIG00000015289	DBI
GENEID5131	69.4914	-1.80038	0.266216	-6.76283	1.3532e-11	5.29361e-10	ENSBTAG00000025632	ENSEASG00005017286	ENSCHIG00000011845	NOP10
GENEID2241	19.1922	3.98901	0.590137	6.75946	1.38504e-11	5.38251e-10	ENSBTAG00000009726	ENSEASG00005019678	ENSCHIG00000013996	KLHL12
GENEID2015	19.8759	4.16168	0.615975	6.75625	1.41609e-11	5.46722e-10	ENSBTAG00000008685	ENSEASG00005022184	ENSCHIG00000019261	TRAPPC12
GENEID5759	19.2551	4.03015	0.596781	6.75315	1.44665e-11	5.54895e-10	ENSBTAG00000048553	ENSEASG00005006824	ENSCHIG00000024157
GENEID4007	22.2374	4.51573	0.669409	6.74584	1.52144e-11	5.79815e-10	ENSBTAG00000017543	ENSEASG00005007456	ENSCHIG00000026490	ATP23
GENEID4595	25.4084	3.00619	0.445751	6.74409	1.53989e-11	5.83087e-10	ENSBTAG00000020126	ENSEASG00005007206	ENSCHIG00000023439	MYO10
GENEID1577	28.7644	-2.89885	0.430149	-6.73919	1.59276e-11	5.99263e-10	ENSBTAG00000006656	ENSEASG00005010526	ENSCHIG00000022923	RANBP1
GENEID1781	28.4365	3.26563	0.485861	6.72133	1.80074e-11	6.73225e-10	ENSBTAG00000007614	ENSEASG00005005276	ENSCHIG00000014999	BBS4
GENEID607	59.2177	1.76112	0.263154	6.69235	2.19616e-11	8.15896e-10	ENSBTAG00000002493	ENSEASG00005022803	ENSCHIG00000025912	VPS35
GENEID810	57.7402	-1.89929	0.283968	-6.68841	2.25615e-11	8.32942e-10	ENSBTAG00000003263	ENSEASG00005001870	ENSCHIG00000021233	TBCA
GENEID5076	35.738	-2.64403	0.395711	-6.68171	2.36172e-11	8.66501e-10	ENSBTAG00000024378	ENSEASG00005001557	ENSCHIG00000021516	MRPS21
GENEID2447	24.5021	-3.83378	0.573902	-6.6802	2.38623e-11	8.70089e-10	ENSBTAG00000010604	ENSEASG00005007309	ENSCHIG00000012839	PNO1
GENEID4166	21.6945	3.43832	0.515096	6.67511	2.47044e-11	8.95271e-10	ENSBTAG00000018315	ENSEASG00005017890	ENSCHIG00000026719	PELP1
GENEID3719	45.587	-2.11483	0.317411	-6.66273	2.68781e-11	9.68105e-10	ENSBTAG00000016266	ENSEASG00005007034	ENSCHIG00000002240	SDHD
GENEID185	38.3054	2.14924	0.323314	6.64753	2.98056e-11	1.06704e-09	ENSBTAG00000000695	ENSEASG00005004184	ENSCHIG00000023488	UBAP2
GENEID2264	53.5467	1.87157	0.281658	6.64486	3.0351e-11	1.08002e-09	ENSBTAG00000009841	ENSEASG00005023057	ENSCHIG00000000112	CNDP2
GENEID4305	34.5594	2.28933	0.344616	6.64314	3.07077e-11	1.08617e-09	ENSBTAG00000018924	ENSEASG00005010463	ENSCHIG00000016705	QRICH1
GENEID5099	39.7048	-2.28248	0.344085	-6.63349	3.27841e-11	1.15271e-09	ENSBTAG00000025121	ENSEASG00005013330	ENSCHIG00000008348	EMC6
GENEID1165	21.7676	-3.88932	0.587353	-6.62178	3.54906e-11	1.24049e-09	ENSBTAG00000004903	ENSEASG00005006648	ENSCHIG00000018811	KRT15
GENEID4087	23.2632	-4.46698	0.675301	-6.6148	3.72056e-11	1.29279e-09	ENSBTAG00000017992	ENSEASG00005006477	ENSCHIG00000021803	CD164
GENEID2603	23.6421	2.95819	0.447626	6.60862	3.87924e-11	1.34004e-09	ENSBTAG00000011334	ENSEASG00005014681	ENSCHIG00000012491	NADK2
GENEID741	29.8552	-2.63349	0.399124	-6.59817	4.16258e-11	1.42956e-09	ENSBTAG00000002999	ENSEASG00005000567	ENSCHIG00000025108	ANAPC15
GENEID4143	30.3352	2.55919	0.388772	6.58274	4.61848e-11	1.57696e-09	ENSBTAG00000018229	ENSEASG00005004061	ENSCHIG00000022384	NFIX
GENEID1637	30.7312	-2.68191	0.407608	-6.57962	4.71656e-11	1.60119e-09	ENSBTAG00000006936	ENSEASG00005018922	ENSCHIG00000021770	MRPS18B
GENEID3348	22.8292	4.14234	0.630085	6.57425	4.88976e-11	1.6505e-09	ENSBTAG00000014561	ENSEASG00005015600	ENSCHIG00000000174	KIFBP
GENEID5341	25.9866	2.73263	0.415904	6.57034	5.01997e-11	1.68483e-09	ENSBTAG00000032223	ENSEASG00005017495	ENSCHIG00000020603	COG7
GENEID2056	20.2935	5.96577	0.909453	6.55973	5.39035e-11	1.79892e-09	ENSBTAG00000008860	ENSEASG00005012769	ENSCHIG00000008773	RIPOR1
GENEID1557	25.5534	2.81957	0.430565	6.54855	5.80993e-11	1.92805e-09	ENSBTAG00000006548	ENSEASG00005015339	ENSCHIG00000025794	MCCC1
GENEID1057	17.0451	4.90094	0.749104	6.54239	6.05426e-11	1.9979e-09	ENSBTAG00000004368	ENSEASG00005020532	ENSCHIG00000022703	NFATC3
GENEID4032	33.6354	2.33688	0.358171	6.52447	6.82404e-11	2.23942e-09	ENSBTAG00000017662	ENSEASG00005002887	ENSCHIG00000010193	EEF2K
GENEID4137	27.6365	2.60392	0.39927	6.5217	6.9515e-11	2.25618e-09	ENSBTAG00000018196	ENSEASG00005009046	ENSCHIG00000006001	WDR43
GENEID5336	23.9799	2.8425	0.435813	6.52229	6.92405e-11	2.25618e-09	ENSBTAG00000032087	ENSEASG00005014992	ENSCHIG00000009907	ATXN2L
GENEID1592	30.5374	2.51818	0.387159	6.50426	7.80755e-11	2.50648e-09	ENSBTAG00000006712	ENSEASG00005000801	ENSCHIG00000017566	ECPAS
GENEID2338	18.9285	3.66697	0.563732	6.50481	7.77919e-11	2.50648e-09	ENSBTAG00000010170	ENSEASG00005013712	ENSCHIG00000002168	MBTPS1
GENEID257	23.4676	3.1465	0.484658	6.4922	8.45932e-11	2.70104e-09	ENSBTAG00000000995	ENSEASG00005005532	ENSCHIG00000024262	TENT5A
GENEID4401	19.7037	5.90361	0.910413	6.48454	8.90017e-11	2.82652e-09	ENSBTAG00000019313	ENSEASG00005023063	ENSCHIG00000000282	ZMIZ1
GENEID2117	22.9631	2.82278	0.435612	6.48005	9.16931e-11	2.88104e-09	ENSBTAG00000009207	ENSEASG00005017369	ENSCHIG00000024475	KMT2E
GENEID1059	23.7038	-3.51481	0.542404	-6.48005	9.16938e-11	2.88104e-09	ENSBTAG00000004374	ENSEASG00005005179	ENSCHIG00000011857	CNPY2
GENEID815	43.8018	2.01608	0.311662	6.4688	9.87819e-11	3.08733e-09	ENSBTAG00000003279	ENSEASG00005007435	ENSCHIG00000014541	NDUFA10
GENEID115	32.9724	2.34124	0.362485	6.45887	1.05486e-10	3.27949e-09	ENSBTAG00000000411	ENSEASG00005005773	ENSCHIG00000025208	HGS
GENEID1632	22.4054	3.05164	0.473065	6.45079	1.11272e-10	3.44127e-09	ENSBTAG00000006918	ENSEASG00005022687	ENSCHIG00000013349	TLK1
GENEID5895	32.0725	-2.83258	0.439432	-6.446	1.1484e-10	3.53312e-09	ENSBTAG00000054776	ENSEASG00005015327	ENSCHIG00000011573	TXNDC17
GENEID4220	23.6644	2.77945	0.431504	6.44131	1.18448e-10	3.62525e-09	ENSBTAG00000018579	ENSEASG00005010675	ENSCHIG00000026334	DOK1
GENEID429	23.9814	-3.76734	0.585688	-6.43233	1.25659e-10	3.82612e-09	ENSBTAG00000001744	ENSEASG00005015390	ENSCHIG00000010046	BET1L
GENEID4657	18.0294	3.62022	0.56341	6.42556	1.31389e-10	3.98006e-09	ENSBTAG00000020384	ENSEASG00005001059	ENSCHIG00000013152	WDR47
GENEID3803	31.6398	2.70662	0.422506	6.4061	1.49289e-10	4.49925e-09	ENSBTAG00000016598	ENSEASG00005000574	ENSCHIG00000024295	DYNC1H1
GENEID5346	21.4071	3.14585	0.491233	6.40399	1.51367e-10	4.53869e-09	ENSBTAG00000032477	ENSEASG00005002686	ENSCHIG00000018114	HECTD1
GENEID2906	20.5733	5.79292	0.905114	6.40021	1.55166e-10	4.62912e-09	ENSBTAG00000012657	ENSEASG00005019037	ENSCHIG00000000068	ZSWIM8
GENEID3085	78.9534	-1.97083	0.30834	-6.39175	1.64e-10	4.86809e-09	ENSBTAG00000013358	ENSEASG00005004140	ENSCHIG00000014944	RPS23
GENEID2530	26.1364	-3.03392	0.474952	-6.38786	1.68225e-10	4.96853e-09	ENSBTAG00000010982	ENSEASG00005018515	ENSCHIG00000017701	UBE2B
GENEID1838	41.6193	-2.37949	0.372663	-6.38509	1.71293e-10	5.03398e-09	ENSBTAG00000007844	ENSEASG00005013179	ENSCHIG00000019143	CETN2
GENEID5697	23.3874	-3.76686	0.590064	-6.38382	1.7272e-10	5.05078e-09	ENSBTAG00000047214	ENSEASG00005019386	ENSCHIG00000013736	TRAPPC1
GENEID5053	23.4433	-4.67656	0.732686	-6.38276	1.73919e-10	5.0608e-09	ENSBTAG00000023513	ENSEASG00005016812	ENSCHIG00000022989	DNAJC19
GENEID2276	50.321	1.8653	0.292771	6.37119	1.87563e-10	5.43104e-09	ENSBTAG00000009887	ENSEASG00005018767	ENSCHIG00000021332	DDX17
GENEID4910	20.9587	3.78973	0.59493	6.37005	1.88967e-10	5.445e-09	ENSBTAG00000021594	ENSEASG00005005213	ENSCHIG00000025326	TDRKH
GENEID1932	23.8413	3.00997	0.473292	6.35964	2.02223e-10	5.79869e-09	ENSBTAG00000008302	ENSEASG00005017414	ENSCHIG00000010078	RINT1
GENEID3100	27.6711	2.48833	0.3923	6.34293	2.25434e-10	6.43304e-09	ENSBTAG00000013449	ENSEASG00005007419	ENSCHIG00000005692	RAB3GAP1
GENEID1556	20.6118	3.71003	0.585043	6.34146	2.27599e-10	6.46359e-09	ENSBTAG00000006547	ENSEASG00005016296	ENSCHIG00000009537	CCDC25
GENEID302	34.8207	2.13078	0.336091	6.33989	2.29927e-10	6.49847e-09	ENSBTAG00000001189	ENSEASG00005010070	ENSCHIG00000021166	AP1B1
GENEID4088	36.3101	-2.18535	0.344751	-6.33893	2.31361e-10	6.50786e-09	ENSBTAG00000017994	ENSEASG00005008672	ENSCHIG00000011532	MAX
GENEID534	31.9517	-2.53919	0.401025	-6.33174	2.42411e-10	6.78636e-09	ENSBTAG00000002185	ENSEASG00005003657	ENSCHIG00000013336	RNF7
GENEID5186	25.185	-3.83276	0.605726	-6.32755	2.49078e-10	6.94011e-09	ENSBTAG00000027159	ENSEASG00005011750	ENSCHIG00000016408	ZBTB8OS
GENEID3572	21.5612	5.80839	0.918301	6.32516	2.52978e-10	7.01568e-09	ENSBTAG00000015536	ENSEASG00005018720	ENSCHIG00000006171	CPNE3
GENEID5789	23.1567	3.06047	0.484257	6.31993	2.61687e-10	7.22331e-09	ENSBTAG00000049864	ENSEASG00005018624	ENSCHIG00000025841	PPP1R9B
GENEID3506	25.9667	-3.63875	0.576228	-6.31477	2.70571e-10	7.43379e-09	ENSBTAG00000015255	ENSEASG00005004280	ENSCHIG00000018016	ST6GALNAC2
GENEID3268	25.7066	-5.01075	0.794276	-6.30857	2.81619e-10	7.70149e-09	ENSBTAG00000014235	ENSEASG00005011998	ENSCHIG00000010474	SMIM12
GENEID3997	34.4308	-2.25659	0.357904	-6.305	2.88187e-10	7.84478e-09	ENSBTAG00000017463	ENSEASG00005009114	ENSCHIG00000020651	RPS19BP1
GENEID4621	23.2791	3.51245	0.55747	6.3007	2.96297e-10	8.02856e-09	ENSBTAG00000020262	ENSEASG00005000053	ENSCHIG00000022596	PSME4
GENEID3109	23.0552	4.61234	0.732196	6.29933	2.98942e-10	8.06325e-09	ENSBTAG00000013489	ENSEASG00005011961	ENSCHIG00000025011	CYP27A1
GENEID1970	31.4285	2.3028	0.365632	6.29814	3.01241e-10	8.06657e-09	ENSBTAG00000008442	ENSEASG00005010567	ENSCHIG00000012970	NSF
GENEID4025	22.2332	-3.6445	0.578689	-6.29785	3.01797e-10	8.06657e-09	ENSBTAG00000017622	ENSEASG00005004404	ENSCHIG00000021492	SIVA1
GENEID5647	40.4587	-3.13149	0.497551	-6.29381	3.09775e-10	8.24253e-09	ENSBTAG00000046415	ENSEASG00005016241	ENSCHIG00000016829	SSNA1
GENEID4270	58.8751	-1.73909	0.276699	-6.28512	3.27596e-10	8.67761e-09	ENSBTAG00000018801	ENSEASG00005006453	ENSCHIG00000003391	SNX3
GENEID2030	46.5258	2.12494	0.338529	6.27699	3.452e-10	9.10312e-09	ENSBTAG00000008743	ENSEASG00005010671	ENSCHIG00000023248	ALDH2
GENEID407	33.4917	-2.35155	0.374781	-6.27447	3.50835e-10	9.21059e-09	ENSBTAG00000001651	ENSEASG00005004224	ENSCHIG00000020874	SYF2
GENEID1490	21.2989	-3.11887	0.497298	-6.27163	3.57284e-10	9.3384e-09	ENSBTAG00000006245	ENSEASG00005004195	ENSCHIG00000025793	WDR83
GENEID1926	40.996	2.68848	0.428898	6.26834	3.64916e-10	9.49586e-09	ENSBTAG00000008251	ENSEASG00005017871	ENSCHIG00000017477	SNRPN
GENEID2747	38.119	2.05352	0.327668	6.26708	3.6787e-10	9.53075e-09	ENSBTAG00000011916	ENSEASG00005016621	ENSCHIG00000013071	USP8
GENEID1297	22.5992	2.76903	0.441886	6.26639	3.69517e-10	9.53161e-09	ENSBTAG00000005469	ENSEASG00005018793	ENSCHIG00000007510	CCAR2
GENEID5040	16.5907	3.60252	0.575982	6.25456	3.98632e-10	1.02379e-08	ENSBTAG00000023018	ENSEASG00005019278	ENSCHIG00000015697	PARG
GENEID1003	28.5371	2.38148	0.38161	6.24063	4.35819e-10	1.11445e-08	ENSBTAG00000004147	ENSEASG00005019192	ENSCHIG00000016303	FBH1
GENEID2657	20.7998	2.92411	0.46904	6.23424	4.53968e-10	1.15586e-08	ENSBTAG00000011544	ENSEASG00005020630	ENSCHIG00000007353	GAPVD1
GENEID1161	26.6061	2.52692	0.405805	6.22692	4.75682e-10	1.20362e-08	ENSBTAG00000004887	ENSEASG00005010506	ENSCHIG00000024570	DCTN1
GENEID2811	14.283	7.8704	1.26401	6.22655	4.76804e-10	1.20362e-08	ENSBTAG00000012197	ENSEASG00005021502	ENSCHIG00000016014	AP5Z1
GENEID1652	16.782	3.66321	0.58924	6.21684	5.07275e-10	1.26969e-08	ENSBTAG00000006995	ENSEASG00005000175	ENSCHIG00000014950	SPTBN1
GENEID1995	25.626	-3.05555	0.491474	-6.2171	5.06427e-10	1.26969e-08	ENSBTAG00000008590	ENSEASG00005015392	ENSCHIG00000025934	SPAG7
GENEID1168	24.196	-3.58376	0.576608	-6.21525	5.12429e-10	1.27718e-08	ENSBTAG00000004910	ENSEASG00005015404	ENSCHIG00000019795	SLC25A11
GENEID2372	27.5836	-2.69593	0.434279	-6.20782	5.37255e-10	1.33343e-08	ENSBTAG00000010318	ENSEASG00005010545	ENSCHIG00000026261	FDX2
GENEID2684	15.5886	3.94895	0.636777	6.20147	5.59383e-10	1.38254e-08	ENSBTAG00000011647	ENSEASG00005013790	ENSCHIG00000023922	SLC25A15
GENEID3796	16.6396	3.62784	0.585115	6.20022	5.63852e-10	1.38778e-08	ENSBTAG00000016577	ENSEASG00005018173	ENSCHIG00000010291	AXIN1
GENEID4975	24.6104	2.62305	0.423311	6.19651	5.77292e-10	1.40332e-08	ENSBTAG00000021884	ENSEASG00005003826	ENSCHIG00000014305	CXXC1
GENEID4421	35.0625	-2.35217	0.379551	-6.19726	5.74552e-10	1.40332e-08	ENSBTAG00000019419	ENSEASG00005021708	ENSCHIG00000008587	NDUFS7
GENEID5299	17.6325	-4.1843	0.675252	-6.19665	5.76779e-10	1.40332e-08	ENSBTAG00000031544	ENSEASG00005007212	ENSCHIG00000011897	DDIT3
GENEID5476	24.6069	3.51152	0.566997	6.19319	5.89604e-10	1.42155e-08	ENSBTAG00000038190	ENSEASG00005004362	ENSCHIG00000015060	SMAP1
GENEID1852	27.0906	-2.87044	0.463446	-6.19369	5.87736e-10	1.42155e-08	ENSBTAG00000007923	ENSEASG00005018507	ENSCHIG00000023887	LAMTOR3
GENEID1489	39.0759	-2.16701	0.350069	-6.19025	6.00673e-10	1.44235e-08	ENSBTAG00000006244	ENSEASG00005004207	ENSCHIG00000020903	WDR83OS
GENEID1116	20.5225	2.9272	0.472965	6.18904	6.05333e-10	1.44765e-08	ENSBTAG00000004664	ENSEASG00005016814	ENSCHIG00000011631	COQ4
GENEID4667	16.3467	4.16913	0.673803	6.18746	6.11414e-10	1.4538e-08	ENSBTAG00000020422	ENSEASG00005010882	ENSCHIG00000026157	CHD8
GENEID5195	13.4137	7.85688	1.27027	6.18521	6.20209e-10	1.4538e-08	ENSBTAG00000027464	ENSEASG00005022675	ENSCHIG00000000331	FGFRL1
GENEID661	22.6845	2.62343	0.424037	6.18679	6.14015e-10	1.4538e-08	ENSBTAG00000002698	ENSEASG00005018405	ENSCHIG00000011616	UBE3B
GENEID786	24.5431	6.66744	1.07786	6.18583	6.17755e-10	1.4538e-08	ENSBTAG00000003162	ENSEASG00005007779	ENSCHIG00000017286	CRYZ
GENEID2728	94.4377	-1.43258	0.231594	-6.18573	6.18157e-10	1.4538e-08	ENSBTAG00000011843	ENSEASG00005007513	ENSCHIG00000022487	EEF1G
GENEID1103	40.693	1.97456	0.319416	6.1818	6.33747e-10	1.47966e-08	ENSBTAG00000004598	ENSEASG00005021270	ENSCHIG00000010561	GOLGA5
GENEID804	21.3467	4.93794	0.799622	6.17535	6.60184e-10	1.5349e-08	ENSBTAG00000003239	ENSEASG00005019981	ENSCHIG00000009221	UTP20
GENEID689	50.5505	1.73581	0.281114	6.17477	6.62602e-10	1.5349e-08	ENSBTAG00000002778	ENSEASG00005004508	ENSCHIG00000011211	SF3B2
GENEID2462	35.2084	2.04137	0.331084	6.16572	7.0165e-10	1.619e-08	ENSBTAG00000010659	ENSEASG00005016883	ENSCHIG00000009047	CUX1
GENEID2904	29.4191	-2.45387	0.398089	-6.16412	7.08772e-10	1.62907e-08	ENSBTAG00000012649	ENSEASG00005008932	ENSCHIG00000014201	LSM8
GENEID1538	25.8583	2.50519	0.406534	6.16232	7.16887e-10	1.64134e-08	ENSBTAG00000006479	ENSEASG00005005708	ENSCHIG00000022356	CAPN7
GENEID275	15.5295	4.17709	0.679738	6.14515	7.9889e-10	1.82202e-08	ENSBTAG00000001071	ENSEASG00005019313	ENSCHIG00000015730	WRAP53
GENEID249	15.7714	4.70229	0.765294	6.14442	8.02545e-10	1.82332e-08	ENSBTAG00000000957	ENSEASG00005018444	ENSCHIG00000021180	CDKN2AIP
GENEID829	26.8533	2.40005	0.390822	6.14102	8.19939e-10	1.8557e-08	ENSBTAG00000003338	ENSEASG00005018689	ENSCHIG00000020060	LRRCC1
GENEID145	18.2267	3.15886	0.514564	6.13891	8.3089e-10	1.87331e-08	ENSBTAG00000000526	ENSEASG00005004238	ENSCHIG00000026652	TOPBP1
GENEID2643	24.3832	-2.96539	0.483624	-6.13161	8.69923e-10	1.95385e-08	ENSBTAG00000011480	ENSEASG00005009594	ENSCHIG00000019972	PITPNA
GENEID571	49.1412	1.83854	0.300032	6.12782	8.90916e-10	1.99342e-08	ENSBTAG00000002356	ENSEASG00005008443	ENSCHIG00000026214	RBM47
GENEID4821	18.4606	3.95504	0.646281	6.11969	9.3756e-10	2.08988e-08	ENSBTAG00000021116	ENSEASG00005011133	ENSCHIG00000011694	EXOC6
GENEID2285	38.8187	2.0474	0.334762	6.11599	9.59616e-10	2.131e-08	ENSBTAG00000009917	ENSEASG00005009622	ENSCHIG00000015013	PIP5K1B
GENEID4695	24.1103	-2.70866	0.44326	-6.11077	9.91524e-10	2.19361e-08	ENSBTAG00000020530	ENSEASG00005022492	ENSCHIG00000026996	MTIF3
GENEID2260	24.5748	2.55922	0.41891	6.10923	1.00112e-09	2.19837e-08	ENSBTAG00000009811	ENSEASG00005010217	ENSCHIG00000013489	BOP1
GENEID3969	33.5691	2.18296	0.357307	6.1095	9.99465e-10	2.19837e-08	ENSBTAG00000017355	ENSEASG00005014190	ENSCHIG00000025635	ERCC1
GENEID1034	17.3678	3.14553	0.516787	6.0867	1.15264e-09	2.52172e-08	ENSBTAG00000004282	ENSEASG00005015004	ENSCHIG00000016854	AMBRA1
GENEID2028	39.5996	2.01123	0.330469	6.08597	1.15785e-09	2.52378e-08	ENSBTAG00000008733	ENSEASG00005018541	ENSCHIG00000016796	MAGED1
GENEID4206	20.0392	-3.95797	0.650555	-6.08399	1.1723e-09	2.54586e-08	ENSBTAG00000018479	ENSEASG00005010832	ENSCHIG00000015788	PTPMT1
GENEID496	78.296	-1.54406	0.25392	-6.08087	1.1953e-09	2.5863e-08	ENSBTAG00000002018	ENSEASG00005018931	ENSCHIG00000025365	EIF5A
GENEID4500	121.197	-1.27069	0.209069	-6.07785	1.21802e-09	2.62587e-08	ENSBTAG00000019718	ENSEASG00005021721	ENSCHIG00000023211	RPS15
GENEID3731	46.4677	1.84724	0.304226	6.07192	1.2639e-09	2.71486e-08	ENSBTAG00000016313	ENSEASG00005019442	ENSCHIG00000025593	ECH1
GENEID973	14.5341	4.62676	0.762311	6.06939	1.28393e-09	2.7479e-08	ENSBTAG00000004005	ENSEASG00005003421	ENSCHIG00000002769	WDR7
GENEID4135	68.5022	1.51495	0.249994	6.05993	1.36178e-09	2.90399e-08	ENSBTAG00000018186	ENSEASG00005001679	ENSCHIG00000008616	PDXK
GENEID4761	17.8955	4.52692	0.747233	6.05824	1.37621e-09	2.9242e-08	ENSBTAG00000020855	ENSEASG00005011727	ENSCHIG00000012348	PTPN4
GENEID3628	18.1014	3.06012	0.505186	6.05741	1.38334e-09	2.92882e-08	ENSBTAG00000015833	ENSEASG00005008553	ENSCHIG00000017619	DHX30
GENEID231	26.9823	2.32421	0.383843	6.05511	1.40319e-09	2.95045e-08	ENSBTAG00000000854	ENSEASG00005016861	ENSCHIG00000014044	SEC16B
GENEID3687	20.0886	-3.03467	0.501178	-6.05507	1.40355e-09	2.95045e-08	ENSBTAG00000016093	ENSEASG00005019848	ENSCHIG00000016669	PLP2
GENEID1326	34.6915	-2.1547	0.356034	-6.05193	1.4312e-09	2.9979e-08	ENSBTAG00000005573	ENSEASG00005003885	ENSCHIG00000009506	SCAND1
GENEID908	16.0965	5.61613	0.928525	6.04845	1.46247e-09	3.05259e-08	ENSBTAG00000003740	ENSEASG00005012884	ENSCHIG00000026240	KDM6A
GENEID1433	19.4541	2.98298	0.49333	6.04663	1.4791e-09	3.07642e-08	ENSBTAG00000006048	ENSEASG00005010398	ENSCHIG00000026749	DCAKD
GENEID1225	35.0827	2.07864	0.343975	6.043	1.51276e-09	3.12668e-08	ENSBTAG00000005119	ENSEASG00005008448	ENSCHIG00000017071	PSMD1
GENEID1461	58.4851	-1.72108	0.284811	-6.04288	1.51385e-09	3.12668e-08	ENSBTAG00000006134	ENSEASG00005007327	ENSCHIG00000017947	DYNLRB1
GENEID4840	27.9272	-2.8437	0.471487	-6.03133	1.62612e-09	3.34687e-08	ENSBTAG00000021199	ENSEASG00005004138	ENSCHIG00000024142	COA8
GENEID3693	17.7238	3.27869	0.544482	6.02166	1.72634e-09	3.54079e-08	ENSBTAG00000016128	ENSEASG00005000420	ENSCHIG00000002911	GGA3
GENEID230	17.3177	3.95906	0.65929	6.00504	1.91286e-09	3.90978e-08	ENSBTAG00000000851	ENSEASG00005002770	ENSCHIG00000022946	CYP20A1
GENEID5888	22.9318	-3.06459	0.510722	-6.0005	1.9671e-09	4.00678e-08	ENSBTAG00000054520	ENSEASG00005015468	ENSCHIG00000010750	CCDC58
GENEID3096	16.1811	-3.68922	0.615418	-5.99466	2.03912e-09	4.1392e-08	ENSBTAG00000013419	ENSEASG00005013040	ENSCHIG00000024838	HTATIP2
GENEID1256	16.3217	4.9097	0.821059	5.97972	2.23524e-09	4.50586e-08	ENSBTAG00000005272	ENSEASG00005022139	ENSCHIG00000023284	DOHH
GENEID3279	20.7754	4.0755	0.681615	5.97918	2.24263e-09	4.50586e-08	ENSBTAG00000014272	ENSEASG00005004053	ENSCHIG00000023231	MMUT
GENEID2690	38.0734	1.90692	0.318884	5.97998	2.23172e-09	4.50586e-08	ENSBTAG00000011684	ENSEASG00005016696	ENSCHIG00000024656	RAB11FIP1
GENEID639	30.2303	-2.43783	0.408215	-5.97192	2.34473e-09	4.69503e-08	ENSBTAG00000002610	ENSEASG00005007770	ENSCHIG00000018893	FKBP3
GENEID4929	30.683	2.52138	0.422287	5.97077	2.3613e-09	4.71222e-08	ENSBTAG00000021691	ENSEASG00005023127	ENSCHIG00000023442	PSMD14
GENEID1449	22.7443	-3.14496	0.52692	-5.96858	2.39332e-09	4.76004e-08	ENSBTAG00000006085	ENSEASG00005014397	ENSCHIG00000015354	DDOST
GENEID5498	20.4931	-3.18135	0.533203	-5.96648	2.42421e-09	4.80531e-08	ENSBTAG00000038949	ENSEASG00005021843	ENSCHIG00000024135	MRPL30
GENEID4528	22.3107	-7.31978	1.22703	-5.96542	2.44002e-09	4.82047e-08	ENSBTAG00000019831	ENSEASG00005015369	ENSCHIG00000022002	MRPS11
GENEID2052	15.9498	4.18125	0.701074	5.96406	2.46039e-09	4.84451e-08	ENSBTAG00000008841	ENSEASG00005015306	ENSCHIG00000014809	DCAF15
GENEID5094	14.9411	4.31815	0.724302	5.96181	2.49466e-09	4.89567e-08	ENSBTAG00000024958	ENSEASG00005009973	ENSCHIG00000010470	FAM214A
GENEID2308	16.246	4.16741	0.699485	5.95782	2.55628e-09	4.9942e-08	ENSBTAG00000010001	ENSEASG00005010897	ENSCHIG00000015707	RHOT1
GENEID5456	14.5675	4.98668	0.83706	5.95737	2.56329e-09	4.9942e-08	ENSBTAG00000037703	ENSEASG00005018808	ENSCHIG00000014709	MICALL1
GENEID3736	23.436	-7.33078	1.23063	-5.95693	2.57023e-09	4.9942e-08	ENSBTAG00000016335	ENSEASG00005008834	ENSCHIG00000024055	NPM3
GENEID406	18.511	-4.17865	0.702438	-5.94878	2.70143e-09	5.23191e-08	ENSBTAG00000001647	ENSEASG00005021966	ENSCHIG00000010795	PLEKHJ1
GENEID168	146.409	-1.14662	0.192813	-5.94681	2.73416e-09	5.27801e-08	ENSBTAG00000000622	ENSEASG00005006956	ENSCHIG00000023561	RPS17
GENEID3434	15.2235	5.60116	0.942965	5.93994	2.8512e-09	5.48601e-08	ENSBTAG00000014923	ENSEASG00005004890	ENSCHIG00000020676	BBS2
GENEID3198	141.636	-1.16309	0.195986	-5.93457	2.94622e-09	5.65042e-08	ENSBTAG00000013924	ENSEASG00005005014	ENSCHIG00000027213	RPS11
GENEID669	16.4773	3.51431	0.592898	5.92734	3.07887e-09	5.88572e-08	ENSBTAG00000002716	ENSEASG00005004919	ENSCHIG00000012935	NOL10
GENEID3992	18.6633	-7.303	1.23266	-5.92459	3.13084e-09	5.96577e-08	ENSBTAG00000017451	ENSEASG00005012084	ENSCHIG00000015276	TSPAN17
GENEID3616	14.979	5.54758	0.938091	5.91369	3.34528e-09	6.35387e-08	ENSBTAG00000015779	ENSEASG00005005165	ENSCHIG00000008989	PML
GENEID2949	15.6863	3.91304	0.661784	5.91287	3.36191e-09	6.36499e-08	ENSBTAG00000012800	ENSEASG00005001563	ENSCHIG00000022132	MMAA
GENEID5350	53.8266	-1.6509	0.279443	-5.90782	3.46656e-09	6.54216e-08	ENSBTAG00000032557	ENSEASG00005008224	ENSCHIG00000018241	TMEM258
GENEID2427	29.3023	2.2538	0.381698	5.90467	3.53361e-09	6.64747e-08	ENSBTAG00000010515	ENSEASG00005017472	ENSCHIG00000023748	FBXW5
GENEID5657	28.4495	2.34888	0.398353	5.89647	3.71357e-09	6.96383e-08	ENSBTAG00000046549	ENSEASG00005013702	ENSCHIG00000022062	BICD2
GENEID3866	34.7407	-2.26066	0.383492	-5.89493	3.74845e-09	7.007e-08	ENSBTAG00000016858	ENSEASG00005016046	ENSCHIG00000018882	SAR1A
GENEID3570	16.1521	-3.67458	0.623966	-5.88907	3.88386e-09	7.22079e-08	ENSBTAG00000015529	ENSEASG00005015446	ENSCHIG00000018477	CHCHD4
GENEID153	51.9868	-1.64545	0.279414	-5.88892	3.88727e-09	7.22079e-08	ENSBTAG00000000550	ENSEASG00005021656	ENSCHIG00000027238	ATP5F1D
GENEID1536	30.5863	2.17596	0.369921	5.88221	4.04825e-09	7.49624e-08	ENSBTAG00000006464	ENSEASG00005018834	ENSCHIG00000014332	GGA1
GENEID2234	15.8751	3.40761	0.581159	5.86348	4.5327e-09	8.36708e-08	ENSBTAG00000009677	ENSEASG00005009729	ENSCHIG00000008072	PARP10
GENEID4588	13.8789	3.93091	0.670704	5.86086	4.60473e-09	8.4211e-08	ENSBTAG00000020115	ENSEASG00005004208	ENSCHIG00000025255	UBE2O
GENEID4444	23.6723	-2.83405	0.483494	-5.86161	4.5839e-09	8.4211e-08	ENSBTAG00000019511	ENSEASG00005019289	ENSCHIG00000021825	CDC123
GENEID3664	115.803	1.23047	0.209931	5.86132	4.59209e-09	8.4211e-08	ENSBTAG00000015980	ENSEASG00005005890	ENSCHIG00000018422	FASN
GENEID99	19.1889	-3.35303	0.572392	-5.85793	4.68683e-09	8.54479e-08	ENSBTAG00000000347	ENSEASG00005000750	ENSCHIG00000013365	RHOG
GENEID3819	20.5255	-2.99663	0.511687	-5.85636	4.73111e-09	8.59897e-08	ENSBTAG00000016683	ENSEASG00005002070	ENSCHIG00000010157	NFKBIA
GENEID1318	39.1537	1.81433	0.310071	5.85134	4.87629e-09	8.83566e-08	ENSBTAG00000005542	ENSEASG00005010751	ENSCHIG00000014467	EPS15
GENEID4783	14.5668	5.40233	0.923468	5.85004	4.91445e-09	8.8505e-08	ENSBTAG00000020944	ENSEASG00005000648	ENSCHIG00000021797	PIEZO1
GENEID3262	38.8558	1.90279	0.325255	5.85016	4.91109e-09	8.8505e-08	ENSBTAG00000014202	ENSEASG00005000658	ENSCHIG00000025420	CDK5RAP3
GENEID633	26.7918	-2.44497	0.418183	-5.84664	5.01614e-09	9.00619e-08	ENSBTAG00000002591	ENSEASG00005018660	ENSCHIG00000019730	GLTP
GENEID5160	13.596	3.81201	0.652582	5.84142	5.17573e-09	9.26456e-08	ENSBTAG00000026403	ENSEASG00005000963	ENSCHIG00000017639	CREBBP
GENEID2223	28.3763	-2.28156	0.390748	-5.83895	5.25316e-09	9.37475e-08	ENSBTAG00000009636	ENSEASG00005020713	ENSCHIG00000022662	SLC7A6OS
GENEID2917	18.881	-3.653	0.625779	-5.83753	5.29818e-09	9.42661e-08	ENSBTAG00000012699	ENSEASG00005008684	ENSCHIG00000015253	EXOSC1
GENEID4483	22.098	2.44711	0.419252	5.83685	5.31955e-09	9.43621e-08	ENSBTAG00000019667	ENSEASG00005017961	ENSCHIG00000012732	RNF187
GENEID2135	21.6561	2.7303	0.468038	5.83349	5.42788e-09	9.59955e-08	ENSBTAG00000009279	ENSEASG00005011073	ENSCHIG00000021316	TNKS2
GENEID2360	22.2988	2.46831	0.42329	5.83125	5.50136e-09	9.63255e-08	ENSBTAG00000010275	ENSEASG00005022380	ENSCHIG00000012199	WASHC5
GENEID5687	17.7697	3.2955	0.56507	5.83201	5.47633e-09	9.63255e-08	ENSBTAG00000047004	ENSEASG00005021033	ENSCHIG00000017252	UMAD1
GENEID3505	47.3228	1.69601	0.290862	5.831	5.50963e-09	9.63255e-08	ENSBTAG00000015249	ENSEASG00005004276	ENSCHIG00000026540	B4GALT1
GENEID3584	34.1006	1.91094	0.327724	5.83093	5.51177e-09	9.63255e-08	ENSBTAG00000015572	ENSEASG00005018383	ENSCHIG00000004810	YTHDC1
GENEID813	17.9567	2.98444	0.512217	5.82652	5.65961e-09	9.86175e-08	ENSBTAG00000003268	ENSEASG00005013348	ENSCHIG00000016410	PELO
GENEID788	18.2592	3.09561	0.53143	5.82505	5.7095e-09	9.91942e-08	ENSBTAG00000003171	ENSEASG00005011001	ENSCHIG00000023742	SHANK2
GENEID3251	20.9784	-2.85412	0.490329	-5.82082	5.85604e-09	1.01442e-07	ENSBTAG00000014146	ENSEASG00005022278	ENSCHIG00000018924	SPCS3
GENEID2173	13.701	4.97992	0.855648	5.82006	5.88265e-09	1.01605e-07	ENSBTAG00000009453	ENSEASG00005017713	ENSCHIG00000015397	URGCP
GENEID4260	43.7467	-1.84718	0.318	-5.80875	6.29406e-09	1.08394e-07	ENSBTAG00000018742	ENSEASG00005010837	ENSCHIG00000012614	MTCH2
GENEID5221	56.2848	-1.66716	0.287283	-5.8032	6.50614e-09	1.1172e-07	ENSBTAG00000030209	ENSEASG00005005817	ENSCHIG00000021653	ARHGDIA
GENEID1113	49.1918	-1.69052	0.291407	-5.80123	6.58291e-09	1.12711e-07	ENSBTAG00000004651	ENSEASG00005016928	ENSCHIG00000017720	NME1
GENEID5491	21.175	-3.3912	0.585437	-5.79259	6.93084e-09	1.18325e-07	ENSBTAG00000038745	ENSEASG00005005610	ENSCHIG00000002880	CHMP6
GENEID2880	17.1682	7.27154	1.25588	5.79	7.03882e-09	1.19822e-07	ENSBTAG00000012509	ENSEASG00005011791	ENSCHIG00000013926	DYRK1B
GENEID832	23.5518	-2.64071	0.456376	-5.78626	7.1971e-09	1.22165e-07	ENSBTAG00000003362	ENSEASG00005020806	ENSCHIG00000009693	HSP90B1
GENEID2645	31.1371	2.03888	0.352456	5.78477	7.26137e-09	1.22902e-07	ENSBTAG00000011494	ENSEASG00005008316	ENSCHIG00000026825	PYGL
GENEID3465	14.3657	4.55822	0.788617	5.78002	7.46933e-09	1.26061e-07	ENSBTAG00000015098	ENSEASG00005020648	ENSCHIG00000003281	RABEPK
GENEID4934	14.4348	3.95606	0.684672	5.77804	7.55762e-09	1.27188e-07	ENSBTAG00000021713	ENSEASG00005016187	ENSCHIG00000023727	MAMLD1
GENEID5014	32.7373	-2.4985	0.433348	-5.76558	8.13774e-09	1.36561e-07	ENSBTAG00000022027	ENSEASG00005000939	ENSCHIG00000017097	DDT
GENEID1126	21.338	2.69515	0.467914	5.75991	8.41575e-09	1.40827e-07	ENSBTAG00000004738	ENSEASG00005021788	ENSCHIG00000022607	LRRC47
GENEID1444	33.0102	1.9639	0.340997	5.7593	8.44652e-09	1.40942e-07	ENSBTAG00000006070	ENSEASG00005023100	ENSCHIG00000021064	RANBP3
GENEID5295	21.6346	-2.66434	0.462908	-5.75567	8.62993e-09	1.43597e-07	ENSBTAG00000031432	ENSEASG00005012113	ENSCHIG00000010740	LYRM4
GENEID674	24.7993	2.23608	0.389262	5.74441	9.22427e-09	1.53055e-07	ENSBTAG00000002726	ENSEASG00005010589	ENSCHIG00000019893	CDC27
GENEID1496	79.0283	1.35684	0.236224	5.74387	9.25382e-09	1.53116e-07	ENSBTAG00000006270	ENSEASG00005001797	ENSCHIG00000022121	HSP90AA1
GENEID2250	18.7787	3.20623	0.558645	5.73931	9.50645e-09	1.56419e-07	ENSBTAG00000009765	ENSEASG00005013346	ENSCHIG00000016043	MTMR14
GENEID2718	14.2606	4.87145	0.848748	5.73956	9.49202e-09	1.56419e-07	ENSBTAG00000011815	ENSEASG00005013574	ENSCHIG00000022222	SMG9
GENEID2170	16.2731	4.62249	0.806761	5.72969	1.00616e-08	1.65094e-07	ENSBTAG00000009441	ENSEASG00005017682	ENSCHIG00000013732	RBBP6
GENEID4069	17.1819	6.25189	1.09153	5.72764	1.01839e-08	1.66639e-07	ENSBTAG00000017840	ENSEASG00005006215	ENSCHIG00000025797	BAZ2A
GENEID5179	24.4059	-2.63512	0.460534	-5.72188	1.05353e-08	1.71911e-07	ENSBTAG00000026993	ENSEASG00005007959	ENSCHIG00000021197	TMBIM4
GENEID5576	46.6887	-1.68171	0.294138	-5.71743	1.08147e-08	1.75984e-07	ENSBTAG00000044040	ENSEASG00005002470	ENSCHIG00000024190	PDAP1
GENEID1086	20.6072	2.57186	0.45001	5.71513	1.09623e-08	1.77896e-07	ENSBTAG00000004511	ENSEASG00005010031	ENSCHIG00000021915	VAV2
GENEID1775	18.4673	2.83716	0.496672	5.71234	1.11436e-08	1.80342e-07	ENSBTAG00000007595	ENSEASG00005013750	ENSCHIG00000016719	BROX
GENEID5698	14.0314	4.8016	0.840641	5.71183	1.11766e-08	1.80383e-07	ENSBTAG00000047217	ENSEASG00005021554	ENSCHIG00000003115	MED16
GENEID4720	25.7102	-2.57466	0.450958	-5.70931	1.13437e-08	1.82581e-07	ENSBTAG00000020645	ENSEASG00005012095	ENSCHIG00000009812	GNAI2
GENEID92	24.4594	2.40579	0.421495	5.70777	1.14469e-08	1.83742e-07	ENSBTAG00000000320	ENSEASG00005004175	ENSCHIG00000016510	UBAP1
GENEID4627	16.7033	3.47316	0.608818	5.70475	1.16512e-08	1.86074e-07	ENSBTAG00000020282	ENSEASG00005018456	ENSCHIG00000010700	DCTD
GENEID5574	16.5907	2.98363	0.523097	5.70378	1.17182e-08	1.86074e-07	ENSBTAG00000044032	ENSEASG00005005843	ENSCHIG00000018714	KDM2A
GENEID653	25.7907	2.24308	0.393246	5.70402	1.17016e-08	1.86074e-07	ENSBTAG00000002658	ENSEASG00005019841	ENSCHIG00000004568	STAM
GENEID3785	47.3868	1.61111	0.282454	5.70397	1.1705e-08	1.86074e-07	ENSBTAG00000016549	ENSEASG00005005677	ENSCHIG00000019826	CARMIL1
GENEID1107	26.6691	-2.55038	0.447232	-5.70259	1.17999e-08	1.86868e-07	ENSBTAG00000004604	ENSEASG00005005971	ENSCHIG00000018622	CCDC124
GENEID610	19.6307	2.64384	0.463775	5.70069	1.19322e-08	1.88459e-07	ENSBTAG00000002504	ENSEASG00005015622	ENSCHIG00000023111	IREB2
GENEID1381	19.3158	2.96325	0.520351	5.69473	1.2357e-08	1.94648e-07	ENSBTAG00000005815	ENSEASG00005011939	ENSCHIG00000026997	RNF31
GENEID239	14.636	3.34884	0.588108	5.69426	1.23908e-08	1.94661e-07	ENSBTAG00000000895	ENSEASG00005006471	ENSCHIG00000018621	TAF9B
GENEID3663	30.3327	-2.24025	0.393494	-5.69323	1.24658e-08	1.9532e-07	ENSBTAG00000015978	ENSEASG00005007925	ENSCHIG00000020923	ANXA1
GENEID1123	13.4925	4.20478	0.738675	5.69233	1.2532e-08	1.95838e-07	ENSBTAG00000004718	ENSEASG00005023495	ENSCHIG00000011359	PUS7L
GENEID3420	48.0639	-1.66982	0.293436	-5.69057	1.26617e-08	1.97342e-07	ENSBTAG00000014872	ENSEASG00005002253	ENSCHIG00000016609	CAPNS1
GENEID3283	49.8055	-1.68693	0.296532	-5.68887	1.27882e-08	1.98789e-07	ENSBTAG00000014299	ENSEASG00005005492	ENSCHIG00000024084	RHOC
GENEID5319	17.9961	-3.10901	0.546665	-5.68723	1.29117e-08	2.00182e-07	ENSBTAG00000031797	ENSEASG00005012857	ENSCHIG00000018941	MANF
GENEID3869	19.3279	3.59579	0.632581	5.68432	1.31337e-08	2.0309e-07	ENSBTAG00000016878	ENSEASG00005013439	ENSCHIG00000010052	WDR59
GENEID766	47.274	-1.72254	0.303352	-5.67836	1.3599e-08	2.09736e-07	ENSBTAG00000003083	ENSEASG00005019434	ENSCHIG00000020555	SLC50A1
GENEID3349	15.2284	3.5026	0.616923	5.67754	1.36647e-08	2.10202e-07	ENSBTAG00000014576	ENSEASG00005015812	ENSCHIG00000014863	GUCY1A1
GENEID568	10.0324	7.23337	1.2761	5.66834	1.4419e-08	2.21228e-07	ENSBTAG00000002347	ENSEASG00005005993	ENSCHIG00000026065	MAST3
GENEID573	19.7508	-4.42836	0.781558	-5.66607	1.46113e-08	2.23599e-07	ENSBTAG00000002367	ENSEASG00005006081	ENSCHIG00000008542	HCFC1R1
GENEID5171	20.2305	2.58053	0.455519	5.66504	1.4699e-08	2.2436e-07	ENSBTAG00000026716	ENSEASG00005005533	ENSCHIG00000013319	IBTK
GENEID1414	10.4295	7.15392	1.26298	5.6643	1.47624e-08	2.24746e-07	ENSBTAG00000005958	ENSEASG00005015727	ENSCHIG00000026234	PTK2B
GENEID5282	49.4474	-1.60132	0.282771	-5.66295	1.48789e-08	2.25938e-07	ENSBTAG00000031249	ENSEASG00005012153	ENSCHIG00000018602	PSMG4
GENEID5066	15.8506	4.59442	0.811492	5.6617	1.49885e-08	2.27017e-07	ENSBTAG00000023933	ENSEASG00005018427	ENSCHIG00000020286	SEC16A
GENEID3144	12.6752	4.8658	0.85983	5.65903	1.52229e-08	2.29979e-07	ENSBTAG00000013658	ENSEASG00005018526	ENSCHIG00000004284	ERC1
GENEID1251	13.754	4.30355	0.760895	5.65591	1.55023e-08	2.33154e-07	ENSBTAG00000005246	ENSEASG00005005081	ENSCHIG00000009546	DIP2B
GENEID267	14.1121	3.97348	0.702604	5.65537	1.55515e-08	2.33154e-07	ENSBTAG00000001037	ENSEASG00005018263	ENSCHIG00000023718	MAP4K2
GENEID3537	32.8903	-1.94181	0.343342	-5.65561	1.55297e-08	2.33154e-07	ENSBTAG00000015368	ENSEASG00005002775	ENSCHIG00000024623	SEPTIN4
GENEID4881	72.907	-1.37625	0.243404	-5.65418	1.56588e-08	2.34169e-07	ENSBTAG00000021455	ENSEASG00005004340	ENSCHIG00000024457	CFL1
GENEID2128	15.8538	3.70529	0.65554	5.65227	1.58339e-08	2.36189e-07	ENSBTAG00000009242	ENSEASG00005007611	ENSCHIG00000003741	ZNF638
GENEID4400	19.3058	2.75069	0.486821	5.65031	1.60155e-08	2.38296e-07	ENSBTAG00000019312	ENSEASG00005005976	ENSCHIG00000022175	TFCP2
GENEID3416	14.3142	5.35391	0.947681	5.64949	1.60928e-08	2.38845e-07	ENSBTAG00000014850	ENSEASG00005008632	ENSCHIG00000013538	GPN2
GENEID2194	29.3947	2.12426	0.376043	5.64898	1.61401e-08	2.38947e-07	ENSBTAG00000009500	ENSEASG00005005392	ENSCHIG00000009169	KDM1A
GENEID3259	44.9085	1.65669	0.293385	5.64681	1.63456e-08	2.41384e-07	ENSBTAG00000014175	ENSEASG00005014608	ENSCHIG00000022053	STRAP
GENEID3129	19.3788	-2.91335	0.516098	-5.64496	1.65223e-08	2.43384e-07	ENSBTAG00000013600	ENSEASG00005006069	ENSCHIG00000005726	PSMG1
GENEID773	20.5929	2.64024	0.467792	5.64405	1.66098e-08	2.43955e-07	ENSBTAG00000003098	ENSEASG00005003279	ENSCHIG00000020299	MTDH
GENEID2129	34.984	-2.04487	0.362327	-5.6437	1.66436e-08	2.43955e-07	ENSBTAG00000009246	ENSEASG00005008344	ENSCHIG00000021755	DPY30
GENEID2821	20.7706	-6.95833	1.23353	-5.64099	1.69077e-08	2.47212e-07	ENSBTAG00000012249	ENSEASG00005000660	ENSCHIG00000008261	PRR15L
GENEID3291	15.5703	3.95384	0.701025	5.64009	1.6996e-08	2.47889e-07	ENSBTAG00000014351	ENSEASG00005016676	ENSCHIG00000006777	EIF2AK4
GENEID552	17.9955	3.55987	0.63148	5.63734	1.72698e-08	2.50645e-07	ENSBTAG00000002267	ENSEASG00005016954	ENSCHIG00000019765	ANKRD40
GENEID5045	128.646	-1.1289	0.20024	-5.63773	1.72311e-08	2.50645e-07	ENSBTAG00000023343	ENSEASG00005020779	ENSCHIG00000025540	RPL28
GENEID890	55.0458	1.49793	0.266069	5.62986	1.80352e-08	2.61113e-07	ENSBTAG00000003619	ENSEASG00005009700	ENSCHIG00000025536	SEC24D
GENEID5761	15.5216	3.48508	0.619171	5.62861	1.81663e-08	2.62368e-07	ENSBTAG00000048747	ENSEASG00005019472	ENSCHIG00000018344	KIF1B
GENEID2212	18.2931	2.70203	0.481446	5.61233	1.99622e-08	2.87602e-07	ENSBTAG00000009578	ENSEASG00005021317	ENSCHIG00000013943	PTK2
GENEID416	15.923	6.98161	1.2441	5.61178	2.00257e-08	2.87815e-07	ENSBTAG00000001693	ENSEASG00005016266	ENSCHIG00000023793	RPAP1
GENEID4286	12.7005	4.90313	0.874958	5.60385	2.09645e-08	2.99764e-07	ENSBTAG00000018852	ENSEASG00005015194	ENSCHIG00000024660	APC
GENEID558	13.0271	5.32675	0.950629	5.60339	2.10195e-08	2.99764e-07	ENSBTAG00000002287	ENSEASG00005014832	ENSCHIG00000021000	CHD9
GENEID5844	12.6605	4.50126	0.803357	5.60306	2.10601e-08	2.99764e-07	ENSBTAG00000052417	ENSEASG00005008234	ENSCHIG00000022445	THAP2
GENEID3350	45.0212	-1.74223	0.310934	-5.6032	2.10429e-08	2.99764e-07	ENSBTAG00000014579	ENSEASG00005002874	ENSCHIG00000014263	MRPL34
GENEID1045	9.83399	-7.27391	1.29916	-5.59894	2.15662e-08	3.0623e-07	ENSBTAG00000004318	ENSEASG00005015209	ENSCHIG00000012000	ARL3
GENEID464	17.886	-6.08971	1.08787	-5.5978	2.17084e-08	3.0751e-07	ENSBTAG00000001862	ENSEASG00005020634	ENSCHIG00000014943	PPP2R2B
GENEID2273	11.9815	4.19518	0.749689	5.59589	2.19496e-08	3.10183e-07	ENSBTAG00000009881	ENSEASG00005003299	ENSCHIG00000013273	ENTPD6
GENEID3026	38.0521	2.33177	0.416845	5.59385	2.22093e-08	3.13104e-07	ENSBTAG00000013099	ENSEASG00005009946	ENSCHIG00000009042	ALDOC
GENEID5207	22.097	2.37366	0.424376	5.59329	2.22801e-08	3.13354e-07	ENSBTAG00000027924	ENSEASG00005013319	ENSCHIG00000021028	SNX18
GENEID1944	17.8568	4.54523	0.812877	5.59154	2.25071e-08	3.15196e-07	ENSBTAG00000008350	ENSEASG00005021248	ENSCHIG00000026513	KLHL21
GENEID5870	29.3033	2.16065	0.386421	5.59145	2.25178e-08	3.15196e-07	ENSBTAG00000053687	ENSEASG00005004988	ENSCHIG00000014851	MRPL11
GENEID683	32.6073	-2.11213	0.377842	-5.58998	2.271e-08	3.17135e-07	ENSBTAG00000002746	ENSEASG00005004735	ENSCHIG00000012972	OSTF1
GENEID46	13.0036	4.07179	0.730106	5.57699	2.44718e-08	3.40932e-07	ENSBTAG00000000149	ENSEASG00005019902	ENSCHIG00000023695	USP40
GENEID5783	26.8643	-2.34644	0.420884	-5.57503	2.4749e-08	3.43981e-07	ENSBTAG00000049588	ENSEASG00005002787	ENSCHIG00000026783	SUPT4H1
GENEID2038	18.4063	-3.19684	0.574448	-5.56508	2.62037e-08	3.63346e-07	ENSBTAG00000008765	ENSEASG00005015181	ENSCHIG00000009849	PRADC1
GENEID3381	52.2258	-1.56987	0.282371	-5.55959	2.70404e-08	3.7407e-07	ENSBTAG00000014724	ENSEASG00005014096	ENSCHIG00000012317	EIF4A2
GENEID2802	38.54	-1.89164	0.340331	-5.55822	2.72533e-08	3.76133e-07	ENSBTAG00000012146	ENSEASG00005005876	ENSCHIG00000012800	PPP1CA
GENEID2598	24.8138	-2.47732	0.445915	-5.55558	2.76691e-08	3.80982e-07	ENSBTAG00000011311	ENSEASG00005008148	ENSCHIG00000014512	CCDC12
GENEID879	15.2621	-4.17644	0.752442	-5.55052	2.84828e-08	3.91274e-07	ENSBTAG00000003578	ENSEASG00005008874	ENSCHIG00000020911	DPCD
GENEID152	21.8704	2.87049	0.517509	5.54674	2.91052e-08	3.98896e-07	ENSBTAG00000000548	ENSEASG00005008795	ENSCHIG00000022726	KLHDC10
GENEID528	46.1606	1.74811	0.315389	5.54272	2.97813e-08	4.07217e-07	ENSBTAG00000002148	ENSEASG00005004604	ENSCHIG00000014720	RAB3D
GENEID3171	16.0351	3.38874	0.611844	5.53857	3.04959e-08	4.16025e-07	ENSBTAG00000013824	ENSEASG00005020725	ENSCHIG00000000478	WWC3
GENEID1815	115.315	-1.14292	0.206494	-5.53488	3.11434e-08	4.22905e-07	ENSBTAG00000007737	ENSEASG00005006260	ENSCHIG00000024401	UBA52
GENEID2336	44.159	-1.66472	0.300768	-5.53489	3.1142e-08	4.22905e-07	ENSBTAG00000010157	ENSEASG00005018756	ENSCHIG00000026278	TOMM22
GENEID817	25.9978	-2.39908	0.433894	-5.52919	3.21722e-08	4.35874e-07	ENSBTAG00000003294	ENSEASG00005008925	ENSCHIG00000023474	MRPL43
GENEID3180	35.8032	1.75874	0.318212	5.52696	3.2583e-08	4.40429e-07	ENSBTAG00000013869	ENSEASG00005019991	ENSCHIG00000013947	SH3BP4
GENEID301	25.7016	2.97635	0.538664	5.52543	3.28686e-08	4.43275e-07	ENSBTAG00000001186	ENSEASG00005012656	ENSCHIG00000018803	SH2D4A
GENEID1531	31.285	-2.06083	0.373041	-5.52442	3.30585e-08	4.44821e-07	ENSBTAG00000006423	ENSEASG00005001560	ENSCHIG00000015826	PHF5A
GENEID2642	18.2612	2.89836	0.52488	5.52195	3.35262e-08	4.50089e-07	ENSBTAG00000011479	ENSEASG00005009597	ENSCHIG00000013342	INPP5K
GENEID3424	84.3336	-1.29237	0.234154	-5.51932	3.40317e-08	4.55839e-07	ENSBTAG00000014883	ENSEASG00005018682	ENSCHIG00000021470	GABARAP
GENEID2971	51.7989	-1.63862	0.29695	-5.51816	3.42574e-08	4.57825e-07	ENSBTAG00000012890	ENSEASG00005019560	ENSCHIG00000026853	SLC25A3
GENEID5218	16.7681	-4.47611	0.812427	-5.50955	3.59746e-08	4.79688e-07	ENSBTAG00000030168	ENSEASG00005000487	ENSCHIG00000006682	MIF4GD
GENEID120	15.4549	4.76133	0.864514	5.50752	3.63932e-08	4.84177e-07	ENSBTAG00000000422	ENSEASG00005002107	ENSCHIG00000016422	TSHZ1
GENEID5577	14.2692	3.26643	0.593571	5.50301	3.73352e-08	4.95594e-07	ENSBTAG00000044044	ENSEASG00005018895	ENSCHIG00000017027	CLOCK
GENEID4422	12.4753	5.26493	0.957544	5.49837	3.8331e-08	5.0767e-07	ENSBTAG00000019427	ENSEASG00005005182	ENSCHIG00000018335	KIAA0232
GENEID1614	13.3656	4.17675	0.760784	5.49006	4.01792e-08	5.29774e-07	ENSBTAG00000006836	ENSEASG00005007632	ENSCHIG00000018083	FBXO33
GENEID4017	25.4284	2.13922	0.389644	5.4902	4.01485e-08	5.29774e-07	ENSBTAG00000017571	ENSEASG00005014242	ENSCHIG00000022500	PLEKHA5
GENEID1417	28.7194	2.07979	0.378862	5.48957	4.02915e-08	5.30071e-07	ENSBTAG00000005976	ENSEASG00005022837	ENSCHIG00000006708	HSD17B7
GENEID1960	30.3778	-2.07515	0.378111	-5.48819	4.06064e-08	5.33027e-07	ENSBTAG00000008417	ENSEASG00005012226	ENSCHIG00000008498	VPS29
GENEID5753	16.4889	3.09822	0.564762	5.48588	4.11405e-08	5.38841e-07	ENSBTAG00000048379	ENSEASG00005002516	ENSCHIG00000013334	AGAP3
GENEID4397	15.3516	5.08877	0.928023	5.48345	4.17112e-08	5.44903e-07	ENSBTAG00000019299	ENSEASG00005000668	ENSCHIG00000019637	GRHPR
GENEID3125	28.7071	-2.03937	0.371936	-5.48312	4.17879e-08	5.44903e-07	ENSBTAG00000013587	ENSEASG00005001932	ENSCHIG00000019218	TXNL4A
GENEID5787	20.4448	2.40636	0.438908	5.48261	4.19095e-08	5.45284e-07	ENSBTAG00000049731	ENSEASG00005007748	ENSCHIG00000024258	ZKSCAN5
GENEID5707	41.4185	-1.71323	0.312631	-5.48003	4.25246e-08	5.52072e-07	ENSBTAG00000047376	ENSEASG00005007027	ENSCHIG00000014397	PIN4
GENEID3165	17.7787	-4.41989	0.806707	-5.47893	4.27916e-08	5.5432e-07	ENSBTAG00000013776	ENSEASG00005000029	ENSCHIG00000014634	ITPA
GENEID816	16.3008	-3.80221	0.694305	-5.47628	4.34355e-08	5.6143e-07	ENSBTAG00000003288	ENSEASG00005000796	ENSCHIG00000016566	CCZ1
GENEID1121	19.1842	3.1981	0.584218	5.47415	4.39609e-08	5.66981e-07	ENSBTAG00000004709	ENSEASG00005012786	ENSCHIG00000013958	MAPK9
GENEID4592	26.1841	-2.44313	0.446562	-5.47099	4.47528e-08	5.75936e-07	ENSBTAG00000020123	ENSEASG00005010660	ENSCHIG00000017612	AUP1
GENEID384	56.902	-1.51072	0.276228	-5.46911	4.52304e-08	5.80818e-07	ENSBTAG00000001575	ENSEASG00005003012	ENSCHIG00000011230	CALM2
GENEID3185	26.4821	-3.72589	0.681649	-5.46599	4.60319e-08	5.89827e-07	ENSBTAG00000013889	ENSEASG00005017545	ENSCHIG00000024317	TMEM141
GENEID1145	16.2658	-3.21102	0.587544	-5.46516	4.62492e-08	5.91329e-07	ENSBTAG00000004823	ENSEASG00005001655	ENSCHIG00000016097	MRPL35
GENEID566	11.3836	4.61195	0.844134	5.46352	4.66772e-08	5.95513e-07	ENSBTAG00000002328	ENSEASG00005012330	ENSCHIG00000021936	KDM2B
GENEID742	20.4276	2.58044	0.472457	5.46175	4.71458e-08	6.00195e-07	ENSBTAG00000003002	ENSEASG00005021102	ENSCHIG00000016603	WDR75
GENEID5457	17.7724	3.37554	0.618597	5.45677	4.84875e-08	6.15948e-07	ENSBTAG00000037781	ENSEASG00005014344	ENSCHIG00000006792	FKBPL
GENEID2184	23.4108	-2.37054	0.434503	-5.45576	4.87648e-08	6.17467e-07	ENSBTAG00000009483	ENSEASG00005011357	ENSCHIG00000023730	POLR2G
GENEID4958	11.4769	-6.86262	1.25791	-5.45557	4.88162e-08	6.17467e-07	ENSBTAG00000021822	ENSEASG00005012980	ENSCHIG00000000506	ARV1
GENEID1158	18.637	2.52554	0.463181	5.4526	4.964e-08	6.26546e-07	ENSBTAG00000004876	ENSEASG00005008239	ENSCHIG00000000591	RABL2B
GENEID4745	31.1901	-1.89904	0.34848	-5.4495	5.05115e-08	6.36186e-07	ENSBTAG00000020776	ENSEASG00005021615	ENSCHIG00000014151	POLR2E
GENEID1454	25.1936	2.10026	0.385504	5.44809	5.09137e-08	6.39888e-07	ENSBTAG00000006103	ENSEASG00005001514	ENSCHIG00000012853	XRCC6
GENEID251	31.0697	2.00823	0.368776	5.44566	5.16123e-08	6.4729e-07	ENSBTAG00000000974	ENSEASG00005009580	ENSCHIG00000023719	IARS1
GENEID3947	20.5627	-2.91973	0.536613	-5.44104	5.297e-08	6.6291e-07	ENSBTAG00000017213	ENSEASG00005004835	ENSCHIG00000013829	MFAP1
GENEID1233	19.7369	2.81333	0.517101	5.44059	5.31052e-08	6.63197e-07	ENSBTAG00000005160	ENSEASG00005012908	ENSCHIG00000014725	GTF2H1
GENEID310	30.554	2.01247	0.370318	5.43443	5.49708e-08	6.85048e-07	ENSBTAG00000001246	ENSEASG00005006353	ENSCHIG00000017191	ATP1A1
GENEID4063	28.5551	-2.10807	0.387944	-5.43395	5.51195e-08	6.85454e-07	ENSBTAG00000017815	ENSEASG00005021794	ENSCHIG00000008880	STX8
GENEID3800	14.2581	-3.66873	0.675301	-5.43273	5.54974e-08	6.88704e-07	ENSBTAG00000016590	ENSEASG00005018185	ENSCHIG00000023673	NME4
GENEID5085	12.5373	3.45613	0.637074	5.42501	5.79516e-08	7.17652e-07	ENSBTAG00000024603	ENSEASG00005012921	ENSCHIG00000009383	NCOR2
GENEID1579	15.3485	6.02252	1.11023	5.42456	5.80974e-08	7.17953e-07	ENSBTAG00000006663	ENSEASG00005005018	ENSCHIG00000018152	CYTH1
GENEID2786	13.5229	5.02536	0.92651	5.42397	5.82902e-08	7.18831e-07	ENSBTAG00000012095	ENSEASG00005001026	ENSCHIG00000026197	GEMIN5
GENEID5764	32.4491	-2.25242	0.415506	-5.42091	5.92963e-08	7.29715e-07	ENSBTAG00000048824	ENSEASG00005014331	ENSCHIG00000000296	PET100
GENEID1555	17.7628	3.06491	0.565568	5.41916	5.9878e-08	7.33817e-07	ENSBTAG00000006542	ENSEASG00005017191	ENSCHIG00000023058	RABEP2
GENEID3946	69.2861	-1.36094	0.251135	-5.41918	5.9873e-08	7.33817e-07	ENSBTAG00000017212	ENSEASG00005004837	ENSCHIG00000007815	HYPK
GENEID4626	20.2205	2.44711	0.451607	5.41868	6.00423e-08	7.34306e-07	ENSBTAG00000020281	ENSEASG00005008300	ENSCHIG00000024159	NIN
GENEID5648	34.3169	-1.95214	0.360329	-5.41767	6.03822e-08	7.36937e-07	ENSBTAG00000046485	ENSEASG00005004933	ENSCHIG00000015549	RAB1B
GENEID4291	25.7547	2.08205	0.384797	5.41078	6.27492e-08	7.64247e-07	ENSBTAG00000018884	ENSEASG00005020805	ENSCHIG00000015685	RING1
GENEID90	18.1618	2.53217	0.468079	5.4097	6.31287e-08	7.67287e-07	ENSBTAG00000000315	ENSEASG00005017058	ENSCHIG00000000422	ECD
GENEID4481	18.6699	2.77213	0.512547	5.40853	6.35447e-08	7.70757e-07	ENSBTAG00000019662	ENSEASG00005010185	ENSCHIG00000021414	ATXN7L3
GENEID1054	49.4492	-1.60733	0.297489	-5.40299	6.5539e-08	7.93317e-07	ENSBTAG00000004349	ENSEASG00005006002	ENSCHIG00000025258	DAZAP2
GENEID4915	11.6916	4.04377	0.748557	5.40209	6.58706e-08	7.957e-07	ENSBTAG00000021614	ENSEASG00005001757	ENSCHIG00000024257	TASP1
GENEID3751	14.4727	-3.18347	0.589486	-5.40042	6.64863e-08	8.01499e-07	ENSBTAG00000016415	ENSEASG00005019525	ENSCHIG00000017470	LTA4H
GENEID3694	23.7435	-2.80253	0.519215	-5.39762	6.75301e-08	8.12425e-07	ENSBTAG00000016133	ENSEASG00005000432	ENSCHIG00000026974	MRPS7
GENEID4272	38.3216	-1.81387	0.336209	-5.39505	6.85032e-08	8.22456e-07	ENSBTAG00000018803	ENSEASG00005000402	ENSCHIG00000014794	SNF8
GENEID1089	14.1411	3.27779	0.607984	5.39124	6.99748e-08	8.36723e-07	ENSBTAG00000004517	ENSEASG00005000252	ENSCHIG00000011437	TARBP1
GENEID1281	16.0113	-3.80557	0.705867	-5.39134	6.99336e-08	8.36723e-07	ENSBTAG00000005385	ENSEASG00005004714	ENSCHIG00000016402	POP5
GENEID4699	19.0879	-3.38855	0.628696	-5.3898	7.05347e-08	8.40017e-07	ENSBTAG00000020547	ENSEASG00005019531	ENSCHIG00000012576	BCAP31
GENEID3126	44.4771	-1.71176	0.317577	-5.39007	7.04289e-08	8.40017e-07	ENSBTAG00000013589	ENSEASG00005001683	ENSCHIG00000024764	CHMP3
GENEID3833	22.7829	3.18591	0.591215	5.38874	7.09514e-08	8.4328e-07	ENSBTAG00000016740	ENSEASG00005006843	ENSCHIG00000023185	ACLY
GENEID976	12.811	6.77633	1.25825	5.38553	7.22321e-08	8.56777e-07	ENSBTAG00000004015	ENSEASG00005012547	ENSCHIG00000000530	KAT6A
GENEID4735	13.7105	3.33921	0.620676	5.37995	7.4507e-08	8.8199e-07	ENSBTAG00000020726	ENSEASG00005021934	ENSCHIG00000026299	ARHGEF7
GENEID2393	24.8069	2.23148	0.414866	5.37879	7.49882e-08	8.85911e-07	ENSBTAG00000010390	ENSEASG00005019611	ENSCHIG00000015421	SRI
GENEID2141	21.7251	-2.56571	0.477158	-5.37706	7.57127e-08	8.92685e-07	ENSBTAG00000009304	ENSEASG00005021011	ENSCHIG00000006484	PDCD5
GENEID140	17.9893	-2.72166	0.506242	-5.37622	7.60679e-08	8.94117e-07	ENSBTAG00000000504	ENSEASG00005013218	ENSCHIG00000026058	GTF2B
GENEID4749	29.3786	1.88609	0.350833	5.37605	7.61369e-08	8.94117e-07	ENSBTAG00000020782	ENSEASG00005005819	ENSCHIG00000010452	CNOT1
GENEID3147	23.0244	-2.2593	0.42083	-5.36867	7.93174e-08	9.29619e-07	ENSBTAG00000013671	ENSEASG00005007686	ENSCHIG00000010313	UTP14A
GENEID194	15.8914	-5.84588	1.08908	-5.36773	7.97331e-08	9.32641e-07	ENSBTAG00000000717	ENSEASG00005021431	ENSCHIG00000026941	PLPP2
GENEID4847	63.8066	-1.38654	0.258425	-5.36537	8.07844e-08	9.4307e-07	ENSBTAG00000021227	ENSEASG00005000278	ENSCHIG00000026001	ATP5PD
GENEID3979	15.5608	2.72461	0.507914	5.3643	8.12626e-08	9.46781e-07	ENSBTAG00000017401	ENSEASG00005007726	ENSCHIG00000022746	TBK1
GENEID2266	13.361	6.7775	1.26468	5.35907	8.36521e-08	9.72703e-07	ENSBTAG00000009845	ENSEASG00005021276	ENSCHIG00000017297	ITPK1
GENEID3726	20.1641	2.40306	0.448514	5.35781	8.42361e-08	9.7757e-07	ENSBTAG00000016295	ENSEASG00005003941	ENSCHIG00000006046	RPP25L
GENEID1857	17.5815	3.40119	0.635231	5.35425	8.59105e-08	9.95045e-07	ENSBTAG00000007942	ENSEASG00005014551	ENSCHIG00000021933	TENT4B
GENEID1527	41.8935	-1.68595	0.315096	-5.35059	8.76692e-08	1.01343e-06	ENSBTAG00000006414	ENSEASG00005012928	ENSCHIG00000024970	NUTF2
GENEID1694	15.9834	2.74991	0.514175	5.3482	8.88321e-08	1.02487e-06	ENSBTAG00000007236	ENSEASG00005017185	ENSCHIG00000018661	PCM1
GENEID2644	30.9944	2.04175	0.38192	5.34602	8.99099e-08	1.03528e-06	ENSBTAG00000011488	ENSEASG00005009514	ENSCHIG00000017499	PRPF8
GENEID2698	13.5068	3.46653	0.648649	5.34423	9.08026e-08	1.04352e-06	ENSBTAG00000011748	ENSEASG00005012417	ENSCHIG00000021067	SGMS1
GENEID1484	22.0574	2.82599	0.528872	5.34343	9.12035e-08	1.04609e-06	ENSBTAG00000006227	ENSEASG00005015615	ENSCHIG00000014252	IDH3A
GENEID5363	23.563	-5.76047	1.07883	-5.33955	9.31759e-08	1.06665e-06	ENSBTAG00000032872	ENSEASG00005001507	ENSCHIG00000018603	THOC7
GENEID478	27.6197	1.97775	0.370574	5.33699	9.45038e-08	1.07976e-06	ENSBTAG00000001932	ENSEASG00005008333	ENSCHIG00000016047	CRAT
GENEID5644	16.8802	-4.94873	0.928021	-5.33257	9.68348e-08	1.10425e-06	ENSBTAG00000046362	ENSEASG00005014900	ENSCHIG00000016220
GENEID4405	12.6611	3.45386	0.648173	5.32861	9.89662e-08	1.12638e-06	ENSBTAG00000019334	ENSEASG00005004656	ENSCHIG00000015436	KLC2
GENEID3196	13.2628	5.93239	1.11376	5.32646	1.00146e-07	1.13762e-06	ENSBTAG00000013917	ENSEASG00005012920	ENSCHIG00000011921
GENEID4478	110.039	-1.12557	0.211561	-5.3203	1.03596e-07	1.17456e-06	ENSBTAG00000019648	ENSEASG00005012847	ENSCHIG00000015585	RACK1
GENEID2253	35.9942	1.7307	0.325335	5.31975	1.03911e-07	1.17587e-06	ENSBTAG00000009780	ENSEASG00005015829	ENSCHIG00000008326	GTF2I
GENEID1257	24.1963	3.45009	0.648861	5.31714	1.05411e-07	1.19055e-06	ENSBTAG00000005273	ENSEASG00005022039	ENSCHIG00000013024	IL1R1
GENEID995	25.4464	2.10792	0.3967	5.31364	1.07458e-07	1.21137e-06	ENSBTAG00000004114	ENSEASG00005003984	ENSCHIG00000010206	MAP3K11
GENEID1030	22.6055	-2.58353	0.486594	-5.30943	1.09971e-07	1.23733e-06	ENSBTAG00000004268	ENSEASG00005014350	ENSCHIG00000002183	TRAPPC5
GENEID4982	13.662	3.60187	0.678769	5.30647	1.11769e-07	1.25517e-06	ENSBTAG00000021910	ENSEASG00005016897	ENSCHIG00000010626	TBL1XR1
GENEID5777	24.2481	3.03752	0.572559	5.30517	1.12568e-07	1.26174e-06	ENSBTAG00000049402	ENSEASG00005002388	ENSCHIG00000020599	SUMO1
GENEID2196	56.4902	-1.45427	0.274191	-5.30388	1.13368e-07	1.26831e-06	ENSBTAG00000009509	ENSEASG00005000971	ENSCHIG00000013801	NDUFA6
GENEID3681	14.8492	-3.26322	0.615686	-5.30014	1.15716e-07	1.28547e-06	ENSBTAG00000016060	ENSEASG00005010309	ENSCHIG00000017312	CREM
GENEID5802	23.8247	-2.29397	0.432811	-5.30016	1.15699e-07	1.28547e-06	ENSBTAG00000050514	ENSEASG00005020194	ENSCHIG00000015198	ELOC
GENEID596	21.8459	-2.38351	0.449715	-5.30005	1.15773e-07	1.28547e-06	ENSBTAG00000002463	ENSEASG00005016854	ENSCHIG00000024994	NDUFB5
GENEID5513	36.431	-1.81759	0.342909	-5.30051	1.15477e-07	1.28547e-06	ENSBTAG00000039415	ENSEASG00005011974	ENSCHIG00000020746	CHMP4A
GENEID5067	15.5997	-3.19119	0.602299	-5.29834	1.16861e-07	1.29511e-06	ENSBTAG00000023947	ENSEASG00005008664	ENSCHIG00000014474	AVPI1
GENEID1624	19.408	-2.71193	0.512114	-5.29557	1.18644e-07	1.31242e-06	ENSBTAG00000006881	ENSEASG00005018635	ENSCHIG00000017359	SLC35B1
GENEID422	22.9144	-2.2673	0.428259	-5.29422	1.19529e-07	1.31973e-06	ENSBTAG00000001710	ENSEASG00005006179	ENSCHIG00000015869	CMTM8
GENEID5832	20.7166	-2.40538	0.454447	-5.29297	1.20343e-07	1.32624e-06	ENSBTAG00000051972	ENSEASG00005023317	ENSCHIG00000026165	CEBPB
GENEID2116	17.4497	-6.53676	1.23673	-5.2855	1.2536e-07	1.37896e-06	ENSBTAG00000009200	ENSEASG00005000905	ENSCHIG00000005280	PAM16
GENEID5368	16.6967	-3.27761	0.620853	-5.27921	1.29745e-07	1.42455e-06	ENSBTAG00000033015	ENSEASG00005004596	ENSCHIG00000007917	FAHD1
GENEID4824	27.6997	2.02115	0.382902	5.27851	1.30239e-07	1.42732e-06	ENSBTAG00000021128	ENSEASG00005000389	ENSCHIG00000023797	ADD1
GENEID2061	33.2062	1.7705	0.335452	5.27794	1.30646e-07	1.42912e-06	ENSBTAG00000008883	ENSEASG00005010907	ENSCHIG00000013026	ZNF207
GENEID5183	21.8325	-4.80571	0.910819	-5.27625	1.31851e-07	1.43964e-06	ENSBTAG00000027069	ENSEASG00005006977	ENSCHIG00000006828	RAMAC
GENEID5031	16.676	4.1549	0.78782	5.27392	1.33537e-07	1.45536e-06	ENSBTAG00000022721	ENSEASG00005007597	ENSCHIG00000022960	SLC25A38
GENEID2461	38.1018	1.66103	0.315102	5.27141	1.35383e-07	1.47276e-06	ENSBTAG00000010658	ENSEASG00005001615	ENSCHIG00000000397	PFKL
GENEID2007	41.9021	2.12474	0.403167	5.27013	1.36327e-07	1.4803e-06	ENSBTAG00000008635	ENSEASG00005014748	ENSCHIG00000019289	SULT1A1
GENEID5199	33.0498	1.95311	0.370699	5.26873	1.37369e-07	1.48888e-06	ENSBTAG00000027626	ENSEASG00005010453	ENSCHIG00000000610	GOLGA7
GENEID3421	48.427	-1.68224	0.319315	-5.26827	1.37714e-07	1.48989e-06	ENSBTAG00000014873	ENSEASG00005000208	ENSCHIG00000011177	COA5
GENEID5202	19.5857	3.50478	0.665332	5.26772	1.38132e-07	1.49167e-06	ENSBTAG00000027711	ENSEASG00005002503	ENSCHIG00000013902	YIF1B
GENEID2364	17.4092	3.93467	0.747261	5.26546	1.3984e-07	1.50618e-06	ENSBTAG00000010292	ENSEASG00005011280	ENSCHIG00000018157	SYNRG
GENEID447	21.6154	2.25497	0.428273	5.26527	1.39985e-07	1.50618e-06	ENSBTAG00000001810	ENSEASG00005023504	ENSCHIG00000016618	SCAF11
GENEID1394	237.131	-0.913286	0.173503	-5.2638	1.41106e-07	1.51273e-06	ENSBTAG00000005859	ENSEASG00005000118	ENSCHIG00000021449	LALBA
GENEID4873	52.8664	-1.51318	0.287456	-5.26403	1.40935e-07	1.51273e-06	ENSBTAG00000021395	ENSEASG00005011928	ENSCHIG00000009755	PSME1
GENEID457	13.4609	3.87949	0.73718	5.2626	1.42029e-07	1.51987e-06	ENSBTAG00000001842	ENSEASG00005005317	ENSCHIG00000009359	GSTM3
GENEID1393	12.7429	3.96767	0.754679	5.25742	1.46087e-07	1.56047e-06	ENSBTAG00000005847	ENSEASG00005005236	ENSCHIG00000013173	ROCK2
GENEID178	48.4561	-1.61217	0.306849	-5.25397	1.48855e-07	1.58716e-06	ENSBTAG00000000678	ENSEASG00005006284	ENSCHIG00000017250	CSDE1
GENEID2564	12.4285	5.01327	0.955216	5.24832	1.53496e-07	1.6337e-06	ENSBTAG00000011149	ENSEASG00005015266	ENSCHIG00000022519	SIGIRR
GENEID696	26.483	1.99998	0.381117	5.24769	1.54018e-07	1.6363e-06	ENSBTAG00000002813	ENSEASG00005005314	ENSCHIG00000024669	GAB1
GENEID100	8.39151	-6.82062	1.30075	-5.24359	1.57481e-07	1.66811e-06	ENSBTAG00000000355	ENSEASG00005005766	ENSCHIG00000016238	OXLD1
GENEID775	39.1776	-1.74409	0.332621	-5.24348	1.57577e-07	1.66811e-06	ENSBTAG00000003109	ENSEASG00005017162	ENSCHIG00000012734	ITM2B
GENEID5664	18.986	-2.58495	0.49314	-5.2418	1.59014e-07	1.68031e-06	ENSBTAG00000046644	ENSEASG00005007084	ENSCHIG00000004808	HRAS
GENEID5385	22.4174	-2.38751	0.455593	-5.24045	1.60182e-07	1.68963e-06	ENSBTAG00000033395	ENSEASG00005000399	ENSCHIG00000017912	C25H16orf91
GENEID1939	13.0189	4.84846	0.925395	5.23934	1.61153e-07	1.69685e-06	ENSBTAG00000008329	ENSEASG00005023300	ENSCHIG00000018333	CYTIP
GENEID1476	8.16843	6.72545	1.28395	5.23807	1.62264e-07	1.7055e-06	ENSBTAG00000006193	ENSEASG00005014286	ENSCHIG00000021382	IRAK2
GENEID812	30.4533	1.78751	0.341291	5.23748	1.62783e-07	1.70792e-06	ENSBTAG00000003265	ENSEASG00005014960	ENSCHIG00000020008	ADD3
GENEID1214	13.7816	-6.5452	1.25043	-5.23435	1.65564e-07	1.73402e-06	ENSBTAG00000005068	ENSEASG00005021413	ENSCHIG00000013298	COMMD2
GENEID4461	14.3623	3.80938	0.728416	5.22969	1.69798e-07	1.77522e-06	ENSBTAG00000019574	ENSEASG00005021298	ENSCHIG00000016446	MAPK12
GENEID5175	10.7194	3.78809	0.725181	5.22365	1.75432e-07	1.83087e-06	ENSBTAG00000026915	ENSEASG00005021225	ENSCHIG00000021097	NEK1
GENEID4310	16.7868	2.75798	0.528057	5.22289	1.76156e-07	1.83519e-06	ENSBTAG00000018945	ENSEASG00005011287	ENSCHIG00000007539	AMOTL1
GENEID1620	26.8582	-2.36509	0.452902	-5.22208	1.76921e-07	1.83992e-06	ENSBTAG00000006852	ENSEASG00005000094	ENSCHIG00000025445	ACYP2
GENEID1061	19.7775	2.45879	0.471156	5.21862	1.80258e-07	1.87132e-06	ENSBTAG00000004380	ENSEASG00005005423	ENSCHIG00000016058	STAT2
GENEID4372	11.7527	4.88848	0.937034	5.21697	1.81872e-07	1.88147e-06	ENSBTAG00000019197	ENSEASG00005019180	ENSCHIG00000014086	TASOR2
GENEID2278	24.4664	-2.1349	0.409214	-5.21706	1.81781e-07	1.88147e-06	ENSBTAG00000009899	ENSEASG00005007485	ENSCHIG00000023896	CHID1
GENEID1475	80.6932	-1.22581	0.234981	-5.21662	1.82217e-07	1.88174e-06	ENSBTAG00000006189	ENSEASG00005005734	ENSCHIG00000026676	ACTG1
GENEID2876	37.0021	1.63696	0.313856	5.21563	1.83192e-07	1.88851e-06	ENSBTAG00000012497	ENSEASG00005010927	ENSCHIG00000013092	KHDRBS1
GENEID2955	11.6785	6.63234	1.2725	5.21204	1.86778e-07	1.92212e-06	ENSBTAG00000012833	ENSEASG00005021527	ENSCHIG00000020721	ATG2B
GENEID1000	15.9981	-2.89372	0.55525	-5.21157	1.87254e-07	1.92366e-06	ENSBTAG00000004126	ENSEASG00005012340	ENSCHIG00000018923	MLF1
GENEID2926	31.6204	-2.10058	0.403123	-5.21076	1.8807e-07	1.9287e-06	ENSBTAG00000012739	ENSEASG00005015362	ENSCHIG00000027244	C1QBP
GENEID3963	30.4206	-1.89122	0.363029	-5.20955	1.89295e-07	1.9379e-06	ENSBTAG00000017298	ENSEASG00005013879	ENSCHIG00000016553	AAMDC
GENEID4575	26.2966	2.08981	0.401188	5.20905	1.89811e-07	1.93914e-06	ENSBTAG00000020047	ENSEASG00005011829	ENSCHIG00000014224	MON1A
GENEID4741	16.2547	3.00246	0.576421	5.20879	1.90073e-07	1.93914e-06	ENSBTAG00000020754	ENSEASG00005006227	ENSCHIG00000018756	ZNF526
GENEID442	20.0861	2.37772	0.456664	5.20671	1.92215e-07	1.95761e-06	ENSBTAG00000001786	ENSEASG00005015625	ENSCHIG00000022515	HYKK
GENEID2305	26.1956	1.91519	0.367941	5.20516	1.93831e-07	1.97067e-06	ENSBTAG00000009990	ENSEASG00005000338	ENSCHIG00000018388	EPS15L1
GENEID4026	38.5278	1.71567	0.329725	5.20333	1.95746e-07	1.98672e-06	ENSBTAG00000017626	ENSEASG00005007343	ENSCHIG00000021854	GFPT1
GENEID131	20.2829	2.90984	0.559381	5.20189	1.97271e-07	1.99877e-06	ENSBTAG00000000455	ENSEASG00005012698	ENSCHIG00000005919	CREBZF
GENEID3440	95.059	-1.15365	0.221857	-5.2	1.99289e-07	2.01575e-06	ENSBTAG00000014971	ENSEASG00005018089	ENSCHIG00000015002	SEC61G
GENEID28	24.349	2.02398	0.389399	5.1977	2.01768e-07	2.03552e-06	ENSBTAG00000000092	ENSEASG00005008969	ENSCHIG00000015131	HIF1AN
GENEID4250	14.351	3.95006	0.759985	5.19755	2.01932e-07	2.03552e-06	ENSBTAG00000018704	ENSEASG00005010229	ENSCHIG00000008206	BTG3
GENEID4988	17.0635	-3.30456	0.635849	-5.19709	2.02433e-07	2.03709e-06	ENSBTAG00000021931	ENSEASG00005017906	ENSCHIG00000019869	C19H17orf49
GENEID1936	17.0466	3.17167	0.610626	5.19414	2.05673e-07	2.06618e-06	ENSBTAG00000008313	ENSEASG00005006160	ENSCHIG00000022291	KLF15
GENEID5232	34.5833	-1.77826	0.342443	-5.19285	2.07098e-07	2.07696e-06	ENSBTAG00000030384	ENSEASG00005009904	ENSCHIG00000005972	SURF1
GENEID5825	13.3136	-4.85168	0.934375	-5.19243	2.07565e-07	2.07812e-06	ENSBTAG00000051618	ENSEASG00005001992	ENSCHIG00000008463	PET117
GENEID2964	20.8753	2.67712	0.515778	5.19046	2.09772e-07	2.09666e-06	ENSBTAG00000012867	ENSEASG00005010943	ENSCHIG00000026604	TXLNA
GENEID1847	64.4782	-1.39631	0.269051	-5.18977	2.10554e-07	2.10092e-06	ENSBTAG00000007900	ENSEASG00005016906	ENSCHIG00000022425	FIS1
GENEID2413	40.3168	-1.79259	0.345489	-5.18856	2.11922e-07	2.111e-06	ENSBTAG00000010481	ENSEASG00005011185	ENSCHIG00000006820	UBXN1
GENEID3915	11.3773	3.64092	0.702568	5.18231	2.19159e-07	2.17575e-06	ENSBTAG00000017082	ENSEASG00005016825	ENSCHIG00000023541	POR
GENEID5071	20.659	4.28921	0.827637	5.18247	2.18965e-07	2.17575e-06	ENSBTAG00000024042	ENSEASG00005005538	ENSCHIG00000025946	MORN2
GENEID1719	13.7781	5.73584	1.1071	5.18095	2.20761e-07	2.18798e-06	ENSBTAG00000007364	ENSEASG00005000763	ENSCHIG00000017062	PMS2
GENEID3403	12.8795	5.83016	1.12553	5.17994	2.21957e-07	2.19615e-06	ENSBTAG00000014799	ENSEASG00005000330	ENSCHIG00000025430	ARMC7
GENEID5367	14.1054	5.7099	1.10266	5.17832	2.23895e-07	2.20792e-06	ENSBTAG00000033010	ENSEASG00005007876	ENSCHIG00000017374	TTC27
GENEID5523	10.5786	4.45089	0.859482	5.17857	2.23595e-07	2.20792e-06	ENSBTAG00000039705	ENSEASG00005010190	ENSCHIG00000024906	HGH1
GENEID1127	15.1242	3.2223	0.622393	5.17727	2.25157e-07	2.21298e-06	ENSBTAG00000004745	ENSEASG00005007865	ENSCHIG00000022044	NAA15
GENEID3374	31.0813	-1.96261	0.379061	-5.17756	2.24807e-07	2.21298e-06	ENSBTAG00000014694	ENSEASG00005000689	ENSCHIG00000021425	JTB
GENEID4654	20.1825	-2.37284	0.458419	-5.17614	2.26524e-07	2.22272e-06	ENSBTAG00000020371	ENSEASG00005023374	ENSCHIG00000017449	ACOT8
GENEID2478	26.5277	-2.17912	0.42148	-5.17015	2.339e-07	2.2875e-06	ENSBTAG00000010734	ENSEASG00005011988	ENSCHIG00000022082	NOP16
GENEID2112	26.673	1.97197	0.381404	5.17029	2.33735e-07	2.2875e-06	ENSBTAG00000009181	ENSEASG00005015002	ENSCHIG00000016158	INPP5A
GENEID4420	15.4226	2.79475	0.541026	5.16565	2.39601e-07	2.33938e-06	ENSBTAG00000019414	ENSEASG00005012601	ENSCHIG00000019524	CLK4
GENEID4292	12.3522	3.56835	0.690835	5.16527	2.40092e-07	2.3403e-06	ENSBTAG00000018887	ENSEASG00005001738	ENSCHIG00000008341	IPO13
GENEID5021	21.485	2.28247	0.441969	5.16433	2.41298e-07	2.34818e-06	ENSBTAG00000022242	ENSEASG00005004993	ENSCHIG00000003957	DPP3
GENEID1267	6.88152	6.72412	1.30217	5.16379	2.42001e-07	2.35116e-06	ENSBTAG00000005339	ENSEASG00005003487	ENSCHIG00000009242	VEGFA
GENEID5333	24.6306	-2.27418	0.440547	-5.16218	2.44094e-07	2.36759e-06	ENSBTAG00000032021	ENSEASG00005013049	ENSCHIG00000019125	RALB
GENEID3241	18.6658	-2.64154	0.512289	-5.15635	2.51804e-07	2.43837e-06	ENSBTAG00000014101	ENSEASG00005000250	ENSCHIG00000016515	TSR3
GENEID293	10.3246	5.00497	0.972107	5.14858	2.62464e-07	2.53744e-06	ENSBTAG00000001146	ENSEASG00005009533	ENSCHIG00000013280	HIVEP2
GENEID328	11.9065	3.46622	0.673434	5.14708	2.64572e-07	2.54947e-06	ENSBTAG00000001323	ENSEASG00005018183	ENSCHIG00000015858	CENPC
GENEID5779	12.2849	-3.93686	0.764864	-5.14714	2.64482e-07	2.54947e-06	ENSBTAG00000049482	ENSEASG00005018395	ENSCHIG00000020745	ANTKMT
GENEID4573	16.3045	-2.58105	0.502083	-5.14068	2.73747e-07	2.63359e-06	ENSBTAG00000020035	ENSEASG00005006153	ENSCHIG00000021307	RCAN1
GENEID835	35.2952	-1.78914	0.348292	-5.13689	2.79317e-07	2.6828e-06	ENSBTAG00000003388	ENSEASG00005020416	ENSCHIG00000014190	DPM2
GENEID1102	31.9559	1.78682	0.347862	5.13658	2.79786e-07	2.68295e-06	ENSBTAG00000004593	ENSEASG00005005985	ENSCHIG00000021091	TOP2B
GENEID5643	10.2735	4.92485	0.958927	5.13579	2.8096e-07	2.68984e-06	ENSBTAG00000046359	ENSEASG00005007145	ENSCHIG00000008005	PHRF1
GENEID3659	35.882	-1.76715	0.344109	-5.13545	2.81472e-07	2.69038e-06	ENSBTAG00000015972	ENSEASG00005003384	ENSCHIG00000010625	GLRX2
GENEID2758	11.536	3.94904	0.769185	5.13406	2.83564e-07	2.706e-06	ENSBTAG00000011964	ENSEASG00005008747	ENSCHIG00000022192	DIS3L2
GENEID1726	22.4809	3.06575	0.597386	5.13194	2.86778e-07	2.73225e-06	ENSBTAG00000007386	ENSEASG00005000131	ENSCHIG00000027249	NUDCD1
GENEID677	15.8936	3.39479	0.661619	5.13104	2.88149e-07	2.74089e-06	ENSBTAG00000002730	ENSEASG00005016324	ENSCHIG00000025755	ELP3
GENEID3913	28.1435	1.91319	0.372927	5.13021	2.89421e-07	2.74857e-06	ENSBTAG00000017072	ENSEASG00005016142	ENSCHIG00000012248	ZNF384
GENEID4499	15.7424	-4.66428	0.909416	-5.12887	2.91483e-07	2.76371e-06	ENSBTAG00000019716	ENSEASG00005016569	ENSCHIG00000020142	CXCL8
GENEID2073	15.9177	-3.45195	0.673162	-5.12797	2.92885e-07	2.77255e-06	ENSBTAG00000008962	ENSEASG00005022900	ENSCHIG00000015308	MRPL50
GENEID3871	14.0741	4.35536	0.849499	5.12697	2.94435e-07	2.78031e-06	ENSBTAG00000016883	ENSEASG00005014751	ENSCHIG00000015325	SGF29
GENEID506	11.1424	6.66085	1.29921	5.12684	2.94646e-07	2.78031e-06	ENSBTAG00000002055	ENSEASG00005020465	ENSCHIG00000024843	ZFP28
GENEID1785	28.2265	2.0179	0.39371	5.12534	2.97008e-07	2.78923e-06	ENSBTAG00000007622	ENSEASG00005000516	ENSCHIG00000005522	CTSD
GENEID4891	11.0053	4.12577	0.804949	5.1255	2.96742e-07	2.78923e-06	ENSBTAG00000021505	ENSEASG00005005026	ENSCHIG00000022760	USP36
GENEID4406	29.3038	1.85987	0.362876	5.12534	2.96993e-07	2.78923e-06	ENSBTAG00000019336	ENSEASG00005014334	ENSCHIG00000013014	DVL3
GENEID184	47.9026	-1.51324	0.295427	-5.12221	3.01971e-07	2.83133e-06	ENSBTAG00000000694	ENSEASG00005002262	ENSCHIG00000012283	TAF10
GENEID1782	21.8618	2.38087	0.465049	5.11961	3.06172e-07	2.86618e-06	ENSBTAG00000007617	ENSEASG00005021319	ENSCHIG00000024554	TERF2
GENEID1435	17.0145	-3.00028	0.586415	-5.11631	3.11577e-07	2.90756e-06	ENSBTAG00000006050	ENSEASG00005001466	ENSCHIG00000023087	BOLA1
GENEID5666	29.1643	-1.97716	0.386434	-5.11644	3.11357e-07	2.90756e-06	ENSBTAG00000046670	ENSEASG00005009988	ENSCHIG00000008566	MLX
GENEID1673	34.9342	-1.9853	0.388099	-5.11545	3.12988e-07	2.91346e-06	ENSBTAG00000007123	ENSEASG00005002025	ENSCHIG00000011483	ENSA
GENEID32	38.3747	-1.63399	0.31943	-5.11533	3.13196e-07	2.91346e-06	ENSBTAG00000000103	ENSEASG00005000456	ENSCHIG00000019224	MRPL23
GENEID2034	17.0958	2.57272	0.503306	5.11165	3.19363e-07	2.96616e-06	ENSBTAG00000008756	ENSEASG00005019716	ENSCHIG00000010930	ELF3
GENEID5229	7.36879	6.95271	1.3604	5.11078	3.20835e-07	2.97515e-06	ENSBTAG00000030319	ENSEASG00005009878	ENSCHIG00000011247	GBGT1
GENEID5877	43.4621	-1.64822	0.322545	-5.11005	3.22076e-07	2.98198e-06	ENSBTAG00000053886	ENSEASG00005005684	ENSCHIG00000022280
GENEID2261	14.7002	2.72681	0.53376	5.10869	3.24405e-07	2.99566e-06	ENSBTAG00000009822	ENSEASG00005001236	ENSCHIG00000017595	PPP4R1
GENEID567	18.0025	2.86471	0.560763	5.10859	3.24568e-07	2.99566e-06	ENSBTAG00000002329	ENSEASG00005000562	ENSCHIG00000022796	ASAP2
GENEID2700	53.7833	-1.41213	0.276463	-5.10786	3.25834e-07	3.00265e-06	ENSBTAG00000011754	ENSEASG00005019134	ENSCHIG00000026461	LAMTOR2
GENEID5661	16.3359	-4.70874	0.922027	-5.10695	3.27404e-07	3.01242e-06	ENSBTAG00000046569	ENSEASG00005001853	ENSCHIG00000002051	CISD3
GENEID3843	28.1582	2.00732	0.393255	5.10438	3.31885e-07	3.04891e-06	ENSBTAG00000016764	ENSEASG00005014308	ENSCHIG00000021389	UBA1
GENEID1191	10.6543	5.05213	0.989961	5.10336	3.33682e-07	3.06065e-06	ENSBTAG00000004990	ENSEASG00005005240	ENSCHIG00000010703	NEO1
GENEID2240	10.4595	6.52298	1.27878	5.10095	3.37949e-07	3.09499e-06	ENSBTAG00000009715	ENSEASG00005015159	ENSCHIG00000025218	PDCD11
GENEID119	14.5996	3.03297	0.594721	5.09982	3.39971e-07	3.10868e-06	ENSBTAG00000000421	ENSEASG00005019347	ENSCHIG00000021418	EEA1
GENEID130	24.7133	-6.30792	1.23724	-5.09837	3.42591e-07	3.12779e-06	ENSBTAG00000000454	ENSEASG00005023516	ENSCHIG00000025500	TMEM106C
GENEID1192	13.7773	3.67551	0.721271	5.09587	3.47137e-07	3.16441e-06	ENSBTAG00000004991	ENSEASG00005023037	ENSCHIG00000024936	ELP1
GENEID3384	31.2232	-2.04302	0.401174	-5.0926	3.53181e-07	3.21455e-06	ENSBTAG00000014729	ENSEASG00005016160	ENSCHIG00000011385	MRPL51
GENEID2652	22.4302	-2.55023	0.500998	-5.0903	3.57501e-07	3.24886e-06	ENSBTAG00000011528	ENSEASG00005006158	ENSCHIG00000002425	SMIM11A
GENEID993	12.278	5.08539	0.999373	5.08858	3.60746e-07	3.27331e-06	ENSBTAG00000004098	ENSEASG00005018747	ENSCHIG00000024403	ARMT1
GENEID150	43.1587	1.53441	0.301807	5.08408	3.69419e-07	3.34687e-06	ENSBTAG00000000545	ENSEASG00005001969	ENSCHIG00000010142	PPP4R3B
GENEID3832	31.244	2.06633	0.406839	5.07899	3.79447e-07	3.42721e-06	ENSBTAG00000016739	ENSEASG00005009510	ENSCHIG00000010017	RASAL1
GENEID1228	21.2884	-2.13946	0.42122	-5.07921	3.79009e-07	3.42721e-06	ENSBTAG00000005144	ENSEASG00005007458	ENSCHIG00000024083	PNPLA2
GENEID991	19.3252	-2.65437	0.52317	-5.07363	3.90305e-07	3.51989e-06	ENSBTAG00000004080	ENSEASG00005014449	ENSCHIG00000020810	TIAL1
GENEID2521	16.2628	2.65452	0.523479	5.07092	3.95898e-07	3.55946e-06	ENSBTAG00000010945	ENSEASG00005004609	ENSCHIG00000018301	SEC24B
GENEID2953	25.5148	2.00181	0.394748	5.07111	3.95499e-07	3.55946e-06	ENSBTAG00000012820	ENSEASG00005007989	ENSCHIG00000016939	STX3
GENEID1892	6.24087	6.72393	1.32693	5.06729	4.03518e-07	3.61697e-06	ENSBTAG00000008082	ENSEASG00005016250	ENSCHIG00000023915	CEP350
GENEID434	10.7813	3.65801	0.721874	5.06739	4.03314e-07	3.61697e-06	ENSBTAG00000001767	ENSEASG00005012554	ENSCHIG00000017893	B4GALT7
GENEID2592	16.147	3.03096	0.598409	5.06504	4.08318e-07	3.65445e-06	ENSBTAG00000011278	ENSEASG00005007537	ENSCHIG00000024548	XYLB
GENEID3648	6.60018	6.8572	1.35471	5.06176	4.15411e-07	3.7123e-06	ENSBTAG00000015939	ENSEASG00005003916	ENSCHIG00000026297	NECTIN1
GENEID4875	23.6647	-2.42957	0.480398	-5.0574	4.25019e-07	3.79243e-06	ENSBTAG00000021416	ENSEASG00005019889	ENSCHIG00000000416	PRXL2A
GENEID4235	16.5961	-6.25341	1.23739	-5.0537	4.33342e-07	3.86086e-06	ENSBTAG00000018637	ENSEASG00005006697	ENSCHIG00000016009	HDDC3
GENEID5046	45.9815	1.44129	0.285341	5.05111	4.39255e-07	3.90765e-06	ENSBTAG00000023377	ENSEASG00005005713	ENSCHIG00000007654	SH3BP5
GENEID3222	26.1207	2.13417	0.422716	5.04871	4.44798e-07	3.94508e-06	ENSBTAG00000014002	ENSEASG00005015672	ENSCHIG00000015865	CEP95
GENEID5800	19.0933	-2.73023	0.540754	-5.04893	4.44297e-07	3.94508e-06	ENSBTAG00000050386	ENSEASG00005014920	ENSCHIG00000015723	MGMT
GENEID4930	10.8522	3.5721	0.707616	5.04807	4.46288e-07	3.95236e-06	ENSBTAG00000021694	ENSEASG00005008335	ENSCHIG00000015378	SPAST
GENEID33	22.4211	2.19019	0.433934	5.04729	4.48128e-07	3.96271e-06	ENSBTAG00000000105	ENSEASG00005019149	ENSCHIG00000010506	RIT1
GENEID3488	14.8532	-4.64178	0.920308	-5.04373	4.56544e-07	4.0311e-06	ENSBTAG00000015178	ENSEASG00005012124	ENSCHIG00000016201	ECI2
GENEID4482	28.7025	2.00632	0.397884	5.04247	4.5955e-07	4.05158e-06	ENSBTAG00000019663	ENSEASG00005014053	ENSCHIG00000013816	DECR1
GENEID4734	18.7549	-2.38319	0.473609	-5.03196	4.85481e-07	4.27383e-06	ENSBTAG00000020721	ENSEASG00005017538	ENSCHIG00000024153	MRPL55
GENEID3672	30.5614	-1.92122	0.382151	-5.0274	4.9717e-07	4.37021e-06	ENSBTAG00000016023	ENSEASG00005005107	ENSCHIG00000024284	EIF4A3
GENEID2966	16.9025	2.92189	0.582087	5.01968	5.17572e-07	4.53605e-06	ENSBTAG00000012878	ENSEASG00005006894	ENSCHIG00000023251	BMS1
GENEID3356	17.2878	2.35561	0.469257	5.01988	5.17035e-07	4.53605e-06	ENSBTAG00000014608	ENSEASG00005009294	ENSCHIG00000011641	KDM1B
GENEID4249	23.5195	2.23543	0.44544	5.01847	5.20841e-07	4.55794e-06	ENSBTAG00000018699	ENSEASG00005018633	ENSCHIG00000025815	KAT7
GENEID758	20.7438	-2.76486	0.551025	-5.01768	5.23001e-07	4.57007e-06	ENSBTAG00000003066	ENSEASG00005018414	ENSCHIG00000005844	NSA2
GENEID111	26.6921	-1.92205	0.383302	-5.01445	5.31864e-07	4.64065e-06	ENSBTAG00000000404	ENSEASG00005018287	ENSCHIG00000014440	NAXE
GENEID2242	42.3445	1.53419	0.30602	5.01336	5.34881e-07	4.6601e-06	ENSBTAG00000009727	ENSEASG00005019677	ENSCHIG00000021298	ADIPOR1
GENEID508	17.4767	2.50586	0.500025	5.01148	5.40141e-07	4.69899e-06	ENSBTAG00000002065	ENSEASG00005023267	ENSCHIG00000016251	TFAP2C
GENEID5162	10.8455	-6.33791	1.26628	-5.00514	5.58206e-07	4.84901e-06	ENSBTAG00000026422	ENSEASG00005017882	ENSCHIG00000011330	MPG
GENEID4680	10.8499	3.75061	0.749604	5.00346	5.63113e-07	4.88445e-06	ENSBTAG00000020472	ENSEASG00005018467	ENSCHIG00000002022	KDM5A
GENEID3706	12.3834	3.68693	0.73709	5.00201	5.67346e-07	4.91395e-06	ENSBTAG00000016193	ENSEASG00005002958	ENSCHIG00000015121	FASTKD2
GENEID2473	23.4965	1.9319	0.38628	5.0013	5.69455e-07	4.92499e-06	ENSBTAG00000010717	ENSEASG00005014580	ENSCHIG00000024076	SSBP3
GENEID367	17.727	2.68836	0.537687	4.99986	5.73707e-07	4.95451e-06	ENSBTAG00000001518	ENSEASG00005018271	ENSCHIG00000024024	ISG20L2
GENEID4436	21.7058	2.03139	0.40637	4.99887	5.76664e-07	4.97278e-06	ENSBTAG00000019472	ENSEASG00005020535	ENSCHIG00000016782	NR3C1
GENEID2738	20.8359	2.471	0.494941	4.99252	5.95967e-07	5.12427e-06	ENSBTAG00000011885	ENSEASG00005013474	ENSCHIG00000021958	NNT
GENEID4154	9.73853	6.3662	1.27511	4.99267	5.95494e-07	5.12427e-06	ENSBTAG00000018272	ENSEASG00005021200	ENSCHIG00000025014	RERE
GENEID5458	14.3812	-2.89059	0.579452	-4.98849	6.08538e-07	5.22476e-06	ENSBTAG00000037811	ENSEASG00005010934	ENSCHIG00000023567	CCL2
GENEID4434	26.3069	1.97262	0.395473	4.98801	6.10056e-07	5.23019e-06	ENSBTAG00000019470	ENSEASG00005020808	ENSCHIG00000014014	NEK6
GENEID1752	33.5315	1.67196	0.335389	4.98513	6.19196e-07	5.30086e-06	ENSBTAG00000007498	ENSEASG00005023159	ENSCHIG00000026209	ZGPAT
GENEID3560	23.4077	-2.06881	0.415033	-4.9847	6.20583e-07	5.30504e-06	ENSBTAG00000015486	ENSEASG00005013157	ENSCHIG00000011361	CD2BP2
GENEID3193	10.222	4.33394	0.869827	4.98253	6.27571e-07	5.35201e-06	ENSBTAG00000013914	ENSEASG00005015868	ENSCHIG00000020111	GATB
GENEID5864	14.7931	-6.38048	1.28059	-4.98244	6.27889e-07	5.35201e-06	ENSBTAG00000053406	ENSEASG00005009941	ENSCHIG00000017107	FMC1
GENEID5756	23.8735	-1.90726	0.383311	-4.97575	6.4994e-07	5.53199e-06	ENSBTAG00000048459	ENSEASG00005011572	ENSCHIG00000015500	CARHSP1
GENEID5222	16.5142	2.54264	0.511087	4.97497	6.52582e-07	5.54648e-06	ENSBTAG00000030222	ENSEASG00005001665	ENSCHIG00000021479	L3MBTL2
GENEID1311	11.4307	3.62953	0.729651	4.97433	6.5474e-07	5.55682e-06	ENSBTAG00000005514	ENSEASG00005017933	ENSCHIG00000016556	TRIO
GENEID4989	33.5825	-1.73759	0.349596	-4.97027	6.68595e-07	5.66627e-06	ENSBTAG00000021932	ENSEASG00005017904	ENSCHIG00000009505	RNASEK
GENEID4635	82.5383	1.12434	0.226453	4.96502	6.86939e-07	5.81339e-06	ENSBTAG00000020308	ENSEASG00005005881	ENSCHIG00000017894	EIF4G2
GENEID5360	56.5093	1.33009	0.268069	4.96176	6.98572e-07	5.90339e-06	ENSBTAG00000032829	ENSEASG00005019880	ENSCHIG00000000141	GHITM
GENEID4205	47.5457	-1.52552	0.307509	-4.96089	7.01713e-07	5.92145e-06	ENSBTAG00000018471	ENSEASG00005012405	ENSCHIG00000012338	SSR3
GENEID5497	13.919	6.2338	1.25739	4.95772	7.1327e-07	6.0104e-06	ENSBTAG00000038920	ENSEASG00005006073	ENSCHIG00000021131	VPS13C
GENEID1067	20.2408	2.37297	0.47914	4.95255	7.32468e-07	6.15781e-06	ENSBTAG00000004409	ENSEASG00005016473	ENSCHIG00000025464	IVD
GENEID3627	21.5943	-2.0911	0.422236	-4.95245	7.32849e-07	6.15781e-06	ENSBTAG00000015828	ENSEASG00005000480	ENSCHIG00000015331	FKBP11
GENEID1337	21.3418	-2.36428	0.477848	-4.94777	7.50703e-07	6.29886e-06	ENSBTAG00000005634	ENSEASG00005015670	ENSCHIG00000016153	LSM2
GENEID1125	25.7941	-2.03845	0.4124	-4.94291	7.69653e-07	6.43958e-06	ENSBTAG00000004736	ENSEASG00005000553	ENSCHIG00000016061	GRB2
GENEID5465	31.3772	-1.79771	0.36369	-4.94297	7.69403e-07	6.43958e-06	ENSBTAG00000038079	ENSEASG00005006469	ENSCHIG00000000866	C16H1orf21
GENEID2334	10.7233	4.91908	0.99527	4.94246	7.71449e-07	6.44547e-06	ENSBTAG00000010144	ENSEASG00005019198	ENSCHIG00000013119	MTERF2
GENEID1222	7.70715	-6.52197	1.31971	-4.94198	7.73327e-07	6.45204e-06	ENSBTAG00000005100	ENSEASG00005002982	ENSCHIG00000023159	TMEM30A
GENEID3812	6.03842	6.75211	1.3671	4.939	7.85235e-07	6.54215e-06	ENSBTAG00000016656	ENSEASG00005016553	ENSCHIG00000018391	PARP14
GENEID574	28.1639	-2.01569	0.408149	-4.93861	7.86812e-07	6.54605e-06	ENSBTAG00000002377	ENSEASG00005012040	ENSCHIG00000016929	PSMB2
GENEID1740	24.0721	-2.04366	0.414094	-4.93525	8.00475e-07	6.65036e-06	ENSBTAG00000007453	ENSEASG00005015538	ENSCHIG00000013713	NELFE
GENEID4488	28.4948	-1.84099	0.373197	-4.93304	8.09616e-07	6.71686e-06	ENSBTAG00000019684	ENSEASG00005020969	ENSCHIG00000024150	NUDT3
GENEID752	12.8627	6.17007	1.2512	4.93133	8.16734e-07	6.7664e-06	ENSBTAG00000003049	ENSEASG00005020424	ENSCHIG00000001906	MICALL2
GENEID5052	112.466	-1.05865	0.214794	-4.92869	8.27835e-07	6.84877e-06	ENSBTAG00000023462	ENSEASG00005019216	ENSCHIG00000010409	RPS6
GENEID723	9.91853	6.29051	1.27691	4.92637	8.37696e-07	6.92066e-06	ENSBTAG00000002920	ENSEASG00005022987	ENSCHIG00000000073	KAT6B
GENEID853	36.8624	-1.64501	0.334036	-4.92465	8.45132e-07	6.97234e-06	ENSBTAG00000003484	ENSEASG00005014527	ENSCHIG00000023116	CZIB
GENEID883	10.274	3.92968	0.798096	4.92382	8.48694e-07	6.99196e-06	ENSBTAG00000003586	ENSEASG00005006389	ENSCHIG00000013056	MAN1A2
GENEID1007	16.6545	2.4556	0.49893	4.92174	8.5779e-07	7.05706e-06	ENSBTAG00000004171	ENSEASG00005008686	ENSCHIG00000023867	GPHN
GENEID1418	11.2193	5.45352	1.10852	4.91964	8.67019e-07	7.12306e-06	ENSBTAG00000005980	ENSEASG00005012054	ENSCHIG00000008467	RREB1
GENEID4510	24.792	2.00849	0.408356	4.91848	8.72182e-07	7.15552e-06	ENSBTAG00000019757	ENSEASG00005008761	ENSCHIG00000012622	SUDS3
GENEID3064	7.44503	6.38163	1.29781	4.91721	8.77846e-07	7.19201e-06	ENSBTAG00000013265	ENSEASG00005013249	ENSCHIG00000027105	DHX38
GENEID5884	14.8843	-3.49141	0.710323	-4.91524	8.86745e-07	7.25485e-06	ENSBTAG00000054199	ENSEASG00005017937	ENSCHIG00000022502	CHCHD8
GENEID3041	21.5403	-2.18087	0.444142	-4.91029	9.09421e-07	7.43008e-06	ENSBTAG00000013166	ENSEASG00005002894	ENSCHIG00000018913	SMYD2
GENEID4216	19.4125	2.26847	0.462021	4.90989	9.11283e-07	7.43501e-06	ENSBTAG00000018546	ENSEASG00005000458	ENSCHIG00000020734	LRBA
GENEID5141	14.9537	-3.39875	0.692362	-4.90892	9.15803e-07	7.46159e-06	ENSBTAG00000026008	ENSEASG00005022833	ENSCHIG00000013448	METTL5
GENEID1055	10.4515	5.60827	1.14354	4.90429	9.37672e-07	7.62924e-06	ENSBTAG00000004358	ENSEASG00005017080	ENSCHIG00000024830	DARS2
GENEID793	12.4097	-3.0372	0.619552	-4.90225	9.47467e-07	7.69833e-06	ENSBTAG00000003189	ENSEASG00005013813	ENSCHIG00000018737	CCDC6
GENEID1154	43.8441	-1.45022	0.295919	-4.90075	9.54703e-07	7.74647e-06	ENSBTAG00000004872	ENSEASG00005014515	ENSCHIG00000010545	MRPL20
GENEID4567	33.3563	-1.80178	0.367721	-4.89986	9.59053e-07	7.77109e-06	ENSBTAG00000019998	ENSEASG00005004592	ENSCHIG00000022722	HAGH
GENEID4078	15.1357	3.36573	0.687256	4.89735	9.71385e-07	7.86024e-06	ENSBTAG00000017894	ENSEASG00005009550	ENSCHIG00000022371	CAD
GENEID2450	19.1456	2.06274	0.421298	4.89614	9.7735e-07	7.89768e-06	ENSBTAG00000010613	ENSEASG00005007542	ENSCHIG00000017195	NUP188
GENEID1613	14.1742	-3.31305	0.676848	-4.89482	9.8395e-07	7.94015e-06	ENSBTAG00000006833	ENSEASG00005002693	ENSCHIG00000025626	LMAN1
GENEID1479	24.8272	2.05851	0.421035	4.88917	1.01263e-06	8.16041e-06	ENSBTAG00000006199	ENSEASG00005004446	ENSCHIG00000020197	DRAP1
GENEID1979	18.2414	2.42208	0.495742	4.88577	1.03023e-06	8.26843e-06	ENSBTAG00000008482	ENSEASG00005006195	ENSCHIG00000022392	SON
GENEID1994	39.9288	-1.57635	0.322623	-4.88603	1.02891e-06	8.26843e-06	ENSBTAG00000008578	ENSEASG00005006236	ENSCHIG00000010928	LSM4
GENEID2441	36.8948	1.54932	0.317077	4.88626	1.0277e-06	8.26843e-06	ENSBTAG00000010587	ENSEASG00005000013	ENSCHIG00000011349	SH3BGRL
GENEID4002	11.0851	5.6384	1.15618	4.87676	1.07841e-06	8.64339e-06	ENSBTAG00000017493	ENSEASG00005018071	ENSCHIG00000015416	JADE1
GENEID4269	18.1203	2.1805	0.447398	4.87373	1.09509e-06	8.76516e-06	ENSBTAG00000018796	ENSEASG00005012091	ENSCHIG00000024671	RABGGTA
GENEID2825	8.95818	6.28988	1.29082	4.87279	1.10032e-06	8.79512e-06	ENSBTAG00000012267	ENSEASG00005008229	ENSCHIG00000020097	ZFC3H1
GENEID2911	16.909	-2.75615	0.566284	-4.86707	1.13264e-06	9.04121e-06	ENSBTAG00000012672	ENSEASG00005002148	ENSCHIG00000015170	ZNHIT3
GENEID4028	31.0107	1.90614	0.391693	4.8664	1.13649e-06	9.05967e-06	ENSBTAG00000017633	ENSEASG00005014703	ENSCHIG00000021471	EIF1AX
GENEID148	14.7435	2.5561	0.526291	4.85682	1.19285e-06	9.49617e-06	ENSBTAG00000000529	ENSEASG00005000490	ENSCHIG00000022829	BTBD9
GENEID5228	67.3816	-1.20495	0.248181	-4.85512	1.20315e-06	9.56531e-06	ENSBTAG00000030302	ENSEASG00005017476	ENSCHIG00000000124	EDF1
GENEID353	9.50814	6.32845	1.30384	4.85371	1.21175e-06	9.6207e-06	ENSBTAG00000001463	ENSEASG00005016972	ENSCHIG00000007929	TNKS
GENEID3216	9.50606	4.82698	0.994799	4.85221	1.22091e-06	9.68039e-06	ENSBTAG00000013961	ENSEASG00005014982	ENSCHIG00000007198	MYSM1
GENEID2243	20.7803	2.1096	0.434838	4.85146	1.22555e-06	9.70423e-06	ENSBTAG00000009732	ENSEASG00005022795	ENSCHIG00000020139	NCBP1
GENEID4024	9.10399	4.25543	0.877265	4.8508	1.22965e-06	9.72362e-06	ENSBTAG00000017610	ENSEASG00005022949	ENSCHIG00000020816	NFRKB
GENEID4203	13.147	-6.0526	1.24891	-4.84631	1.25782e-06	9.93308e-06	ENSBTAG00000018463	ENSEASG00005019833	ENSCHIG00000020459	VIM
GENEID2059	43.4664	-1.46762	0.302877	-4.84559	1.26237e-06	9.95571e-06	ENSBTAG00000008873	ENSEASG00005006719	ENSCHIG00000025737	NCBP2
GENEID3097	22.1196	-2.02964	0.419521	-4.838	1.3115e-06	1.03294e-05	ENSBTAG00000013423	ENSEASG00005021503	ENSCHIG00000009206	GLRX5
GENEID5811	18.4025	-2.97042	0.614017	-4.83769	1.31359e-06	1.0332e-05	ENSBTAG00000050888	ENSEASG00005013443	ENSCHIG00000013207	DNAJC24
GENEID4285	5.76057	6.48328	1.34053	4.83637	1.32229e-06	1.03867e-05	ENSBTAG00000018851	ENSEASG00005013947	ENSCHIG00000013378	MYCBP2
GENEID5846	28.5771	-1.83235	0.378944	-4.83541	1.3287e-06	1.04232e-05	ENSBTAG00000052525	ENSEASG00005006505	ENSCHIG00000024993	CHCHD5
GENEID5208	9.73481	4.60463	0.952591	4.8338	1.33949e-06	1.04939e-05	ENSBTAG00000027932	ENSEASG00005008022	ENSCHIG00000008751	BIRC6
GENEID2460	10.3181	5.61529	1.16215	4.83181	1.35299e-06	1.05716e-05	ENSBTAG00000010649	ENSEASG00005017659	ENSCHIG00000024497	MEF2A
GENEID4535	11.356	3.14996	0.651919	4.83183	1.35286e-06	1.05716e-05	ENSBTAG00000019857	ENSEASG00005001588	ENSCHIG00000016816	OTUD4
GENEID1403	49.0107	-1.37876	0.28544	-4.83031	1.36323e-06	1.06375e-05	ENSBTAG00000005907	ENSEASG00005004574	ENSCHIG00000027260	NDUFB6
GENEID1717	6.88866	6.2726	1.29875	4.82973	1.36721e-06	1.06545e-05	ENSBTAG00000007362	ENSEASG00005015444	ENSCHIG00000017709	XPC
GENEID4423	40.2965	-1.55074	0.32124	-4.82735	1.38363e-06	1.07682e-05	ENSBTAG00000019434	ENSEASG00005014903	ENSCHIG00000022248	PDCD4
GENEID2162	19.1898	4.44108	0.920356	4.82539	1.39731e-06	1.08604e-05	ENSBTAG00000009416	ENSEASG00005017051	ENSCHIG00000017887	GPALPP1
GENEID1284	45.5822	-1.42447	0.295227	-4.82501	1.39997e-06	1.08668e-05	ENSBTAG00000005403	ENSEASG00005022195	ENSCHIG00000016728	ADI1
GENEID2912	10.1034	4.36049	0.904298	4.82196	1.42154e-06	1.10197e-05	ENSBTAG00000012673	ENSEASG00005005761	ENSCHIG00000019952	CDK18
GENEID1428	12.0046	2.85267	0.591711	4.82105	1.42807e-06	1.10558e-05	ENSBTAG00000006017	ENSEASG00005015242	ENSCHIG00000019967	NFKB2
GENEID1625	76.6369	1.12112	0.232618	4.81956	1.43874e-06	1.11239e-05	ENSBTAG00000006883	ENSEASG00005009268	ENSCHIG00000012380	EIF4B
GENEID3745	6.79796	6.4139	1.33102	4.81879	1.44429e-06	1.11521e-05	ENSBTAG00000016377	ENSEASG00005004318	ENSCHIG00000023256	IPP
GENEID2931	16.4609	2.23425	0.463772	4.81756	1.45327e-06	1.12069e-05	ENSBTAG00000012749	ENSEASG00005003176	ENSCHIG00000015144	CUL7
GENEID3346	46.0286	-1.43959	0.299062	-4.81369	1.48172e-06	1.14114e-05	ENSBTAG00000014553	ENSEASG00005012742	ENSCHIG00000017558	ATP6V0D1
GENEID1156	19.7859	-2.25907	0.469361	-4.81309	1.48618e-06	1.14308e-05	ENSBTAG00000004874	ENSEASG00005014521	ENSCHIG00000015753	AURKAIP1
GENEID2760	23.5035	-2.24714	0.467917	-4.80244	1.56745e-06	1.20402e-05	ENSBTAG00000011969	ENSEASG00005016846	ENSCHIG00000015975	HSPB1
GENEID5739	13.1328	3.9079	0.814373	4.79867	1.59725e-06	1.22532e-05	ENSBTAG00000048054	ENSEASG00005017365	ENSCHIG00000012172	UAP1L1
GENEID5812	43.2425	-1.63476	0.340752	-4.7975	1.60656e-06	1.23086e-05	ENSBTAG00000050904	ENSEASG00005005448	ENSCHIG00000017703	RAP1A
GENEID4854	47.318	-1.39437	0.290683	-4.79686	1.61173e-06	1.23322e-05	ENSBTAG00000021262	ENSEASG00005000273	ENSCHIG00000000057	SNRPD3
GENEID323	21.1755	-2.28904	0.477338	-4.79543	1.6233e-06	1.24047e-05	ENSBTAG00000001302	ENSEASG00005020574	ENSCHIG00000018727	MRPS28
GENEID5331	56.8056	1.30336	0.272167	4.78882	1.67765e-06	1.28034e-05	ENSBTAG00000031950	ENSEASG00005008091	ENSCHIG00000010199	RAB3IP
GENEID1954	29.7022	-1.73033	0.361561	-4.78573	1.70365e-06	1.29851e-05	ENSBTAG00000008396	ENSEASG00005022283	ENSCHIG00000026538	MRPL54
GENEID3406	11.8576	3.92514	0.82047	4.78401	1.71828e-06	1.30797e-05	ENSBTAG00000014814	ENSEASG00005003101	ENSCHIG00000011817	BICRAL
GENEID665	17.141	-2.69355	0.563074	-4.78364	1.72146e-06	1.30871e-05	ENSBTAG00000002708	ENSEASG00005019361	ENSCHIG00000014921	MRPL42
GENEID2275	26.9514	-4.3115	0.901477	-4.7827	1.72956e-06	1.31317e-05	ENSBTAG00000009886	ENSEASG00005018768	ENSCHIG00000014466	KDELR3
GENEID5575	16.7458	-5.25907	1.09977	-4.78198	1.73581e-06	1.31623e-05	ENSBTAG00000044038	ENSEASG00005003992	ENSCHIG00000009483	TEN1
GENEID4407	20.7082	-2.18391	0.456845	-4.78041	1.74938e-06	1.32482e-05	ENSBTAG00000019341	ENSEASG00005009692	ENSCHIG00000021222	NSRP1
GENEID3454	13.8281	-3.2935	0.689713	-4.77518	1.79545e-06	1.35797e-05	ENSBTAG00000015023	ENSEASG00005007618	ENSCHIG00000009203	TRAPPC6B
GENEID3477	18.2693	2.5468	0.533601	4.77285	1.81639e-06	1.37205e-05	ENSBTAG00000015131	ENSEASG00005003698	ENSCHIG00000022410	SLC29A1
GENEID278	31.0634	1.76513	0.36989	4.77204	1.82368e-06	1.37579e-05	ENSBTAG00000001085	ENSEASG00005016576	ENSCHIG00000026970	FAM20A
GENEID730	10.7984	3.3708	0.706723	4.76962	1.84578e-06	1.39069e-05	ENSBTAG00000002959	ENSEASG00005017132	ENSCHIG00000012630	LRCH1
GENEID5904	64.2014	1.2545	0.263085	4.76842	1.8568e-06	1.39721e-05	ENSBTAG00000055207	ENSEASG00005008992	ENSCHIG00000021254	SCD
GENEID1904	19.4889	-2.19074	0.459632	-4.76628	1.87655e-06	1.41028e-05	ENSBTAG00000008131	ENSEASG00005007412	ENSCHIG00000025502	RNF115
GENEID4684	15.0048	3.41067	0.715683	4.76562	1.88277e-06	1.41315e-05	ENSBTAG00000020482	ENSEASG00005006324	ENSCHIG00000023605	ASCC3
GENEID1259	8.75483	3.8202	0.801695	4.76516	1.88708e-06	1.41459e-05	ENSBTAG00000005289	ENSEASG00005000428	ENSCHIG00000013765	CHERP
GENEID971	22.3877	-2.1279	0.447434	-4.75578	1.97678e-06	1.47996e-05	ENSBTAG00000003997	ENSEASG00005017715	ENSCHIG00000024005	UBE2D4
GENEID3211	18.774	-2.07902	0.437243	-4.75485	1.98597e-06	1.48495e-05	ENSBTAG00000013953	ENSEASG00005014687	ENSCHIG00000021959	CALD1
GENEID4703	13.6033	2.58285	0.54345	4.75268	2.00738e-06	1.49717e-05	ENSBTAG00000020566	ENSEASG00005020049	ENSCHIG00000019986	BCR
GENEID620	20.0401	-2.22142	0.467392	-4.75281	2.00614e-06	1.49717e-05	ENSBTAG00000002557	ENSEASG00005010729	ENSCHIG00000018687	MRPL19
GENEID3789	26.8058	-1.953	0.411036	-4.7514	2.02009e-06	1.50475e-05	ENSBTAG00000016559	ENSEASG00005019979	ENSCHIG00000016120	NUDT22
GENEID5083	14.0147	-3.20493	0.674773	-4.74964	2.03782e-06	1.51604e-05	ENSBTAG00000024520	ENSEASG00005021772	ENSCHIG00000022147	C16H1orf174
GENEID2384	14.8384	3.09067	0.650971	4.74778	2.05658e-06	1.52808e-05	ENSBTAG00000010362	ENSEASG00005022877	ENSCHIG00000012500	NOSTRIN
GENEID2858	17.2066	-2.28106	0.480788	-4.74443	2.09099e-06	1.55169e-05	ENSBTAG00000012426	ENSEASG00005016596	ENSCHIG00000000070	INO80C
GENEID2540	8.48053	6.12852	1.2922	4.74269	2.109e-06	1.5631e-05	ENSBTAG00000011032	ENSEASG00005009566	ENSCHIG00000020863	MCPH1
GENEID5813	14.8918	-3.18936	0.674433	-4.72895	2.25679e-06	1.67053e-05	ENSBTAG00000050907	ENSEASG00005018608	ENSCHIG00000015983	RPP21
GENEID3936	15.3987	2.70739	0.572546	4.72868	2.25982e-06	1.67068e-05	ENSBTAG00000017164	ENSEASG00005004356	ENSCHIG00000025965	LARP4
GENEID5907	16.6317	3.63788	0.76963	4.72679	2.28096e-06	1.6821e-05	ENSBTAG00000055286	ENSEASG00005015786	ENSCHIG00000006328	MACIR
GENEID4165	8.97047	-6.26167	1.32468	-4.72695	2.27921e-06	1.6821e-05	ENSBTAG00000018314	ENSEASG00005017877	ENSCHIG00000022541	MED11
GENEID1152	30.2575	-1.69565	0.358856	-4.72515	2.29944e-06	1.69362e-05	ENSBTAG00000004856	ENSEASG00005012726	ENSCHIG00000026077	RNF130
GENEID5710	27.4291	-1.88231	0.398521	-4.72324	2.32117e-06	1.70749e-05	ENSBTAG00000047495	ENSEASG00005000006	ENSCHIG00000009589	CD81
GENEID3756	10.6378	2.9784	0.63082	4.72147	2.34152e-06	1.72032e-05	ENSBTAG00000016435	ENSEASG00005001489	ENSCHIG00000020102	NOM1
GENEID2262	15.2838	-3.55882	0.753797	-4.72119	2.34464e-06	1.72047e-05	ENSBTAG00000009838	ENSEASG00005003511	ENSCHIG00000013758	RRP15
GENEID5213	28.5325	-3.97416	0.842213	-4.71871	2.37342e-06	1.73943e-05	ENSBTAG00000029897	ENSEASG00005002299	ENSCHIG00000009079	MIR21
GENEID3358	11.6917	-3.97933	0.843441	-4.71797	2.38208e-06	1.74361e-05	ENSBTAG00000014610	ENSEASG00005010170	ENSCHIG00000015619	GPAA1
GENEID3075	8.33043	3.84551	0.815837	4.71357	2.4341e-06	1.77762e-05	ENSBTAG00000013316	ENSEASG00005021301	ENSCHIG00000020726	BRPF3
GENEID3113	16.4287	2.55316	0.541666	4.71353	2.43456e-06	1.77762e-05	ENSBTAG00000013526	ENSEASG00005010321	ENSCHIG00000011603	EFTUD2
GENEID2900	12.7981	2.97264	0.630895	4.71178	2.45563e-06	1.79079e-05	ENSBTAG00000012622	ENSEASG00005022002	ENSCHIG00000020379	TRA2A
GENEID2086	19.1559	-2.20223	0.467567	-4.70998	2.47745e-06	1.80356e-05	ENSBTAG00000009047	ENSEASG00005014675	ENSCHIG00000022021	YPEL3
GENEID5315	32.8274	-1.86697	0.396398	-4.70983	2.47925e-06	1.80356e-05	ENSBTAG00000031778	ENSEASG00005005142	ENSCHIG00000009479	H2BC5
GENEID5030	14.9909	2.39654	0.509269	4.70583	2.52831e-06	1.83699e-05	ENSBTAG00000022689	ENSEASG00005002228	ENSCHIG00000026041	RYBP
GENEID3446	27.6031	-1.79996	0.382754	-4.70266	2.56793e-06	1.86348e-05	ENSBTAG00000015004	ENSEASG00005002241	ENSCHIG00000024193	TBCB
GENEID1588	20.7011	-2.1536	0.458048	-4.70168	2.58026e-06	1.87013e-05	ENSBTAG00000006693	ENSEASG00005022537	ENSCHIG00000008892	MTX2
GENEID4480	9.00207	3.95826	0.842048	4.70075	2.59204e-06	1.87637e-05	ENSBTAG00000019660	ENSEASG00005010181	ENSCHIG00000019662	TMUB2
GENEID3217	17.3082	2.13622	0.45448	4.70036	2.597e-06	1.87766e-05	ENSBTAG00000013971	ENSEASG00005022384	ENSCHIG00000008439	PI4KA
GENEID1316	9.38452	5.96833	1.27042	4.69794	2.62802e-06	1.89545e-05	ENSBTAG00000005532	ENSEASG00005003130	ENSCHIG00000009174	PEX6
GENEID4152	42.7453	1.35958	0.289395	4.698	2.62723e-06	1.89545e-05	ENSBTAG00000018263	ENSEASG00005007207	ENSCHIG00000022497	WAC
GENEID5816	11.8816	-3.4885	0.743119	-4.69441	2.67381e-06	1.92612e-05	ENSBTAG00000051118	ENSEASG00005018821	ENSCHIG00000021736	NOL12
GENEID4777	11.4048	2.78593	0.593778	4.69188	2.7071e-06	1.94328e-05	ENSBTAG00000020933	ENSEASG00005020832	ENSCHIG00000011529	HCFC2
GENEID1351	23.2548	-2.31113	0.492585	-4.69185	2.7075e-06	1.94328e-05	ENSBTAG00000005694	ENSEASG00005012384	ENSCHIG00000022468	TMED10
GENEID1850	6.88977	-6.27387	1.33713	-4.69203	2.70506e-06	1.94328e-05	ENSBTAG00000007920	ENSEASG00005001193	ENSCHIG00000022905	PANK2
GENEID3411	44.7083	1.34136	0.285907	4.6916	2.71081e-06	1.94329e-05	ENSBTAG00000014827	ENSEASG00005004325	ENSCHIG00000015156	UBQLN1
GENEID4815	8.55977	4.58295	0.977067	4.69051	2.72522e-06	1.95125e-05	ENSBTAG00000021087	ENSEASG00005011517	ENSCHIG00000021132	UBR1
GENEID5056	13.4814	-5.17663	1.10375	-4.69003	2.73162e-06	1.95348e-05	ENSBTAG00000023614	ENSEASG00005021034	ENSCHIG00000021537	NUDT19
GENEID1255	17.4508	-2.53933	0.541867	-4.68627	2.78233e-06	1.98733e-05	ENSBTAG00000005265	ENSEASG00005004088	ENSCHIG00000024514	ZCCHC9
GENEID4826	11.3029	3.72708	0.795428	4.68562	2.79111e-06	1.99119e-05	ENSBTAG00000021134	ENSEASG00005022518	ENSCHIG00000007927	DPP9
GENEID756	19.1325	2.07206	0.442628	4.68127	2.85099e-06	2.03091e-05	ENSBTAG00000003059	ENSEASG00005007688	ENSCHIG00000026948	CFAP298
GENEID4601	19.4692	-2.18537	0.466851	-4.68108	2.85366e-06	2.03091e-05	ENSBTAG00000020154	ENSEASG00005012052	ENSCHIG00000025706	DEDD
GENEID2383	8.37411	6.14899	1.31442	4.6781	2.89543e-06	2.05816e-05	ENSBTAG00000010359	ENSEASG00005000757	ENSCHIG00000011287	THG1L
GENEID1945	6.73026	-6.41008	1.37031	-4.67785	2.89897e-06	2.0582e-05	ENSBTAG00000008353	ENSEASG00005021336	ENSCHIG00000006042	CDKN1A
GENEID3379	4.97753	6.34485	1.35729	4.67463	2.94478e-06	2.08822e-05	ENSBTAG00000014714	ENSEASG00005007587	ENSCHIG00000025117	TUBGCP5
GENEID5673	12.3911	3.05848	0.654701	4.67156	2.98919e-06	2.11717e-05	ENSBTAG00000046765	ENSEASG00005019114	ENSCHIG00000027173	POLR2A
GENEID2257	49.7515	-1.35102	0.289251	-4.67075	3.00097e-06	2.12296e-05	ENSBTAG00000009795	ENSEASG00005009522	ENSCHIG00000007987	SF3B5
GENEID1266	8.73965	5.37829	1.15243	4.6669	3.05781e-06	2.16059e-05	ENSBTAG00000005328	ENSEASG00005006725	ENSCHIG00000025114	ICE2
GENEID4696	42.0906	-1.47944	0.317113	-4.66533	3.08115e-06	2.17447e-05	ENSBTAG00000020541	ENSEASG00005012612	ENSCHIG00000009740	PYURF
GENEID1684	9.66324	4.68765	1.00549	4.66204	3.13097e-06	2.207e-05	ENSBTAG00000007184	ENSEASG00005013555	ENSCHIG00000014899	NUDT7
GENEID2439	15.3649	2.48466	0.533011	4.66156	3.13818e-06	2.20945e-05	ENSBTAG00000010581	ENSEASG00005001878	ENSCHIG00000012723	MAGI1
GENEID336	36.8415	1.45768	0.312862	4.65917	3.17489e-06	2.23263e-05	ENSBTAG00000001353	ENSEASG00005018411	ENSCHIG00000013065	PMPCA
GENEID192	27.9383	1.65723	0.355812	4.6576	3.19921e-06	2.24705e-05	ENSBTAG00000000711	ENSEASG00005022036	ENSCHIG00000015852	NDRG1
GENEID3049	54.3624	-1.45329	0.312108	-4.65635	3.21864e-06	2.25802e-05	ENSBTAG00000013208	ENSEASG00005018390	ENSCHIG00000026699	SLC25A4
GENEID4559	40.2615	-1.45382	0.312261	-4.65578	3.22757e-06	2.2616e-05	ENSBTAG00000019956	ENSEASG00005010695	ENSCHIG00000009857	CMPK1
GENEID2152	28.3655	1.65295	0.355127	4.65453	3.24721e-06	2.27266e-05	ENSBTAG00000009374	ENSEASG00005017456	ENSCHIG00000024572	PARP2
GENEID3385	25.6405	1.73851	0.37359	4.65353	3.26304e-06	2.28104e-05	ENSBTAG00000014733	ENSEASG00005016153	ENSCHIG00000018560	NOP2
GENEID1518	16.0703	2.31464	0.49744	4.6531	3.26976e-06	2.28303e-05	ENSBTAG00000006378	ENSEASG00005012175	ENSCHIG00000026577	RIPK1
GENEID3461	10.5769	2.95473	0.635135	4.65213	3.2853e-06	2.28848e-05	ENSBTAG00000015076	ENSEASG00005008927	ENSCHIG00000026928	LATS1
GENEID4204	20.926	2.78723	0.59911	4.65228	3.28288e-06	2.28848e-05	ENSBTAG00000018469	ENSEASG00005011664	ENSCHIG00000011927	ALDH6A1
GENEID2442	42.4826	-1.46818	0.315632	-4.65154	3.29459e-06	2.29224e-05	ENSBTAG00000010593	ENSEASG00005017747	ENSCHIG00000021465	SRP72
GENEID1023	10.8146	5.22958	1.12445	4.6508	3.30647e-06	2.2951e-05	ENSBTAG00000004227	ENSEASG00005004526	ENSCHIG00000014456	TBCK
GENEID919	14.0053	2.59193	0.557299	4.65088	3.30518e-06	2.2951e-05	ENSBTAG00000003789	ENSEASG00005004018	ENSCHIG00000015977	VIRMA
GENEID2419	15.8203	2.76043	0.59423	4.64539	3.3944e-06	2.35337e-05	ENSBTAG00000010497	ENSEASG00005017474	ENSCHIG00000006378	TRAF2
GENEID5750	19.3882	-2.00877	0.432674	-4.64269	3.43909e-06	2.37708e-05	ENSBTAG00000048280	ENSEASG00005020811	ENSCHIG00000022542	C5H12orf73
GENEID1376	22.7162	1.80955	0.389749	4.64286	3.43626e-06	2.37708e-05	ENSBTAG00000005795	ENSEASG00005014032	ENSCHIG00000000489	DHX32
GENEID2497	34.2669	1.79476	0.386587	4.64259	3.44067e-06	2.37708e-05	ENSBTAG00000010799	ENSEASG00005004278	ENSCHIG00000012323	MYL6
GENEID493	44.3329	-1.40432	0.302653	-4.64003	3.48356e-06	2.4039e-05	ENSBTAG00000002000	ENSEASG00005007036	ENSCHIG00000009368	TIMM8B
GENEID2401	13.0055	3.48187	0.750546	4.63912	3.49903e-06	2.41176e-05	ENSBTAG00000010426	ENSEASG00005012633	ENSCHIG00000022047	XRCC5
GENEID300	13.957	2.38911	0.51538	4.63562	3.55861e-06	2.44997e-05	ENSBTAG00000001185	ENSEASG00005006021	ENSCHIG00000025585	KMT5B
GENEID990	12.293	2.72849	0.588806	4.63394	3.58778e-06	2.46717e-05	ENSBTAG00000004079	ENSEASG00005013195	ENSCHIG00000023943	ZNF106
GENEID2011	65.1267	-1.16968	0.252436	-4.63358	3.59392e-06	2.46852e-05	ENSBTAG00000008648	ENSEASG00005019931	ENSCHIG00000010761	PRDX5
GENEID1738	4.89174	6.4166	1.38518	4.63232	3.61588e-06	2.47497e-05	ENSBTAG00000007442	ENSEASG00005019732	ENSCHIG00000015192	AKAP9
GENEID5092	10.0148	3.14784	0.679522	4.63243	3.61399e-06	2.47497e-05	ENSBTAG00000024822	ENSEASG00005009822	ENSCHIG00000020740	SETX
GENEID5176	10.1104	4.41092	0.952125	4.63271	3.60915e-06	2.47497e-05	ENSBTAG00000026953	ENSEASG00005020749	ENSCHIG00000023977	TRIP11
GENEID2775	23.0664	1.8143	0.391692	4.63195	3.62231e-06	2.4765e-05	ENSBTAG00000012049	ENSEASG00005021536	ENSCHIG00000025379	WIPI2
GENEID1018	18.7837	-2.07649	0.44901	-4.6246	3.75328e-06	2.56308e-05	ENSBTAG00000004199	ENSEASG00005012419	ENSCHIG00000017049	DIABLO
GENEID1520	38.8055	-1.49949	0.324392	-4.62245	3.79239e-06	2.58679e-05	ENSBTAG00000006391	ENSEASG00005017633	ENSCHIG00000011229	NDUFAB1
GENEID1528	12.0967	-5.83266	1.26313	-4.61763	3.8815e-06	2.64452e-05	ENSBTAG00000006416	ENSEASG00005017278	ENSCHIG00000020335	EMC4
GENEID4145	15.7997	2.26276	0.490591	4.61232	3.98203e-06	2.70936e-05	ENSBTAG00000018247	ENSEASG00005007721	ENSCHIG00000014041	OCRL
GENEID138	45.2277	1.38461	0.30021	4.61212	3.98584e-06	2.70936e-05	ENSBTAG00000000497	ENSEASG00005004248	ENSCHIG00000005900	AKR1A1
GENEID5174	16.0507	2.26998	0.492402	4.61	4.02668e-06	2.73398e-05	ENSBTAG00000026851	ENSEASG00005023341	ENSCHIG00000026934	FMNL2
GENEID917	18.3381	3.57934	0.777033	4.60641	4.09672e-06	2.77671e-05	ENSBTAG00000003773	ENSEASG00005020923	ENSCHIG00000022398	SLC25A13
GENEID391	32.5497	1.61039	0.349606	4.6063	4.09902e-06	2.77671e-05	ENSBTAG00000001598	ENSEASG00005011215	ENSCHIG00000008356	MAP7
GENEID1908	29.1887	1.76549	0.383495	4.60369	4.15063e-06	2.80845e-05	ENSBTAG00000008143	ENSEASG00005017699	ENSCHIG00000012894	STK17A
GENEID2210	22.2666	2.04385	0.444074	4.60251	4.17434e-06	2.81227e-05	ENSBTAG00000009566	ENSEASG00005019665	ENSCHIG00000023767	CCNH
GENEID5098	11.0485	5.79067	1.25817	4.60246	4.17532e-06	2.81227e-05	ENSBTAG00000025099	ENSEASG00005000697	ENSCHIG00000020585	RNF145
GENEID5538	10.4024	3.44101	0.747552	4.60303	4.16379e-06	2.81227e-05	ENSBTAG00000039951	ENSEASG00005022613	ENSCHIG00000006399	PRMT6
GENEID5485	26.5125	-1.82132	0.395717	-4.60258	4.17299e-06	2.81227e-05	ENSBTAG00000038620	ENSEASG00005022598	ENSCHIG00000023936	CIR1
GENEID2331	12.647	2.60369	0.565872	4.6012	4.2007e-06	2.82614e-05	ENSBTAG00000010126	ENSEASG00005023368	ENSCHIG00000010762	PCIF1
GENEID1280	43.9199	-1.41742	0.308094	-4.60061	4.21264e-06	2.83095e-05	ENSBTAG00000005384	ENSEASG00005010233	ENSCHIG00000008823	COPZ1
GENEID2744	8.5306	4.5443	0.987878	4.60006	4.22372e-06	2.83517e-05	ENSBTAG00000011904	ENSEASG00005019244	ENSCHIG00000000284	HCFC1
GENEID2836	10.4205	4.444	0.966853	4.59635	4.29946e-06	2.88274e-05	ENSBTAG00000012338	ENSEASG00005015478	ENSCHIG00000012774	FAH
GENEID3376	16.6551	2.14861	0.467533	4.59563	4.31445e-06	2.88951e-05	ENSBTAG00000014697	ENSEASG00005004507	ENSCHIG00000019135	SMARCC2
GENEID381	8.37325	5.25591	1.14399	4.59436	4.34072e-06	2.90381e-05	ENSBTAG00000001567	ENSEASG00005017696	ENSCHIG00000024029	LRRK1
GENEID4396	17.9647	2.06871	0.450414	4.5929	4.37133e-06	2.92098e-05	ENSBTAG00000019298	ENSEASG00005002039	ENSCHIG00000015673	STRADB
GENEID2538	9.00151	-3.85287	0.839276	-4.59071	4.41739e-06	2.9455e-05	ENSBTAG00000011027	ENSEASG00005000877	ENSCHIG00000026536	PTGR1
GENEID852	25.5646	-1.96307	0.427622	-4.59068	4.418e-06	2.9455e-05	ENSBTAG00000003474	ENSEASG00005008666	ENSCHIG00000025288	RAB15
GENEID3119	7.26431	-5.93892	1.29403	-4.58946	4.44392e-06	2.95944e-05	ENSBTAG00000013545	ENSEASG00005001188	ENSCHIG00000015699	MAVS
GENEID4379	9.2612	3.48644	0.759973	4.58759	4.48398e-06	2.98276e-05	ENSBTAG00000019217	ENSEASG00005009582	ENSCHIG00000008522	KIF13A
GENEID5489	12.0643	2.68927	0.586274	4.58706	4.49538e-06	2.98698e-05	ENSBTAG00000038716	ENSEASG00005014420	ENSCHIG00000011476	SKI
GENEID4587	29.0692	1.57705	0.344022	4.58417	4.55803e-06	3.0252e-05	ENSBTAG00000020109	ENSEASG00005000988	ENSCHIG00000020250	TRAP1
GENEID1243	11.7877	3.41872	0.745876	4.5835	4.57251e-06	3.02801e-05	ENSBTAG00000005206	ENSEASG00005004250	ENSCHIG00000018513	TMEM14A
GENEID4061	18.0801	-4.30727	0.939699	-4.58367	4.56883e-06	3.02801e-05	ENSBTAG00000017804	ENSEASG00005014958	ENSCHIG00000016843	BNIP3
GENEID5063	21.0246	2.32968	0.508357	4.58275	4.58891e-06	3.03546e-05	ENSBTAG00000023847	ENSEASG00005013487	ENSCHIG00000025772	IKZF5
GENEID4615	9.4423	3.38945	0.740005	4.58031	4.64293e-06	3.06776e-05	ENSBTAG00000020215	ENSEASG00005012215	ENSCHIG00000013305	EXOC2
GENEID2528	9.0657	3.19287	0.697185	4.57966	4.65737e-06	3.07387e-05	ENSBTAG00000010976	ENSEASG00005010292	ENSCHIG00000018134	KANK1
GENEID5230	27.827	-1.99076	0.434721	-4.57941	4.66294e-06	3.0741e-05	ENSBTAG00000030337	ENSEASG00005013282	ENSCHIG00000017972	MYCBP
GENEID776	32.1483	1.52184	0.332342	4.57913	4.66904e-06	3.07469e-05	ENSBTAG00000003112	ENSEASG00005013327	ENSCHIG00000024037	THUMPD3
GENEID2715	34.4678	-1.54908	0.338486	-4.57649	4.72832e-06	3.11027e-05	ENSBTAG00000011805	ENSEASG00005022543	ENSCHIG00000023756	PLIN3
GENEID1064	14.4151	2.64944	0.579137	4.5748	4.76664e-06	3.13199e-05	ENSBTAG00000004392	ENSEASG00005006044	ENSCHIG00000016165	C29H11orf24
GENEID3612	11.0125	3.081	0.674515	4.56772	4.93047e-06	3.23603e-05	ENSBTAG00000015764	ENSEASG00005014204	ENSCHIG00000013582	EML2
GENEID3882	9.72622	5.11974	1.12106	4.56688	4.95028e-06	3.24543e-05	ENSBTAG00000016943	ENSEASG00005003186	ENSCHIG00000014879	NEK7
GENEID78	10.4922	5.18608	1.136	4.56521	4.98984e-06	3.26773e-05	ENSBTAG00000000275	ENSEASG00005017087	ENSCHIG00000020515	PARP11
GENEID3875	11.2145	-5.75541	1.26102	-4.56407	5.01704e-06	3.28191e-05	ENSBTAG00000016908	ENSEASG00005007286	ENSCHIG00000015867	METTL1
GENEID4325	48.4596	-1.30392	0.285924	-4.56037	5.10641e-06	3.33668e-05	ENSBTAG00000019023	ENSEASG00005022815	ENSCHIG00000003087	NANS
GENEID5480	8.3627	-5.91595	1.29762	-4.55906	5.1382e-06	3.35004e-05	ENSBTAG00000038375	ENSEASG00005021140	ENSCHIG00000011802	STOM
GENEID5481	23.0629	1.80475	0.39585	4.55917	5.1356e-06	3.35004e-05	ENSBTAG00000038409	ENSEASG00005021748	ENSCHIG00000024579	MBD3
GENEID324	21.0467	-2.12352	0.466342	-4.55358	5.27409e-06	3.43485e-05	ENSBTAG00000001306	ENSEASG00005009617	ENSCHIG00000019169	FXN
GENEID1964	13.2918	2.93337	0.644324	4.55263	5.29794e-06	3.44658e-05	ENSBTAG00000008432	ENSEASG00005000732	ENSCHIG00000016387	NUP98
GENEID1247	139.114	-0.87754	0.192856	-4.55023	5.35874e-06	3.4823e-05	ENSBTAG00000005211	ENSEASG00005006373	ENSCHIG00000012421	RPL4
GENEID2255	10.8345	3.02556	0.665154	4.54866	5.39878e-06	3.50446e-05	ENSBTAG00000009785	ENSEASG00005012808	ENSCHIG00000026801	SAMD4B
GENEID5567	10.7268	3.48234	0.765634	4.54831	5.40796e-06	3.50657e-05	ENSBTAG00000043961	ENSEASG00005019366	ENSCHIG00000022331	MPDZ
GENEID907	44.6298	-1.32992	0.292419	-4.54798	5.41629e-06	3.50812e-05	ENSBTAG00000003728	ENSEASG00005013326	ENSCHIG00000025172	NDUFS4
GENEID747	9.77442	3.70427	0.815031	4.54495	5.49488e-06	3.55512e-05	ENSBTAG00000003033	ENSEASG00005013974	ENSCHIG00000016621	GADD45G
GENEID2495	15.5952	-2.35988	0.519439	-4.54314	5.54226e-06	3.57315e-05	ENSBTAG00000010792	ENSEASG00005002211	ENSCHIG00000006215	SEH1L
GENEID454	18.5093	-2.0804	0.45794	-4.54296	5.54693e-06	3.57315e-05	ENSBTAG00000001832	ENSEASG00005000681	ENSCHIG00000027033	MRPL10
GENEID5055	15.9117	-3.22442	0.709743	-4.54309	5.54364e-06	3.57315e-05	ENSBTAG00000023610	ENSEASG00005001205	ENSCHIG00000001219	U2AF1L4
GENEID1078	26.3578	1.92351	0.423379	4.54323	5.53981e-06	3.57315e-05	ENSBTAG00000004457	ENSEASG00005012337	ENSCHIG00000019272	ORAI1
GENEID3810	35.9357	-1.60476	0.353356	-4.5415	5.58564e-06	3.59416e-05	ENSBTAG00000016648	ENSEASG00005021483	ENSCHIG00000019835	BSG
GENEID1594	9.75368	3.5976	0.792377	4.54027	5.61819e-06	3.61117e-05	ENSBTAG00000006715	ENSEASG00005020940	ENSCHIG00000024422	FBXO8
GENEID4149	28.1614	-1.72632	0.380268	-4.53975	5.63197e-06	3.61609e-05	ENSBTAG00000018257	ENSEASG00005020236	ENSCHIG00000025799	APIP
GENEID1894	10.9341	3.23045	0.711758	4.53869	5.66041e-06	3.63041e-05	ENSBTAG00000008089	ENSEASG00005007096	ENSCHIG00000011778	AMMECR1L
GENEID5182	34.9044	-1.60708	0.35411	-4.53836	5.66933e-06	3.63219e-05	ENSBTAG00000027049	ENSEASG00005004351	ENSCHIG00000006266	SDHAF4
GENEID5161	32.2568	-1.57161	0.346512	-4.53551	5.74651e-06	3.67764e-05	ENSBTAG00000026415	ENSEASG00005004569	ENSCHIG00000026940	MRPS34
GENEID1208	31.1122	1.53544	0.338658	4.5339	5.7905e-06	3.70178e-05	ENSBTAG00000005039	ENSEASG00005004712	ENSCHIG00000022672	ARAF
GENEID510	12.033	3.17615	0.700623	4.53332	5.80627e-06	3.70785e-05	ENSBTAG00000002072	ENSEASG00005013856	ENSCHIG00000022980	ERCC2
GENEID1877	11.3553	2.6069	0.575169	4.5324	5.83167e-06	3.72005e-05	ENSBTAG00000008025	ENSEASG00005001467	ENSCHIG00000014768	UBE3C
GENEID2560	15.3086	2.52379	0.556928	4.53163	5.85313e-06	3.72972e-05	ENSBTAG00000011137	ENSEASG00005008668	ENSCHIG00000015248	MORN4
GENEID1931	10.5117	2.81338	0.621021	4.53025	5.89148e-06	3.75011e-05	ENSBTAG00000008293	ENSEASG00005001356	ENSCHIG00000017440	GPCPD1
GENEID3892	41.1911	-1.37043	0.302681	-4.52765	5.96433e-06	3.79239e-05	ENSBTAG00000016988	ENSEASG00005010611	ENSCHIG00000012825	PIN1
GENEID1175	36.9856	1.41584	0.312764	4.52688	5.9861e-06	3.80214e-05	ENSBTAG00000004937	ENSEASG00005006778	ENSCHIG00000010014	SEC61A1
GENEID3815	14.5026	2.21792	0.490011	4.52626	6.00365e-06	3.80919e-05	ENSBTAG00000016666	ENSEASG00005002668	ENSCHIG00000018243	RELCH
GENEID5159	14.0747	-3.78321	0.835896	-4.52594	6.0129e-06	3.81096e-05	ENSBTAG00000026394	ENSEASG00005000828	ENSCHIG00000006302	UBALD1
GENEID4348	13.6666	2.42972	0.536889	4.52556	6.02366e-06	3.81369e-05	ENSBTAG00000019105	ENSEASG00005005741	ENSCHIG00000008794	NPLOC4
GENEID2549	24.336	-1.93932	0.428839	-4.52226	6.11826e-06	3.86944e-05	ENSBTAG00000011075	ENSEASG00005016704	ENSCHIG00000023647	PLPBP
GENEID5754	11.4979	-5.8157	1.28628	-4.52134	6.14485e-06	3.8821e-05	ENSBTAG00000048390	ENSEASG00005006717	ENSCHIG00000012351	NCBP2AS2
GENEID2923	8.6067	5.31876	1.17674	4.51989	6.18713e-06	3.90463e-05	ENSBTAG00000012725	ENSEASG00005011700	ENSCHIG00000021325	C10H14orf93
GENEID2633	8.67263	5.16517	1.14288	4.51945	6.20003e-06	3.9086e-05	ENSBTAG00000011437	ENSEASG00005001719	ENSCHIG00000013044
GENEID4993	59.6237	-1.18381	0.262148	-4.5158	6.30772e-06	3.97225e-05	ENSBTAG00000021944	ENSEASG00005008400	ENSCHIG00000018490	RTRAF
GENEID961	12.4914	2.96236	0.656049	4.51545	6.31814e-06	3.97457e-05	ENSBTAG00000003942	ENSEASG00005007222	ENSCHIG00000010259	PIP4K2C
GENEID3893	10.0791	3.42018	0.757948	4.51242	6.40909e-06	4.0275e-05	ENSBTAG00000016990	ENSEASG00005014917	ENSCHIG00000021161	USP24
GENEID5866	66.8205	-1.14253	0.253213	-4.51211	6.4187e-06	4.02925e-05	ENSBTAG00000053436	ENSEASG00005013696	ENSCHIG00000019904	HSBP1
GENEID4045	12.0843	2.96732	0.657916	4.51018	6.47729e-06	4.06172e-05	ENSBTAG00000017739	ENSEASG00005019057	ENSCHIG00000008836	TNK1
GENEID2249	15.1106	2.52822	0.560631	4.50961	6.49477e-06	4.06835e-05	ENSBTAG00000009755	ENSEASG00005016727	ENSCHIG00000021929	GOLGA3
GENEID2074	12.2905	3.2859	0.729012	4.50733	6.56495e-06	4.10796e-05	ENSBTAG00000008973	ENSEASG00005008355	ENSCHIG00000023406	ASB6
GENEID102	9.32594	4.3126	0.95751	4.50398	6.6694e-06	4.16449e-05	ENSBTAG00000000362	ENSEASG00005017999	ENSCHIG00000016891	SPG11
GENEID5548	20.3245	-2.23045	0.49521	-4.50404	6.66729e-06	4.16449e-05	ENSBTAG00000040199	ENSEASG00005013088	ENSCHIG00000006695	POLR2H
GENEID5059	30.5079	1.6297	0.362188	4.49959	6.80836e-06	4.24678e-05	ENSBTAG00000023795	ENSEASG00005013366	ENSCHIG00000014231	VAC14
GENEID1178	24.4025	2.74594	0.61032	4.49919	6.8214e-06	4.25042e-05	ENSBTAG00000004948	ENSEASG00005008263	ENSCHIG00000008065	LRATD1
GENEID4188	25.0644	1.70829	0.379739	4.49859	6.84048e-06	4.25782e-05	ENSBTAG00000018406	ENSEASG00005012929	ENSCHIG00000016590	CSTF2T
GENEID3567	5.93369	-6.39488	1.42193	-4.49732	6.88148e-06	4.27883e-05	ENSBTAG00000015521	ENSEASG00005005543	ENSCHIG00000013155	GEMIN6
GENEID4219	8.70365	4.36312	0.970481	4.49583	6.92975e-06	4.30432e-05	ENSBTAG00000018569	ENSEASG00005000286	ENSCHIG00000021762	CUL4B
GENEID4301	32.2378	-1.55616	0.346188	-4.49513	6.95279e-06	4.31409e-05	ENSBTAG00000018914	ENSEASG00005019133	ENSCHIG00000018911	RAB25
GENEID5387	16.3594	2.33224	0.518866	4.49488	6.96092e-06	4.3146e-05	ENSBTAG00000033441	ENSEASG00005022811	ENSCHIG00000022997	SHCBP1
GENEID3548	14.5086	3.03286	0.675268	4.49134	7.07761e-06	4.38233e-05	ENSBTAG00000015426	ENSEASG00005016293	ENSCHIG00000011646	PDLIM4
GENEID1879	15.2016	-3.69345	0.82295	-4.48806	7.18747e-06	4.4457e-05	ENSBTAG00000008033	ENSEASG00005020651	ENSCHIG00000002356	PPP6C
GENEID3303	34.0578	1.4749	0.328838	4.48519	7.28504e-06	4.50133e-05	ENSBTAG00000014390	ENSEASG00005010975	ENSCHIG00000013777	MTMR9
GENEID2651	18.1166	2.07567	0.462915	4.4839	7.32905e-06	4.52036e-05	ENSBTAG00000011527	ENSEASG00005000352	ENSCHIG00000024811	NT5C
GENEID4153	30.505	1.83478	0.409197	4.48384	7.33114e-06	4.52036e-05	ENSBTAG00000018269	ENSEASG00005009270	ENSCHIG00000018062	MPV17
GENEID4911	18.085	2.15022	0.479858	4.48094	7.43141e-06	4.57741e-05	ENSBTAG00000021595	ENSEASG00005012528	ENSCHIG00000025079	HIP1R
GENEID477	28.4399	-1.6022	0.357722	-4.47889	7.50336e-06	4.61691e-05	ENSBTAG00000001931	ENSEASG00005021341	ENSCHIG00000017582	TRABD
GENEID2990	47.0114	-1.29046	0.288412	-4.47435	7.66438e-06	4.71108e-05	ENSBTAG00000012962	ENSEASG00005002461	ENSCHIG00000019575	SARS1
GENEID2004	18.4783	-2.07665	0.464334	-4.47231	7.73783e-06	4.75129e-05	ENSBTAG00000008629	ENSEASG00005001735	ENSCHIG00000022918	MTFR1
GENEID1580	52.6604	-1.19548	0.267664	-4.46636	7.95617e-06	4.88028e-05	ENSBTAG00000006665	ENSEASG00005010562	ENSCHIG00000012465	ERP29
GENEID3002	15.6017	2.24443	0.502578	4.46584	7.97564e-06	4.88209e-05	ENSBTAG00000013011	ENSEASG00005004682	ENSCHIG00000014920	PLAA
GENEID3202	18.9119	1.87821	0.420559	4.46598	7.97022e-06	4.88209e-05	ENSBTAG00000013932	ENSEASG00005011154	ENSCHIG00000012608	CCDC71
GENEID5206	32.7866	1.46716	0.328571	4.46529	7.99619e-06	4.8896e-05	ENSBTAG00000027789	ENSEASG00005022843	ENSCHIG00000013589	PPIG
GENEID769	21.8814	1.85926	0.416412	4.46495	8.00864e-06	4.89214e-05	ENSBTAG00000003089	ENSEASG00005021118	ENSCHIG00000010158	RHPN2
GENEID1498	10.8996	4.19646	0.940051	4.46408	8.04142e-06	4.90709e-05	ENSBTAG00000006287	ENSEASG00005011883	ENSCHIG00000021114	NEDD9
GENEID1677	19.8013	2.58206	0.578866	4.46054	8.17534e-06	4.98367e-05	ENSBTAG00000007142	ENSEASG00005011424	ENSCHIG00000019325	CPPED1
GENEID1041	5.44252	5.93051	1.32971	4.46001	8.19545e-06	4.99078e-05	ENSBTAG00000004302	ENSEASG00005001785	ENSCHIG00000019544	NDUFAF5
GENEID5216	19.4203	-4.13065	0.926346	-4.45908	8.2312e-06	5.00739e-05	ENSBTAG00000030062	ENSEASG00005015038	ENSCHIG00000009340	MIR200B
GENEID1696	14.8847	2.87043	0.644037	4.45692	8.31439e-06	5.05279e-05	ENSBTAG00000007266	ENSEASG00005012650	ENSCHIG00000020402	DDX55
GENEID4936	33.9796	-1.49722	0.336036	-4.45554	8.36821e-06	5.08027e-05	ENSBTAG00000021720	ENSEASG00005018616	ENSCHIG00000007881	MRPL27
GENEID5729	42.2124	1.2944	0.290757	4.45185	8.51351e-06	5.16317e-05	ENSBTAG00000047834	ENSEASG00005022218	ENSCHIG00000022409	EFR3A
GENEID2451	10.3268	3.27831	0.73699	4.44825	8.65738e-06	5.24504e-05	ENSBTAG00000010616	ENSEASG00005007215	ENSCHIG00000017594	MBD6
GENEID5706	11.7285	3.59861	0.809084	4.44776	8.6772e-06	5.25166e-05	ENSBTAG00000047367	ENSEASG00005013317	ENSCHIG00000008526	CMTR2
GENEID4856	19.9544	2.58965	0.582518	4.44562	8.76398e-06	5.29875e-05	ENSBTAG00000021276	ENSEASG00005003845	ENSCHIG00000016300	TFF3
GENEID4312	35.1742	1.43125	0.321981	4.44514	8.78353e-06	5.30514e-05	ENSBTAG00000018967	ENSEASG00005003330	ENSCHIG00000012623	YIPF3
GENEID2875	33.3127	-1.64038	0.369554	-4.4388	9.046e-06	5.45809e-05	ENSBTAG00000012490	ENSEASG00005015648	ENSCHIG00000015575	ETFA
GENEID5649	24.949	1.86196	0.419645	4.43699	9.12258e-06	5.49868e-05	ENSBTAG00000046502	ENSEASG00005016198	ENSCHIG00000025958	ACBD6
GENEID1224	17.5665	2.02731	0.456946	4.43665	9.13695e-06	5.50173e-05	ENSBTAG00000005116	ENSEASG00005022683	ENSCHIG00000027102	FKBP15
GENEID4508	12.5788	2.86026	0.645589	4.43046	9.40319e-06	5.65011e-05	ENSBTAG00000019750	ENSEASG00005021093	ENSCHIG00000020985	TMEM106B
GENEID4803	8.63371	-5.85082	1.32064	-4.4303	9.41021e-06	5.65011e-05	ENSBTAG00000021052	ENSEASG00005010507	ENSCHIG00000000307	GNB1L
GENEID5252	19.6498	1.89784	0.428381	4.43026	9.41207e-06	5.65011e-05	ENSBTAG00000030675	ENSEASG00005020994	ENSCHIG00000023505	PDCL
GENEID5305	35.2981	-1.53286	0.346153	-4.42827	9.49917e-06	5.69661e-05	ENSBTAG00000031641	ENSEASG00005002565	ENSCHIG00000026335	PSMD8
GENEID2978	7.86978	3.46163	0.781876	4.42734	9.54014e-06	5.70958e-05	ENSBTAG00000012922	ENSEASG00005013862	ENSCHIG00000014796	PHF2
GENEID3091	7.91985	5.67709	1.28224	4.42747	9.53469e-06	5.70958e-05	ENSBTAG00000013393	ENSEASG00005009640	ENSCHIG00000026226	GEMIN4
GENEID2318	8.764	3.0876	0.69743	4.42712	9.55e-06	5.7097e-05	ENSBTAG00000010059	ENSEASG00005004632	ENSCHIG00000014755	C8H9orf72
GENEID2348	11.5513	3.20228	0.723383	4.42681	9.56379e-06	5.71216e-05	ENSBTAG00000010208	ENSEASG00005007785	ENSCHIG00000024803	ZER1
GENEID5743	13.7933	2.48728	0.562451	4.42221	9.76942e-06	5.82909e-05	ENSBTAG00000048098	ENSEASG00005015267	ENSCHIG00000011568	PKP3
GENEID180	11.5163	3.10402	0.701977	4.42183	9.78705e-06	5.83371e-05	ENSBTAG00000000683	ENSEASG00005019091	ENSCHIG00000021435	WDR37
GENEID3776	64.8532	1.08057	0.244448	4.42043	9.8505e-06	5.86562e-05	ENSBTAG00000016516	ENSEASG00005000784	ENSCHIG00000009613	CYB5R3
GENEID2215	15.1664	2.28912	0.51797	4.4194	9.89737e-06	5.88759e-05	ENSBTAG00000009595	ENSEASG00005011793	ENSCHIG00000015780	NGDN
GENEID4209	20.1446	-1.999	0.452757	-4.41517	1.00931e-05	5.99796e-05	ENSBTAG00000018496	ENSEASG00005019233	ENSCHIG00000013967	TIMM17B
GENEID189	13.0066	-2.75984	0.625195	-4.41437	1.01306e-05	6.01423e-05	ENSBTAG00000000700	ENSEASG00005005901	ENSCHIG00000024855	PARVA
GENEID3302	54.0148	-1.19556	0.271113	-4.4098	1.03466e-05	6.13627e-05	ENSBTAG00000014388	ENSEASG00005010956	ENSCHIG00000021616	EIF3I
GENEID4632	9.61572	-3.87995	0.880461	-4.40672	1.04947e-05	6.21786e-05	ENSBTAG00000020304	ENSEASG00005015107	ENSCHIG00000018611	MTG1
GENEID4132	9.70675	4.45027	1.01084	4.40255	1.06987e-05	6.33236e-05	ENSBTAG00000018175	ENSEASG00005005910	ENSCHIG00000019298	HEXD
GENEID5152	31.3162	-1.5557	0.353953	-4.39521	1.10667e-05	6.54367e-05	ENSBTAG00000026266	ENSEASG00005003617	ENSCHIG00000009461	MYL12B
GENEID1432	43.0491	-1.36958	0.311727	-4.39352	1.11531e-05	6.58153e-05	ENSBTAG00000006045	ENSEASG00005005814	ENSCHIG00000026541	P4HB
GENEID2239	36.4273	1.37949	0.313974	4.39366	1.11459e-05	6.58153e-05	ENSBTAG00000009711	ENSEASG00005009372	ENSCHIG00000026308	RPA1
GENEID3911	10.499	-2.92084	0.665061	-4.39183	1.12398e-05	6.6261e-05	ENSBTAG00000017064	ENSEASG00005016144	ENSCHIG00000025231	ING4
GENEID5446	11.6939	-3.0958	0.704962	-4.39145	1.12599e-05	6.6313e-05	ENSBTAG00000036349	ENSEASG00005018479	ENSCHIG00000000782	CCDC160
GENEID2486	10.5695	-3.87722	0.883062	-4.39065	1.13011e-05	6.64897e-05	ENSBTAG00000010772	ENSEASG00005021475	ENSCHIG00000021977	TPGS1
GENEID4293	10.6102	-3.7685	0.858537	-4.38945	1.1364e-05	6.67266e-05	ENSBTAG00000018889	ENSEASG00005001762	ENSCHIG00000017292	ATP6V0B
GENEID3846	33.3085	-1.56901	0.35744	-4.38956	1.13582e-05	6.67266e-05	ENSBTAG00000016783	ENSEASG00005002963	ENSCHIG00000024638	PGLS
GENEID3885	18.2576	2.2589	0.514831	4.38765	1.14579e-05	6.71449e-05	ENSBTAG00000016956	ENSEASG00005009472	ENSCHIG00000022447	GANAB
GENEID5569	8.97139	-5.68612	1.29588	-4.38784	1.14481e-05	6.71449e-05	ENSBTAG00000043996	ENSEASG00005023131	ENSCHIG00000021598	SAMD12
GENEID412	11.9831	-3.31426	0.755845	-4.38485	1.16068e-05	6.79499e-05	ENSBTAG00000001666	ENSEASG00005021312	ENSCHIG00000019332	NIP7
GENEID1946	11.4282	3.06107	0.698212	4.38415	1.16439e-05	6.80996e-05	ENSBTAG00000008355	ENSEASG00005010774	ENSCHIG00000015833	CPSF1
GENEID2612	15.2549	-2.20701	0.503606	-4.38241	1.17374e-05	6.85785e-05	ENSBTAG00000011367	ENSEASG00005021265	ENSCHIG00000003123	LIN7A
GENEID3966	14.0238	2.40633	0.549855	4.3763	1.20713e-05	7.04597e-05	ENSBTAG00000017325	ENSEASG00005015246	ENSCHIG00000014614	ATG13
GENEID3729	23.3799	1.71684	0.392361	4.37567	1.21058e-05	7.05913e-05	ENSBTAG00000016298	ENSEASG00005009272	ENSCHIG00000012274	TM9SF3
GENEID1361	15.5503	-2.31698	0.530289	-4.36928	1.2466e-05	7.26197e-05	ENSBTAG00000005743	ENSEASG00005018000	ENSCHIG00000015559	SMN2
GENEID1678	17.2518	-2.12543	0.486501	-4.36882	1.24922e-05	7.27011e-05	ENSBTAG00000007152	ENSEASG00005007240	ENSCHIG00000024824	OS9
GENEID4442	15.5743	-4.09887	0.938922	-4.36551	1.26827e-05	7.37368e-05	ENSBTAG00000019509	ENSEASG00005019284	ENSCHIG00000014304	NUDT5
GENEID1679	9.53304	-3.29639	0.755164	-4.36513	1.27049e-05	7.37931e-05	ENSBTAG00000007158	ENSEASG00005007273	ENSCHIG00000014754	TSPAN31
GENEID1474	19.4859	1.83574	0.420616	4.36441	1.27465e-05	7.3962e-05	ENSBTAG00000006186	ENSEASG00005003454	ENSCHIG00000014868	KCTD3
GENEID1991	11.3222	2.8975	0.664115	4.36295	1.28322e-05	7.40956e-05	ENSBTAG00000008575	ENSEASG00005006838	ENSCHIG00000012395	CGNL1
GENEID4708	11.6927	2.85089	0.653395	4.36319	1.2818e-05	7.40956e-05	ENSBTAG00000020596	ENSEASG00005012702	ENSCHIG00000013101	TMEM126B
GENEID4912	8.83291	3.5705	0.818337	4.36312	1.28222e-05	7.40956e-05	ENSBTAG00000021600	ENSEASG00005013432	ENSCHIG00000025531	KANSL1L
GENEID839	19.3847	2.20936	0.506385	4.36301	1.28286e-05	7.40956e-05	ENSBTAG00000003401	ENSEASG00005007495	ENSCHIG00000015777	ACTR3
GENEID5541	13.8946	-2.97623	0.682083	-4.36344	1.28035e-05	7.40956e-05	ENSBTAG00000039962	ENSEASG00005013148	ENSCHIG00000008689	DCTPP1
GENEID2487	17.9047	-2.22223	0.509407	-4.36238	1.28657e-05	7.42164e-05	ENSBTAG00000010773	ENSEASG00005012843	ENSCHIG00000012841	GNPAT
GENEID750	35.6132	-1.47523	0.338483	-4.35836	1.31043e-05	7.5519e-05	ENSBTAG00000003039	ENSEASG00005020748	ENSCHIG00000012829	PSMB8
GENEID1605	9.59732	5.52215	1.2679	4.35536	1.32847e-05	7.6484e-05	ENSBTAG00000006768	ENSEASG00005018778	ENSCHIG00000017608	ENTPD4
[truncated: 1,910 more rows]

## Sheet: Donkey vs Goat
Table S2: Messenger RNA differential expression results and enriched genes for each species: Donkey vs Goat DE genes.
[truncated: 1,658 more rows]

[truncated: 3 more sheets: Enriched in Cow, Enriched in Donkey , Enriched in Goat]
