# Supplementary material for: Transcriptomic Characterization of Cow, Donkey and Goat Milk Extracellular Vesicles Reveals Their Anti-inflammatory and Immunomodulatory Potential
Source: Int J Mol Sci. 2021 Nov 25;22(23):12759. doi: 10.3390/ijms222312759 (PMC8657891; doi:10.3390/ijms222312759)
Supplement: Supplementary file 1 [file ijms-22-12759-s001.zip › Supplementary_files/Table_S3.xlsx]

## Sheet: Cow mRNA Functional Groups
Table S3: Gene Ontology enrichment analysis results for enriched mRNAs in mEVs of a species:Cow.
Function	Groups	P-value	BH P-value	Group Genes
regulation of cell morphogenesis involved in differentiation	Group00	0.00852257	0.0127838	ANKRD27|CUX1|KANK1|RREB1
pentosyltransferase activity	Group01	0.014036	0.0148617	PARP10|QTRT2|TNKS2
regulation of protein deacetylation	Group02	0.00746885	0.0122218	CCAR2|MAPK8|VEGFA
programmed necrotic cell death	Group03	0.0107069	0.013766	ITPK1|OGT|TRAF2
ARF protein signal transduction	Group04	0.00101392	0.00608355	ARFGEF2|CYTH1|MYO9B
alpha-tubulin binding	Group05	0.00458272	0.0103111	BBS4|DIP2B|INO80
positive regulation of Notch signaling pathway	Group06	0.014036	0.0148617	AAK1|CRTC1|ELF3
smooth muscle cell differentiation	Group07	0.014036	0.0148617	FOXO4|NFATC3|VEGFA
positive regulation of response to cytokine stimulus	Group08	0.013445	0.0151256	IFIH1|IL1R1|TRAF2
positive regulation of stress-activated MAPK cascade	Group09	0.00289734	0.0074503	EIF2AK2|KLHDC10|RELL1|TRAF2|VEGFA
negative regulation of plasma membrane bounded cell projection assembly	Group10	0.00215256	0.00645768	BBS4|EVI5L|KANK1|RABEP2|TCHP
tRNA modification	Group11	0.00507156	0.0101431	DARS2|QTRT2|TARBP1|THG1L|TRMT1L
focal adhesion assembly	Group12	0.0103202	0.0142895	CADM1|CAMSAP3|PIP5K1A|TSC1|VEGFA
ruffle assembly	Group13	0.00741011	0.0133382	EPS8|KANK1|LPAR1|MYO9B|PIP5K1A|SPTBN1
histone acetyltransferase complex	Group14	0.0190558	0.0190558	ING5|KANSL3|OGT|TAF9B
negative regulation of mRNA metabolic process	Group15	0.000215598	0.00388077	CELF4|CPSF2|SFSWAP|SUPT5H|TENT4B|TENT5A|TRAF2
microtubule anchoring	Group16	0.000569556	0.00512601	AKAP9|BBS4|CAMSAP3|CCDC88C|CEP350|DCTN1|KLHL21|MCPH1
regulation of telomere maintenance	Group17	0.00156967	0.00706351	CCAR2|MAP2K7|PPP1R10|TAF9B|TENT4B|TERF2|TNKS2
ncRNA export from nucleus	Group18	0.00187037	0.00673334	CCAR2|CPSF2|DCTN1|IFIH1|NUP107|NUP133|NUP188|NUP93|OGT|SPTBN1|TSC1

## Sheet: Cow mRNA all GO Terms
Table S3: Gene Ontology enrichment analysis results for enriched mRNAs in mEVs of a species:Cow.
GOID	GOTerm	Ontology Source	Term P-value	Term BH P-value	GOLevels	GOGroups	% Associated Genes	Nr. Genes	Associated Genes Found
GO:0010769	regulation of cell morphogenesis involved in differentiation	GO_BiologicalProcess-EBI-UniProt-GOA-ACAP-ARAP_27.05.2021_00h00	0.00852257	0.0113634	[5, 6]	Group00	4	4	[ANKRD27, CUX1, KANK1, RREB1]
GO:0016763	pentosyltransferase activity	GO_MolecularFunction-EBI-UniProt-GOA-ACAP-ARAP_27.05.2021_00h00	0.014036	0.0160411	[4]	Group01	4.7619	3	[PARP10, QTRT2, TNKS2]
GO:0090311	regulation of protein deacetylation	GO_BiologicalProcess-EBI-UniProt-GOA-ACAP-ARAP_27.05.2021_00h00	0.00746885	0.0104564	[6, 7, 8, 9]	Group02	6	3	[CCAR2, MAPK8, VEGFA]
GO:0097300	programmed necrotic cell death	GO_BiologicalProcess-EBI-UniProt-GOA-ACAP-ARAP_27.05.2021_00h00	0.0107069	0.0136269	[4]	Group03	5.26316	3	[ITPK1, OGT, TRAF2]
GO:0032011	ARF protein signal transduction	GO_BiologicalProcess-EBI-UniProt-GOA-ACAP-ARAP_27.05.2021_00h00	0.00101392	0.00378532	[6, 7, 8]	Group04	12	3	[ARFGEF2, CYTH1, MYO9B]
GO:0043014	alpha-tubulin binding	GO_MolecularFunction-EBI-UniProt-GOA-ACAP-ARAP_27.05.2021_00h00	0.00458272	0.00801976	[5]	Group05	7.14286	3	[BBS4, DIP2B, INO80]
GO:0045747	positive regulation of Notch signaling pathway	GO_BiologicalProcess-EBI-UniProt-GOA-ACAP-ARAP_27.05.2021_00h00	0.011759	0.0143153	[4, 5, 6, 7, 8]	Group06	5.08475	3	[AAK1, CRTC1, ELF3]
GO:0051145	smooth muscle cell differentiation	GO_BiologicalProcess-EBI-UniProt-GOA-ACAP-ARAP_27.05.2021_00h00	0.014036	0.0160411	[5]	Group07	4.7619	3	[FOXO4, NFATC3, VEGFA]
GO:0060760	positive regulation of response to cytokine stimulus	GO_BiologicalProcess-EBI-UniProt-GOA-ACAP-ARAP_27.05.2021_00h00	0.013445	0.0156858	[3, 4, 5, 6]	Group08	4.83871	3	[IFIH1, IL1R1, TRAF2]
GO:0032874	positive regulation of stress-activated MAPK cascade	GO_BiologicalProcess-EBI-UniProt-GOA-ACAP-ARAP_27.05.2021_00h00	0.00269594	0.00539188	[6, 7, 8, 9]	Group09	4.20168	5	[EIF2AK2, KLHDC10, RELL1, TRAF2, VEGFA]
GO:0070304	positive regulation of stress-activated protein kinase signaling cascade	GO_BiologicalProcess-EBI-UniProt-GOA-ACAP-ARAP_27.05.2021_00h00	0.00289734	0.00559486	[5, 6, 7, 8]	Group09	4.13223	5	[EIF2AK2, KLHDC10, RELL1, TRAF2, VEGFA]
GO:0120033	negative regulation of plasma membrane bounded cell projection assembly	GO_BiologicalProcess-EBI-UniProt-GOA-ACAP-ARAP_27.05.2021_00h00	0.00250276	0.00519091	[5, 6, 7, 8]	Group10	8.82353	3	[EVI5L, KANK1, TCHP]
GO:1902017	regulation of cilium assembly	GO_BiologicalProcess-EBI-UniProt-GOA-ACAP-ARAP_27.05.2021_00h00	0.00687572	0.0104065	[5, 6, 7, 8]	Group10	4.25532	4	[BBS4, EVI5L, RABEP2, TCHP]
GO:0006400	tRNA modification	GO_BiologicalProcess-EBI-UniProt-GOA-ACAP-ARAP_27.05.2021_00h00	0.00713414	0.0105135	[6, 7, 8, 9, 10]	Group11	4.21053	4	[QTRT2, TARBP1, THG1L, TRMT1L]
GO:0000049	tRNA binding	GO_MolecularFunction-EBI-UniProt-GOA-ACAP-ARAP_27.05.2021_00h00	0.0207531	0.0211304	[5]	Group11	4.10959	3	[DARS2, THG1L, TRMT1L]
GO:0034332	adherens junction organization	GO_BiologicalProcess-EBI-UniProt-GOA-ACAP-ARAP_27.05.2021_00h00	0.0207531	0.0211304	[6]	Group12	4.10959	3	[CADM1, CAMSAP3, VEGFA]
GO:0051893	regulation of focal adhesion assembly	GO_BiologicalProcess-EBI-UniProt-GOA-ACAP-ARAP_27.05.2021_00h00	0.0215061	0.0215061	[6, 7, 8]	Group12	4.05405	3	[CAMSAP3, TSC1, VEGFA]
GO:0048041	focal adhesion assembly	GO_BiologicalProcess-EBI-UniProt-GOA-ACAP-ARAP_27.05.2021_00h00	0.0073989	0.0106241	[5, 7]	Group12	4.16667	4	[CAMSAP3, PIP5K1A, TSC1, VEGFA]
GO:0090109	regulation of cell-substrate junction assembly	GO_BiologicalProcess-EBI-UniProt-GOA-ACAP-ARAP_27.05.2021_00h00	0.0215061	0.0215061	[5, 6, 7]	Group12	4.05405	3	[CAMSAP3, TSC1, VEGFA]
GO:0097178	ruffle assembly	GO_BiologicalProcess-EBI-UniProt-GOA-ACAP-ARAP_27.05.2021_00h00	0.00666781	0.0103722	[7]	Group13	6.25	3	[EPS8, KANK1, PIP5K1A]
GO:0035023	regulation of Rho protein signal transduction	GO_BiologicalProcess-EBI-UniProt-GOA-ACAP-ARAP_27.05.2021_00h00	0.00852257	0.0113634	[7, 8, 9]	Group13	4	4	[EPS8, KANK1, LPAR1, MYO9B]
GO:0031529	ruffle organization	GO_BiologicalProcess-EBI-UniProt-GOA-ACAP-ARAP_27.05.2021_00h00	0.0123065	0.0146631	[6]	Group13	5	3	[EPS8, KANK1, PIP5K1A]
GO:0030837	negative regulation of actin filament polymerization	GO_BiologicalProcess-EBI-UniProt-GOA-ACAP-ARAP_27.05.2021_00h00	0.0172104	0.0181846	[5, 6, 7, 8, 9, 10, 11]	Group13	4.41176	3	[EPS8, KANK1, SPTBN1]
GO:0043967	histone H4 acetylation	GO_BiologicalProcess-EBI-UniProt-GOA-ACAP-ARAP_27.05.2021_00h00	0.0192916	0.0200062	[8, 9, 10, 11, 12]	Group14	4.22535	3	[ING5, KANSL3, OGT]
GO:1902493	acetyltransferase complex	GO_CellularComponent-EBI-UniProt-GOA-ACAP-ARAP_27.05.2021_00h00	0.00794769	0.0108554	[4]	Group14	4.08163	4	[ING5, KANSL3, OGT, TAF9B]
GO:0031248	protein acetyltransferase complex	GO_CellularComponent-EBI-UniProt-GOA-ACAP-ARAP_27.05.2021_00h00	0.00794769	0.0108554	[3, 5]	Group14	4.08163	4	[ING5, KANSL3, OGT, TAF9B]
GO:0000123	histone acetyltransferase complex	GO_CellularComponent-EBI-UniProt-GOA-ACAP-ARAP_27.05.2021_00h00	0.0052387	0.00862845	[3, 4, 6, 7, 8]	Group14	4.5977	4	[ING5, KANSL3, OGT, TAF9B]
GO:0006378	mRNA polyadenylation	GO_BiologicalProcess-EBI-UniProt-GOA-ACAP-ARAP_27.05.2021_00h00	0.0107069	0.0136269	[7, 8, 9, 10]	Group15	5.26316	3	[CPSF2, SUPT5H, TENT4B]
GO:0043631	RNA polyadenylation	GO_BiologicalProcess-EBI-UniProt-GOA-ACAP-ARAP_27.05.2021_00h00	0.0112258	0.0139698	[6, 7]	Group15	5.17241	3	[CPSF2, SUPT5H, TENT4B]
GO:0050686	negative regulation of mRNA processing	GO_BiologicalProcess-EBI-UniProt-GOA-ACAP-ARAP_27.05.2021_00h00	0.0017382	0.00423214	[6, 7, 8, 9, 10]	Group15	10	3	[CELF4, SFSWAP, SUPT5H]
GO:1903312	negative regulation of mRNA metabolic process	GO_BiologicalProcess-EBI-UniProt-GOA-ACAP-ARAP_27.05.2021_00h00	0.000114917	0.00160884	[5, 6, 7, 8, 9]	Group15	6.31579	6	[CELF4, SFSWAP, SUPT5H, TENT4B, TENT5A, TRAF2]
GO:1902373	negative regulation of mRNA catabolic process	GO_BiologicalProcess-EBI-UniProt-GOA-ACAP-ARAP_27.05.2021_00h00	0.0152618	0.0170932	[5, 6, 7, 8, 9, 10]	Group15	4.61538	3	[TENT4B, TENT5A, TRAF2]
GO:0048255	mRNA stabilization	GO_BiologicalProcess-EBI-UniProt-GOA-ACAP-ARAP_27.05.2021_00h00	0.0102022	0.0132866	[5, 6, 7, 8, 9, 10, 11]	Group15	5.35714	3	[TENT4B, TENT5A, TRAF2]
GO:0043489	RNA stabilization	GO_BiologicalProcess-EBI-UniProt-GOA-ACAP-ARAP_27.05.2021_00h00	0.0158966	0.0174551	[4, 6, 7, 8, 9, 10]	Group15	4.54545	3	[TENT4B, TENT5A, TRAF2]
GO:0071539	protein localization to centrosome	GO_BiologicalProcess-EBI-UniProt-GOA-ACAP-ARAP_27.05.2021_00h00	0.00250276	0.00519091	[9]	Group16	8.82353	3	[BBS4, CEP350, MCPH1]
GO:1905508	protein localization to microtubule organizing center	GO_BiologicalProcess-EBI-UniProt-GOA-ACAP-ARAP_27.05.2021_00h00	0.00295161	0.00550967	[8]	Group16	8.33333	3	[BBS4, CEP350, MCPH1]
GO:0072698	protein localization to microtubule cytoskeleton	GO_BiologicalProcess-EBI-UniProt-GOA-ACAP-ARAP_27.05.2021_00h00	0.0107069	0.0136269	[7]	Group16	5.26316	3	[BBS4, CEP350, MCPH1]
GO:1905515	non-motile cilium assembly	GO_BiologicalProcess-EBI-UniProt-GOA-ACAP-ARAP_27.05.2021_00h00	0.014036	0.0160411	[7, 8]	Group16	4.7619	3	[BBS4, CEP350, DCTN1]
GO:0044380	protein localization to cytoskeleton	GO_BiologicalProcess-EBI-UniProt-GOA-ACAP-ARAP_27.05.2021_00h00	0.00144131	0.0038435	[6]	Group16	6.55738	4	[BBS4, CEP350, KLHL21, MCPH1]
GO:0031113	regulation of microtubule polymerization	GO_BiologicalProcess-EBI-UniProt-GOA-ACAP-ARAP_27.05.2021_00h00	0.013445	0.0156858	[5, 6, 7, 8, 9]	Group16	4.83871	3	[AKAP9, CAMSAP3, DCTN1]
GO:0034453	microtubule anchoring	GO_BiologicalProcess-EBI-UniProt-GOA-ACAP-ARAP_27.05.2021_00h00	6.93858e-05	0.0019428	[4, 7]	Group16	14.2857	4	[BBS4, CAMSAP3, CEP350, DCTN1]
GO:0031122	cytoplasmic microtubule organization	GO_BiologicalProcess-EBI-UniProt-GOA-ACAP-ARAP_27.05.2021_00h00	0.0165461	0.0178189	[4, 5, 7]	Group16	4.47761	3	[CAMSAP3, CCDC88C, DCTN1]
GO:0007004	telomere maintenance via telomerase	GO_BiologicalProcess-EBI-UniProt-GOA-ACAP-ARAP_27.05.2021_00h00	0.0046255	0.00784933	[7, 8, 9]	Group17	4.7619	4	[MAP2K7, TENT4B, TERF2, TNKS2]
GO:0010833	telomere maintenance via telomere lengthening	GO_BiologicalProcess-EBI-UniProt-GOA-ACAP-ARAP_27.05.2021_00h00	0.00687572	0.0104065	[6, 7, 8]	Group17	4.25532	4	[MAP2K7, TENT4B, TERF2, TNKS2]
GO:0016233	telomere capping	GO_BiologicalProcess-EBI-UniProt-GOA-ACAP-ARAP_27.05.2021_00h00	0.0123065	0.0146631	[6, 7, 8]	Group17	5	3	[MAP2K7, TERF2, TNKS2]
GO:0032210	regulation of telomere maintenance via telomerase	GO_BiologicalProcess-EBI-UniProt-GOA-ACAP-ARAP_27.05.2021_00h00	0.00135514	0.00379439	[5, 6, 7, 8, 9, 10]	Group17	6.66667	4	[MAP2K7, TENT4B, TERF2, TNKS2]
GO:1904357	negative regulation of telomere maintenance via telomere lengthening	GO_BiologicalProcess-EBI-UniProt-GOA-ACAP-ARAP_27.05.2021_00h00	0.00157355	0.00400541	[5, 6, 7, 8, 9, 10]	Group17	10.3448	3	[TENT4B, TERF2, TNKS2]
GO:1904353	regulation of telomere capping	GO_BiologicalProcess-EBI-UniProt-GOA-ACAP-ARAP_27.05.2021_00h00	0.00127444	0.00375624	[4, 6, 7, 8, 9]	Group17	11.1111	3	[MAP2K7, TERF2, TNKS2]
GO:1904356	regulation of telomere maintenance via telomere lengthening	GO_BiologicalProcess-EBI-UniProt-GOA-ACAP-ARAP_27.05.2021_00h00	0.00204001	0.00476002	[4, 6, 7, 8, 9]	Group17	5.97015	4	[MAP2K7, TENT4B, TERF2, TNKS2]
GO:0032205	negative regulation of telomere maintenance	GO_BiologicalProcess-EBI-UniProt-GOA-ACAP-ARAP_27.05.2021_00h00	0.00344694	0.00622673	[4, 5, 6, 7, 8, 9]	Group17	7.89474	3	[TENT4B, TERF2, TNKS2]
GO:0032206	positive regulation of telomere maintenance	GO_BiologicalProcess-EBI-UniProt-GOA-ACAP-ARAP_27.05.2021_00h00	0.00104624	0.00366185	[4, 5, 6, 7, 8, 9]	Group17	7.14286	4	[MAP2K7, PPP1R10, TERF2, TNKS2]
GO:0032204	regulation of telomere maintenance	GO_BiologicalProcess-EBI-UniProt-GOA-ACAP-ARAP_27.05.2021_00h00	0.000668877	0.00340519	[3, 5, 6, 7, 8]	Group17	5.74713	5	[MAP2K7, PPP1R10, TENT4B, TERF2, TNKS2]
GO:2001021	negative regulation of response to DNA damage stimulus	GO_BiologicalProcess-EBI-UniProt-GOA-ACAP-ARAP_27.05.2021_00h00	0.0052387	0.00862845	[3, 4, 5, 6, 7]	Group17	4.5977	4	[CCAR2, PPP1R10, TAF9B, TERF2]
GO:0016925	protein sumoylation	GO_BiologicalProcess-EBI-UniProt-GOA-ACAP-ARAP_27.05.2021_00h00	0.000481958	0.00299885	[8, 9]	Group18	6.17284	5	[IFIH1, NUP107, NUP133, NUP188, NUP93]
GO:0017056	structural constituent of nuclear pore	GO_BiologicalProcess-EBI-UniProt-GOA-ACAP-ARAP_27.05.2021_00h00	7.99882e-05	0.00149311	[6, 7]	Group18	13.7931	4	[NUP107, NUP133, NUP188, NUP93]
GO:0031468	nuclear membrane reassembly	GO_BiologicalProcess-EBI-UniProt-GOA-ACAP-ARAP_27.05.2021_00h00	0.00104624	0.00366185	[6, 7, 8]	Group18	7.14286	4	[NUP107, NUP133, NUP188, NUP93]
GO:0097064	ncRNA export from nucleus	GO_BiologicalProcess-EBI-UniProt-GOA-ACAP-ARAP_27.05.2021_00h00	1.61056e-05	0.000901914	[6, 7, 8, 9]	Group18	12.5	5	[NUP107, NUP133, NUP188, NUP93, TSC1]
GO:0071709	membrane assembly	GO_BiologicalProcess-EBI-UniProt-GOA-ACAP-ARAP_27.05.2021_00h00	0.000905409	0.00362164	[5]	Group18	5.37634	5	[NUP107, NUP133, NUP188, NUP93, SPTBN1]
GO:0006998	nuclear envelope organization	GO_BiologicalProcess-EBI-UniProt-GOA-ACAP-ARAP_27.05.2021_00h00	0.00056968	0.00319021	[5, 6]	Group18	5.95238	5	[DCTN1, NUP107, NUP133, NUP188, NUP93]
GO:0006999	nuclear pore organization	GO_BiologicalProcess-EBI-UniProt-GOA-ACAP-ARAP_27.05.2021_00h00	0.0002127	0.0019852	[5, 6]	Group18	20	3	[NUP107, NUP133, NUP93]
GO:0051031	tRNA transport	GO_BiologicalProcess-EBI-UniProt-GOA-ACAP-ARAP_27.05.2021_00h00	0.000260314	0.00208251	[5, 6, 8]	Group18	10.2564	4	[NUP107, NUP133, NUP188, NUP93]
GO:0071763	nuclear membrane organization	GO_BiologicalProcess-EBI-UniProt-GOA-ACAP-ARAP_27.05.2021_00h00	0.000316908	0.00221836	[5, 6, 7]	Group18	6.75676	5	[DCTN1, NUP107, NUP133, NUP188, NUP93]
GO:0006405	RNA export from nucleus	GO_BiologicalProcess-EBI-UniProt-GOA-ACAP-ARAP_27.05.2021_00h00	0.000735371	0.00343173	[5, 6, 7, 8]	Group18	4.47761	6	[CPSF2, NUP107, NUP133, NUP188, NUP93, TSC1]
GO:0007084	mitotic nuclear membrane reassembly	GO_BiologicalProcess-EBI-UniProt-GOA-ACAP-ARAP_27.05.2021_00h00	0.000849744	0.00366044	[5, 6, 7, 8, 9]	Group18	7.54717	4	[NUP107, NUP133, NUP188, NUP93]
GO:0006406	mRNA export from nucleus	GO_BiologicalProcess-EBI-UniProt-GOA-ACAP-ARAP_27.05.2021_00h00	0.00241314	0.00519754	[5, 6, 7, 8, 9, 10]	Group18	4.31034	5	[CPSF2, NUP107, NUP133, NUP188, NUP93]
GO:0006409	tRNA export from nucleus	GO_BiologicalProcess-EBI-UniProt-GOA-ACAP-ARAP_27.05.2021_00h00	0.000189932	0.00212724	[5, 6, 7, 8, 9, 10]	Group18	11.1111	4	[NUP107, NUP133, NUP188, NUP93]
GO:0044091	membrane biogenesis	GO_BiologicalProcess-EBI-UniProt-GOA-ACAP-ARAP_27.05.2021_00h00	0.00114593	0.0035651	[4]	Group18	5.10204	5	[NUP107, NUP133, NUP188, NUP93, SPTBN1]
GO:0071427	mRNA-containing ribonucleoprotein complex export from nucleus	GO_BiologicalProcess-EBI-UniProt-GOA-ACAP-ARAP_27.05.2021_00h00	0.00241314	0.00519754	[4, 5, 8, 9]	Group18	4.31034	5	[CPSF2, NUP107, NUP133, NUP188, NUP93]
GO:0071431	tRNA-containing ribonucleoprotein complex export from nucleus	GO_BiologicalProcess-EBI-UniProt-GOA-ACAP-ARAP_27.05.2021_00h00	0.000189932	0.00212724	[4, 5, 8, 9]	Group18	11.1111	4	[NUP107, NUP133, NUP188, NUP93]
GO:0043470	regulation of carbohydrate catabolic process	GO_BiologicalProcess-EBI-UniProt-GOA-ACAP-ARAP_27.05.2021_00h00	0.00109442	0.00360516	[4, 5, 6]	Group18	5.15464	5	[NUP107, NUP133, NUP188, NUP93, OGT]
GO:1900034	regulation of cellular response to heat	GO_BiologicalProcess-EBI-UniProt-GOA-ACAP-ARAP_27.05.2021_00h00	0.000668877	0.00340519	[4, 5, 6]	Group18	5.74713	5	[CCAR2, NUP107, NUP133, NUP188, NUP93]
GO:0101024	mitotic nuclear membrane organization	GO_BiologicalProcess-EBI-UniProt-GOA-ACAP-ARAP_27.05.2021_00h00	0.000849744	0.00366044	[4, 5, 6, 7, 8]	Group18	7.54717	4	[NUP107, NUP133, NUP188, NUP93]
GO:0006110	regulation of glycolytic process	GO_BiologicalProcess-EBI-UniProt-GOA-ACAP-ARAP_27.05.2021_00h00	0.000668877	0.00340519	[4, 5, 6, 7, 8, 9, 10, 11, 12, 13]	Group18	5.74713	5	[NUP107, NUP133, NUP188, NUP93, OGT]
GO:0075733	intracellular transport of virus	GO_BiologicalProcess-EBI-UniProt-GOA-ACAP-ARAP_27.05.2021_00h00	0.00135514	0.00379439	[3, 5, 6]	Group18	6.66667	4	[NUP107, NUP133, NUP188, NUP93]
GO:0044766	multi-organism transport	GO_BiologicalProcess-EBI-UniProt-GOA-ACAP-ARAP_27.05.2021_00h00	0.00227271	0.00509087	[3, 4]	Group18	5.7971	4	[NUP107, NUP133, NUP188, NUP93]
GO:0071426	ribonucleoprotein complex export from nucleus	GO_BiologicalProcess-EBI-UniProt-GOA-ACAP-ARAP_27.05.2021_00h00	0.000735371	0.00343173	[3, 4, 7, 8]	Group18	4.47761	6	[CPSF2, NUP107, NUP133, NUP188, NUP93, TSC1]
GO:0005643	nuclear pore	GO_CellularComponent-EBI-UniProt-GOA-ACAP-ARAP_27.05.2021_00h00	0.00567639	0.00908222	[3, 4, 5, 6, 7]	Group18	4.49438	4	[NUP107, NUP133, NUP188, NUP93]
GO:0046794	transport of virus	GO_BiologicalProcess-EBI-UniProt-GOA-ACAP-ARAP_27.05.2021_00h00	0.00204001	0.00476002	[2, 4, 5]	Group18	5.97015	4	[NUP107, NUP133, NUP188, NUP93]

## Sheet: Donkey mRNA Functional Groups
Table S3: Gene Ontology enrichment analysis results for enriched mRNAs in mEVs of a species: Donkey
Function	Groups	P-value	BH P-value	Group Genes
endoplasmic reticulum organization	Group00	0.0118417	0.0139947	CAV2|EMC7|LPCAT3
water-soluble vitamin metabolic process	Group01	0.00412705	0.00596129	GCLC|MCCC2|SHMT1|TPK1
positive regulation of GTPase activity	Group02	0.00336238	0.00624442	ADAP1|CAV2|DENND1B|FERMT2|LDLRAP1|MAPRE2|TBC1D4
organelle membrane contact site	Group03	1.73056e-05	0.000224972	MBOAT7|RAB32|RMDN3|TMX2
spindle microtubule	Group04	0.00890769	0.01158	HAUS2|MAPRE2|PRC1|RMDN3
transferase activity, transferring one-carbon groups	Group05	0.00412552	0.00670398	COMTD1|COQ3|NSUN3|PUS7|SHMT1|TYW3
outer membrane	Group06	0.000899389	0.00389735	ACSL3|AKAP1|CHCHD6|RAB32|RMDN3|SIGMAR1
nucleoside bisphosphate metabolic process	Group07	0.0289534	0.0289534	ACSL3|MCCC2|PDP2
translation regulator activity	Group08	0.00241914	0.00524146	EEFSEC|EIF4EBP3|ELOA|PDE12|PUS7|SHMT1
organelle fusion	Group09	0.00215456	0.00560186	CAV2|HAUS2|SPG7|STX7|TBC1D4|TUBA1A
regulation of viral life cycle	Group10	0.0206252	0.022344	CAV2|ISG20|PDE12|SRPK2
FAD binding	Group11	0.000692892	0.0045038	ABHD5|ACOX1|ACOX2|ACSL3|GCLC|LDLRAP1|MFSD2A|MICAL2|OGFOD3|PEX3|SHMT1
very-low-density lipoprotein particle assembly	Group12	0.00108146	0.00351474	ABHD5|ACOX1|ACOX2|ACSL3|LDLRAP1|LPCAT3|MBOAT7|MFSD2A|SIGMAR1|STX7

## Sheet: Donkey mRNA all GO Terms
Table S3: Gene Ontology enrichment analysis results for enriched mRNAs in mEVs of a species: Donkey
GOID	GOTerm	Ontology Source	Term P-value	Term BH P-value	GOLevels	GOGroups	% Associated Genes	Nr. Genes	Associated Genes Found
GO:0007029	endoplasmic reticulum organization	GO_BiologicalProcess-EBI-UniProt-GOA-ACAP-ARAP_27.05.2021_00h00	0.0118417	0.0157889	[5]	Group00	2.83019	3	[CAV2, EMC7, LPCAT3]
GO:0006766	vitamin metabolic process	GO_BiologicalProcess-EBI-UniProt-GOA-ACAP-ARAP_27.05.2021_00h00	0.00412705	0.00933072	[3]	Group01	2.73973	4	[GCLC, MCCC2, SHMT1, TPK1]
GO:0006767	water-soluble vitamin metabolic process	GO_BiologicalProcess-EBI-UniProt-GOA-ACAP-ARAP_27.05.2021_00h00	0.000825375	0.00476883	[4]	Group01	4.25532	4	[GCLC, MCCC2, SHMT1, TPK1]
GO:1901981	phosphatidylinositol phosphate binding	GO_MolecularFunction-EBI-UniProt-GOA-ACAP-ARAP_27.05.2021_00h00	0.00857648	0.013117	[5]	Group02	2.22222	4	[ADAP1, DENND1B, FERMT2, LDLRAP1]
GO:0043547	positive regulation of GTPase activity	GO_BiologicalProcess-EBI-UniProt-GOA-ACAP-ARAP_27.05.2021_00h00	0.00133355	0.00462296	[6]	Group02	2.21402	6	[ADAP1, CAV2, DENND1B, FERMT2, MAPRE2, TBC1D4]
GO:0044232	organelle membrane contact site	GO_CellularComponent-EBI-UniProt-GOA-ACAP-ARAP_27.05.2021_00h00	1.73056e-05	0.000899889	[2, 3]	Group03	11.4286	4	[MBOAT7, RAB32, RMDN3, TMX2]
GO:0044233	mitochondria-associated endoplasmic reticulum membrane	GO_CellularComponent-EBI-UniProt-GOA-ACAP-ARAP_27.05.2021_00h00	3.73641e-05	0.000971468	[3, 4]	Group03	20	3	[MBOAT7, RAB32, TMX2]
GO:0051225	spindle assembly	GO_BiologicalProcess-EBI-UniProt-GOA-ACAP-ARAP_27.05.2021_00h00	0.0260599	0.0271023	[4, 5, 6, 8]	Group04	2.0979	3	[HAUS2, MAPRE2, PRC1]
GO:0005876	spindle microtubule	GO_CellularComponent-EBI-UniProt-GOA-ACAP-ARAP_27.05.2021_00h00	0.00392149	0.00926898	[6, 7, 8]	Group04	4.22535	3	[HAUS2, PRC1, RMDN3]
GO:0016741	transferase activity, transferring one-carbon groups	GO_MolecularFunction-EBI-UniProt-GOA-ACAP-ARAP_27.05.2021_00h00	0.00423305	0.0091716	[3]	Group05	2.10084	5	[COMTD1, COQ3, NSUN3, SHMT1, TYW3]
GO:0006400	tRNA modification	GO_BiologicalProcess-EBI-UniProt-GOA-ACAP-ARAP_27.05.2021_00h00	0.00879798	0.0130713	[6, 7, 8, 9, 10]	Group05	3.15789	3	[NSUN3, PUS7, TYW3]
GO:0008033	tRNA processing	GO_BiologicalProcess-EBI-UniProt-GOA-ACAP-ARAP_27.05.2021_00h00	0.0246747	0.0261854	[7, 8, 9]	Group05	2.14286	3	[NSUN3, PUS7, TYW3]
GO:0019867	outer membrane	GO_CellularComponent-EBI-UniProt-GOA-ACAP-ARAP_27.05.2021_00h00	0.000899389	0.00389735	[3]	Group06	2.39044	6	[ACSL3, AKAP1, CHCHD6, RAB32, RMDN3, SIGMAR1]
GO:0031968	organelle outer membrane	GO_CellularComponent-EBI-UniProt-GOA-ACAP-ARAP_27.05.2021_00h00	0.000862893	0.00448704	[4, 5, 6]	Group06	2.40964	6	[ACSL3, AKAP1, CHCHD6, RAB32, RMDN3, SIGMAR1]
GO:0005741	mitochondrial outer membrane	GO_CellularComponent-EBI-UniProt-GOA-ACAP-ARAP_27.05.2021_00h00	0.00333512	0.00867132	[5, 6, 7, 8]	Group06	2.22222	5	[ACSL3, AKAP1, CHCHD6, RAB32, RMDN3]
GO:0033865	nucleoside bisphosphate metabolic process	GO_BiologicalProcess-EBI-UniProt-GOA-ACAP-ARAP_27.05.2021_00h00	0.0289534	0.0289534	[5, 6, 7]	Group07	2.01342	3	[ACSL3, MCCC2, PDP2]
GO:0034032	purine nucleoside bisphosphate metabolic process	GO_BiologicalProcess-EBI-UniProt-GOA-ACAP-ARAP_27.05.2021_00h00	0.0289534	0.0289534	[5, 6, 7, 8]	Group07	2.01342	3	[ACSL3, MCCC2, PDP2]
GO:0033875	ribonucleoside bisphosphate metabolic process	GO_BiologicalProcess-EBI-UniProt-GOA-ACAP-ARAP_27.05.2021_00h00	0.0289534	0.0289534	[6, 7, 8]	Group07	2.01342	3	[ACSL3, MCCC2, PDP2]
GO:0017148	negative regulation of translation	GO_BiologicalProcess-EBI-UniProt-GOA-ACAP-ARAP_27.05.2021_00h00	0.0118612	0.0154196	[5, 6, 7, 8, 9]	Group08	2.0202	4	[EIF4EBP3, PDE12, PUS7, SHMT1]
GO:0045182	translation regulator activity	GO_BiologicalProcess-EBI-UniProt-GOA-ACAP-ARAP_27.05.2021_00h00	0.00509921	0.0106064	[6, 7, 8, 9]	Group08	2.58065	4	[EEFSEC, EIF4EBP3, ELOA, SHMT1]
GO:0090079	translation regulator activity, nucleic acid binding	GO_BiologicalProcess-EBI-UniProt-GOA-ACAP-ARAP_27.05.2021_00h00	0.0161296	0.0186386	[7, 8, 9, 10]	Group08	2.52101	3	[EEFSEC, ELOA, SHMT1]
GO:0140056	organelle localization by membrane tethering	GO_BiologicalProcess-EBI-UniProt-GOA-ACAP-ARAP_27.05.2021_00h00	0.0077841	0.0126492	[3, 4]	Group09	2.28571	4	[CAV2, HAUS2, STX7, TUBA1A]
GO:0048284	organelle fusion	GO_BiologicalProcess-EBI-UniProt-GOA-ACAP-ARAP_27.05.2021_00h00	0.00533436	0.0106687	[5]	Group09	2.54777	4	[CAV2, SPG7, STX7, TBC1D4]
GO:0006906	vesicle fusion	GO_BiologicalProcess-EBI-UniProt-GOA-ACAP-ARAP_27.05.2021_00h00	0.0137266	0.0169948	[3, 5, 6, 7]	Group09	2.67857	3	[CAV2, STX7, TBC1D4]
GO:0090174	organelle membrane fusion	GO_BiologicalProcess-EBI-UniProt-GOA-ACAP-ARAP_27.05.2021_00h00	0.0150727	0.0182274	[6]	Group09	2.58621	3	[CAV2, STX7, TBC1D4]
GO:0019079	viral genome replication	GO_BiologicalProcess-EBI-UniProt-GOA-ACAP-ARAP_27.05.2021_00h00	0.0203545	0.0220508	[2, 3]	Group10	2.30769	3	[ISG20, PDE12, SRPK2]
GO:0050792	regulation of viral process	GO_BiologicalProcess-EBI-UniProt-GOA-ACAP-ARAP_27.05.2021_00h00	0.0116604	0.0159563	[2, 3]	Group10	2.03046	4	[CAV2, ISG20, PDE12, SRPK2]
GO:0048524	positive regulation of viral process	GO_BiologicalProcess-EBI-UniProt-GOA-ACAP-ARAP_27.05.2021_00h00	0.00931228	0.0134511	[2, 3, 4]	Group10	3.09278	3	[CAV2, PDE12, SRPK2]
GO:1903900	regulation of viral life cycle	GO_BiologicalProcess-EBI-UniProt-GOA-ACAP-ARAP_27.05.2021_00h00	0.00545461	0.0105052	[3, 4]	Group10	2.53165	4	[CAV2, ISG20, PDE12, SRPK2]
GO:0045069	regulation of viral genome replication	GO_BiologicalProcess-EBI-UniProt-GOA-ACAP-ARAP_27.05.2021_00h00	0.00648094	0.0112336	[3, 4, 5]	Group10	3.52941	3	[ISG20, PDE12, SRPK2]
GO:0031406	carboxylic acid binding	GO_MolecularFunction-EBI-UniProt-GOA-ACAP-ARAP_27.05.2021_00h00	0.0026364	0.0080643	[4]	Group11	2.34742	5	[ACOX1, ACOX2, GCLC, OGFOD3, SHMT1]
GO:0042579	microbody	GO_CellularComponent-EBI-UniProt-GOA-ACAP-ARAP_27.05.2021_00h00	0.00533436	0.0106687	[3, 4, 5]	Group11	2.54777	4	[ACOX1, ACOX2, ACSL3, PEX3]
GO:0045834	positive regulation of lipid metabolic process	GO_BiologicalProcess-EBI-UniProt-GOA-ACAP-ARAP_27.05.2021_00h00	0.00621438	0.011143	[3, 4, 5, 6]	Group11	2.43902	4	[ABHD5, ACSL3, LDLRAP1, MFSD2A]
GO:0050660	flavin adenine dinucleotide binding	GO_MolecularFunction-EBI-UniProt-GOA-ACAP-ARAP_27.05.2021_00h00	0.00782068	0.0123235	[4, 5]	Group11	3.2967	3	[ACOX1, ACOX2, MICAL2]
GO:0005777	peroxisome	GO_CellularComponent-EBI-UniProt-GOA-ACAP-ARAP_27.05.2021_00h00	0.00533436	0.0106687	[4, 5, 6]	Group11	2.54777	4	[ACOX1, ACOX2, ACSL3, PEX3]
GO:0031903	microbody membrane	GO_CellularComponent-EBI-UniProt-GOA-ACAP-ARAP_27.05.2021_00h00	0.0037678	0.0093298	[4, 5, 6]	Group11	4.28571	3	[ACOX1, ACSL3, PEX3]
GO:0055088	lipid homeostasis	GO_BiologicalProcess-EBI-UniProt-GOA-ACAP-ARAP_27.05.2021_00h00	0.00704155	0.0118116	[5]	Group11	2.35294	4	[ABHD5, ACOX1, ACOX2, LDLRAP1]
GO:0034440	lipid oxidation	GO_BiologicalProcess-EBI-UniProt-GOA-ACAP-ARAP_27.05.2021_00h00	0.0172273	0.0194743	[5, 6]	Group11	2.45902	3	[ACOX1, ACOX2, MFSD2A]
GO:0071949	FAD binding	GO_MolecularFunction-EBI-UniProt-GOA-ACAP-ARAP_27.05.2021_00h00	0.000547999	0.00474933	[5, 6]	Group11	8.33333	3	[ACOX1, ACOX2, MICAL2]
GO:0005778	peroxisomal membrane	GO_CellularComponent-EBI-UniProt-GOA-ACAP-ARAP_27.05.2021_00h00	0.0037678	0.0093298	[5, 6, 7]	Group11	4.28571	3	[ACOX1, ACSL3, PEX3]
GO:0009062	fatty acid catabolic process	GO_BiologicalProcess-EBI-UniProt-GOA-ACAP-ARAP_27.05.2021_00h00	0.0150727	0.0182274	[5, 6, 7, 8]	Group11	2.58621	3	[ACOX1, ACOX2, MFSD2A]
GO:0019395	fatty acid oxidation	GO_BiologicalProcess-EBI-UniProt-GOA-ACAP-ARAP_27.05.2021_00h00	0.0154205	0.0182242	[5, 6, 7, 8]	Group11	2.5641	3	[ACOX1, ACOX2, MFSD2A]
GO:0072329	monocarboxylic acid catabolic process	GO_BiologicalProcess-EBI-UniProt-GOA-ACAP-ARAP_27.05.2021_00h00	0.0260599	0.0271023	[6, 7]	Group11	2.0979	3	[ACOX1, ACOX2, MFSD2A]
GO:0006635	fatty acid beta-oxidation	GO_BiologicalProcess-EBI-UniProt-GOA-ACAP-ARAP_27.05.2021_00h00	0.00586678	0.0108955	[6, 7, 8, 9]	Group11	3.65854	3	[ACOX1, ACOX2, MFSD2A]
GO:0097006	regulation of plasma lipoprotein particle levels	GO_BiologicalProcess-EBI-UniProt-GOA-ACAP-ARAP_27.05.2021_00h00	0.00111956	0.00415836	[2, 3]	Group12	3.92157	4	[ACSL3, LDLRAP1, LPCAT3, MFSD2A]
GO:0071827	plasma lipoprotein particle organization	GO_BiologicalProcess-EBI-UniProt-GOA-ACAP-ARAP_27.05.2021_00h00	0.0023177	0.00753251	[2, 6]	Group12	5.08475	3	[ACSL3, LPCAT3, MFSD2A]
GO:0006638	neutral lipid metabolic process	GO_BiologicalProcess-EBI-UniProt-GOA-ACAP-ARAP_27.05.2021_00h00	0.0289534	0.0289534	[4, 5]	Group12	2.01342	3	[ABHD5, MBOAT7, MFSD2A]
GO:0045834	positive regulation of lipid metabolic process	GO_BiologicalProcess-EBI-UniProt-GOA-ACAP-ARAP_27.05.2021_00h00	0.00621438	0.011143	[3, 4, 5, 6]	Group12	2.43902	4	[ABHD5, ACSL3, LDLRAP1, MFSD2A]
GO:0034377	plasma lipoprotein particle assembly	GO_BiologicalProcess-EBI-UniProt-GOA-ACAP-ARAP_27.05.2021_00h00	0.00050395	0.00524108	[3, 4, 7]	Group12	8.57143	3	[ACSL3, LPCAT3, MFSD2A]
GO:0005811	lipid droplet	GO_CellularComponent-EBI-UniProt-GOA-ACAP-ARAP_27.05.2021_00h00	0.0101161	0.0142172	[5]	Group12	3	3	[ABHD5, ACSL3, SIGMAR1]
GO:0008374	O-acyltransferase activity	GO_MolecularFunction-EBI-UniProt-GOA-ACAP-ARAP_27.05.2021_00h00	0.00292327	0.00800053	[5]	Group12	4.6875	3	[ABHD5, LPCAT3, MBOAT7]
GO:0055088	lipid homeostasis	GO_BiologicalProcess-EBI-UniProt-GOA-ACAP-ARAP_27.05.2021_00h00	0.00704155	0.0118116	[5]	Group12	2.35294	4	[ABHD5, ACOX1, ACOX2, LDLRAP1]
GO:0071617	lysophospholipid acyltransferase activity	GO_MolecularFunction-EBI-UniProt-GOA-ACAP-ARAP_27.05.2021_00h00	9.21186e-05	0.00119754	[5]	Group12	15	3	[ABHD5, LPCAT3, MBOAT7]
GO:0071825	protein-lipid complex subunit organization	GO_BiologicalProcess-EBI-UniProt-GOA-ACAP-ARAP_27.05.2021_00h00	0.00279517	0.00807492	[5]	Group12	4.7619	3	[ACSL3, LPCAT3, MFSD2A]
GO:0006639	acylglycerol metabolic process	GO_BiologicalProcess-EBI-UniProt-GOA-ACAP-ARAP_27.05.2021_00h00	0.0284598	0.0290178	[5, 6]	Group12	2.02703	3	[ABHD5, MBOAT7, MFSD2A]
GO:1904375	regulation of protein localization to cell periphery	GO_BiologicalProcess-EBI-UniProt-GOA-ACAP-ARAP_27.05.2021_00h00	0.0199477	0.0220698	[5, 6]	Group12	2.32558	3	[ACSL3, LDLRAP1, STX7]
GO:0034379	very-low-density lipoprotein particle assembly	GO_BiologicalProcess-EBI-UniProt-GOA-ACAP-ARAP_27.05.2021_00h00	4.58386e-05	0.000794535	[4, 5, 8]	Group12	18.75	3	[ACSL3, LPCAT3, MFSD2A]
GO:0046470	phosphatidylcholine metabolic process	GO_BiologicalProcess-EBI-UniProt-GOA-ACAP-ARAP_27.05.2021_00h00	0.00089307	0.00422179	[4, 6, 7]	Group12	4.16667	4	[ACSL3, LPCAT3, MBOAT7, MFSD2A]
GO:0065005	protein-lipid complex assembly	GO_BiologicalProcess-EBI-UniProt-GOA-ACAP-ARAP_27.05.2021_00h00	0.000694696	0.00451553	[6]	Group12	7.69231	3	[ACSL3, LPCAT3, MFSD2A]
GO:0090207	regulation of triglyceride metabolic process	GO_BiologicalProcess-EBI-UniProt-GOA-ACAP-ARAP_27.05.2021_00h00	0.000594439	0.00441583	[4, 5, 6, 7, 8]	Group12	8.10811	3	[ABHD5, MBOAT7, MFSD2A]
GO:0006641	triglyceride metabolic process	GO_BiologicalProcess-EBI-UniProt-GOA-ACAP-ARAP_27.05.2021_00h00	0.0161296	0.0186386	[6, 7]	Group12	2.52101	3	[ABHD5, MBOAT7, MFSD2A]
GO:0006656	phosphatidylcholine biosynthetic process	GO_BiologicalProcess-EBI-UniProt-GOA-ACAP-ARAP_27.05.2021_00h00	0.000990706	0.00396283	[5, 6, 7, 8]	Group12	6.81818	3	[ACSL3, LPCAT3, MFSD2A]
GO:1903076	regulation of protein localization to plasma membrane	GO_BiologicalProcess-EBI-UniProt-GOA-ACAP-ARAP_27.05.2021_00h00	0.0124522	0.015793	[6, 7]	Group12	2.77778	3	[ACSL3, LDLRAP1, STX7]

## Sheet: Goat mRNA Functional Groups
Table S3: Gene Ontology enrichment analysis results for enriched mRNAs in mEVs of a species: Goat.
Function	Groups	P-value	BH P-value	Group Genes
CCR chemokine receptor binding	Group10	0.000734771	0.00367386	CCL2|CCL4|CNIH4|HSPB1|JMJD6|RAC2|SEMA3A|SPI1
hematopoietic progenitor cell differentiation	Group00	0.00889009	0.0177802	MLF1|MLLT3|PSMB9|SPI1
histone H4 acetylation	Group07	0.00535613	0.0133903	ARRB1|DDIT3|ING4|SPI1
microtubule-based transport	Group08	0.00231067	0.00770225	ARL3|CILK1|CNIH4|DPCD|HSPB1
mitochondrial respiratory chain complex assembly	Group05	0.000120143	0.00120143	CHCHD4|HCCS|LYRM7|TACO1|TIMMDC1
post-Golgi vesicle-mediated transport	Group02	0.0286024	0.0286024	ARL3|ARRB1|RAB26
regulation of transcription from RNA polymerase II promoter in response to stress	Group06	0.0163537	0.0204422	DDIT3|ELOC|PSMB9
response to unfolded protein	Group04	0.0100987	0.0168312	CCL2|DDIT3|HSPB1|TSPYL2
transcription elongation from RNA polymerase II promoter	Group09	0.0129966	0.0185666	ELOC|MLLT3|PCID2
translational elongation	Group03	0.0286024	0.0286024	DPH5|DPH7|EFNA1
viral genome replication	Group01	0.0197535	0.0219483	CCL2|STOM|ZC3HAV1

## Sheet: Goat mRNA GO
Table S3: Gene Ontology enrichment analysis results for enriched mRNAs in mEVs of a species: Goat.
GOID	GOTerm	Ontology Source	Term P-value	Term BH P-value	GOLevels	GOGroups	% Associated Genes	Nr. Genes	Associated Genes Found
GO:0002244	hematopoietic progenitor cell differentiation	GO_BiologicalProcess-EBI-UniProt-GOA-ACAP-ARAP_27.05.2021_00h00	0.00889009	0.0165102	[4, 5, 6, 7, 8]	Group00	2.17391	4	[MLF1, MLLT3, PSMB9, SPI1]
GO:0019079	viral genome replication	GO_BiologicalProcess-EBI-UniProt-GOA-ACAP-ARAP_27.05.2021_00h00	0.0197535	0.023345	[2, 3]	Group01	2.30769	3	[CCL2, STOM, ZC3HAV1]
GO:0006892	post-Golgi vesicle-mediated transport	GO_BiologicalProcess-EBI-UniProt-GOA-ACAP-ARAP_27.05.2021_00h00	0.0286024	0.0286024	[4, 6]	Group02	2	3	[ARL3, ARRB1, RAB26]
GO:0006414	translational elongation	GO_BiologicalProcess-EBI-UniProt-GOA-ACAP-ARAP_27.05.2021_00h00	0.0286024	0.0286024	[5, 6, 7, 8]	Group03	2	3	[DPH5, DPH7, EFNA1]
GO:0006986	response to unfolded protein	GO_BiologicalProcess-EBI-UniProt-GOA-ACAP-ARAP_27.05.2021_00h00	0.0100987	0.0164104	[4, 5]	Group04	2.09424	4	[CCL2, DDIT3, HSPB1, TSPYL2]
GO:0030968	endoplasmic reticulum unfolded protein response	GO_BiologicalProcess-EBI-UniProt-GOA-ACAP-ARAP_27.05.2021_00h00	0.0209669	0.0237017	[3, 4, 5, 6, 7]	Group04	2.25564	3	[CCL2, DDIT3, TSPYL2]
GO:0033108	mitochondrial respiratory chain complex assembly	GO_BiologicalProcess-EBI-UniProt-GOA-ACAP-ARAP_27.05.2021_00h00	0.00111252	0.00723136	[6, 7]	Group05	3.8835	4	[CHCHD4, LYRM7, TACO1, TIMMDC1]
GO:0017004	cytochrome complex assembly	GO_BiologicalProcess-EBI-UniProt-GOA-ACAP-ARAP_27.05.2021_00h00	0.000574913	0.0149477	[7]	Group05	8.10811	3	[HCCS, LYRM7, TACO1]
GO:0043620	regulation of DNA-templated transcription in response to stress	GO_BiologicalProcess-EBI-UniProt-GOA-ACAP-ARAP_27.05.2021_00h00	0.0163537	0.0202475	[4, 6, 7, 8, 9, 10, 11]	Group06	2.47934	3	[DDIT3, ELOC, PSMB9]
GO:0043618	regulation of transcription from RNA polymerase II promoter in response to stress	GO_BiologicalProcess-EBI-UniProt-GOA-ACAP-ARAP_27.05.2021_00h00	0.0142867	0.0195502	[5, 7, 8, 9, 10, 11, 12]	Group06	2.6087	3	[DDIT3, ELOC, PSMB9]
GO:0043967	histone H4 acetylation	GO_BiologicalProcess-EBI-UniProt-GOA-ACAP-ARAP_27.05.2021_00h00	0.00379749	0.0123419	[8, 9, 10, 11, 12]	Group07	4.22535	3	[ARRB1, ING4, SPI1]
GO:0032088	negative regulation of NF-kappaB transcription factor activity	GO_BiologicalProcess-EBI-UniProt-GOA-ACAP-ARAP_27.05.2021_00h00	0.00780987	0.0169214	[5, 8, 9, 10, 11, 12, 13, 14, 15]	Group07	3.26087	3	[ARRB1, DDIT3, SPI1]
GO:0099111	microtubule-based transport	GO_BiologicalProcess-EBI-UniProt-GOA-ACAP-ARAP_27.05.2021_00h00	0.00231067	0.0100129	[4]	Group08	2.39234	5	[ARL3, CILK1, CNIH4, DPCD, HSPB1]
GO:0010970	transport along microtubule	GO_BiologicalProcess-EBI-UniProt-GOA-ACAP-ARAP_27.05.2021_00h00	0.00733412	0.0173352	[5, 6]	Group08	2.29885	4	[ARL3, CILK1, CNIH4, HSPB1]
GO:0006354	DNA-templated transcription, elongation	GO_BiologicalProcess-EBI-UniProt-GOA-ACAP-ARAP_27.05.2021_00h00	0.0129966	0.0198772	[6, 7, 8, 9, 10]	Group09	2.7027	3	[ELOC, MLLT3, PCID2]
GO:0006368	transcription elongation from RNA polymerase II promoter	GO_BiologicalProcess-EBI-UniProt-GOA-ACAP-ARAP_27.05.2021_00h00	0.00828402	0.016568	[7, 8, 9, 10, 11]	Group09	3.19149	3	[ELOC, MLLT3, PCID2]
GO:0050920	regulation of chemotaxis	GO_BiologicalProcess-EBI-UniProt-GOA-ACAP-ARAP_27.05.2021_00h00	0.000731129	0.00950467	[3, 4, 5]	Group10	2.45902	6	[CCL2, CCL4, HSPB1, RAC2, SEMA3A, SPI1]
GO:0050921	positive regulation of chemotaxis	GO_BiologicalProcess-EBI-UniProt-GOA-ACAP-ARAP_27.05.2021_00h00	0.00478626	0.0124443	[3, 4, 5, 6]	Group10	2.5974	4	[CCL4, HSPB1, RAC2, SPI1]
GO:0042379	chemokine receptor binding	GO_MolecularFunction-EBI-UniProt-GOA-ACAP-ARAP_27.05.2021_00h00	0.00410644	0.011863	[5]	Group10	4.10959	3	[CCL2, CCL4, CNIH4]
GO:0043277	apoptotic cell clearance	GO_BiologicalProcess-EBI-UniProt-GOA-ACAP-ARAP_27.05.2021_00h00	0.0018335	0.00953422	[4, 6]	Group10	5.45455	3	[CCL2, JMJD6, RAC2]
GO:0002687	positive regulation of leukocyte migration	GO_BiologicalProcess-EBI-UniProt-GOA-ACAP-ARAP_27.05.2021_00h00	0.0257602	0.0267906	[3, 4, 5, 6, 7, 8]	Group10	2.08333	3	[CCL4, RAC2, SPI1]
GO:0002688	regulation of leukocyte chemotaxis	GO_BiologicalProcess-EBI-UniProt-GOA-ACAP-ARAP_27.05.2021_00h00	0.00315603	0.0117224	[4, 5, 6, 7, 8]	Group10	2.91971	4	[CCL2, CCL4, RAC2, SPI1]
GO:0048020	CCR chemokine receptor binding	GO_MolecularFunction-EBI-UniProt-GOA-ACAP-ARAP_27.05.2021_00h00	0.00102362	0.0088714	[6]	Group10	6.66667	3	[CCL2, CCL4, CNIH4]
GO:0071621	granulocyte chemotaxis	GO_BiologicalProcess-EBI-UniProt-GOA-ACAP-ARAP_27.05.2021_00h00	0.0230787	0.0250019	[4, 5, 6, 7, 8]	Group10	2.17391	3	[CCL2, CCL4, RAC2]
GO:0071675	regulation of mononuclear cell migration	GO_BiologicalProcess-EBI-UniProt-GOA-ACAP-ARAP_27.05.2021_00h00	0.0156471	0.0203412	[4, 5, 6, 7, 8]	Group10	2.52101	3	[CCL2, CCL4, SPI1]
GO:0002690	positive regulation of leukocyte chemotaxis	GO_BiologicalProcess-EBI-UniProt-GOA-ACAP-ARAP_27.05.2021_00h00	0.0100752	0.0174638	[4, 5, 6, 7, 8, 9]	Group10	2.9703	3	[CCL4, RAC2, SPI1]
GO:1990266	neutrophil migration	GO_BiologicalProcess-EBI-UniProt-GOA-ACAP-ARAP_27.05.2021_00h00	0.0209669	0.0237017	[5, 7, 8]	Group10	2.25564	3	[CCL2, CCL4, RAC2]
GO:0030593	neutrophil chemotaxis	GO_BiologicalProcess-EBI-UniProt-GOA-ACAP-ARAP_27.05.2021_00h00	0.0133126	0.0192293	[5, 6, 7, 8, 9]	Group10	2.67857	3	[CCL2, CCL4, RAC2]
