# Supplementary material for: Transcriptomic Characterization of Cow, Donkey and Goat Milk Extracellular Vesicles Reveals Their Anti-inflammatory and Immunomodulatory Potential
Source: Int J Mol Sci. 2021 Nov 25;22(23):12759. doi: 10.3390/ijms222312759 (PMC8657891; doi:10.3390/ijms222312759)
Supplement: Supplementary file 1 [file ijms-22-12759-s001.zip › Supplementary_files/Table_S4.xlsx]

## Sheet: Cow
Table S4: Cow mEVs most expressed small RNAs (95% total RPKM)
Genomic feature	C1 (RPKM)	C2 (RPKM)	C3 (RPKM)	RPKM Mean	RPKM SD
bta-mir-21	2.29018e+06	2.73307e+06	2.79062e+06	2.60462e+06	273834
bta-mir-141	3.43868e+06	1.81998e+06	1.88107e+06	2.37991e+06	917434
bta-mir-200a	2.68422e+06	1.69238e+06	1.83483e+06	2.07048e+06	536266
bta-mir-200c	1.96583e+06	1.56515e+06	1.52171e+06	1.68423e+06	244837
bta-mir-200b	1.6454e+06	1.26598e+06	1.276e+06	1.39579e+06	216221
bta-mir-26b	933614	648882	653044	745180	163202
bta-mir-186	512860	425740	409396	449332	55620.5
bta-mir-30a	233345	261728	276170	257081	21787.3
bta-mir-375	159514	240202	235086	211600	45181
bta-mir-191	183667	173651	171875	176398	6357.65
bta-let-7b	166155	134296	141751	147401	16663.9
bta-mir-23b	131826	137651	130954	133477	3641.2
bta-mir-20a	130394	99870.5	101556	110607	17157.2
bta-let-7g	109424	90175.8	87972.3	95857.5	11800.9
bta-mir-93	93527.2	90849.1	92987.9	92454.7	1416.45
bta-mir-25	85862.9	96760.1	92847.3	91823.5	5520.31
bta-mir-182	87575	92868.9	84495.4	88313.1	4235.26
bta-mir-30b	80378.8	94079.9	85128	86528.9	6957.18
bta-mir-429	97436.3	72748.1	73801.4	81328.6	13959.6
bta-mir-660	90648.1	73447.2	76575.3	80223.5	9162.41
bta-let-7i	90728.3	69521.5	73439.9	77896.6	11284
bta-mir-3600	65254.1	79807.8	78648.9	74570.2	8088.84
ENSBTAG00000048608	60141.8	78185.8	83960	74095.9	12424.7
bta-mir-125a	71122.7	53928.7	57009.8	60687	9167.9
bta-mir-30d	48310.2	59564.4	61076.5	56317	6975.22
bta-mir-361	65939.6	52100.3	50467.8	56169.2	8500.64
bta-mir-181a-1	34325.8	59803.2	65730.7	53286.5	16685.8
bta-mir-140	47929	51717.4	51449.4	50365.3	2114.12
bta-mir-27b	45123.4	50562.3	46863	47516.2	2777.67
bta-mir-669	53098.8	45576.2	42447.3	47040.7	5474.68
bta-mir-148c	39034.1	51085	47591	45903.3	6200.19
bta-mir-362	41104	47501.4	49064.5	45890	4217.84
bta-mir-340	39254.8	45485.8	46328.3	43689.6	3863.74
bta-mir-148b	38037.6	46159.1	43938.4	42711.7	4197.45
bta-mir-34a	44478	36204.1	35897.8	38860	4867.77
bta-mir-425	33513.2	39047.8	41393	37984.6	4046.04
bta-mir-532	34900.9	35825.5	35940.5	35555.7	569.921
bta-mir-148d	34767.2	34775.8	33623.5	34388.8	662.835
bta-mir-151	34606.7	33777.7	30570.9	32985.1	2131.45
bta-mir-29a	28386.9	34461.8	35933	32927.2	4000.25
bta-mir-99a	24193.6	34403.7	39000.6	32532.6	7578.78
bta-mir-1839	31065.4	31616	34095.4	32258.9	1614.09

## Sheet: Donkey
Table S4: Donkey mEVs most expressed small RNAs (95% total RPKM)
Genomic feature	D1	D2	D3	RPKM Mean	RPKM SD
ENSEASG00005009022	820608	635336	132871	529605	355850
eca-mir-200b	190514	125388	442563	252822	167516
ENSEASG00005009024	317949	363542	37655.8	239716	176468
eca-mir-3548	200168	112335	79757.1	130753	62282.4
eca-mir-148a	49724.8	50522.2	250065	116791	115437
eca-mir-21	70576.5	35497	211802	105958	93326
eca-mir-375	40829.6	33456.2	116906	63730.7	46198.8
eca-mir-152	72824	43876.9	31026.9	49242.6	21408.9
eca-mir-320a	64881.4	48106.3	24309.8	45765.8	20386.8
eca-mir-26b	12451.1	7299.64	83087.9	34279.5	42347.7
ENSEASG00005020520	49902	45515	3322.97	32913.3	25719.7
eca-let-7c	17525.3	13763.1	25774.6	19021	6143.85
eca-let-7i	37027.8	28399.6	84425.1	49950.9	30165.7
eca-mir-151a	3719.83	3184.02	34556.2	13820	17960
eca-mir-30d	13863.2	8285.26	13715.9	11954.8	3178.76
eca-mir-30b	5882.27	4252.84	21582.6	10572.6	9569.68
eca-mir-143	8478.61	5662.33	13908.3	9349.75	4191.44
eca-mir-186	8165.52	4845.02	14892.4	9300.99	5119.04
eca-mir-223-3p	1034.92	649.171	23752	8478.68	13228.5
eca-mir-148b	4701.59	3391.88	15194.1	7762.51	6469.17
eca-mir-27b	4233.02	2727.75	12723.6	6561.46	5389.36
eca-mir-30e	16410.3	8534.02	78410.8	34451.7	38272.9
eca-mir-101-1	6515.25	2779.89	8217.55	5837.56	2781.46
eca-mir-23a	2493.76	2059.31	10632.2	5061.74	4829.01
eca-mir-145	2649.46	2344.8	9654.49	4882.92	4135.11
ENSEASG00005009018	4047.15	6452.71	3336.51	4612.12	1633.12
eca-mir-155	2166.95	1655.48	9702.09	4508.17	4505.33
eca-mir-98	1943.62	1731.98	9328.82	4334.81	4326.24
eca-let-7d	5175.06	4119.79	3186.13	4160.33	995.08
eca-mir-191a	4381.66	3000.92	3894.54	3759.04	700.273
ENSEASG00005000118	4990.58	4262.54	1942.35	3731.82	1591.91
eca-mir-374a	3774.9	2776.49	4619.38	3723.59	922.516
eca-mir-590	2469.08	1191.09	6216.24	3292.14	2611.72

## Sheet: Goat
Table S4: Goat mEVs most expressed small RNAs (95% total RPKM)
Genomic feature	G1	G2	G3	RPKM mean	RPKM SD
chi-mir-200c	2.14804e+06	2.43344e+06	2.622e+06	2.40116e+06	238625
chi-mir-200a	2.65456e+06	1.89627e+06	2.03075e+06	2.19386e+06	404605
chi-mir-141	1.76515e+06	1.1925e+06	1.01734e+06	1.325e+06	391116
chi-mir-148a	1.12219e+06	1.47842e+06	1.26271e+06	1.28777e+06	179433
chi-mir-26b	1.34379e+06	1.02387e+06	1.00639e+06	1.12469e+06	189954
chi-mir-21	997754	1.00056e+06	1.31188e+06	1.1034e+06	180553
chi-mir-26a	940054	748153	1.03056e+06	906257	144206
chi-mir-223	731359	606413	554263	630678	91007
chi-mir-200b	634259	521898	590637	582265	56646.4
chi-let-7i	564863	532227	490598	529229	37223.1
chi-mir-186	455341	320087	310129	361852	81116.8
chi-mir-30a	232983	238534	232261	234592	3432.74
chi-mir-191	248496	198441	187656	211531	32463.7
chi-let-7g	213943	189261	178262	193822	18272.8
chi-mir-25	188097	184906	185415	186139	1714.16
chi-let-7b	167326	152671	149296	156431	9585.01
chi-mir-151	162627	145421	138248	148765	12528.8
chi-mir-155	131762	132389	159889	141347	16061.2
chi-mir-93	148835	141276	129742	139951	9615.41
chi-let-7f	131170	120447	115409	122342	8049.72
chi-mir-30b	101784	133384	131794	122321	17803.4
chi-mir-125b	148272	93063.9	84283.7	108540	34688.2
chi-mir-148b	65432.4	92511.3	83904.9	80616.2	13835.7
chi-mir-20a	81752.4	71466.9	76097.8	76439	5151.22
chi-mir-30d	68294.7	64144.5	65962.7	66134	2080.43
chi-mir-224	72783.8	59795.2	56898.6	63159.2	8460.04
chi-mir-22	57212.8	52235.2	74689.3	61379.1	11792.6
chi-mir-143	60013.1	54069.9	52125.4	55402.8	4109.3
chi-mir-27a	52876.4	57623.4	52218.4	54239.4	2949
chi-mir-16a	63820	49466.5	47228.4	53504.9	9002.92
chi-mir-140	48573.4	51765.4	50396.7	50245.2	1601.39
chi-mir-190a	51698.1	50450.1	45169	49105.7	3465.98
chi-mir-29a	40301.3	46493.3	52407.8	46400.8	6053.78
chi-mir-27b	44857.2	44874	38770.4	42833.9	3519.1
chi-mir-125a	54131.1	34241.3	32285.7	40219.4	12087.5
chi-mir-660	38288.2	34827.1	36201.3	36438.9	1742.71
chi-mir-3431	35020.4	35191.9	34493.2	34901.8	364.13
chi-mir-361	38708	30881.3	34613.7	34734.3	3914.73
chi-mir-30e	34858.2	35125.5	32650.7	34211.5	1358.25
chi-mir-23b	30979.7	29129.4	33866.4	31325.2	2387.29
