# Supplementary material for: Transcriptomic Characterization of Cow, Donkey and Goat Milk Extracellular Vesicles Reveals Their Anti-inflammatory and Immunomodulatory Potential
Source: Int J Mol Sci. 2021 Nov 25;22(23):12759. doi: 10.3390/ijms222312759 (PMC8657891; doi:10.3390/ijms222312759)
Supplement: Supplementary file 1 [file ijms-22-12759-s001.zip › Supplementary_files/Table_S8.xlsx]

## Sheet: Donkey Fun.GoupCluster1_CSNK2A1
Table S8: GO enrichment for donkey genes of cluster analysis
Function	Groups	P-value	BH P-value	Group Genes
DNA-binding transcription repressor activity, RNA polymerase II-specific	Group000	0	0	BHLHE40|E4F1|JUN|MLX|PAX6|PURB|SNAI2|THAP1|VSX2|ZC3H8|ZNF177|ZNF440|ZNF558
embryonic hemopoiesis	Group001	0.01	0.01	HIF1A|KMT2A|THOC5
transcriptionally active chromatin	Group002	0	0	ESR1|PSIP1|SUPT6H|ZC3H8
pre-mRNA binding	Group003	0	0	HNRNPA2B1|HNRNPC|HNRNPL|SRSF2
spliceosomal snRNP assembly	Group004	0	0	CD2BP2|CLNS1A|HNRNPC|SRSF10
ribonucleoprotein complex binding	Group005	0	0	CD2BP2|CPSF6|CSNK2B|DDX3X|EIF2S1|EIF4B|HNRNPC|LARP1|NMD3|NOLC1|PES1|RPLP1|SERBP1|SND1
cadherin binding	Group006	0	0	APC|DDX3X|EEF1D|EIF2S1|HDLBP|LARP1|LRRC59|MYO1B|NOP56|RPL6|RSL1D1|SEPTIN2|SERBP1|SND1|SPTBN1|SRC|TMOD3|TMPO|TNKS1BP1|ZC3H15
response to antibiotic	Group007	0.04	0.04	HSP90AA1|RSRC1|ZC3H8
protein kinase A binding	Group008	0	0	AKAP10|AKAP17A|AKAP8|PRKAR2A|RPS3
positive regulation of NF-kappaB transcription factor activity	Group009	0.02	0.02	APP|MTDH|NPM1|PRKCI|PRKCZ|RIPK1|RPS3
single-stranded DNA binding	Group010	0	0	HNRNPA2B1|MCM2|MCM3|PURB|SUB1|WDR48|YBX1
response to cold	Group011	0.04	0.04	ATP2B1|CIRBP|HSP90AA1
establishment of spindle localization	Group012	0.04	0.04	CLASP2|LLGL2|PAX6
Hsp90 protein binding	Group013	0.03	0.03	CSNK2A1|HIF1A|RPS3
chaperone-mediated autophagy	Group014	0	0	HSP90AA1|SNCA|SNRNP70
disordered domain specific binding	Group015	0.02	0.02	FN1|HSP90AA1|KEAP1
nuclear protein-containing complex	Group016	0	0	AKAP17A|ATP5F1A|BCLAF1|CD2BP2|CHD4|CIRBP|CPSF6|CPSF7|CSNK2A1|CSNK2B|CT45A1|DDX41|DHX16|DHX38|DKC1|DPY30|EXOSC9|FIP1L1|GCFC2|HDAC1|HDAC2|HEXIM1|HIF1A|HMGA1|HNRNPA2B1|HNRNPC|HTATSF1|JADE2|JUN|KMT2A|KMT2B|LARP7|LEO1|LUC7L|LUC7L2|MCM2|MCM3|MFAP1|MPHOSPH10|MSH6|NCL|NFYA|NOLC1|NUP98|NXF1|PCGF3|PCGF5|PES1|PHC1|PNN|POLR2E|PRPF38A|PRPF40A|RBBP5|RBM17|RING1|RNF113A|RNF2|RPRD2|RPS3|RSF1|RYBP|SF3A1|SF3B1|SF3…
positive regulation of cell cycle phase transition	Group017	0.01	0.01	APP|CHEK2|DDX3X|NPM1|THOC5|TMOD3
DNA secondary structure binding	Group018	0.02	0.02	HMGA1|KMT2A|MSH6
smooth endoplasmic reticulum	Group019	0.02	0.02	APP|CANX|JPH4
inclusion body	Group020	0.01	0.01	KEAP1|NUP98|NXF1|SNCA|XRN2
protein domain specific binding	Group021	0	0	AIP|APP|ATN1|ATP2B1|AURKAIP1|BHLHE40|CCDC6|CSNK2B|FN1|HDAC1|HIF1A|HSP90AA1|JUN|KEAP1|LLGL2|LYN|MDC1|MEOX1|NOLC1|OSBP|PAX6|PRKAR2A|RBM39|RIPK1|RNF2|SH3KBP1|SIRT1|SNCA|SRC|SRRM2|SRSF10|TNKS1BP1
translational elongation	Group022	0.03	0.03	AURKAIP1|EEF1B2|EEF1D|MRPL38|MRPL4|RPLP1
monocyte differentiation	Group023	0.02	0.02	ACIN1|JUN|THOC5
euchromatin	Group024	0.03	0.03	JUN|RNF2|SIRT1
cortical actin cytoskeleton organization	Group025	0.02	0.02	EPB41L3|FHOD3|LLGL2
smooth muscle cell apoptotic process	Group026	0	0.01	PDCD4|RBM10|SIRT1
nuclear periphery	Group027	0	0	AKAP8|ATN1|CSNK2B|DCAF7|HNRNPA2B1|NUP98|PML|PRKCZ|PRPF40A|SFPQ|SRRM1
melanosome	Group028	0.03	0.03	CALU|CANX|HSP90AA1|PDIA6|SND1
cellular response to interleukin-4	Group029	0	0	KEAP1|MCM2|PML|RPLP0
bicellular tight junction assembly	Group030	0.04	0.04	APC|MTDH|PRKCI|SNAI2
nuclear lumen	Group031	0	0	ACIN1|ADARB1|AIP|AKAP17A|AKAP8|ALKBH5|ANP32A|ANP32B|APC|ARL6IP4|ATN1|ATP2B1|AURKAIP1|BCLAF1|BHLHE40|BMS1|CCNL1|CCNL2|CD2BP2|CHD4|CHEK2|CIRBP|CLNS1A|CPSF6|CPSF7|CSNK2A1|CSNK2B|DCAF7|DDX17|DDX21|DDX24|DDX3X|DDX54|DHX16|DHX38|DKC1|DPY30|E4F1|ECD|EEF1D|ESR1|EXOSC9|FCHO1|FIP1L1|FNBP4|FTSJ3|FUS|FXR1|GCFC2|GPATCH2|GPN1|HDAC1|HDAC2|HEXIM1|HEXIM2|HIF1A|HIRIP3|HMGA1|HNRNPA2B1|HNRNPC|HNRNPDL|HNRNPL|HOXC4|HS…
snoRNA binding	Group032	0	0	BMS1|DDX21|DKC1|KRI1|NOLC1|NOP56|NOP58|NPM1|RRP9|SURF6|XRCC5
protein localization to cytoplasmic stress granule	Group033	0	0	DDX3X|NPM1|NUP98|SSB|YBX1
regulation of helicase activity	Group034	0.01	0.01	CHEK2|MCM2|MSH6|PML|RPS3|SIRT1|SNAI2|SNRNP70
ncRNA 3'-end processing	Group035	0	0	ADARB1|ALKBH5|CT45A1|DKC1|EXOSC9|FTSJ3|LARP7|NAF1|SSB|ZC3H13
RNA binding	Group036	0	0	ACIN1|ADARB1|AKAP17A|AKAP8|ALKBH5|ANP32A|APP|ARL6IP4|ATP5F1A|AURKAIP1|BCLAF1|BHLHE40|BMS1|C1orf35|CANX|CCNL1|CD2BP2|CDK11A|CHD4|CIRBP|CLNS1A|CPSF6|CPSF7|CSNK2B|CT45A1|DDX17|DDX21|DDX24|DDX3X|DDX41|DDX54|DHX16|DHX38|DKC1|E4F1|ECD|EEF1B2|EEF1D|EIF2S1|EIF2S2|EIF3C|EIF3H|EIF3J|EIF4B|EIF5B|ESR1|EXOSC9|FBRSL1|FIP1L1|FTSJ3|FUS|FXR1|FXR2|GCFC2|GPATCH2|HDAC1|HDAC2|HDGFL2|HDLBP|HEXIM1|HEXIM2|HIF1A|HMGA1|HN…
negative regulation of nucleobase-containing compound metabolic process	Group037	0	0	ATN1|BCLAF1|BHLHE40|CIRBP|DDX3X|DDX54|DKC1|DPY30|E4F1|EIF2S1|ESR1|EXOSC9|FXR1|FXR2|GCFC2|HDAC1|HDAC2|HEXIM1|HEXIM2|HMGA1|HNRNPA2B1|HNRNPC|JUN|KMT2A|LARP1|LARP7|LHX9|LSM14A|MAF1|MLX|MSH6|MTDH|NAF1|NCL|NKAP|NOP53|NPM1|PAX5|PAX6|PDCD4|PHC1|PML|POLR2E|PURB|RBM10|RING1|RNF2|RPS3|RSF1|RYBP|SFPQ|SIRT1|SLIRP|SLX4|SMARCC2|SNAI2|SNCA|SRC|SRSF10|SRSF2|SUB1|SUDS3|SUPT5H|THAP1|THRAP3|TNKS1BP1|TSPYL2|VSX2|XRCC…
positive regulation of DNA-templated transcription, initiation	Group038	0.03	0.03	BCLAF1|ESR1|HIF1A|JUN|PSMA3|RPS6KA3|SUB1
DNA repair	Group039	0	0	ALKBH5|CHEK2|DKC1|FUS|HNRNPA2B1|HNRNPC|HSP90AA1|KMT2A|MCM2|MCM3|MDC1|MSH6|NAF1|NOP53|NPM1|PML|POLR2E|RNF111|RNF113A|RNF2|RPS3|SFPQ|SIRT1|SLX4|SRC|SSRP1|SUB1|SUPT16H|SUPT6H|TNKS1BP1|WDR48|XRCC4|XRCC5|XRCC6
growth cone	Group040	0.06	0.06	APP|AUTS2|DVL1|FXR1|FXR2|HSP90AA1|NRP1|SNCA
preribosome	Group041	0	0	BMS1|EXOSC9|FTSJ3|KRI1|MAK16|MPHOSPH10|NOP56|NOP58|PES1|PPAN|RRP1B|RRP9|RSL1D1|UTP14A|UTP18|XRCC5
SUMO binding	Group042	0	0	CSNK2B|HDAC2|JUN|MEOX1|PAX6|PML|PURB|RNF111|RSF1|SERBP1
regulation of gene expression, epigenetic	Group043	0	0	DDX21|DPY30|HDAC1|HDAC2|HMGA1|PCGF3|PCGF5|POLR2E|SF3B1|SIRT1|TAF1D
regulation of nucleobase-containing compound transport	Group044	0	0	ANP32B|CPSF6|IWS1|KMT2A|NOLC1|PAX5|RIPK1|SIRT1|SUPT6H
ribonucleoprotein complex biogenesis	Group045	0	0	BMS1|CD2BP2|CLNS1A|CPSF6|CPSF7|DDX17|DDX21|DDX3X|DDX54|DKC1|EIF2S1|EIF2S2|EIF3C|EIF3H|EIF3J|EIF4B|EXOSC9|FTSJ3|GCFC2|HEXIM1|HNRNPC|HSP90AA1|KRI1|LUC7L|LUC7L2|MAK16|MPHOSPH10|NAF1|NIFK|NMD3|NOLC1|NOP53|NOP56|NOP58|NPM1|PES1|PPAN|PSIP1|RPL13|RPL5|RPL6|RPLP0|RPLP1|RRP12|RRP1B|RRP9|RSL1D1|SF3A1|SF3B1|SRSF10|SURF6|UTP14A|UTP18|WDR55|XRCC5|XRN2
positive regulation of carbohydrate metabolic process	Group046	0.01	0.01	APP|AUTS2|DVL1|FXR1|FXR2|HIF1A|HSP90AA1|NRP1|PRKCZ|SIRT1|SNCA|SRC
sno(s)RNA-containing ribonucleoprotein complex	Group047	0	0	DKC1|HNRNPA2B1|HNRNPC|HSP90AA1|MPHOSPH10|NAF1|NOLC1|NOP56|NOP58|RRP9|SLX4|SRC|SRRM2|XRCC5|ZC3H8
DNA packaging	Group048	0	0	ACIN1|AKAP8|ANP32B|CHEK2|CSNK2A1|CSNK2B|HDAC1|HMGA1|LPIN3|MCM2|NPM1|RSF1|SIRT1|TOP2A|TSPYL1|TSPYL2
SMAD binding	Group049	0	0	CHEK2|JUN|PAX6|PML|PURB|RNF111|SERBP1|SIRT1|SRSF2|THAP1|TOP2A|WDR48
granular component	Group050	0	0	BMS1|CPSF6|CPSF7|EXOSC9|FIP1L1|KRI1|NPM1|RRP1B|RRP9|SND1|SURF6|XRCC5|XRN2
ubiquitin protein ligase binding	Group051	0	0	CHEK2|DKC1|HEXIM1|HIF1A|HSP90AA1|JUN|LSM14A|LYN|NAF1|PAX6|PML|PRKACB|PRKAR2A|PSMA3|RIPK1|RPL5|SFPQ|SRC|XRCC5|XRCC6
regulation of mRNA splicing, via spliceosome	Group052	0	0	CIRBP|DDX17|EXOSC9|FXR1|FXR2|HNRNPA2B1|HNRNPL|LARP7|LEO1|NCL|NPM1|NUP98|RBM10|RBM39|SNRNP70|SRSF10|SRSF2|THRAP3|TNKS1BP1
positive regulation of neurogenesis	Group053	0.01	0.01	FN1|HDAC1|HDAC2|HIF1A|LYN|NRP1|PAX6|PRKCI|RASSF10|SRRT|XRCC5
single-stranded RNA binding	Group054	0	0	ADARB1|DDX21|DDX3X|EIF4B|FXR1|HNRNPC|HNRNPDL|L1TD1|LARP1|LSM14A|SSB
cellular response to virus	Group055	0	0	APP|DDX3X|HDAC1|HIF1A|HSP90AA1|LSM14A|NOP53|RRP1B|SIRT1|SNCA|SRC
protein kinase A signaling	Group056	0	0.01	AIP|AURKAIP1|HSP90AA1|IMMP1L|PRKACB|PRKAR2A|RNF2|SIRT1
myeloid cell differentiation	Group057	0	0	ACIN1|APP|DPY30|EIF2S1|HDAC1|HDAC2|HIF1A|JUN|KEAP1|KMT2A|KMT2B|LEO1|LYN|PML|PURB|RBBP5|RIPK1|RPS3|SFPQ|SIRT1|SNCA|SRC|THOC5|TMOD3
ncRNA transcription	Group058	0	0	LARP7|MAF1|NCL|NIFK|NOP53|POLR2E|RPRD2|SRRT|TAF1D|ZC3H8
chromatin maintenance	Group059	0.01	0.01	EIF2S1|HDAC1|HDAC2|HSP90AA1|LYN|NUP98|SIRT1|SUPT6H|ZC3H8
negative regulation of intrinsic apoptotic signaling pathway	Group060	0	0	APP|DDX3X|ECD|ESR1|HDAC1|HIF1A|LYN|PAX6|PML|RASSF10|SIRT1|SNAI2|SNCA|SRC
mRNA processing	Group061	0	0	ACIN1|ADARB1|AKAP17A|ALKBH5|ANP32A|APP|ARL6IP4|AURKAIP1|BCLAF1|CD2BP2|CDK11A|CIRBP|CLNS1A|CPSF6|CPSF7|DDX17|DDX41|DHX16|DHX38|ECD|EXOSC9|FIP1L1|FUS|FXR1|FXR2|GCFC2|HEXIM1|HNRNPA2B1|HNRNPC|HNRNPL|HTATSF1|IWS1|LARP1|LARP7|LEO1|LUC7L|LUC7L2|MFAP1|NCBP3|NCL|NPM1|NUP98|PNN|POLR2E|PRCC|PRPF38A|PRPF40A|PSIP1|PSMA3|RBM10|RBM17|RBM39|RNF113A|RPRD2|RRP1B|RSRC1|SAFB|SERBP1|SF3A1|SF3B1|SF3B2|SFPQ|SNRNP70|SRE…
postsynaptic specialization, intracellular component	Group062	0.01	0.01	BCR|CLASP2|FN1|LEO1|LYN|NOP53|NRP1|PIP4K2B|SIRT1|SNCA|SRC|THRAP3
positive regulation of leukocyte apoptotic process	Group063	0	0	EIF2S1|FN1|HDAC2|HIF1A|HSP90AA1|LYN|NOP53|NUP98|PIP4K2B|RIPK1|SIRT1|SRC|ZC3H8
90S preribosome	Group064	0	0	BMS1|CPSF6|CPSF7|EXOSC9|FIP1L1|FTSJ3|KRI1|MAK16|MPHOSPH10|NPM1|PES1|RSL1D1|SND1|SURF6|UTP18|XRCC5|XRN2
RNA splicing	Group065	0	0	ACIN1|ADARB1|AKAP17A|ALKBH5|APP|ARL6IP4|AURKAIP1|BCLAF1|BHLHE40|CCNL1|CCNL2|CD2BP2|CDK11A|CHEK2|CIRBP|CLNS1A|CPSF6|CPSF7|DCAF7|DDX17|DDX41|DHX16|DHX38|DKC1|ECD|FIP1L1|FNBP4|FUS|FXR1|FXR2|GCFC2|GPATCH2|HEXIM1|HEXIM2|HIF1A|HNRNPA2B1|HNRNPC|HNRNPL|HTATSF1|IWS1|LARP7|LEO1|LUC7L|LUC7L2|MAGEA11|MCM2|MDC1|MFAP1|MPHOSPH10|MTDH|NCBP3|NCL|NOLC1|NOP58|NPM1|NUP98|NXF1|PML|PNN|POLR2E|PRCC|PRPF38A|PRPF40A|PSIP…
negative regulation of protein-containing complex assembly	Group066	0	0	APC|CLASP2|CSNK2A1|DDX3X|FHOD3|NOP53|NPM1|PRKCZ|RPS6KA3|SNCA|SPTBN1|SRC|TMOD3
positive regulation of protein autophosphorylation	Group067	0	0	BIRC6|CSNK2A1|DDX3X|HDAC1|HIF1A|NRP1|RIPK1|RPS6KA3|SIRT1|SNAI2|SNCA|SRC|TNKS1BP1
ATPase, acting on DNA	Group068	0	0	ACIN1|AKAP8|ANP32B|CHD4|CSNK2A1|CSNK2B|DDX17|DDX21|DDX24|DDX3X|DDX41|DDX54|DHX16|DHX38|HDAC1|HMGA1|HNRNPA2B1|MCM2|MCM3|MSH6|NPM1|RSF1|SIRT1|TOP2A|TSPYL1|TSPYL2|XRCC5|XRCC6
transcription factor binding	Group069	0	0	AIP|AKAP8|ATN1|AURKAIP1|BCLAF1|BHLHE40|CHD4|CSNK2B|DDX17|DDX3X|DDX54|ESR1|FUS|HDAC1|HDAC2|HDGFL2|HIF1A|HMGA1|HNRNPC|JUN|KEAP1|LPIN3|MLX|MTDH|NOLC1|NOP58|NPM1|NUP98|PAX6|PSIP1|PURB|RPS3|RRP1B|RSF1|RYBP|SIRT1|SMARCC2|SND1|SRC|SRSF2|SUB1|THRAP3|YAF2
positive regulation of peptidase activity	Group070	0	0	ANP32B|APP|DDX3X|EIF2S1|FN1|HDAC1|HIF1A|LYN|NPM1|PDCD4|PML|RIPK1|RPS18|RPS3|SIRT1|SNAI2|SNCA
intrinsic apoptotic signaling pathway in response to DNA damage	Group071	0	0	BIRC6|CHEK2|DDX3X|HDAC1|HIF1A|MSH6|NPM1|NRP1|PML|RIPK1|RPS3|SIRT1|SNAI2|SRC|THOC5|TNKS1BP1
interleukin-12-mediated signaling pathway	Group072	0	0	AIP|AURKAIP1|CANX|HNRNPA2B1|HNRNPDL|HSP90AA1|IMMP1L|NPM1|PDCD4|PRKACB|PRKAR2A|RNF2|RPLP0|SRSF10
polysome	Group073	0	0	BCLAF1|CHEK2|DKC1|EIF2S1|EIF3H|FUS|FXR1|FXR2|HDLBP|HNRNPA2B1|HSP90AA1|LARP1|NAF1|NPM1|PML|RIPK1|RPL6|RPS3|SFPQ|SIRT1|SLX4|SNAI2|SRC|THOC5|WDR48|XRCC5
chromosome	Group074	0	0	ACIN1|AKAP8|ANP32A|ANP32B|APC|BHLHE40|BMS1|CHD4|CHEK2|CLASP2|CPSF6|CSNK2A1|CSNK2B|DDX21|DDX3X|DKC1|DPY30|ESR1|EXOSC9|FTSJ3|HDAC1|HDAC2|HIF1A|HIRIP3|HMGA1|HNRNPA2B1|HNRNPC|HOXC4|HSP90AA1|IWS1|JADE2|JUN|KMT2A|KMT2B|LEO1|LHX8|LHX9|MCM2|MCM3|MDC1|MEOX1|MLX|MPHOSPH10|MSH6|NAF1|NCL|NFYA|NIFK|NOP53|NPM1|NUP98|PAX5|PAX6|PCGF3|PCGF5|PES1|PHC1|PML|POU6F2|PSIP1|RBBP5|RING1|RNF2|RRP1B|RSF1|RSL1D1|RYBP|SAFB|S…
box C/D RNP complex	Group075	0	0	BMS1|CD2BP2|DDX21|DKC1|EEF1D|FTSJ3|HNRNPA2B1|HNRNPC|KRI1|LEO1|MAK16|MPHOSPH10|MTDH|NAF1|NOLC1|NOP53|NOP56|NOP58|PAX5|PES1|PPAN|RRP1B|RRP9|RSL1D1|SIRT1|SRRM2|THAP1|UTP14A|UTP18|XRCC5|ZC3H8
ribosomal large subunit biogenesis	Group076	0	0	BMS1|EXOSC9|FTSJ3|KRI1|MAK16|MPHOSPH10|NIFK|NOP53|NOP56|NOP58|NPM1|PES1|PPAN|RPL5|RPL6|RPLP0|RRP1B|RRP9|RSL1D1|SURF6|UTP14A|UTP18|XRCC5
ribosome assembly	Group077	0	0	CIRBP|CSNK2A1|DDX3X|EIF2S1|EIF3H|EIF4B|EIF5B|LARP1|LSM14A|NOP53|NPM1|PPAN|RPL5|RPL6|RPLP0|RPS18|RPS3|RPS6KA3|SNCA|SRC|XRCC5
heterochromatin	Group078	0	0	CHEK2|EEF1D|FUS|HDAC1|HMGA1|MCM2|MCM3|MDC1|NOP53|NPM1|PML|RING1|RNF2|SIRT1|SLX4|SNAI2|THOC5|TNKS1BP1|WDR48|XRCC4|XRCC5|XRCC6
transcription elongation from RNA polymerase II promoter	Group079	0	0	ADARB1|DDX3X|HEXIM1|IWS1|LARP1|LARP7|LEO1|PML|POLR2E|RSF1|SSRP1|SUPT16H|SUPT5H|SUPT6H|TOP2A
pre-mRNA cleavage required for polyadenylation	Group080	0	0	BMS1|CPSF6|CPSF7|EXOSC9|FIP1L1|HEXIM1|KRI1|NPM1|SND1|SURF6|XRCC5|XRN2
protein C-terminus binding	Group081	0	0.01	CHEK2|EEF1D|FN1|HIF1A|HNRNPA2B1|MDC1|NCL|PAX6|PML|SFPQ|SIRT1|SRC|TNKS1BP1|TOP2A|XRCC4|XRCC5|XRCC6
positive regulation of neural precursor cell proliferation	Group082	0	0	ECD|FN1|HDAC1|HDAC2|HIF1A|LYN|NRP1|PAX6|PDCD4|PRKCI|RASSF10|RIPK1|RNF2|SIRT1|SRC|SRRT|XRCC5|ZC3H8
intrinsic apoptotic signaling pathway	Group083	0	0	ANP32B|BCLAF1|BIRC6|CHEK2|CSNK2A1|DDX3X|HDAC1|HIF1A|MSH6|NRP1|PML|RIPK1|RPS3|RPS6KA3|SFPQ|SIRT1|SNAI2|SNCA|SRC
translation regulator activity	Group084	0	0	BCLAF1|CIRBP|DDX3X|EEF1B2|EEF1D|EIF2S1|EIF2S2|EIF3C|EIF3H|EIF3J|EIF4B|EIF5B|EXOSC9|FUS|FXR1|FXR2|HDLBP|HNRNPL|LARP1|LSM14A|NCL|NXF1|RPL6|RPLP0|RPS3|SIRT1|TNKS1BP1|WDR48|YBX1
circadian regulation of gene expression	Group085	0	0	BHLHE40|CHEK2|HDAC1|HDAC2|HIF1A|HMGA1|KMT2A|MDC1|NOP53|NPM1|PML|RING1|RNF2|RSL1D1|SIRT1|SNAI2|THOC5|TNKS1BP1|YBX1
spliceosomal complex	Group086	0	0	AKAP17A|CD2BP2|CIRBP|DDX41|DHX16|DHX38|GCFC2|HEXIM1|HNRNPA2B1|HNRNPC|HTATSF1|LARP7|LUC7L|LUC7L2|MFAP1|NCL|PNN|PRPF38A|PRPF40A|RBM17|RNF113A|SF3A1|SF3B1|SF3B2|SNRNP70|SRRM1|SRRM2|SRSF2|YBX1
negative regulation of cytoskeleton organization	Group087	0	0	APC|CLASP2|DDX3X|FHOD3|KIF24|KSR1|NOP53|NPM1|PRKCZ|RPS3|SNCA|SPTBN1|SRC|TMOD3
ribosome biogenesis	Group088	0	0	BMS1|CIRBP|DDX17|DDX21|DDX3X|DDX54|DKC1|EIF2S1|EXOSC9|FTSJ3|KRI1|MAK16|MPHOSPH10|NAF1|NIFK|NMD3|NOLC1|NOP53|NOP56|NOP58|NPM1|PES1|PPAN|RPL13|RPL5|RPL6|RPLP0|RPLP1|RPS18|RPS3|RRP12|RRP1B|RRP9|RSL1D1|SURF6|UTP14A|UTP18|WDR55|XRCC5|XRN2
negative regulation of cellular catabolic process	Group089	0	0	CIRBP|CSNK2A1|DKC1|DVL1|EIF3H|HNRNPC|KEAP1|LARP1|NAF1|NOP53|PML|RBM10|RPL5|RYBP|SLIRP|SNCA|SNRNP70|THRAP3|YBX1|ZCCHC17
regulation of response to DNA damage stimulus	Group090	0	0	BCLAF1|CHEK2|DDX3X|FUS|FXR1|FXR2|HDAC1|HIF1A|MDC1|MSH6|NOP53|NPM1|PML|RIPK1|RPS3|SFPQ|SIRT1|SNAI2|SRC|THOC5|TNKS1BP1|WDR48
chromosome, telomeric region	Group091	0	0	ALKBH5|APC|CHD4|CHEK2|CLASP2|DDX3X|DPY30|EEF1D|FUS|HNRNPA2B1|MCM2|MCM3|MDC1|MSH6|NOP53|NPM1|NUP98|PML|POLR2E|RNF111|RNF113A|RNF2|RPS3|SEPTIN2|SFPQ|SIRT1|SLX4|SSB|SSRP1|SUPT16H|THOC5|TNKS1BP1|TOP2A|WDR48|XRCC4|XRCC5|XRCC6
positive regulation of signaling receptor activity	Group092	0.01	0.01	APP|ATP5F1A|BHLHE40|CLASP2|CSNK2B|DDX17|DDX3X|HDAC1|HDAC2|HIF1A|NOLC1|NRP1|PDCD4|SIRT1|SNAI2
RNA 3'-end processing	Group093	0	0	ADARB1|ALKBH5|APP|CPSF6|CPSF7|CT45A1|DHX38|DKC1|EXOSC9|FIP1L1|FTSJ3|HEXIM1|LARP7|LEO1|NAF1|NMD3|NOLC1|NOP53|NPM1|RNF113A|RPRD2|SRC|SRRM1|SRSF11|SRSF2|SSB|SUPT5H|THOC5|ZC3H13
small-subunit processome	Group094	0	0	ANP32B|BMS1|DDX21|DKC1|ESR1|LEO1|MAF1|MPHOSPH10|NAF1|NOLC1|NOP56|NOP58|RPRD2|RRP9|UTP14A|UTP18|XRCC5
intrinsic apoptotic signaling pathway in response to oxidative stress	Group095	0.01	0.01	APP|ARMCX3|DDX3X|HDAC1|HIF1A|PML|RIPK1|SFPQ|SIRT1|SNAI2|SNCA|SRC
translational initiation	Group096	0	0	CIRBP|DDX21|DDX3X|EIF2S1|EIF2S2|EIF3C|EIF3H|EIF3J|EIF4B|EIF5B|FTSJ3|FXR2|LARP1|MAK16|MRPL38|MRPL4|NIFK|NOP53|NPM1|PES1|PPAN|RPL13|RPL5|RPL6|RPLP0|RPLP1|RPS18|RPS3|RPS6KA3|RSL1D1|SURF6|XRCC5|ZCCHC17
mRNA binding	Group097	0	0	ADARB1|ALKBH5|ANP32A|BCLAF1|CIRBP|CPSF6|DDX3X|DKC1|EIF2S1|EIF2S2|EIF3C|EXOSC9|FUS|FXR1|FXR2|HDLBP|HNRNPA2B1|HNRNPC|HNRNPL|LARP1|LSM14A|LUC7L|LUC7L2|NAF1|NCBP3|NCL|NPM1|NUP98|NXF1|PSMA3|PURB|RBM10|RPL13|RPL5|RPL6|RPLP0|RPLP1|RPS18|RPS3|RSL1D1|SERBP1|SF3B1|SLC4A1AP|SNRNP70|SRRM2|SSB|SUPT5H|THOC5|THRAP3|TNKS1BP1|XRN2|YBX1|ZCCHC17
negative regulation of I-kappaB kinase/NF-kappaB signaling	Group098	0.01	0.02	ANP32B|APP|BCLAF1|DDX3X|ESR1|FN1|HDAC1|HDAC2|HIF1A|LYN|PML|RIPK1|RPS3|SFPQ|SIRT1|SNCA|SRC|ZC3H8
mRNA 5'-UTR binding	Group099	0	0	ADARB1|DDX21|DDX3X|EIF2S1|EIF2S2|EIF3C|EIF3H|EIF4B|EIF5B|FXR1|HEXIM1|LARP1|LARP7|LSM14A|NCL|NPM1|PML|POLR2E|RPL5|RSF1|RSL1D1|SUPT5H|TOP2A
telomere maintenance via telomere lengthening	Group100	0	0	AKAP8|DKC1|FUS|HNRNPA2B1|HNRNPC|HSP90AA1|KMT2A|MCM2|MSH6|NAF1|NPM1|PML|POLR2E|RPS3|SFPQ|SIRT1|SLX4|SRC|SUB1|SUPT6H|TNKS1BP1|TOP2A|WDR48|XRCC5|XRCC6
regulation of translation	Group101	0	0	APP|BCLAF1|CIRBP|DDX3X|EEF1B2|EEF1D|EIF2S1|EIF2S2|EIF3C|EIF3H|EIF3J|EIF4B|EIF5B|EXOSC9|FXR1|FXR2|LARP1|LSM14A|NCL|NOLC1|NPM1|NXF1|RPL13|RPL5|RPL6|RPLP0|RPLP1|RPS18|RPS3|RPS6KA3|TNKS1BP1|YBX1
translation regulator activity, nucleic acid binding	Group102	0	0	ADARB1|CIRBP|DDX3X|EEF1B2|EEF1D|EIF2S1|EIF2S2|EIF3C|EIF3H|EIF3J|EIF4B|EIF5B|FXR1|FXR2|LARP1|NCL|NPM1|RPL5|RSL1D1|TOP2A
negative regulation of translation	Group103	0	0	CIRBP|DDX3X|EIF2S1|EIF3H|EIF4B|EIF5B|EXOSC9|FXR1|FXR2|HNRNPC|HNRNPL|LARP1|LSM14A|NCL|NPM1|NXF1|RBM10|RPL6|RPLP0|RPS18|RPS3|RPS6KA3|THRAP3|TNKS1BP1|YBX1
nucleosome binding	Group104	0	0	AKAP8|ANP32B|CHD4|CSNK2A1|ESR1|HDAC1|HDAC2|HIRIP3|HMGA1|HNRNPC|LEO1|MCM2|MTDH|NPM1|RSF1|SIRT1|SMARCC2|SSRP1|SUDS3|SUPT16H|SUPT5H|SUPT6H|TSPYL1|TSPYL2|ZC3H8
regulation of translation in response to stress	Group105	0	0	ANP32B|BCR|CSNK2A1|DDX3X|EIF2S1|EXOSC9|FHOD3|FN1|HDGFL2|NOP53|NPM1|NRP1|PML|PRKCZ|RIPK1|RPS3|RPS6KA3|SIRT1|SNCA|SPTBN1|SRC|TMOD3|TNKS1BP1
regulation of intrinsic apoptotic signaling pathway	Group106	0.01	0.01	APP|ARMCX3|BCLAF1|BHLHE40|CHEK2|DDX3X|HDAC1|HDAC2|HIF1A|MSH6|NOLC1|NOP53|NRP1|PDCD4|PML|RPS3|SFPQ|SIRT1|SNAI2|SNCA|SRC
regulation of telomere maintenance	Group107	0	0	APC|CHD4|CHEK2|CLASP2|DDX3X|DKC1|DPY30|EEF1D|FUS|HMGA1|HNRNPA2B1|HNRNPC|HSP90AA1|MCM2|MCM3|MDC1|NAF1|NUP98|PML|RNF2|SEPTIN2|SIRT1|SLX4|SRC|SSB|THOC5|TNKS1BP1|TOP2A|WDR48|XRCC4|XRCC5|XRCC6
negative regulation of gene expression	Group108	0	0	AKAP8|ALKBH5|ANP32A|APP|ATP2B1|BCLAF1|CIRBP|DDX17|DDX3X|DPY30|EIF2S1|ESR1|EXOSC9|FN1|FXR1|FXR2|HDAC1|HDAC2|HEXIM1|HIF1A|HMGA1|HNRNPA2B1|HNRNPC|LARP1|LSM14A|NCL|NPM1|NUP98|PDCD4|PML|POLR2E|PSMA3|RBM10|RIPK1|RPL13|RPL5|RPL6|RPLP0|RPLP1|RPS18|RPS3|SERBP1|SIRT1|SND1|SRRT|SRSF10|SSB|THRAP3|TNKS1BP1|XRN2|YBX1
mRNA 3'-end processing	Group109	0	0	APP|BMS1|CPSF6|CPSF7|CT45A1|DHX38|DKC1|EXOSC9|FIP1L1|HEXIM1|KRI1|LARP7|LEO1|NPM1|POLR2E|RPRD2|SND1|SRRM1|SRSF11|SRSF2|SSB|SUPT16H|SUPT5H|SUPT6H|TAF1D|THOC5|XRN2
PcG protein complex	Group110	0	0	AKAP8|CSNK2A1|CSNK2B|DPY30|HDAC1|HDAC2|IWS1|JADE2|KMT2A|KMT2B|LEO1|PAX5|PCGF3|PCGF5|PHC1|RBBP5|RING1|RNF2|RYBP|SFPQ|SIRT1|SNCA|SUDS3|SUPT6H|WDR48|YAF2
cell aging	Group111	0	0	CHEK2|DPY30|EEF1D|HDAC1|HDAC2|HIF1A|HMGA1|MDC1|MSH6|NOP53|NPM1|PAX5|PDCD4|PML|RING1|RNF111|RNF2|RPS3|RSL1D1|SERBP1|SFPQ|SIRT1|SNAI2|SNCA|SRSF2|SUPT6H|THAP1|THOC5|TNKS1BP1|XRCC4|XRCC5|XRCC6|YBX1
RNA processing	Group112	0	0	ACIN1|ADARB1|AKAP17A|AKAP8|ALKBH5|ANP32B|APP|ARL6IP4|AURKAIP1|BCLAF1|BMS1|CCNL1|CD2BP2|CDK11A|CIRBP|CLNS1A|CPSF6|CPSF7|CT45A1|DDX17|DDX21|DDX24|DDX3X|DDX41|DDX54|DHX16|DHX38|DKC1|ECD|EEF1D|EIF2S1|EIF2S2|EIF3C|EIF3H|EIF3J|EIF4B|ESR1|EXOSC9|FIP1L1|FTSJ3|FUS|FXR1|FXR2|GCFC2|GPATCH2|HEXIM1|HIRIP3|HNRNPA2B1|HNRNPC|HNRNPL|HSP90AA1|HTATSF1|IWS1|KLK6|KRI1|LARP7|LEO1|LUC7L|LUC7L2|MAF1|MAK16|MCM2|MCM3|MFAP…
regulation of cellular response to insulin stimulus	Group113	0	0	APC|APP|ATP2B1|BCR|CLASP2|CSNK2A1|DDX3X|FHOD3|FN1|GRB14|HIF1A|LEO1|LYN|NOP53|NRP1|PIP4K2B|PRKCZ|RPS6KA3|SIRT1|SNCA|SPTBN1|SRC|THRAP3|TMOD3
cytosolic ribosome	Group114	0	0	APP|CIRBP|DDX21|DDX3X|EIF2S1|EIF2S2|EIF3C|EIF3H|EIF3J|EIF4B|EIF5B|FXR2|LARP1|LSM14A|MRPL38|MRPL4|NOP53|NPM1|PDCD4|PPAN|RPL13|RPL5|RPL6|RPLP0|RPLP1|RPS18|RPS3|RPS6KA3|SIRT1|SLX4|XRCC5|ZCCHC17
cellular response to ionizing radiation	Group115	0	0	BCLAF1|BHLHE40|CHEK2|EEF1D|HDAC1|HDAC2|HIF1A|HMGA1|KMT2A|MDC1|MSH6|NCL|NOP53|NPM1|PAX6|PDCD4|PML|RIPK1|RNF111|RPS3|RSL1D1|SFPQ|SIRT1|SNAI2|SRSF2|THAP1|THOC5|TNKS1BP1|XRCC4|XRCC5|XRCC6|YBX1
viral transcription	Group116	0	0	ADARB1|CHD4|CPSF6|CPSF7|DDX21|DDX3X|HDAC1|HDAC2|HEXIM1|HEXIM2|HNRNPC|HTATSF1|IWS1|JUN|LARP1|LARP7|LEO1|NCBP3|NUP98|PML|POLR2E|RPL13|RPL5|RPL6|RPLP0|RPLP1|RPS18|RPS3|RRP1B|RSF1|SMARCC2|SNRNP70|SSRP1|SUPT16H|SUPT5H|SUPT6H|THOC5|TOP2A|ZC3H8
chromosome organization	Group117	0	0	ACIN1|AKAP8|ANP32A|ANP32B|CHD4|CSNK2A1|CSNK2B|DDX17|DDX21|DDX24|DDX3X|DDX41|DDX54|DHX16|DHX38|DKC1|DPY30|ESR1|HDAC1|HDAC2|HIRIP3|HMGA1|HNRNPA2B1|HNRNPC|HSP90AA1|IWS1|JADE2|KMT2A|KMT2B|LEO1|MCM2|MCM3|MSH6|NAF1|NPM1|PAX5|PCGF3|PCGF5|PHC1|PML|RBBP5|RING1|RNF2|RSF1|RYBP|SAFB|SFPQ|SIRT1|SLX4|SMARCC2|SNCA|SRC|SSRP1|SUDS3|SUPT16H|SUPT6H|TNKS1BP1|TOP2A|TSPYL1|TSPYL2|XRCC5|XRCC6
chromatin organization	Group118	0	0	ACIN1|AKAP8|ANP32B|CHD4|CLNS1A|CSNK2A1|CSNK2B|DDX3X|DKC1|DPY30|ESR1|HDAC1|HDAC2|HIRIP3|HMGA1|HNRNPA2B1|HNRNPC|HSP90AA1|IWS1|JADE2|KMT2A|KMT2B|LEO1|MCM2|MCM3|MSH6|NAF1|NPM1|PAX5|PCGF3|PCGF5|PHC1|PML|RBBP5|RING1|RNF2|RSF1|RYBP|SAFB|SFPQ|SIRT1|SLX4|SMARCC2|SNCA|SRC|SSRP1|SUDS3|SUPT16H|SUPT6H|TNKS1BP1|TOP2A|TSPYL1|TSPYL2|XRCC5|XRCC6|ZC3H13
RNA localization	Group119	0	0	ALKBH5|ANP32A|ANP32B|APP|BCLAF1|CPSF6|CPSF7|CT45A1|DHX38|DKC1|EXOSC9|FIP1L1|HEXIM1|HMGA1|HNRNPA2B1|IWS1|LARP7|LEO1|NAF1|NCBP3|NMD3|NOLC1|NOP58|NPM1|NUP98|NXF1|PML|PSIP1|RIPK1|RPRD2|RSRC1|SRRM1|SRSF11|SRSF2|SSB|SUPT5H|SUPT6H|THOC5|YBX1
RNA splicing, via transesterification reactions	Group120	0	0	ACIN1|ADARB1|AKAP17A|ALKBH5|APP|ARL6IP4|AURKAIP1|BCLAF1|CD2BP2|CDK11A|CIRBP|CLNS1A|CPSF6|CPSF7|DDX17|DDX21|DDX41|DHX16|DHX38|ECD|EIF2S2|EIF3C|EIF3H|EIF3J|EIF4B|FIP1L1|FUS|FXR1|FXR2|GCFC2|HEXIM1|HEXIM2|HNRNPA2B1|HNRNPC|HNRNPL|HSP90AA1|HTATSF1|IWS1|LARP7|LEO1|LUC7L|LUC7L2|MFAP1|MPHOSPH10|NAF1|NCBP3|NCL|NOP53|NPM1|NUP98|PNN|POLR2E|PPAN|PRCC|PRPF38A|PRPF40A|PSIP1|RBM10|RBM17|RBM39|RNF113A|RPL5|RPL6|R…
small nuclear ribonucleoprotein complex	Group121	0	0	ADARB1|APC|CCNL1|CCNL2|CD2BP2|CDK11A|CDK16|CSNK2B|DDX21|DDX3X|DVL1|HEXIM1|HEXIM2|HNRNPC|HTATSF1|LARP7|LEO1|LUC7L|LUC7L2|LYN|MCM2|NPM1|PDCD4|PIP4K2B|POLR2E|PRKAR2A|PRPF40A|RPL5|RPLP1|RSF1|SF3A1|SF3B1|SF3B2|SIRT1|SNCA|SNRNP70|SRC|SUPT16H|SUPT5H|SUPT6H
RNA metabolic process	Group122	0	0	ACIN1|ADARB1|AIP|AKAP17A|AKAP8|ALKBH5|ANP32A|APP|ARL6IP4|ARMCX3|ATN1|ATP5F1A|AURKAIP1|BCLAF1|BHLHE40|BMS1|C1orf35|CANX|CCNL1|CCNL2|CD2BP2|CDK11A|CDK16|CHD4|CHEK2|CIRBP|CLNS1A|CPSF6|CPSF7|CT45A1|DDX17|DDX21|DDX24|DDX3X|DDX41|DDX54|DHX16|DHX38|DKC1|DPY30|DVL1|E4F1|ECD|EEF1B2|EEF1D|EIF2S1|EIF2S2|EIF3C|EIF3H|EIF3J|EIF4B|EIF5B|ESR1|EXOSC9|FBRSL1|FIP1L1|FNBP4|FTSJ3|FUS|FXR1|FXR2|GCFC2|GPATCH2|HDAC1|HDA…
regulation of signal transduction by p53 class mediator	Group123	0	0	APC|AURKAIP1|BCLAF1|CHD4|CHEK2|CSNK2A1|CSNK2B|DDX3X|EEF1D|EIF2S1|FUS|FXR1|FXR2|HDAC1|HDAC2|HEXIM1|HEXIM2|HIF1A|HMGA1|MDC1|MSH6|NMT1|NOP53|NPM1|PDCD4|PHC1|PIP4K2B|PML|PRKACB|PSMA3|RING1|RNF111|RNF2|RPL5|RPS3|RSL1D1|RYBP|SFPQ|SIRT1|SNAI2|SRC|SRSF2|SSRP1|SUPT16H|THAP1|THOC5|TNKS1BP1|TSPYL2|WDR48|XRCC4|XRCC5|XRCC6|YAF2|YBX1
histone modification	Group124	0	0	ACIN1|AKAP8|APP|BHLHE40|CLNS1A|DDX3X|DPY30|HDAC1|HDAC2|HIF1A|HMGA1|IWS1|JADE2|JUN|KMT2A|KMT2B|LEO1|LYN|PAX5|PCGF3|PCGF5|PHC1|PML|PURB|RBBP5|RING1|RIPK1|RNF2|RYBP|SFPQ|SIRT1|SNCA|SRC|SUDS3|SUPT6H|THOC5|TMOD3|ZC3H13
negative regulation of peptidyl-lysine acetylation	Group125	0	0	AKAP8|ANP32B|APC|APP|ATP2B1|BCR|CSNK2A1|DDX3X|DVL1|ESR1|FHOD3|FN1|GRB14|HDAC1|HDAC2|HIF1A|HMGA1|IWS1|KEAP1|KMT2A|LARP1|LEO1|LHX8|LHX9|LYN|NOP53|NRP1|PAX5|PIP4K2B|PML|PRKCZ|RIPK1|RPS3|RPS6KA3|SIRT1|SNAI2|SNCA|SPTBN1|SRC|SUPT6H|THRAP3|TMOD3|WDR48|ZC3H8
establishment of integrated proviral latency	Group126	0	0	ACIN1|AKAP8|ANP32B|APC|C1orf35|CHD4|CHEK2|CLASP2|CSNK2A1|CSNK2B|DDX17|DDX21|DDX24|DDX3X|DDX41|DDX54|DHX16|DHX38|DKC1|DPY30|EEF1D|EIF2S1|FN1|FUS|HDAC1|HMGA1|HNRNPA2B1|HNRNPC|HSP90AA1|KMT2A|MCM2|MCM3|MDC1|MSH6|NAF1|NCL|NMT1|NOP53|NPM1|NUP98|PAX6|PDAP1|PML|POLR2E|PSIP1|RNF111|RNF2|RPS3|RSF1|SEPTIN2|SIRT1|SLX4|SNAI2|SRC|SRSF2|SSB|SUB1|THAP1|THOC5|TNKS1BP1|TOP2A|TSPYL1|TSPYL2|WDR48|XRCC4|XRCC5|XRCC6
negative regulation of RNA catabolic process	Group127	0	0	ADARB1|AKAP8|ALKBH5|BCLAF1|CHEK2|CIRBP|DKC1|DPY30|EEF1D|FTSJ3|FUS|FXR1|FXR2|HEXIM1|HIF1A|HNRNPA2B1|HNRNPC|HSP90AA1|KMT2A|LARP1|LARP7|LYN|MCM2|MCM3|MDC1|MSH6|NAF1|NCL|NOLC1|NOP53|NOP58|NPM1|PML|POLR2E|PRKACB|PSMA3|RBM10|RNF111|RNF113A|RNF2|RPS3|SFPQ|SIRT1|SLIRP|SLX4|SRC|SRRM2|SSB|SSRP1|SUB1|SUPT16H|SUPT6H|THOC5|THRAP3|TNKS1BP1|TOP2A|WDR48|XRCC4|XRCC5|XRCC6|YBX1|ZC3H13|ZC3H8|ZCCHC17
RNA polymerase II-specific DNA-binding transcription factor binding	Group128	0	0	AIP|AKAP8|ANP32B|APC|APP|ARMCX3|ATN1|ATP2B1|ATP5F1A|AURKAIP1|BCLAF1|BCR|BHLHE40|CHD4|CSNK2A1|CSNK2B|DDX17|DDX3X|DDX54|DVL1|EIF2S1|ESR1|FN1|FUS|GRB14|HDAC1|HDAC2|HIF1A|HMGA1|IWS1|JUN|KEAP1|KMT2A|LARP1|LEO1|LHX8|LHX9|LYN|MLX|MTDH|NOLC1|NOP53|NOP58|NPM1|NRP1|PAX5|PAX6|PIP4K2B|PML|PRKCZ|PURB|RIPK1|RPS3|RPS6KA3|SAFB|SFPQ|SIRT1|SNAI2|SNCA|SRC|SUPT6H|THRAP3|ZC3H8
mRNA metabolic process	Group129	0	0	ACIN1|ADARB1|AKAP17A|AKAP8|ALKBH5|ANP32A|APP|ARL6IP4|ATP2B1|AURKAIP1|BCLAF1|CANX|CD2BP2|CDK11A|CIRBP|CLNS1A|CPSF6|CPSF7|CSNK2A1|DDX17|DDX21|DDX3X|DDX41|DHX16|DHX38|DKC1|DPY30|DVL1|ECD|EEF1B2|EEF1D|EIF2S1|EIF2S2|EIF3C|EIF3H|EIF3J|EIF4B|EIF5B|ESR1|EXOSC9|FIP1L1|FN1|FTSJ3|FUS|FXR1|FXR2|GCFC2|HDAC1|HDAC2|HDLBP|HEXIM1|HIF1A|HMGA1|HNRNPA2B1|HNRNPC|HNRNPL|HTATSF1|IWS1|JUN|KEAP1|LARP1|LARP7|LEO1|LSM14A|L…
signal transduction by p53 class mediator	Group130	0	0	ACIN1|AIP|AKAP8|ANP32B|APP|ARMCX3|ATN1|ATP5F1A|AURKAIP1|BCLAF1|BCR|BHLHE40|BIRC6|CHD4|CHEK2|CLNS1A|CPSF6|CSNK2A1|CSNK2B|DDX17|DDX21|DDX3X|DDX54|DKC1|DPY30|DVL1|EEF1D|EIF2S1|ESR1|EXOSC9|FN1|FUS|FXR1|FXR2|HDAC1|HDAC2|HEXIM1|HIF1A|HIRIP3|HMGA1|HNRNPA2B1|HNRNPC|HSP90AA1|IWS1|JADE2|JUN|KEAP1|KMT2A|KMT2B|LARP1|LEO1|LHX8|LHX9|LYN|MCM2|MCM3|MDC1|MSH6|MTDH|NAF1|NCL|NIFK|NMT1|NOLC1|NOP53|NPM1|NRP1|NUP98|OS…

## Sheet: Donkey All TermCluster1_CSNK2A1
Table S8: GO enrichment for donkey genes of cluster analysis
GOID	GOTerm	Ontology Source	Term P-value	Term BH P-value	GOLevels	GOGroups	% Associated Genes	Nr. Genes	Associated Genes Found
GO:0001227	DNA-binding transcription repressor activity, RNA polymerase II-specific	GO_BiologicalProcess-EBI-UniProt-GOA-ACAP-ARAP_27.05.2021_00h00	0.00135346	0.00241247	[8, 9, 10, 11, 12, 13, 14]	Group000	4.01235	13	[BHLHE40, E4F1, JUN, MLX, PAX6, PURB, SNAI2, THAP1, VSX2, ZC3H8, ZNF177, ZNF440, ZNF558]
GO:0035162	embryonic hemopoiesis	GO_BiologicalProcess-EBI-UniProt-GOA-ACAP-ARAP_27.05.2021_00h00	0.00682998	0.00960723	[5, 6, 7, 8]	Group001	11.5385	3	[HIF1A, KMT2A, THOC5]
GO:0035327	transcriptionally active chromatin	GO_CellularComponent-EBI-UniProt-GOA-ACAP-ARAP_27.05.2021_00h00	0.000499493	0.00107001	[3, 7]	Group002	16	4	[ESR1, PSIP1, SUPT6H, ZC3H8]
GO:0036002	pre-mRNA binding	GO_MolecularFunction-EBI-UniProt-GOA-ACAP-ARAP_27.05.2021_00h00	0.0030225	0.00480105	[5]	Group003	10	4	[HNRNPA2B1, HNRNPC, HNRNPL, SRSF2]
GO:0000387	spliceosomal snRNP assembly	GO_BiologicalProcess-EBI-UniProt-GOA-ACAP-ARAP_27.05.2021_00h00	0.00331008	0.00518727	[6, 7, 8, 9, 10, 11, 12]	Group004	9.7561	4	[CD2BP2, CLNS1A, HNRNPC, SRSF10]
GO:0043021	ribonucleoprotein complex binding	GO_MolecularFunction-EBI-UniProt-GOA-ACAP-ARAP_27.05.2021_00h00	8.50785e-08	5.84289e-07	[3]	Group005	9.15033	14	[CD2BP2, CPSF6, CSNK2B, DDX3X, EIF2S1, EIF4B, HNRNPC, LARP1, NMD3, NOLC1, PES1, RPLP1, SERBP1, SND1]
GO:0045296	cadherin binding	GO_MolecularFunction-EBI-UniProt-GOA-ACAP-ARAP_27.05.2021_00h00	5.51212e-07	2.89232e-06	[4]	Group006	5.60224	20	[APC, DDX3X, EEF1D, EIF2S1, HDLBP, LARP1, LRRC59, MYO1B, NOP56, RPL6, RSL1D1, SEPTIN2, SERBP1, SND1, SPTBN1, SRC, TMOD3, TMPO, TNKS1BP1, ZC3H15]
GO:0046677	response to antibiotic	GO_BiologicalProcess-EBI-UniProt-GOA-ACAP-ARAP_27.05.2021_00h00	0.0395704	0.0430754	[3]	Group007	6	3	[HSP90AA1, RSRC1, ZC3H8]
GO:0051018	protein kinase A binding	GO_MolecularFunction-EBI-UniProt-GOA-ACAP-ARAP_27.05.2021_00h00	0.00109823	0.00207641	[3]	Group008	9.61539	5	[AKAP10, AKAP17A, AKAP8, PRKAR2A, RPS3]
GO:0051092	positive regulation of NF-kappaB transcription factor activity	GO_BiologicalProcess-EBI-UniProt-GOA-ACAP-ARAP_27.05.2021_00h00	0.0171236	0.0209339	[5, 8, 9, 10, 11, 12, 13, 14, 15]	Group009	4	7	[APP, MTDH, NPM1, PRKCI, PRKCZ, RIPK1, RPS3]
GO:0003697	single-stranded DNA binding	GO_MolecularFunction-EBI-UniProt-GOA-ACAP-ARAP_27.05.2021_00h00	0.00345802	0.0053651	[5]	Group010	5.42636	7	[HNRNPA2B1, MCM2, MCM3, PURB, SUB1, WDR48, YBX1]
GO:0009409	response to cold	GO_BiologicalProcess-EBI-UniProt-GOA-ACAP-ARAP_27.05.2021_00h00	0.0436596	0.0469794	[3, 4]	Group011	5.76923	3	[ATP2B1, CIRBP, HSP90AA1]
GO:0051293	establishment of spindle localization	GO_BiologicalProcess-EBI-UniProt-GOA-ACAP-ARAP_27.05.2021_00h00	0.0436596	0.0469794	[4, 5, 7]	Group012	5.76923	3	[CLASP2, LLGL2, PAX6]
GO:0051879	Hsp90 protein binding	GO_MolecularFunction-EBI-UniProt-GOA-ACAP-ARAP_27.05.2021_00h00	0.0302504	0.034123	[4]	Group013	6.66667	3	[CSNK2A1, HIF1A, RPS3]
GO:0061684	chaperone-mediated autophagy	GO_BiologicalProcess-EBI-UniProt-GOA-ACAP-ARAP_27.05.2021_00h00	0.00164405	0.00287555	[4, 5, 6]	Group014	18.75	3	[HSP90AA1, SNCA, SNRNP70]
GO:0097718	disordered domain specific binding	GO_MolecularFunction-EBI-UniProt-GOA-ACAP-ARAP_27.05.2021_00h00	0.0194151	0.0232483	[4]	Group015	7.89474	3	[FN1, HSP90AA1, KEAP1]
GO:0140513	nuclear protein-containing complex	GO_CellularComponent-EBI-UniProt-GOA-ACAP-ARAP_27.05.2021_00h00	2.96122e-34	1.38289e-32	[2, 6]	Group016	6.81284	87	[AKAP17A, ATP5F1A, BCLAF1, CD2BP2, CHD4, CIRBP, CPSF6, CPSF7, CSNK2A1, CSNK2B, CT45A1, DDX41, DHX16, DHX38, DKC1, DPY30, EXOSC9, FIP1L1, GCFC2, HDAC1, HDAC2, HEXIM1, HIF1A, HMGA1, HNRNPA2B1, HNRNPC, HTATSF1, JADE2, JUN, KMT2A, KMT2B, LARP7, LEO1, LUC7L, LUC7L2, MCM2, MCM3, MFAP1, MPHOSPH10, MSH6, NCL, NFYA, NOLC1, NUP98, NXF1, PCGF3, PCGF5, PES1, PHC1, PNN, POLR2E, PRPF38A, PRPF40A, RBBP5, RBM17,…
GO:1901989	positive regulation of cell cycle phase transition	GO_BiologicalProcess-EBI-UniProt-GOA-ACAP-ARAP_27.05.2021_00h00	0.0051773	0.00762713	[4, 5, 6, 7]	Group017	5.71429	6	[APP, CHEK2, DDX3X, NPM1, THOC5, TMOD3]
GO:0000217	DNA secondary structure binding	GO_MolecularFunction-EBI-UniProt-GOA-ACAP-ARAP_27.05.2021_00h00	0.0167972	0.0206428	[5]	Group018	8.33333	3	[HMGA1, KMT2A, MSH6]
GO:0005790	smooth endoplasmic reticulum	GO_CellularComponent-EBI-UniProt-GOA-ACAP-ARAP_27.05.2021_00h00	0.0155676	0.0193868	[4, 5, 6]	Group019	8.57143	3	[APP, CANX, JPH4]
GO:0016234	inclusion body	GO_CellularComponent-EBI-UniProt-GOA-ACAP-ARAP_27.05.2021_00h00	0.00649921	0.00919736	[3]	Group020	6.41026	5	[KEAP1, NUP98, NXF1, SNCA, XRN2]
GO:0019904	protein domain specific binding	GO_MolecularFunction-EBI-UniProt-GOA-ACAP-ARAP_27.05.2021_00h00	9.15372e-08	6.02083e-07	[3]	Group021	4.33018	32	[AIP, APP, ATN1, ATP2B1, AURKAIP1, BHLHE40, CCDC6, CSNK2B, FN1, HDAC1, HIF1A, HSP90AA1, JUN, KEAP1, LLGL2, LYN, MDC1, MEOX1, NOLC1, OSBP, PAX6, PRKAR2A, RBM39, RIPK1, RNF2, SH3KBP1, SIRT1, SNCA, SRC, SRRM2, SRSF10, TNKS1BP1]
GO:0006414	translational elongation	GO_BiologicalProcess-EBI-UniProt-GOA-ACAP-ARAP_27.05.2021_00h00	0.026404	0.0301483	[5, 6, 7, 8]	Group022	4	6	[AURKAIP1, EEF1B2, EEF1D, MRPL38, MRPL4, RPLP1]
GO:0030224	monocyte differentiation	GO_BiologicalProcess-EBI-UniProt-GOA-ACAP-ARAP_27.05.2021_00h00	0.0180796	0.0219303	[6, 7, 8, 9, 10]	Group023	8.10811	3	[ACIN1, JUN, THOC5]
GO:0000791	euchromatin	GO_CellularComponent-EBI-UniProt-GOA-ACAP-ARAP_27.05.2021_00h00	0.0302504	0.034123	[3, 7]	Group024	6.66667	3	[JUN, RNF2, SIRT1]
GO:0030866	cortical actin cytoskeleton organization	GO_BiologicalProcess-EBI-UniProt-GOA-ACAP-ARAP_27.05.2021_00h00	0.0222453	0.0262338	[4, 7]	Group025	7.5	3	[EPB41L3, FHOD3, LLGL2]
GO:0034390	smooth muscle cell apoptotic process	GO_BiologicalProcess-EBI-UniProt-GOA-ACAP-ARAP_27.05.2021_00h00	0.00480961	0.00717601	[6]	Group026	13.0435	3	[PDCD4, RBM10, SIRT1]
GO:0034391	regulation of smooth muscle cell apoptotic process	GO_BiologicalProcess-EBI-UniProt-GOA-ACAP-ARAP_27.05.2021_00h00	0.00480961	0.00717601	[7, 8]	Group026	13.0435	3	[PDCD4, RBM10, SIRT1]
GO:0016363	nuclear matrix	GO_CellularComponent-EBI-UniProt-GOA-ACAP-ARAP_27.05.2021_00h00	9.66892e-06	3.73172e-05	[2, 3, 7, 8]	Group027	8.69565	10	[AKAP8, ATN1, CSNK2B, DCAF7, HNRNPA2B1, PML, PRKCZ, PRPF40A, SFPQ, SRRM1]
GO:0034399	nuclear periphery	GO_CellularComponent-EBI-UniProt-GOA-ACAP-ARAP_27.05.2021_00h00	6.51807e-06	2.6469e-05	[2, 6, 7]	Group027	8.14815	11	[AKAP8, ATN1, CSNK2B, DCAF7, HNRNPA2B1, NUP98, PML, PRKCZ, PRPF40A, SFPQ, SRRM1]
GO:0048770	pigment granule	GO_CellularComponent-EBI-UniProt-GOA-ACAP-ARAP_27.05.2021_00h00	0.0333063	0.0371218	[4, 5, 7]	Group028	4.23729	5	[CALU, CANX, HSP90AA1, PDIA6, SND1]
GO:0042470	melanosome	GO_CellularComponent-EBI-UniProt-GOA-ACAP-ARAP_27.05.2021_00h00	0.0333063	0.0371218	[5, 6, 8]	Group028	4.23729	5	[CALU, CANX, HSP90AA1, PDIA6, SND1]
GO:0070670	response to interleukin-4	GO_BiologicalProcess-EBI-UniProt-GOA-ACAP-ARAP_27.05.2021_00h00	0.00275247	0.00443242	[5]	Group029	10.2564	4	[KEAP1, MCM2, PML, RPLP0]
GO:0071353	cellular response to interleukin-4	GO_BiologicalProcess-EBI-UniProt-GOA-ACAP-ARAP_27.05.2021_00h00	0.00204215	0.00339389	[6]	Group029	11.1111	4	[KEAP1, MCM2, PML, RPLP0]
GO:0120192	tight junction assembly	GO_BiologicalProcess-EBI-UniProt-GOA-ACAP-ARAP_27.05.2021_00h00	0.0441606	0.0474092	[7]	Group030	4.54545	4	[APC, MTDH, PRKCI, SNAI2]
GO:0070830	bicellular tight junction assembly	GO_BiologicalProcess-EBI-UniProt-GOA-ACAP-ARAP_27.05.2021_00h00	0.0382555	0.0418392	[8]	Group030	4.7619	4	[APC, MTDH, PRKCI, SNAI2]
GO:0005654	nucleoplasm	GO_CellularComponent-EBI-UniProt-GOA-ACAP-ARAP_27.05.2021_00h00	0	0	[2, 6, 7]	Group031	4.37837	187	[ACIN1, ADARB1, AIP, AKAP17A, AKAP8, ALKBH5, ANP32A, ANP32B, APC, ARL6IP4, ATN1, ATP2B1, AURKAIP1, BCLAF1, BHLHE40, BMS1, CCNL1, CCNL2, CD2BP2, CHD4, CHEK2, CIRBP, CLNS1A, CPSF6, CPSF7, CSNK2A1, CSNK2B, DCAF7, DDX17, DDX21, DDX3X, DDX54, DHX16, DHX38, DKC1, DPY30, E4F1, ECD, EEF1D, ESR1, EXOSC9, FCHO1, FIP1L1, FNBP4, FTSJ3, FUS, GCFC2, GPATCH2, GPN1, HDAC1, HDAC2, HEXIM1, HEXIM2, HIF1A, HIRIP3, H…
GO:0031981	nuclear lumen	GO_CellularComponent-EBI-UniProt-GOA-ACAP-ARAP_27.05.2021_00h00	0	0	[5, 6]	Group031	4.32526	200	[ACIN1, ADARB1, AIP, AKAP17A, AKAP8, ALKBH5, ANP32A, ANP32B, APC, ARL6IP4, ATN1, ATP2B1, AURKAIP1, BCLAF1, BHLHE40, BMS1, CCNL1, CCNL2, CD2BP2, CHD4, CHEK2, CIRBP, CLNS1A, CPSF6, CPSF7, CSNK2A1, CSNK2B, DCAF7, DDX17, DDX21, DDX24, DDX3X, DDX54, DHX16, DHX38, DKC1, DPY30, E4F1, ECD, EEF1D, ESR1, EXOSC9, FCHO1, FIP1L1, FNBP4, FTSJ3, FUS, FXR1, GCFC2, GPATCH2, GPN1, HDAC1, HDAC2, HEXIM1, HEXIM2, HIF…
GO:0030515	snoRNA binding	GO_MolecularFunction-EBI-UniProt-GOA-ACAP-ARAP_27.05.2021_00h00	6.43547e-08	4.55358e-07	[5]	Group032	21.6216	8	[BMS1, DDX21, DKC1, NOLC1, NOP56, NOP58, RRP9, XRCC5]
GO:0042274	ribosomal small subunit biogenesis	GO_BiologicalProcess-EBI-UniProt-GOA-ACAP-ARAP_27.05.2021_00h00	0.00520573	0.0076449	[5, 6]	Group032	6.75676	5	[BMS1, KRI1, NPM1, SURF6, XRCC5]
GO:0034511	U3 snoRNA binding	GO_MolecularFunction-EBI-UniProt-GOA-ACAP-ARAP_27.05.2021_00h00	0.00037675	0.000841828	[6]	Group032	30	3	[BMS1, RRP9, XRCC5]
GO:1903608	protein localization to cytoplasmic stress granule	GO_BiologicalProcess-EBI-UniProt-GOA-ACAP-ARAP_27.05.2021_00h00	0.000113648	0.000310371	[6]	Group033	42.8571	3	[DDX3X, SSB, YBX1]
GO:0051031	tRNA transport	GO_BiologicalProcess-EBI-UniProt-GOA-ACAP-ARAP_27.05.2021_00h00	0.0208036	0.0246581	[5, 6, 8]	Group033	7.69231	3	[NUP98, SSB, YBX1]
GO:0097064	ncRNA export from nucleus	GO_BiologicalProcess-EBI-UniProt-GOA-ACAP-ARAP_27.05.2021_00h00	0.0222453	0.0262338	[6, 7, 8, 9]	Group033	7.5	3	[NPM1, NUP98, SSB]
GO:0043462	regulation of ATPase activity	GO_BiologicalProcess-EBI-UniProt-GOA-ACAP-ARAP_27.05.2021_00h00	0.0341435	0.0378742	[3]	Group034	4.93827	4	[MCM2, MSH6, SIRT1, SNRNP70]
GO:0051095	regulation of helicase activity	GO_BiologicalProcess-EBI-UniProt-GOA-ACAP-ARAP_27.05.2021_00h00	0.000868259	0.00171812	[4]	Group034	23.0769	3	[MCM2, MSH6, SIRT1]
GO:0008630	intrinsic apoptotic signaling pathway in response to DNA damage	GO_BiologicalProcess-EBI-UniProt-GOA-ACAP-ARAP_27.05.2021_00h00	0.0047156	0.00705828	[5, 6, 7]	Group034	5.82524	6	[CHEK2, MSH6, PML, RPS3, SIRT1, SNAI2]
GO:0009451	RNA modification	GO_BiologicalProcess-EBI-UniProt-GOA-ACAP-ARAP_27.05.2021_00h00	0.0061101	0.00869944	[5, 6, 7]	Group035	4.44444	8	[ADARB1, ALKBH5, DKC1, FTSJ3, LARP7, NAF1, SSB, ZC3H13]
GO:0000154	rRNA modification	GO_BiologicalProcess-EBI-UniProt-GOA-ACAP-ARAP_27.05.2021_00h00	0.0252883	0.0290162	[6, 7, 8, 9, 10]	Group035	7.14286	3	[DKC1, FTSJ3, NAF1]
GO:0043628	ncRNA 3'-end processing	GO_BiologicalProcess-EBI-UniProt-GOA-ACAP-ARAP_27.05.2021_00h00	0.000917511	0.00180033	[7, 8, 9]	Group035	10	5	[CT45A1, DKC1, EXOSC9, LARP7, SSB]
GO:0003676	nucleic acid binding	GO_MolecularFunction-EBI-UniProt-GOA-ACAP-ARAP_27.05.2021_00h00	0	0	[3]	Group036	4.67446	196	[ACIN1, ADARB1, AKAP17A, AKAP8, ALKBH5, ANP32A, APP, ARL6IP4, ATP5F1A, BCLAF1, BHLHE40, BMS1, C1orf35, CANX, CHD4, CIRBP, CLNS1A, CPSF6, CPSF7, CSNK2B, DDX17, DDX21, DDX24, DDX3X, DDX41, DDX54, DHX16, DHX38, DKC1, E4F1, EEF1B2, EEF1D, EIF2S1, EIF2S2, EIF3C, EIF3H, EIF3J, EIF4B, EIF5B, ESR1, EXOSC9, FBRSL1, FIP1L1, FTSJ3, FUS, FXR1, FXR2, GCFC2, GPATCH2, HDAC1, HDAC2, HDGFL2, HDLBP, HEXIM1, HEXIM2…
GO:0003723	RNA binding	GO_MolecularFunction-EBI-UniProt-GOA-ACAP-ARAP_27.05.2021_00h00	0	0	[4]	Group036	8.0756	141	[ACIN1, ADARB1, AKAP17A, AKAP8, ALKBH5, ANP32A, ARL6IP4, ATP5F1A, BCLAF1, BMS1, C1orf35, CANX, CIRBP, CLNS1A, CPSF6, CPSF7, DDX17, DDX21, DDX24, DDX3X, DDX41, DDX54, DHX16, DHX38, DKC1, EEF1B2, EEF1D, EIF2S1, EIF2S2, EIF3C, EIF3H, EIF3J, EIF4B, EIF5B, EXOSC9, FBRSL1, FIP1L1, FTSJ3, FUS, FXR1, FXR2, HDAC2, HDLBP, HEXIM1, HEXIM2, HNRNPA2B1, HNRNPC, HNRNPDL, HNRNPL, HSP90AA1, HTATSF1, JUN, KRI1, L1T…
GO:0006396	RNA processing	GO_BiologicalProcess-EBI-UniProt-GOA-ACAP-ARAP_27.05.2021_00h00	0	0	[5, 6, 7]	Group036	10.3318	109	[ACIN1, ADARB1, AKAP17A, ALKBH5, APP, ARL6IP4, AURKAIP1, BCLAF1, BMS1, CCNL1, CD2BP2, CDK11A, CIRBP, CLNS1A, CPSF6, CPSF7, CT45A1, DDX17, DDX21, DDX3X, DDX41, DDX54, DHX16, DHX38, DKC1, ECD, ESR1, EXOSC9, FIP1L1, FTSJ3, FUS, FXR1, FXR2, GCFC2, HEXIM1, HNRNPA2B1, HNRNPC, HNRNPL, HTATSF1, IWS1, KRI1, LARP7, LEO1, LUC7L, LUC7L2, MAK16, MCM2, MFAP1, MPHOSPH10, NAF1, NCBP3, NCL, NIFK, NOLC1, NOP53, NO…
GO:0045934	negative regulation of nucleobase-containing compound metabolic process	GO_BiologicalProcess-EBI-UniProt-GOA-ACAP-ARAP_27.05.2021_00h00	1.18363e-15	1.90606e-14	[4, 5, 6]	Group037	4.27774	69	[ATN1, BCLAF1, BHLHE40, CIRBP, DDX54, DKC1, DPY30, E4F1, ESR1, GCFC2, HDAC1, HDAC2, HEXIM1, HEXIM2, HMGA1, HNRNPA2B1, HNRNPC, JUN, KMT2A, LARP1, LARP7, LHX9, MAF1, MLX, MSH6, MTDH, NAF1, NKAP, NOP53, NPM1, PAX5, PAX6, PDCD4, PHC1, PML, POLR2E, PURB, RBM10, RING1, RNF2, RPS3, RSF1, RYBP, SFPQ, SIRT1, SLIRP, SLX4, SMARCC2, SNAI2, SNCA, SRC, SRSF10, SRSF2, SUB1, SUDS3, SUPT5H, THAP1, THRAP3, VSX2, X…
GO:0051253	negative regulation of RNA metabolic process	GO_BiologicalProcess-EBI-UniProt-GOA-ACAP-ARAP_27.05.2021_00h00	4.89408e-14	7.3727e-13	[4, 5, 6, 7, 8]	Group037	4.22535	63	[ATN1, BCLAF1, BHLHE40, CIRBP, DDX54, DKC1, DPY30, E4F1, ESR1, GCFC2, HDAC1, HDAC2, HEXIM1, HEXIM2, HMGA1, HNRNPA2B1, HNRNPC, JUN, LARP1, LARP7, LHX9, MAF1, MLX, MTDH, NAF1, NKAP, NOP53, NPM1, PAX5, PAX6, PDCD4, PHC1, PML, PURB, RBM10, RING1, RNF2, RSF1, RYBP, SFPQ, SIRT1, SLIRP, SMARCC2, SNAI2, SNCA, SRC, SRSF10, SRSF2, SUDS3, SUPT5H, THAP1, THRAP3, VSX2, XRCC5, XRCC6, YAF2, YBX1, ZC3H8, ZCCHC17…
GO:2000113	negative regulation of cellular macromolecule biosynthetic process	GO_BiologicalProcess-EBI-UniProt-GOA-ACAP-ARAP_27.05.2021_00h00	1.20746e-13	1.76213e-12	[5, 6, 7]	Group037	4.01216	66	[ATN1, BCLAF1, BHLHE40, CIRBP, DDX3X, DDX54, DPY30, E4F1, EIF2S1, ESR1, EXOSC9, FXR1, FXR2, GCFC2, HDAC1, HDAC2, HEXIM1, HEXIM2, HMGA1, HNRNPA2B1, HNRNPC, JUN, LARP1, LARP7, LHX9, LSM14A, MAF1, MLX, MTDH, NCL, NKAP, NOP53, PAX5, PAX6, PDCD4, PHC1, PML, PURB, RBM10, RING1, RNF2, RPS3, RSF1, RYBP, SFPQ, SIRT1, SMARCC2, SNAI2, SNCA, SRC, SRSF2, SUDS3, SUPT5H, THAP1, TNKS1BP1, TSPYL2, VSX2, XRCC5, XR…
GO:0043620	regulation of DNA-templated transcription in response to stress	GO_BiologicalProcess-EBI-UniProt-GOA-ACAP-ARAP_27.05.2021_00h00	0.0365148	0.040218	[4, 6, 7, 8, 9, 10, 11]	Group038	4.13223	5	[BCLAF1, HIF1A, JUN, PSMA3, RPS6KA3]
GO:2000142	regulation of DNA-templated transcription, initiation	GO_BiologicalProcess-EBI-UniProt-GOA-ACAP-ARAP_27.05.2021_00h00	0.0441606	0.0474092	[6, 7, 8, 9, 10, 11]	Group038	4.54545	4	[BCLAF1, ESR1, JUN, SUB1]
GO:2000144	positive regulation of DNA-templated transcription, initiation	GO_BiologicalProcess-EBI-UniProt-GOA-ACAP-ARAP_27.05.2021_00h00	0.00204215	0.00339389	[7, 8, 9, 10, 11, 12]	Group038	11.1111	4	[BCLAF1, ESR1, JUN, SUB1]
GO:0051052	regulation of DNA metabolic process	GO_BiologicalProcess-EBI-UniProt-GOA-ACAP-ARAP_27.05.2021_00h00	1.33623e-05	4.76352e-05	[4, 5, 6, 7]	Group039	4.70297	19	[DKC1, FUS, HNRNPA2B1, HNRNPC, HSP90AA1, KMT2A, MSH6, NAF1, NPM1, PML, POLR2E, RPS3, SIRT1, SLX4, SRC, SUB1, SUPT6H, WDR48, XRCC5]
GO:0006281	DNA repair	GO_BiologicalProcess-EBI-UniProt-GOA-ACAP-ARAP_27.05.2021_00h00	6.96224e-06	2.77895e-05	[5, 6, 7]	Group039	4.08497	25	[ALKBH5, CHEK2, FUS, MCM2, MCM3, MDC1, MSH6, NOP53, NPM1, PML, POLR2E, RNF111, RNF113A, RNF2, RPS3, SFPQ, SIRT1, SLX4, SSRP1, SUPT16H, TNKS1BP1, WDR48, XRCC4, XRCC5, XRCC6]
GO:0006302	double-strand break repair	GO_BiologicalProcess-EBI-UniProt-GOA-ACAP-ARAP_27.05.2021_00h00	0.000538867	0.00113869	[6, 7, 8]	Group039	4.43686	13	[CHEK2, FUS, MCM2, MCM3, MDC1, PML, RNF2, SLX4, TNKS1BP1, WDR48, XRCC4, XRCC5, XRCC6]
GO:0030426	growth cone	GO_CellularComponent-EBI-UniProt-GOA-ACAP-ARAP_27.05.2021_00h00	0.010563	0.0138177	[3, 7]	Group040	4.0404	8	[APP, AUTS2, DVL1, FXR1, FXR2, HSP90AA1, NRP1, SNCA]
GO:0099054	presynapse assembly	GO_BiologicalProcess-EBI-UniProt-GOA-ACAP-ARAP_27.05.2021_00h00	0.0415895	0.0448552	[5, 6, 7]	Group040	5.88235	3	[APP, DVL1, SNCA]
GO:0051489	regulation of filopodium assembly	GO_BiologicalProcess-EBI-UniProt-GOA-ACAP-ARAP_27.05.2021_00h00	0.0457803	0.0489231	[6, 7, 8]	Group040	5.66038	3	[FXR1, FXR2, NRP1]
GO:0030684	preribosome	GO_CellularComponent-EBI-UniProt-GOA-ACAP-ARAP_27.05.2021_00h00	1.94442e-12	2.67071e-11	[3]	Group041	17.8571	15	[BMS1, FTSJ3, KRI1, MAK16, MPHOSPH10, NOP56, NOP58, PES1, PPAN, RRP1B, RRP9, RSL1D1, UTP14A, UTP18, XRCC5]
GO:0030686	90S preribosome	GO_CellularComponent-EBI-UniProt-GOA-ACAP-ARAP_27.05.2021_00h00	8.79698e-06	3.42349e-05	[4]	Group041	18.1818	6	[BMS1, KRI1, MPHOSPH10, PES1, RSL1D1, UTP18]
GO:0000469	cleavage involved in rRNA processing	GO_BiologicalProcess-EBI-UniProt-GOA-ACAP-ARAP_27.05.2021_00h00	0.0084174	0.0113611	[7, 8, 9, 10]	Group041	10.7143	3	[BMS1, EXOSC9, KRI1]
GO:0046332	SMAD binding	GO_MolecularFunction-EBI-UniProt-GOA-ACAP-ARAP_27.05.2021_00h00	0.00685478	0.00961316	[3]	Group042	6.32911	5	[JUN, PAX6, PML, PURB, RNF111]
GO:0032183	SUMO binding	GO_MolecularFunction-EBI-UniProt-GOA-ACAP-ARAP_27.05.2021_00h00	0.00135079	0.00241693	[4]	Group042	20	3	[PML, RNF111, SERBP1]
GO:0051101	regulation of DNA binding	GO_BiologicalProcess-EBI-UniProt-GOA-ACAP-ARAP_27.05.2021_00h00	0.0410793	0.0445105	[4]	Group042	4	5	[CSNK2B, HDAC2, JUN, PAX6, RSF1]
GO:0071837	HMG box domain binding	GO_MolecularFunction-EBI-UniProt-GOA-ACAP-ARAP_27.05.2021_00h00	0.00164405	0.00287555	[4]	Group042	18.75	3	[JUN, MEOX1, PAX6]
GO:0040029	regulation of gene expression, epigenetic	GO_BiologicalProcess-EBI-UniProt-GOA-ACAP-ARAP_27.05.2021_00h00	0.00127779	0.00233097	[5, 6]	Group043	4.80769	10	[DDX21, DPY30, HDAC2, HMGA1, PCGF3, PCGF5, POLR2E, SF3B1, SIRT1, TAF1D]
GO:0045815	positive regulation of gene expression, epigenetic	GO_BiologicalProcess-EBI-UniProt-GOA-ACAP-ARAP_27.05.2021_00h00	0.00259668	0.00419601	[5, 6, 7]	Group043	7.93651	5	[DDX21, HMGA1, POLR2E, SF3B1, TAF1D]
GO:0070828	heterochromatin organization	GO_BiologicalProcess-EBI-UniProt-GOA-ACAP-ARAP_27.05.2021_00h00	0.0382555	0.0418392	[5, 7]	Group043	4.7619	4	[HDAC1, HDAC2, HMGA1, SIRT1]
GO:0006342	chromatin silencing	GO_BiologicalProcess-EBI-UniProt-GOA-ACAP-ARAP_27.05.2021_00h00	0.0315526	0.0354208	[3, 6, 7, 8, 9, 10, 11, 12, 13]	Group043	5.06329	4	[DPY30, HDAC2, HMGA1, SIRT1]
GO:0032239	regulation of nucleobase-containing compound transport	GO_BiologicalProcess-EBI-UniProt-GOA-ACAP-ARAP_27.05.2021_00h00	7.9978e-05	0.000233436	[4, 5, 6]	Group044	25	4	[CPSF6, IWS1, RIPK1, SUPT6H]
GO:0046822	regulation of nucleocytoplasmic transport	GO_BiologicalProcess-EBI-UniProt-GOA-ACAP-ARAP_27.05.2021_00h00	0.0302797	0.0340738	[5, 6, 7]	Group044	4.34783	5	[ANP32B, CPSF6, IWS1, NOLC1, SUPT6H]
GO:0046831	regulation of RNA export from nucleus	GO_BiologicalProcess-EBI-UniProt-GOA-ACAP-ARAP_27.05.2021_00h00	0.000868259	0.00171812	[5, 6, 7, 8, 9]	Group044	23.0769	3	[CPSF6, IWS1, SUPT6H]
GO:0031060	regulation of histone methylation	GO_BiologicalProcess-EBI-UniProt-GOA-ACAP-ARAP_27.05.2021_00h00	0.00491329	0.00730734	[6, 7, 8, 9, 10]	Group044	6.84932	5	[IWS1, KMT2A, PAX5, SIRT1, SUPT6H]
GO:0022613	ribonucleoprotein complex biogenesis	GO_BiologicalProcess-EBI-UniProt-GOA-ACAP-ARAP_27.05.2021_00h00	9.51828e-33	3.7042e-31	[4]	Group045	11.2903	56	[BMS1, CD2BP2, CLNS1A, CPSF6, CPSF7, DDX17, DDX21, DDX3X, DDX54, DKC1, EIF2S1, EIF2S2, EIF3C, EIF3H, EIF3J, EIF4B, EXOSC9, FTSJ3, GCFC2, HEXIM1, HNRNPC, HSP90AA1, KRI1, LUC7L, LUC7L2, MAK16, MPHOSPH10, NAF1, NIFK, NMD3, NOLC1, NOP53, NOP56, NOP58, NPM1, PES1, PPAN, PSIP1, RPL13, RPL5, RPL6, RPLP0, RPLP1, RRP12, RRP1B, RRP9, RSL1D1, SF3A1, SF3B1, SRSF10, SURF6, UTP14A, UTP18, WDR55, XRCC5, XRN2]
GO:0071826	ribonucleoprotein complex subunit organization	GO_BiologicalProcess-EBI-UniProt-GOA-ACAP-ARAP_27.05.2021_00h00	1.44352e-16	2.6965e-15	[5]	Group045	12.381	26	[CD2BP2, CLNS1A, CPSF6, CPSF7, EIF2S2, EIF3C, EIF3H, EIF3J, EIF4B, GCFC2, HEXIM1, HNRNPC, HSP90AA1, LUC7L, LUC7L2, NAF1, NOP53, PPAN, PSIP1, RPL5, RPL6, RPLP0, SF3A1, SF3B1, SRSF10, XRCC5]
GO:0022618	ribonucleoprotein complex assembly	GO_BiologicalProcess-EBI-UniProt-GOA-ACAP-ARAP_27.05.2021_00h00	6.19686e-17	1.20581e-15	[5, 6, 7]	Group045	12.8079	26	[CD2BP2, CLNS1A, CPSF6, CPSF7, EIF2S2, EIF3C, EIF3H, EIF3J, EIF4B, GCFC2, HEXIM1, HNRNPC, HSP90AA1, LUC7L, LUC7L2, NAF1, NOP53, PPAN, PSIP1, RPL5, RPL6, RPLP0, SF3A1, SF3B1, SRSF10, XRCC5]
GO:0000245	spliceosomal complex assembly	GO_BiologicalProcess-EBI-UniProt-GOA-ACAP-ARAP_27.05.2021_00h00	2.77254e-06	1.23312e-05	[6, 7, 8, 9, 10, 11, 12]	Group045	13.5593	8	[GCFC2, HNRNPC, LUC7L, LUC7L2, PSIP1, SF3A1, SF3B1, SRSF10]
GO:0045913	positive regulation of carbohydrate metabolic process	GO_BiologicalProcess-EBI-UniProt-GOA-ACAP-ARAP_27.05.2021_00h00	0.00841343	0.0113886	[3, 4, 5, 6]	Group046	6.0241	5	[APP, HIF1A, SIRT1, SNCA, SRC]
GO:0030426	growth cone	GO_CellularComponent-EBI-UniProt-GOA-ACAP-ARAP_27.05.2021_00h00	0.010563	0.0138177	[3, 7]	Group046	4.0404	8	[APP, AUTS2, DVL1, FXR1, FXR2, HSP90AA1, NRP1, SNCA]
GO:0099054	presynapse assembly	GO_BiologicalProcess-EBI-UniProt-GOA-ACAP-ARAP_27.05.2021_00h00	0.0415895	0.0448552	[5, 6, 7]	Group046	5.88235	3	[APP, DVL1, SNCA]
GO:0098815	modulation of excitatory postsynaptic potential	GO_BiologicalProcess-EBI-UniProt-GOA-ACAP-ARAP_27.05.2021_00h00	0.03201	0.0358481	[4, 5, 6, 7, 8, 9, 10]	Group046	6.52174	3	[APP, DVL1, PRKCZ]
GO:0005732	sno(s)RNA-containing ribonucleoprotein complex	GO_CellularComponent-EBI-UniProt-GOA-ACAP-ARAP_27.05.2021_00h00	1.49287e-07	9.17328e-07	[3]	Group047	25	7	[DKC1, MPHOSPH10, NAF1, NOLC1, NOP56, NOP58, RRP9]
GO:0015030	Cajal body	GO_CellularComponent-EBI-UniProt-GOA-ACAP-ARAP_27.05.2021_00h00	5.44889e-05	0.000168519	[3, 4, 8, 9]	Group047	10.7692	7	[DKC1, HNRNPA2B1, HNRNPC, NOLC1, NOP58, SRRM2, ZC3H8]
GO:2000278	regulation of DNA biosynthetic process	GO_BiologicalProcess-EBI-UniProt-GOA-ACAP-ARAP_27.05.2021_00h00	0.00303428	0.00480342	[5, 6, 7, 8]	Group047	5.55556	7	[DKC1, HNRNPA2B1, HNRNPC, HSP90AA1, NAF1, SRC, XRCC5]
GO:1904356	regulation of telomere maintenance via telomere lengthening	GO_BiologicalProcess-EBI-UniProt-GOA-ACAP-ARAP_27.05.2021_00h00	6.63394e-05	0.000198593	[4, 6, 7, 8, 9]	Group047	10.4478	7	[DKC1, HNRNPA2B1, HNRNPC, NAF1, SLX4, SRC, XRCC5]
GO:0006656	phosphatidylcholine biosynthetic process	GO_BiologicalProcess-EBI-UniProt-GOA-ACAP-ARAP_27.05.2021_00h00	0.00428337	0.00647357	[5, 6, 7, 8]	Group048	9.09091	4	[CHEK2, CSNK2A1, CSNK2B, LPIN3]
GO:0007076	mitotic chromosome condensation	GO_BiologicalProcess-EBI-UniProt-GOA-ACAP-ARAP_27.05.2021_00h00	0.0252883	0.0290162	[4, 5, 6, 7, 8, 9]	Group048	7.14286	3	[AKAP8, CSNK2A1, CSNK2B]
GO:0006323	DNA packaging	GO_BiologicalProcess-EBI-UniProt-GOA-ACAP-ARAP_27.05.2021_00h00	4.74712e-05	0.000149791	[7]	Group048	5.34351	14	[ACIN1, AKAP8, ANP32B, CSNK2A1, CSNK2B, HDAC1, HMGA1, MCM2, NPM1, RSF1, SIRT1, TOP2A, TSPYL1, TSPYL2]
GO:0030261	chromosome condensation	GO_BiologicalProcess-EBI-UniProt-GOA-ACAP-ARAP_27.05.2021_00h00	0.00410598	0.0062459	[8]	Group048	7.14286	5	[ACIN1, AKAP8, CSNK2A1, CSNK2B, TOP2A]
GO:0032182	ubiquitin-like protein binding	GO_MolecularFunction-EBI-UniProt-GOA-ACAP-ARAP_27.05.2021_00h00	0.0239104	0.0277076	[3]	Group049	4.62963	5	[PML, RNF111, SERBP1, TOP2A, WDR48]
GO:0046332	SMAD binding	GO_MolecularFunction-EBI-UniProt-GOA-ACAP-ARAP_27.05.2021_00h00	0.00685478	0.00961316	[3]	Group049	6.32911	5	[JUN, PAX6, PML, PURB, RNF111]
GO:0032183	SUMO binding	GO_MolecularFunction-EBI-UniProt-GOA-ACAP-ARAP_27.05.2021_00h00	0.00135079	0.00241693	[4]	Group049	20	3	[PML, RNF111, SERBP1]
GO:0016605	PML body	GO_CellularComponent-EBI-UniProt-GOA-ACAP-ARAP_27.05.2021_00h00	0.00705607	0.00983638	[3, 4, 8, 9]	Group049	5.35714	6	[CHEK2, PML, RNF111, SIRT1, SRSF2, THAP1]
GO:0042274	ribosomal small subunit biogenesis	GO_BiologicalProcess-EBI-UniProt-GOA-ACAP-ARAP_27.05.2021_00h00	0.00520573	0.0076449	[5, 6]	Group050	6.75676	5	[BMS1, KRI1, NPM1, SURF6, XRCC5]
GO:0001652	granular component	GO_CellularComponent-EBI-UniProt-GOA-ACAP-ARAP_27.05.2021_00h00	0.000113648	0.000310371	[2, 6, 7, 8]	Group050	42.8571	3	[NPM1, RRP1B, SURF6]
GO:0034511	U3 snoRNA binding	GO_MolecularFunction-EBI-UniProt-GOA-ACAP-ARAP_27.05.2021_00h00	0.00037675	0.000841828	[6]	Group050	30	3	[BMS1, RRP9, XRCC5]
GO:0090501	RNA phosphodiester bond hydrolysis	GO_BiologicalProcess-EBI-UniProt-GOA-ACAP-ARAP_27.05.2021_00h00	0.00196395	0.00331106	[6, 7]	Group050	4.8913	9	[BMS1, CPSF6, CPSF7, EXOSC9, FIP1L1, KRI1, NPM1, SND1, XRN2]
GO:0000469	cleavage involved in rRNA processing	GO_BiologicalProcess-EBI-UniProt-GOA-ACAP-ARAP_27.05.2021_00h00	0.0084174	0.0113611	[7, 8, 9, 10]	Group050	10.7143	3	[BMS1, EXOSC9, KRI1]
GO:0044389	ubiquitin-like protein ligase binding	GO_MolecularFunction-EBI-UniProt-GOA-ACAP-ARAP_27.05.2021_00h00	0.000535595	0.00113692	[4]	Group051	4.22961	14	[CHEK2, HIF1A, HSP90AA1, JUN, LYN, PAX6, PML, PRKACB, PRKAR2A, PSMA3, RIPK1, RPL5, SRC, XRCC5]
GO:0031625	ubiquitin protein ligase binding	GO_MolecularFunction-EBI-UniProt-GOA-ACAP-ARAP_27.05.2021_00h00	0.000296695	0.000689336	[5]	Group051	4.48718	14	[CHEK2, HIF1A, HSP90AA1, JUN, LYN, PAX6, PML, PRKACB, PRKAR2A, PSMA3, RIPK1, RPL5, SRC, XRCC5]
GO:0045089	positive regulation of innate immune response	GO_BiologicalProcess-EBI-UniProt-GOA-ACAP-ARAP_27.05.2021_00h00	0.00331488	0.00517742	[4, 5, 6, 7, 8]	Group051	4.21941	10	[HEXIM1, HSP90AA1, LSM14A, LYN, PRKACB, PSMA3, SFPQ, SRC, XRCC5, XRCC6]
GO:0002218	activation of innate immune response	GO_BiologicalProcess-EBI-UniProt-GOA-ACAP-ARAP_27.05.2021_00h00	0.000676215	0.00136707	[3, 5, 6, 7, 8, 9]	Group051	5.6962	9	[HEXIM1, HSP90AA1, LYN, PRKACB, PSMA3, SFPQ, SRC, XRCC5, XRCC6]
GO:2000573	positive regulation of DNA biosynthetic process	GO_BiologicalProcess-EBI-UniProt-GOA-ACAP-ARAP_27.05.2021_00h00	0.00551029	0.00799163	[5, 6, 7, 8, 9]	Group051	6.66667	5	[DKC1, HSP90AA1, NAF1, SRC, XRCC5]
GO:1903313	positive regulation of mRNA metabolic process	GO_BiologicalProcess-EBI-UniProt-GOA-ACAP-ARAP_27.05.2021_00h00	0.00149495	0.00264448	[5, 6, 7, 8, 9]	Group052	5.59441	8	[CIRBP, EXOSC9, LEO1, NCL, NUP98, SNRNP70, THRAP3, TNKS1BP1]
GO:0033120	positive regulation of RNA splicing	GO_BiologicalProcess-EBI-UniProt-GOA-ACAP-ARAP_27.05.2021_00h00	0.00028537	0.000666338	[5, 6, 7, 8, 9, 10]	Group052	12.8205	5	[CIRBP, NCL, NUP98, SNRNP70, THRAP3]
GO:0050685	positive regulation of mRNA processing	GO_BiologicalProcess-EBI-UniProt-GOA-ACAP-ARAP_27.05.2021_00h00	1.25696e-05	4.55037e-05	[6, 7, 8, 9, 10]	Group052	17.1429	6	[CIRBP, LEO1, NCL, NUP98, SNRNP70, THRAP3]
GO:0048024	regulation of mRNA splicing, via spliceosome	GO_BiologicalProcess-EBI-UniProt-GOA-ACAP-ARAP_27.05.2021_00h00	6.05463e-12	8.07861e-11	[6, 7, 8, 9, 10, 11, 12]	Group052	14.9533	16	[CIRBP, DDX17, FXR1, FXR2, HNRNPA2B1, HNRNPL, LARP7, NCL, NPM1, NUP98, RBM10, RBM39, SNRNP70, SRSF10, SRSF2, THRAP3]
GO:0048026	positive regulation of mRNA splicing, via spliceosome	GO_BiologicalProcess-EBI-UniProt-GOA-ACAP-ARAP_27.05.2021_00h00	2.53471e-05	8.6402e-05	[6, 7, 8, 9, 10, 11, 12, 13]	Group052	20.8333	5	[CIRBP, NCL, NUP98, SNRNP70, THRAP3]
GO:0071696	ectodermal placode development	GO_BiologicalProcess-EBI-UniProt-GOA-ACAP-ARAP_27.05.2021_00h00	0.00135079	0.00241693	[3]	Group053	20	3	[HDAC1, HDAC2, NRP1]
GO:2000179	positive regulation of neural precursor cell proliferation	GO_BiologicalProcess-EBI-UniProt-GOA-ACAP-ARAP_27.05.2021_00h00	0.0107046	0.0139638	[4, 5, 6]	Group053	7.01754	4	[HIF1A, LYN, PAX6, RASSF10]
GO:2000273	positive regulation of signaling receptor activity	GO_BiologicalProcess-EBI-UniProt-GOA-ACAP-ARAP_27.05.2021_00h00	0.00585812	0.00841767	[4, 5, 6, 7]	Group053	8.33333	4	[HDAC1, HDAC2, HIF1A, NRP1]
GO:0050769	positive regulation of neurogenesis	GO_BiologicalProcess-EBI-UniProt-GOA-ACAP-ARAP_27.05.2021_00h00	0.00105809	0.00203346	[4, 5, 6, 7, 8, 9]	Group053	4.60251	11	[FN1, HDAC1, HDAC2, HIF1A, LYN, NRP1, PAX6, PRKCI, RASSF10, SRRT, XRCC5]
GO:0014015	positive regulation of gliogenesis	GO_BiologicalProcess-EBI-UniProt-GOA-ACAP-ARAP_27.05.2021_00h00	0.0184906	0.0222555	[5, 6, 7, 8, 9, 10]	Group053	5.97015	4	[HDAC1, HDAC2, LYN, PRKCI]
GO:0043024	ribosomal small subunit binding	GO_MolecularFunction-EBI-UniProt-GOA-ACAP-ARAP_27.05.2021_00h00	0.00234278	0.00382545	[4]	Group054	16.6667	3	[DDX3X, EIF4B, LARP1]
GO:0097617	annealing activity	GO_MolecularFunction-EBI-UniProt-GOA-ACAP-ARAP_27.05.2021_00h00	0.00164405	0.00287555	[4]	Group054	18.75	3	[DDX3X, EIF4B, FXR1]
GO:0003725	double-stranded RNA binding	GO_MolecularFunction-EBI-UniProt-GOA-ACAP-ARAP_27.05.2021_00h00	0.000516125	0.0011006	[5]	Group054	8.95522	6	[ADARB1, DDX21, DDX3X, EIF4B, FXR1, LSM14A]
GO:0003727	single-stranded RNA binding	GO_MolecularFunction-EBI-UniProt-GOA-ACAP-ARAP_27.05.2021_00h00	6.47299e-05	0.000197574	[5]	Group054	8.88889	8	[DDX3X, EIF4B, FXR1, HNRNPC, HNRNPDL, L1TD1, LSM14A, SSB]
GO:0033592	RNA strand annealing activity	GO_MolecularFunction-EBI-UniProt-GOA-ACAP-ARAP_27.05.2021_00h00	0.000113648	0.000310371	[5, 6]	Group054	42.8571	3	[DDX3X, EIF4B, FXR1]
GO:0002039	p53 binding	GO_MolecularFunction-EBI-UniProt-GOA-ACAP-ARAP_27.05.2021_00h00	0.0203774	0.0242762	[3]	Group055	5.7971	4	[HDAC1, HIF1A, NOP53, SIRT1]
GO:0045913	positive regulation of carbohydrate metabolic process	GO_BiologicalProcess-EBI-UniProt-GOA-ACAP-ARAP_27.05.2021_00h00	0.00841343	0.0113886	[3, 4, 5, 6]	Group055	6.0241	5	[APP, HIF1A, SIRT1, SNCA, SRC]
GO:0098586	cellular response to virus	GO_BiologicalProcess-EBI-UniProt-GOA-ACAP-ARAP_27.05.2021_00h00	0.00123672	0.00227382	[4, 6]	Group055	7.59494	6	[DDX3X, HIF1A, HSP90AA1, LSM14A, NOP53, RRP1B]
GO:0043457	regulation of cellular respiration	GO_BiologicalProcess-EBI-UniProt-GOA-ACAP-ARAP_27.05.2021_00h00	0.0415895	0.0448552	[5, 6]	Group055	5.88235	3	[HIF1A, NOP53, SNCA]
GO:1903715	regulation of aerobic respiration	GO_BiologicalProcess-EBI-UniProt-GOA-ACAP-ARAP_27.05.2021_00h00	0.0121938	0.0156442	[6, 7]	Group055	9.375	3	[HIF1A, NOP53, SNCA]
GO:0004691	cAMP-dependent protein kinase activity	GO_BiologicalProcess-EBI-UniProt-GOA-ACAP-ARAP_27.05.2021_00h00	0.0102038	0.013461	[10, 11]	Group056	10	3	[PRKACB, PRKAR2A, SIRT1]
GO:0010737	protein kinase A signaling	GO_BiologicalProcess-EBI-UniProt-GOA-ACAP-ARAP_27.05.2021_00h00	0.00585812	0.00841767	[4, 5, 6]	Group056	8.33333	4	[AIP, AURKAIP1, PRKACB, PRKAR2A]
GO:0010738	regulation of protein kinase A signaling	GO_BiologicalProcess-EBI-UniProt-GOA-ACAP-ARAP_27.05.2021_00h00	0.00928544	0.0123894	[5, 6, 7]	Group056	10.3448	3	[AIP, AURKAIP1, PRKAR2A]
GO:0006626	protein targeting to mitochondrion	GO_BiologicalProcess-EBI-UniProt-GOA-ACAP-ARAP_27.05.2021_00h00	0.0222646	0.0261904	[5, 6, 7, 8]	Group056	4.71698	5	[AIP, AURKAIP1, HSP90AA1, IMMP1L, RNF2]
GO:0004690	cyclic nucleotide-dependent protein kinase activity	GO_BiologicalProcess-EBI-UniProt-GOA-ACAP-ARAP_27.05.2021_00h00	0.0121938	0.0156442	[9, 10]	Group056	9.375	3	[PRKACB, PRKAR2A, SIRT1]
GO:0034599	cellular response to oxidative stress	GO_BiologicalProcess-EBI-UniProt-GOA-ACAP-ARAP_27.05.2021_00h00	0.000991305	0.00192892	[4, 5]	Group057	4.15335	13	[EIF2S1, HDAC1, HDAC2, HIF1A, JUN, KEAP1, PML, RIPK1, RPS3, SFPQ, SIRT1, SNCA, SRC]
GO:0030099	myeloid cell differentiation	GO_BiologicalProcess-EBI-UniProt-GOA-ACAP-ARAP_27.05.2021_00h00	0.000159807	0.000419269	[4, 5, 6, 7, 8]	Group057	4.03587	18	[ACIN1, APP, DPY30, HDAC1, HIF1A, JUN, KMT2A, KMT2B, LEO1, LYN, PML, PURB, RBBP5, RIPK1, SIRT1, SRC, THOC5, TMOD3]
GO:0045637	regulation of myeloid cell differentiation	GO_BiologicalProcess-EBI-UniProt-GOA-ACAP-ARAP_27.05.2021_00h00	0.000640544	0.00131777	[4, 5, 6, 7, 8, 9]	Group057	4.5977	12	[ACIN1, DPY30, HDAC1, HIF1A, JUN, KMT2A, KMT2B, LEO1, LYN, PURB, RBBP5, RIPK1]
GO:0030219	megakaryocyte differentiation	GO_BiologicalProcess-EBI-UniProt-GOA-ACAP-ARAP_27.05.2021_00h00	0.0184774	0.022297	[5, 6, 7, 8, 9]	Group057	4.9505	5	[DPY30, HDAC1, KMT2A, KMT2B, RBBP5]
GO:0045652	regulation of megakaryocyte differentiation	GO_BiologicalProcess-EBI-UniProt-GOA-ACAP-ARAP_27.05.2021_00h00	0.00760634	0.0104784	[5, 6, 7, 8, 9, 10]	Group057	6.17284	5	[DPY30, HDAC1, KMT2A, KMT2B, RBBP5]
GO:0006360	transcription by RNA polymerase I	GO_BiologicalProcess-EBI-UniProt-GOA-ACAP-ARAP_27.05.2021_00h00	0.00520573	0.0076449	[6, 7, 8, 9, 10]	Group058	6.75676	5	[MAF1, NCL, NOP53, POLR2E, TAF1D]
GO:0098781	ncRNA transcription	GO_BiologicalProcess-EBI-UniProt-GOA-ACAP-ARAP_27.05.2021_00h00	0.000401294	0.000883982	[6, 7, 8, 9, 10]	Group058	6.83761	8	[LARP7, NCL, NIFK, NOP53, POLR2E, RPRD2, SRRT, ZC3H8]
GO:0006356	regulation of transcription by RNA polymerase I	GO_BiologicalProcess-EBI-UniProt-GOA-ACAP-ARAP_27.05.2021_00h00	0.0167972	0.0206428	[6, 7, 8, 9, 10, 11]	Group058	8.33333	3	[MAF1, NCL, NOP53]
GO:0009301	snRNA transcription	GO_BiologicalProcess-EBI-UniProt-GOA-ACAP-ARAP_27.05.2021_00h00	0.00615677	0.00873925	[7, 8, 9, 10, 11]	Group058	6.49351	5	[LARP7, POLR2E, RPRD2, SRRT, ZC3H8]
GO:0009303	rRNA transcription	GO_BiologicalProcess-EBI-UniProt-GOA-ACAP-ARAP_27.05.2021_00h00	0.0194151	0.0232483	[7, 8, 9, 10, 11]	Group058	7.89474	3	[NCL, NIFK, NOP53]
GO:0042795	snRNA transcription by RNA polymerase II	GO_BiologicalProcess-EBI-UniProt-GOA-ACAP-ARAP_27.05.2021_00h00	0.00582722	0.00842511	[7, 8, 9, 10, 11, 12]	Group058	6.57895	5	[LARP7, POLR2E, RPRD2, SRRT, ZC3H8]
GO:0017136	NAD-dependent histone deacetylase activity	GO_BiologicalProcess-EBI-UniProt-GOA-ACAP-ARAP_27.05.2021_00h00	0.00135079	0.00241693	[9, 10, 11]	Group059	20	3	[HDAC1, HDAC2, SIRT1]
GO:1990841	promoter-specific chromatin binding	GO_MolecularFunction-EBI-UniProt-GOA-ACAP-ARAP_27.05.2021_00h00	0.0120495	0.0155017	[3]	Group059	6.77966	4	[HDAC1, HDAC2, NUP98, SIRT1]
GO:0034605	cellular response to heat	GO_BiologicalProcess-EBI-UniProt-GOA-ACAP-ARAP_27.05.2021_00h00	0.0156013	0.0193772	[4, 5]	Group059	4.51128	6	[EIF2S1, HDAC2, HSP90AA1, LYN, NUP98, SIRT1]
GO:0070827	chromatin maintenance	GO_BiologicalProcess-EBI-UniProt-GOA-ACAP-ARAP_27.05.2021_00h00	6.56754e-05	0.000199158	[5, 7]	Group059	50	3	[HDAC2, SIRT1, SUPT6H]
GO:2000108	positive regulation of leukocyte apoptotic process	GO_BiologicalProcess-EBI-UniProt-GOA-ACAP-ARAP_27.05.2021_00h00	0.00759913	0.0104994	[6, 7, 8]	Group059	11.1111	3	[LYN, SIRT1, ZC3H8]
GO:0034979	NAD-dependent protein deacetylase activity	GO_BiologicalProcess-EBI-UniProt-GOA-ACAP-ARAP_27.05.2021_00h00	0.0019742	0.00331638	[9, 10]	Group059	17.6471	3	[HDAC1, HDAC2, SIRT1]
GO:0035035	histone acetyltransferase binding	GO_MolecularFunction-EBI-UniProt-GOA-ACAP-ARAP_27.05.2021_00h00	0.0121938	0.0156442	[4]	Group060	9.375	3	[ECD, HIF1A, PAX6]
GO:0045913	positive regulation of carbohydrate metabolic process	GO_BiologicalProcess-EBI-UniProt-GOA-ACAP-ARAP_27.05.2021_00h00	0.00841343	0.0113886	[3, 4, 5, 6]	Group060	6.0241	5	[APP, HIF1A, SIRT1, SNCA, SRC]
GO:2000179	positive regulation of neural precursor cell proliferation	GO_BiologicalProcess-EBI-UniProt-GOA-ACAP-ARAP_27.05.2021_00h00	0.0107046	0.0139638	[4, 5, 6]	Group060	7.01754	4	[HIF1A, LYN, PAX6, RASSF10]
GO:0002066	columnar/cuboidal epithelial cell development	GO_BiologicalProcess-EBI-UniProt-GOA-ACAP-ARAP_27.05.2021_00h00	0.03201	0.0358481	[5, 6, 7]	Group060	6.52174	3	[HIF1A, PAX6, SRC]
GO:0061180	mammary gland epithelium development	GO_BiologicalProcess-EBI-UniProt-GOA-ACAP-ARAP_27.05.2021_00h00	0.0315526	0.0354208	[5, 6, 7, 8]	Group060	5.06329	4	[ESR1, HIF1A, PML, SRC]
GO:2001243	negative regulation of intrinsic apoptotic signaling pathway	GO_BiologicalProcess-EBI-UniProt-GOA-ACAP-ARAP_27.05.2021_00h00	0.00593085	0.00849603	[5, 6, 7, 8, 9]	Group060	5.55556	6	[DDX3X, HDAC1, HIF1A, SIRT1, SNAI2, SRC]
GO:0000381	regulation of alternative mRNA splicing, via spliceosome	GO_BiologicalProcess-EBI-UniProt-GOA-ACAP-ARAP_27.05.2021_00h00	3.59462e-05	0.000117391	[7, 8, 9, 10, 11, 12, 13]	Group061	11.4754	7	[DDX17, FXR1, FXR2, HNRNPL, RBM10, SRSF2, THRAP3]
GO:1903311	regulation of mRNA metabolic process	GO_BiologicalProcess-EBI-UniProt-GOA-ACAP-ARAP_27.05.2021_00h00	7.08531e-16	1.2255e-14	[5, 6, 7, 8]	Group061	8.57143	33	[ALKBH5, ANP32A, CDK11A, CIRBP, CPSF6, CPSF7, DDX17, EXOSC9, FXR1, FXR2, HNRNPA2B1, HNRNPC, HNRNPL, IWS1, LARP1, LARP7, LEO1, NCL, NPM1, NUP98, PSMA3, RBM10, RBM39, SAFB, SERBP1, SNRNP70, SRSF10, SRSF2, SUPT5H, SUPT6H, THRAP3, TNKS1BP1, YBX1]
GO:0006397	mRNA processing	GO_BiologicalProcess-EBI-UniProt-GOA-ACAP-ARAP_27.05.2021_00h00	0	0	[6, 7, 8]	Group061	13.2969	73	[ACIN1, ADARB1, AKAP17A, ALKBH5, APP, ARL6IP4, AURKAIP1, BCLAF1, CD2BP2, CDK11A, CIRBP, CLNS1A, CPSF6, CPSF7, DDX17, DDX41, DHX16, DHX38, ECD, FIP1L1, FUS, FXR1, FXR2, GCFC2, HEXIM1, HNRNPA2B1, HNRNPC, HNRNPL, HTATSF1, IWS1, LARP7, LEO1, LUC7L, LUC7L2, MFAP1, NCBP3, NCL, NPM1, NUP98, PNN, POLR2E, PRCC, PRPF38A, PRPF40A, PSIP1, RBM10, RBM17, RBM39, RNF113A, RPRD2, RRP1B, RSRC1, SAFB, SF3A1, SF3B1,…
GO:0043484	regulation of RNA splicing	GO_BiologicalProcess-EBI-UniProt-GOA-ACAP-ARAP_27.05.2021_00h00	4.22994e-13	5.98601e-12	[5, 6, 7, 8, 9]	Group061	12.5	20	[AKAP17A, CIRBP, DDX17, FUS, FXR1, FXR2, HNRNPA2B1, HNRNPL, LARP7, NCL, NPM1, NUP98, RBM10, RBM17, RBM39, RRP1B, SNRNP70, SRSF10, SRSF2, THRAP3]
GO:0050684	regulation of mRNA processing	GO_BiologicalProcess-EBI-UniProt-GOA-ACAP-ARAP_27.05.2021_00h00	3.2956e-18	7.69522e-17	[6, 7, 8, 9]	Group061	16.3265	24	[CDK11A, CIRBP, CPSF6, CPSF7, DDX17, FXR1, FXR2, HNRNPA2B1, HNRNPL, IWS1, LARP7, LEO1, NCL, NPM1, NUP98, RBM10, RBM39, SAFB, SNRNP70, SRSF10, SRSF2, SUPT5H, SUPT6H, THRAP3]
GO:0048024	regulation of mRNA splicing, via spliceosome	GO_BiologicalProcess-EBI-UniProt-GOA-ACAP-ARAP_27.05.2021_00h00	6.05463e-12	8.07861e-11	[6, 7, 8, 9, 10, 11, 12]	Group061	14.9533	16	[CIRBP, DDX17, FXR1, FXR2, HNRNPA2B1, HNRNPL, LARP7, NCL, NPM1, NUP98, RBM10, RBM39, SNRNP70, SRSF10, SRSF2, THRAP3]
GO:0051219	phosphoprotein binding	GO_MolecularFunction-EBI-UniProt-GOA-ACAP-ARAP_27.05.2021_00h00	0.0139288	0.017533	[3]	Group062	5.31915	5	[LEO1, LYN, SNCA, SRC, THRAP3]
GO:0099091	postsynaptic specialization, intracellular component	GO_CellularComponent-EBI-UniProt-GOA-ACAP-ARAP_27.05.2021_00h00	0.00543605	0.00790852	[4, 6]	Group062	12.5	3	[BCR, LYN, SRC]
GO:0150115	cell-substrate junction organization	GO_BiologicalProcess-EBI-UniProt-GOA-ACAP-ARAP_27.05.2021_00h00	0.0322773	0.036061	[5]	Group062	4.2735	5	[BCR, CLASP2, FN1, NRP1, SRC]
GO:0007044	cell-substrate junction assembly	GO_BiologicalProcess-EBI-UniProt-GOA-ACAP-ARAP_27.05.2021_00h00	0.0265229	0.0302102	[6]	Group062	4.5045	5	[BCR, CLASP2, FN1, NRP1, SRC]
GO:0014066	regulation of phosphatidylinositol 3-kinase signaling	GO_BiologicalProcess-EBI-UniProt-GOA-ACAP-ARAP_27.05.2021_00h00	0.018384	0.0222418	[5, 6, 7, 8, 9]	Group062	4.34783	6	[FN1, LYN, NOP53, PIP4K2B, SIRT1, SRC]
GO:0048008	platelet-derived growth factor receptor signaling pathway	GO_BiologicalProcess-EBI-UniProt-GOA-ACAP-ARAP_27.05.2021_00h00	0.0120495	0.0155017	[6, 7, 8]	Group062	6.77966	4	[BCR, NRP1, SNCA, SRC]
GO:0034605	cellular response to heat	GO_BiologicalProcess-EBI-UniProt-GOA-ACAP-ARAP_27.05.2021_00h00	0.0156013	0.0193772	[4, 5]	Group063	4.51128	6	[EIF2S1, HDAC2, HSP90AA1, LYN, NUP98, SIRT1]
GO:0071887	leukocyte apoptotic process	GO_BiologicalProcess-EBI-UniProt-GOA-ACAP-ARAP_27.05.2021_00h00	0.0247619	0.0285526	[5]	Group063	4.58716	5	[HIF1A, LYN, RIPK1, SIRT1, ZC3H8]
GO:0070227	lymphocyte apoptotic process	GO_BiologicalProcess-EBI-UniProt-GOA-ACAP-ARAP_27.05.2021_00h00	0.0255976	0.0292992	[6]	Group063	5.40541	4	[HIF1A, LYN, RIPK1, ZC3H8]
GO:2000106	regulation of leukocyte apoptotic process	GO_BiologicalProcess-EBI-UniProt-GOA-ACAP-ARAP_27.05.2021_00h00	0.0382555	0.0418392	[6, 7]	Group063	4.7619	4	[HIF1A, LYN, SIRT1, ZC3H8]
GO:0014066	regulation of phosphatidylinositol 3-kinase signaling	GO_BiologicalProcess-EBI-UniProt-GOA-ACAP-ARAP_27.05.2021_00h00	0.018384	0.0222418	[5, 6, 7, 8, 9]	Group063	4.34783	6	[FN1, LYN, NOP53, PIP4K2B, SIRT1, SRC]
GO:2000108	positive regulation of leukocyte apoptotic process	GO_BiologicalProcess-EBI-UniProt-GOA-ACAP-ARAP_27.05.2021_00h00	0.00759913	0.0104994	[6, 7, 8]	Group063	11.1111	3	[LYN, SIRT1, ZC3H8]
GO:0030686	90S preribosome	GO_CellularComponent-EBI-UniProt-GOA-ACAP-ARAP_27.05.2021_00h00	8.79698e-06	3.42349e-05	[4]	Group064	18.1818	6	[BMS1, KRI1, MPHOSPH10, PES1, RSL1D1, UTP18]
GO:0042274	ribosomal small subunit biogenesis	GO_BiologicalProcess-EBI-UniProt-GOA-ACAP-ARAP_27.05.2021_00h00	0.00520573	0.0076449	[5, 6]	Group064	6.75676	5	[BMS1, KRI1, NPM1, SURF6, XRCC5]
GO:0090501	RNA phosphodiester bond hydrolysis	GO_BiologicalProcess-EBI-UniProt-GOA-ACAP-ARAP_27.05.2021_00h00	0.00196395	0.00331106	[6, 7]	Group064	4.8913	9	[BMS1, CPSF6, CPSF7, EXOSC9, FIP1L1, KRI1, NPM1, SND1, XRN2]
GO:0000460	maturation of 5.8S rRNA	GO_BiologicalProcess-EBI-UniProt-GOA-ACAP-ARAP_27.05.2021_00h00	0.000221431	0.000541405	[7, 8, 9, 10]	Group064	13.5135	5	[EXOSC9, FTSJ3, KRI1, MAK16, PES1]
GO:0000469	cleavage involved in rRNA processing	GO_BiologicalProcess-EBI-UniProt-GOA-ACAP-ARAP_27.05.2021_00h00	0.0084174	0.0113611	[7, 8, 9, 10]	Group064	10.7143	3	[BMS1, EXOSC9, KRI1]
GO:0000466	maturation of 5.8S rRNA from tricistronic rRNA transcript (SSU-rRNA, 5.8S rRNA, LSU-rRNA)	GO_BiologicalProcess-EBI-UniProt-GOA-ACAP-ARAP_27.05.2021_00h00	0.000499493	0.00107001	[8, 9, 10, 11]	Group064	16	4	[EXOSC9, FTSJ3, KRI1, PES1]
GO:0016604	nuclear body	GO_CellularComponent-EBI-UniProt-GOA-ACAP-ARAP_27.05.2021_00h00	1.13491e-23	3.53335e-22	[2, 3, 7, 8]	Group065	6.95249	60	[ACIN1, AKAP17A, ALKBH5, ARL6IP4, BCLAF1, BHLHE40, CCNL1, CCNL2, CD2BP2, CHEK2, CPSF6, DCAF7, DDX17, DKC1, FNBP4, GPATCH2, HEXIM2, HIF1A, HNRNPA2B1, HNRNPC, LUC7L2, MAGEA11, MCM2, MDC1, MTDH, NCBP3, NOLC1, NOP58, NPM1, NUP98, NXF1, PML, PNN, PRCC, PRPF40A, RBM10, RBM39, RING1, RNF111, RNF113A, RNF2, RSRC1, SF3A1, SF3B1, SF3B2, SFPQ, SIRT1, SNRNP70, SRRM1, SRRM2, SRRT, SRSF10, SRSF11, SRSF2, SUDS3…
GO:0016607	nuclear speck	GO_CellularComponent-EBI-UniProt-GOA-ACAP-ARAP_27.05.2021_00h00	5.58156e-20	1.44811e-18	[3, 4, 8, 9]	Group065	9.09091	40	[ACIN1, AKAP17A, ALKBH5, ARL6IP4, BCLAF1, CCNL1, CCNL2, CD2BP2, CPSF6, DDX17, FNBP4, GPATCH2, HEXIM2, HIF1A, LUC7L2, MCM2, NCBP3, NPM1, NXF1, PNN, PRCC, PRPF40A, RBM10, RBM39, RING1, RNF113A, RSRC1, SF3A1, SF3B1, SF3B2, SFPQ, SNRNP70, SRRM1, SRRM2, SRSF10, SRSF11, SRSF2, TEPSIN, THRAP3, ZC3H13]
GO:0006397	mRNA processing	GO_BiologicalProcess-EBI-UniProt-GOA-ACAP-ARAP_27.05.2021_00h00	0	0	[6, 7, 8]	Group065	13.2969	73	[ACIN1, ADARB1, AKAP17A, ALKBH5, APP, ARL6IP4, AURKAIP1, BCLAF1, CD2BP2, CDK11A, CIRBP, CLNS1A, CPSF6, CPSF7, DDX17, DDX41, DHX16, DHX38, ECD, FIP1L1, FUS, FXR1, FXR2, GCFC2, HEXIM1, HNRNPA2B1, HNRNPC, HNRNPL, HTATSF1, IWS1, LARP7, LEO1, LUC7L, LUC7L2, MFAP1, NCBP3, NCL, NPM1, NUP98, PNN, POLR2E, PRCC, PRPF38A, PRPF40A, PSIP1, RBM10, RBM17, RBM39, RNF113A, RPRD2, RRP1B, RSRC1, SAFB, SF3A1, SF3B1,…
GO:0008380	RNA splicing	GO_BiologicalProcess-EBI-UniProt-GOA-ACAP-ARAP_27.05.2021_00h00	5.60064e-40	2.90611e-38	[6, 7, 8]	Group065	12.9979	62	[ACIN1, AKAP17A, ARL6IP4, BCLAF1, CD2BP2, CIRBP, CLNS1A, CPSF7, DDX17, DDX41, DHX16, DHX38, ECD, FIP1L1, FUS, FXR1, FXR2, GCFC2, HEXIM1, HNRNPA2B1, HNRNPC, HNRNPL, HTATSF1, IWS1, LARP7, LUC7L, LUC7L2, MFAP1, MPHOSPH10, NCL, NPM1, NUP98, PNN, POLR2E, PRCC, PRPF38A, PRPF40A, PSIP1, RBM10, RBM17, RBM39, RNF113A, RRP1B, RSRC1, SF3A1, SF3B1, SF3B2, SFPQ, SNRNP70, SREK1IP1, SRRM1, SRRM2, SRRT, SRSF10, …
GO:0000377	RNA splicing, via transesterification reactions with bulged adenosine as nucleophile	GO_BiologicalProcess-EBI-UniProt-GOA-ACAP-ARAP_27.05.2021_00h00	4.45814e-32	1.6015e-30	[8, 9, 10]	Group065	13.3515	49	[CD2BP2, CIRBP, CLNS1A, CPSF7, DDX17, DDX41, DHX16, DHX38, FIP1L1, FUS, FXR1, FXR2, GCFC2, HEXIM1, HNRNPA2B1, HNRNPC, HNRNPL, HTATSF1, LARP7, LUC7L, LUC7L2, MFAP1, NCL, NPM1, NUP98, PNN, POLR2E, PRCC, PRPF38A, PRPF40A, PSIP1, RBM10, RBM17, RBM39, RNF113A, RSRC1, SF3A1, SF3B1, SF3B2, SFPQ, SNRNP70, SRRM1, SRRM2, SRRT, SRSF10, SRSF11, SRSF2, THRAP3, YBX1]
GO:0000398	mRNA splicing, via spliceosome	GO_BiologicalProcess-EBI-UniProt-GOA-ACAP-ARAP_27.05.2021_00h00	4.45814e-32	1.6015e-30	[7, 8, 9, 10, 11]	Group065	13.3515	49	[CD2BP2, CIRBP, CLNS1A, CPSF7, DDX17, DDX41, DHX16, DHX38, FIP1L1, FUS, FXR1, FXR2, GCFC2, HEXIM1, HNRNPA2B1, HNRNPC, HNRNPL, HTATSF1, LARP7, LUC7L, LUC7L2, MFAP1, NCL, NPM1, NUP98, PNN, POLR2E, PRCC, PRPF38A, PRPF40A, PSIP1, RBM10, RBM17, RBM39, RNF113A, RSRC1, SF3A1, SF3B1, SF3B2, SFPQ, SNRNP70, SRRM1, SRRM2, SRRT, SRSF10, SRSF11, SRSF2, THRAP3, YBX1]
GO:0043274	phospholipase binding	GO_MolecularFunction-EBI-UniProt-GOA-ACAP-ARAP_27.05.2021_00h00	0.00422897	0.00641211	[4]	Group066	13.6364	3	[PRKCZ, SNCA, SRC]
GO:0031333	negative regulation of protein-containing complex assembly	GO_BiologicalProcess-EBI-UniProt-GOA-ACAP-ARAP_27.05.2021_00h00	0.00193843	0.00327988	[4, 5, 6, 7]	Group066	5.36913	8	[DDX3X, FHOD3, NOP53, PRKCZ, SNCA, SPTBN1, SRC, TMOD3]
GO:0051494	negative regulation of cytoskeleton organization	GO_BiologicalProcess-EBI-UniProt-GOA-ACAP-ARAP_27.05.2021_00h00	0.0157183	0.0194707	[5, 6, 7]	Group066	4.06977	7	[APC, CLASP2, FHOD3, NPM1, SNCA, SPTBN1, TMOD3]
GO:0032272	negative regulation of protein polymerization	GO_BiologicalProcess-EBI-UniProt-GOA-ACAP-ARAP_27.05.2021_00h00	0.0396865	0.0431014	[5, 6, 7, 8, 9]	Group066	4.70588	4	[FHOD3, SNCA, SPTBN1, TMOD3]
GO:0043154	negative regulation of cysteine-type endopeptidase activity involved in apoptotic process	GO_BiologicalProcess-EBI-UniProt-GOA-ACAP-ARAP_27.05.2021_00h00	0.012235	0.0156541	[6, 7, 8, 9, 10, 11, 12]	Group066	5.49451	5	[CSNK2A1, DDX3X, RPS6KA3, SNCA, SRC]
GO:2000117	negative regulation of cysteine-type endopeptidase activity	GO_BiologicalProcess-EBI-UniProt-GOA-ACAP-ARAP_27.05.2021_00h00	0.019198	0.0230475	[8, 9, 10, 11]	Group066	4.90196	5	[CSNK2A1, DDX3X, RPS6KA3, SNCA, SRC]
GO:2001237	negative regulation of extrinsic apoptotic signaling pathway	GO_BiologicalProcess-EBI-UniProt-GOA-ACAP-ARAP_27.05.2021_00h00	0.00767317	0.0105084	[5, 6, 7, 8, 9]	Group067	5.26316	6	[BIRC6, DDX3X, NRP1, RIPK1, SNAI2, SRC]
GO:2001243	negative regulation of intrinsic apoptotic signaling pathway	GO_BiologicalProcess-EBI-UniProt-GOA-ACAP-ARAP_27.05.2021_00h00	0.00593085	0.00849603	[5, 6, 7, 8, 9]	Group067	5.55556	6	[DDX3X, HDAC1, HIF1A, SIRT1, SNAI2, SRC]
GO:0031952	regulation of protein autophosphorylation	GO_BiologicalProcess-EBI-UniProt-GOA-ACAP-ARAP_27.05.2021_00h00	0.0376025	0.0412215	[7, 8, 9]	Group067	6.12245	3	[DDX3X, SRC, TNKS1BP1]
GO:0031954	positive regulation of protein autophosphorylation	GO_BiologicalProcess-EBI-UniProt-GOA-ACAP-ARAP_27.05.2021_00h00	0.00759913	0.0104994	[7, 8, 9, 10]	Group067	11.1111	3	[DDX3X, SRC, TNKS1BP1]
GO:0043154	negative regulation of cysteine-type endopeptidase activity involved in apoptotic process	GO_BiologicalProcess-EBI-UniProt-GOA-ACAP-ARAP_27.05.2021_00h00	0.012235	0.0156541	[6, 7, 8, 9, 10, 11, 12]	Group067	5.49451	5	[CSNK2A1, DDX3X, RPS6KA3, SNCA, SRC]
GO:2000117	negative regulation of cysteine-type endopeptidase activity	GO_BiologicalProcess-EBI-UniProt-GOA-ACAP-ARAP_27.05.2021_00h00	0.019198	0.0230475	[8, 9, 10, 11]	Group067	4.90196	5	[CSNK2A1, DDX3X, RPS6KA3, SNCA, SRC]
GO:0008094	ATPase, acting on DNA	GO_MolecularFunction-EBI-UniProt-GOA-ACAP-ARAP_27.05.2021_00h00	1.01205e-07	6.38684e-07	[2, 3]	Group068	7.76699	16	[CHD4, DDX17, DDX21, DDX24, DDX3X, DDX41, DDX54, DHX16, DHX38, MCM2, MCM3, MSH6, SIRT1, TOP2A, XRCC5, XRCC6]
GO:0004386	helicase activity	GO_MolecularFunction-EBI-UniProt-GOA-ACAP-ARAP_27.05.2021_00h00	1.09345e-07	6.80853e-07	[3, 4]	Group068	8.28729	15	[CHD4, DDX17, DDX21, DDX24, DDX3X, DDX41, DDX54, DHX16, DHX38, MCM2, MCM3, MSH6, SIRT1, XRCC5, XRCC6]
GO:0003724	RNA helicase activity	GO_MolecularFunction-EBI-UniProt-GOA-ACAP-ARAP_27.05.2021_00h00	2.51351e-05	8.63096e-05	[3, 4, 5]	Group068	10.1266	8	[DDX17, DDX21, DDX24, DDX3X, DDX41, DDX54, DHX16, DHX38]
GO:0071103	DNA conformation change	GO_BiologicalProcess-EBI-UniProt-GOA-ACAP-ARAP_27.05.2021_00h00	1.28776e-06	6.26441e-06	[6]	Group068	5.30504	20	[ACIN1, AKAP8, ANP32B, CHD4, CSNK2A1, CSNK2B, DDX3X, HDAC1, HMGA1, HNRNPA2B1, MCM2, MCM3, NPM1, RSF1, SIRT1, TOP2A, TSPYL1, TSPYL2, XRCC5, XRCC6]
GO:0032392	DNA geometric change	GO_BiologicalProcess-EBI-UniProt-GOA-ACAP-ARAP_27.05.2021_00h00	9.2389e-05	0.000261489	[7]	Group068	7.43802	9	[CHD4, DDX3X, HMGA1, HNRNPA2B1, MCM2, MCM3, TOP2A, XRCC5, XRCC6]
GO:0032508	DNA duplex unwinding	GO_BiologicalProcess-EBI-UniProt-GOA-ACAP-ARAP_27.05.2021_00h00	0.000378722	0.000842205	[8]	Group068	6.89655	8	[CHD4, DDX3X, HMGA1, MCM2, MCM3, TOP2A, XRCC5, XRCC6]
GO:0003678	DNA helicase activity	GO_BiologicalProcess-EBI-UniProt-GOA-ACAP-ARAP_27.05.2021_00h00	0.00215456	0.00354289	[9]	Group068	6.81818	6	[CHD4, DDX3X, MCM2, MCM3, XRCC5, XRCC6]
GO:0003713	transcription coactivator activity	GO_BiologicalProcess-EBI-UniProt-GOA-ACAP-ARAP_27.05.2021_00h00	3.43619e-05	0.000113007	[7, 8, 9, 10, 11, 12, 13]	Group069	5.20833	15	[AIP, AURKAIP1, DDX17, FUS, HMGA1, LPIN3, MTDH, NPM1, NUP98, RRP1B, SIRT1, SMARCC2, SUB1, THRAP3, YAF2]
GO:0008134	transcription factor binding	GO_MolecularFunction-EBI-UniProt-GOA-ACAP-ARAP_27.05.2021_00h00	2.81173e-07	1.60132e-06	[3]	Group069	4.50161	28	[AIP, AKAP8, ATN1, AURKAIP1, BHLHE40, CHD4, CSNK2B, DDX3X, DDX54, ESR1, FUS, HDAC1, HDAC2, HIF1A, HMGA1, JUN, KEAP1, MLX, MTDH, NOLC1, NOP58, NPM1, PAX6, PURB, RPS3, SIRT1, SRC, THRAP3]
GO:0140297	DNA-binding transcription factor binding	GO_MolecularFunction-EBI-UniProt-GOA-ACAP-ARAP_27.05.2021_00h00	1.24664e-05	4.5483e-05	[4]	Group069	4.72637	19	[AIP, AKAP8, ATN1, AURKAIP1, BHLHE40, CHD4, DDX54, ESR1, FUS, HDAC1, HDAC2, HIF1A, HMGA1, JUN, MTDH, NPM1, SIRT1, SRC, THRAP3]
GO:0061629	RNA polymerase II-specific DNA-binding transcription factor binding	GO_MolecularFunction-EBI-UniProt-GOA-ACAP-ARAP_27.05.2021_00h00	4.64519e-07	2.46512e-06	[5]	Group069	5.919	19	[AIP, AKAP8, ATN1, AURKAIP1, BHLHE40, CHD4, DDX54, ESR1, FUS, HDAC1, HDAC2, HIF1A, HMGA1, JUN, MTDH, NPM1, SIRT1, SRC, THRAP3]
GO:0006338	chromatin remodeling	GO_BiologicalProcess-EBI-UniProt-GOA-ACAP-ARAP_27.05.2021_00h00	0.00284698	0.00456886	[5, 7]	Group069	4.31034	10	[CHD4, ESR1, HDAC1, HDAC2, HMGA1, HNRNPC, NPM1, RSF1, SIRT1, SMARCC2]
GO:0016922	nuclear receptor binding	GO_MolecularFunction-EBI-UniProt-GOA-ACAP-ARAP_27.05.2021_00h00	0.00193843	0.00327988	[6]	Group069	5.36913	8	[DDX54, ESR1, FUS, HIF1A, HMGA1, SIRT1, SRC, THRAP3]
GO:0003712	transcription coregulator activity	GO_BiologicalProcess-EBI-UniProt-GOA-ACAP-ARAP_27.05.2021_00h00	3.51103e-07	1.90657e-06	[7, 8, 9, 10, 11, 12]	Group069	4.82625	25	[AIP, ATN1, AURKAIP1, BCLAF1, DDX17, DDX54, FUS, HDAC1, HDGFL2, HMGA1, LPIN3, MTDH, NPM1, NUP98, PSIP1, RRP1B, RSF1, RYBP, SIRT1, SMARCC2, SND1, SRSF2, SUB1, THRAP3, YAF2]
GO:0032602	chemokine production	GO_BiologicalProcess-EBI-UniProt-GOA-ACAP-ARAP_27.05.2021_00h00	0.0170901	0.0209477	[3, 6]	Group070	5.05051	5	[APP, DDX3X, HDAC1, HIF1A, SNAI2]
GO:0015935	small ribosomal subunit	GO_CellularComponent-EBI-UniProt-GOA-ACAP-ARAP_27.05.2021_00h00	0.00760634	0.0104784	[4, 7]	Group070	6.17284	5	[DDX3X, EIF2S1, NPM1, RPS18, RPS3]
GO:0032642	regulation of chemokine production	GO_BiologicalProcess-EBI-UniProt-GOA-ACAP-ARAP_27.05.2021_00h00	0.0170901	0.0209477	[4, 5, 6, 7]	Group070	5.05051	5	[APP, DDX3X, HDAC1, HIF1A, SNAI2]
GO:0022627	cytosolic small ribosomal subunit	GO_CellularComponent-EBI-UniProt-GOA-ACAP-ARAP_27.05.2021_00h00	0.00777769	0.0106204	[4, 5, 6, 7, 8]	Group070	7.69231	4	[DDX3X, EIF2S1, RPS18, RPS3]
GO:0032722	positive regulation of chemokine production	GO_BiologicalProcess-EBI-UniProt-GOA-ACAP-ARAP_27.05.2021_00h00	0.0267293	0.0303712	[4, 5, 6, 7, 8]	Group070	5.33333	4	[APP, DDX3X, HDAC1, HIF1A]
GO:1901224	positive regulation of NIK/NF-kappaB signaling	GO_BiologicalProcess-EBI-UniProt-GOA-ACAP-ARAP_27.05.2021_00h00	0.0213636	0.0252577	[5, 6, 7, 8]	Group070	5.71429	4	[APP, DDX3X, PDCD4, RPS3]
GO:0010952	positive regulation of peptidase activity	GO_BiologicalProcess-EBI-UniProt-GOA-ACAP-ARAP_27.05.2021_00h00	0.00169223	0.00293782	[6, 7, 8, 9]	Group070	4.62963	10	[ANP32B, APP, DDX3X, FN1, LYN, PML, RIPK1, RPS3, SIRT1, SNCA]
GO:0043276	anoikis	GO_BiologicalProcess-EBI-UniProt-GOA-ACAP-ARAP_27.05.2021_00h00	0.0155676	0.0193868	[5]	Group071	8.57143	3	[CHEK2, SNAI2, SRC]
GO:2001021	negative regulation of response to DNA damage stimulus	GO_BiologicalProcess-EBI-UniProt-GOA-ACAP-ARAP_27.05.2021_00h00	0.0102019	0.0134965	[3, 4, 5, 6, 7]	Group071	5.74713	5	[CHEK2, RPS3, SIRT1, SNAI2, THOC5]
GO:0008630	intrinsic apoptotic signaling pathway in response to DNA damage	GO_BiologicalProcess-EBI-UniProt-GOA-ACAP-ARAP_27.05.2021_00h00	0.0047156	0.00705828	[5, 6, 7]	Group071	5.82524	6	[CHEK2, MSH6, PML, RPS3, SIRT1, SNAI2]
GO:0030330	DNA damage response, signal transduction by p53 class mediator	GO_BiologicalProcess-EBI-UniProt-GOA-ACAP-ARAP_27.05.2021_00h00	0.00832827	0.0113061	[5, 6, 7]	Group071	5.17241	6	[CHEK2, NPM1, PML, SIRT1, SNAI2, TNKS1BP1]
GO:2000209	regulation of anoikis	GO_BiologicalProcess-EBI-UniProt-GOA-ACAP-ARAP_27.05.2021_00h00	0.00682998	0.00960723	[6, 7]	Group071	11.5385	3	[CHEK2, SNAI2, SRC]
GO:2001237	negative regulation of extrinsic apoptotic signaling pathway	GO_BiologicalProcess-EBI-UniProt-GOA-ACAP-ARAP_27.05.2021_00h00	0.00767317	0.0105084	[5, 6, 7, 8, 9]	Group071	5.26316	6	[BIRC6, DDX3X, NRP1, RIPK1, SNAI2, SRC]
GO:2001243	negative regulation of intrinsic apoptotic signaling pathway	GO_BiologicalProcess-EBI-UniProt-GOA-ACAP-ARAP_27.05.2021_00h00	0.00593085	0.00849603	[5, 6, 7, 8, 9]	Group071	5.55556	6	[DDX3X, HDAC1, HIF1A, SIRT1, SNAI2, SRC]
GO:0051082	unfolded protein binding	GO_MolecularFunction-EBI-UniProt-GOA-ACAP-ARAP_27.05.2021_00h00	0.013125	0.0167013	[3]	Group072	4.6875	6	[AIP, AURKAIP1, CANX, HSP90AA1, NPM1, SRSF10]
GO:0010737	protein kinase A signaling	GO_BiologicalProcess-EBI-UniProt-GOA-ACAP-ARAP_27.05.2021_00h00	0.00585812	0.00841767	[4, 5, 6]	Group072	8.33333	4	[AIP, AURKAIP1, PRKACB, PRKAR2A]
GO:0070671	response to interleukin-12	GO_BiologicalProcess-EBI-UniProt-GOA-ACAP-ARAP_27.05.2021_00h00	0.000257692	0.000613991	[5]	Group072	10.1695	6	[AIP, AURKAIP1, HNRNPA2B1, HNRNPDL, PDCD4, RPLP0]
GO:0010738	regulation of protein kinase A signaling	GO_BiologicalProcess-EBI-UniProt-GOA-ACAP-ARAP_27.05.2021_00h00	0.00928544	0.0123894	[5, 6, 7]	Group072	10.3448	3	[AIP, AURKAIP1, PRKAR2A]
GO:0035722	interleukin-12-mediated signaling pathway	GO_BiologicalProcess-EBI-UniProt-GOA-ACAP-ARAP_27.05.2021_00h00	0.000192843	0.000484181	[5, 6, 7]	Group072	10.7143	6	[AIP, AURKAIP1, HNRNPA2B1, HNRNPDL, PDCD4, RPLP0]
GO:0071349	cellular response to interleukin-12	GO_BiologicalProcess-EBI-UniProt-GOA-ACAP-ARAP_27.05.2021_00h00	0.000234419	0.000567221	[6]	Group072	10.3448	6	[AIP, AURKAIP1, HNRNPA2B1, HNRNPDL, PDCD4, RPLP0]
GO:0006626	protein targeting to mitochondrion	GO_BiologicalProcess-EBI-UniProt-GOA-ACAP-ARAP_27.05.2021_00h00	0.0222646	0.0261904	[5, 6, 7, 8]	Group072	4.71698	5	[AIP, AURKAIP1, HSP90AA1, IMMP1L, RNF2]
GO:0005844	polysome	GO_CellularComponent-EBI-UniProt-GOA-ACAP-ARAP_27.05.2021_00h00	3.9994e-06	1.7135e-05	[3]	Group073	10.9756	9	[EIF2S1, EIF3H, FUS, FXR1, FXR2, HDLBP, LARP1, RPL6, RPS3]
GO:2001020	regulation of response to DNA damage stimulus	GO_BiologicalProcess-EBI-UniProt-GOA-ACAP-ARAP_27.05.2021_00h00	0.000230705	0.000561142	[4, 5, 6]	Group073	5.15021	12	[BCLAF1, CHEK2, FUS, FXR1, FXR2, NPM1, PML, RPS3, SIRT1, SNAI2, THOC5, WDR48]
GO:2001022	positive regulation of response to DNA damage stimulus	GO_BiologicalProcess-EBI-UniProt-GOA-ACAP-ARAP_27.05.2021_00h00	0.00181043	0.00309696	[3, 4, 5, 6, 7]	Group073	6.08696	7	[BCLAF1, FUS, FXR1, FXR2, RPS3, SIRT1, WDR48]
GO:0051054	positive regulation of DNA metabolic process	GO_BiologicalProcess-EBI-UniProt-GOA-ACAP-ARAP_27.05.2021_00h00	8.71814e-05	0.000249777	[4, 5, 6, 7, 8]	Group073	5.71429	12	[DKC1, FUS, HNRNPA2B1, HSP90AA1, NAF1, PML, RPS3, SIRT1, SLX4, SRC, WDR48, XRCC5]
GO:2001235	positive regulation of apoptotic signaling pathway	GO_BiologicalProcess-EBI-UniProt-GOA-ACAP-ARAP_27.05.2021_00h00	0.012665	0.01616	[4, 5, 6, 7, 8]	Group073	4.72441	6	[BCLAF1, PML, RIPK1, RPS3, SFPQ, SIRT1]
GO:0045739	positive regulation of DNA repair	GO_BiologicalProcess-EBI-UniProt-GOA-ACAP-ARAP_27.05.2021_00h00	0.0290814	0.0328838	[4, 5, 6, 7, 8, 9]	Group073	5.19481	4	[FUS, RPS3, SIRT1, WDR48]
GO:2001244	positive regulation of intrinsic apoptotic signaling pathway	GO_BiologicalProcess-EBI-UniProt-GOA-ACAP-ARAP_27.05.2021_00h00	0.0113642	0.0147419	[5, 6, 7, 8, 9]	Group073	6.89655	4	[BCLAF1, RPS3, SFPQ, SIRT1]
GO:0042393	histone binding	GO_MolecularFunction-EBI-UniProt-GOA-ACAP-ARAP_27.05.2021_00h00	1.78407e-06	8.08893e-06	[3]	Group074	6.27451	16	[ANP32A, ANP32B, KMT2A, MCM2, MSH6, NPM1, PHC1, RBBP5, RSF1, SIRT1, SMARCC2, SNCA, SSRP1, SUPT6H, TSPYL1, TSPYL2]
GO:0005694	chromosome	GO_CellularComponent-EBI-UniProt-GOA-ACAP-ARAP_27.05.2021_00h00	9.47007e-16	1.57947e-14	[5]	Group074	4.01055	76	[AKAP8, APC, BHLHE40, BMS1, CHD4, CHEK2, CLASP2, CPSF6, CSNK2A1, CSNK2B, DDX21, DPY30, ESR1, EXOSC9, FTSJ3, HDAC1, HDAC2, HIF1A, HMGA1, HNRNPA2B1, HNRNPC, HOXC4, JUN, LHX8, LHX9, MCM2, MCM3, MDC1, MEOX1, MLX, MPHOSPH10, MSH6, NCL, NFYA, NIFK, NOP53, NUP98, PAX5, PAX6, PCGF3, PCGF5, PES1, PML, POU6F2, PSIP1, RING1, RNF2, RRP1B, RSF1, RSL1D1, SEPTIN2, SFPQ, SIRT1, SLX4, SMARCC2, SNAI2, SSB, SSRP1, …
GO:0006325	chromatin organization	GO_BiologicalProcess-EBI-UniProt-GOA-ACAP-ARAP_27.05.2021_00h00	1.28727e-08	1.05466e-07	[4, 6]	Group074	4.25777	37	[AKAP8, ANP32B, CHD4, DPY30, ESR1, HDAC1, HDAC2, HIRIP3, HMGA1, HNRNPC, IWS1, JADE2, KMT2A, KMT2B, LEO1, MCM2, NPM1, PAX5, PCGF3, PCGF5, PHC1, RBBP5, RING1, RNF2, RSF1, RYBP, SAFB, SFPQ, SIRT1, SMARCC2, SNCA, SSRP1, SUDS3, SUPT16H, SUPT6H, TSPYL1, TSPYL2]
GO:0051276	chromosome organization	GO_BiologicalProcess-EBI-UniProt-GOA-ACAP-ARAP_27.05.2021_00h00	2.25528e-11	2.77162e-10	[5]	Group074	4.05101	54	[ACIN1, AKAP8, ANP32B, CHD4, CSNK2A1, CSNK2B, DDX3X, DKC1, DPY30, ESR1, HDAC1, HDAC2, HIRIP3, HMGA1, HNRNPA2B1, HNRNPC, HSP90AA1, IWS1, JADE2, KMT2A, KMT2B, LEO1, MCM2, MCM3, MSH6, NAF1, NPM1, PAX5, PCGF3, PCGF5, PHC1, PML, RBBP5, RING1, RNF2, RSF1, RYBP, SAFB, SFPQ, SIRT1, SLX4, SMARCC2, SNCA, SRC, SSRP1, SUDS3, SUPT16H, SUPT6H, TNKS1BP1, TOP2A, TSPYL1, TSPYL2, XRCC5, XRCC6]
GO:0006333	chromatin assembly or disassembly	GO_BiologicalProcess-EBI-UniProt-GOA-ACAP-ARAP_27.05.2021_00h00	0.000204734	0.000505878	[5, 7]	Group074	5.21739	12	[ANP32B, HDAC1, HIRIP3, HMGA1, MCM2, NPM1, RSF1, SIRT1, SMARCC2, SUPT16H, TSPYL1, TSPYL2]
GO:0016569	covalent chromatin modification	GO_BiologicalProcess-EBI-UniProt-GOA-ACAP-ARAP_27.05.2021_00h00	9.92058e-06	3.73622e-05	[5, 7]	Group074	4.33925	22	[AKAP8, DPY30, HDAC1, HDAC2, IWS1, JADE2, KMT2A, KMT2B, LEO1, PAX5, PCGF3, PCGF5, PHC1, RBBP5, RING1, RNF2, RYBP, SFPQ, SIRT1, SNCA, SUDS3, SUPT6H]
GO:0071103	DNA conformation change	GO_BiologicalProcess-EBI-UniProt-GOA-ACAP-ARAP_27.05.2021_00h00	1.28776e-06	6.26441e-06	[6]	Group074	5.30504	20	[ACIN1, AKAP8, ANP32B, CHD4, CSNK2A1, CSNK2B, DDX3X, HDAC1, HMGA1, HNRNPA2B1, MCM2, MCM3, NPM1, RSF1, SIRT1, TOP2A, TSPYL1, TSPYL2, XRCC5, XRCC6]
GO:0016570	histone modification	GO_BiologicalProcess-EBI-UniProt-GOA-ACAP-ARAP_27.05.2021_00h00	6.39159e-06	2.61831e-05	[6, 7, 8]	Group074	4.46247	22	[AKAP8, DPY30, HDAC1, HDAC2, IWS1, JADE2, KMT2A, KMT2B, LEO1, PAX5, PCGF3, PCGF5, PHC1, RBBP5, RING1, RNF2, RYBP, SFPQ, SIRT1, SNCA, SUDS3, SUPT6H]
GO:0005732	sno(s)RNA-containing ribonucleoprotein complex	GO_CellularComponent-EBI-UniProt-GOA-ACAP-ARAP_27.05.2021_00h00	1.49287e-07	9.17328e-07	[3]	Group075	25	7	[DKC1, MPHOSPH10, NAF1, NOLC1, NOP56, NOP58, RRP9]
GO:0030684	preribosome	GO_CellularComponent-EBI-UniProt-GOA-ACAP-ARAP_27.05.2021_00h00	1.94442e-12	2.67071e-11	[3]	Group075	17.8571	15	[BMS1, FTSJ3, KRI1, MAK16, MPHOSPH10, NOP56, NOP58, PES1, PPAN, RRP1B, RRP9, RSL1D1, UTP14A, UTP18, XRCC5]
GO:0031428	box C/D RNP complex	GO_CellularComponent-EBI-UniProt-GOA-ACAP-ARAP_27.05.2021_00h00	1.71249e-06	7.91816e-06	[4]	Group075	57.1429	4	[NOLC1, NOP56, NOP58, RRP9]
GO:0032040	small-subunit processome	GO_CellularComponent-EBI-UniProt-GOA-ACAP-ARAP_27.05.2021_00h00	2.8389e-06	1.23904e-05	[4]	Group075	16.6667	7	[MPHOSPH10, NOP56, NOP58, RRP9, UTP14A, UTP18, XRCC5]
GO:0030515	snoRNA binding	GO_MolecularFunction-EBI-UniProt-GOA-ACAP-ARAP_27.05.2021_00h00	6.43547e-08	4.55358e-07	[5]	Group075	21.6216	8	[BMS1, DDX21, DKC1, NOLC1, NOP56, NOP58, RRP9, XRCC5]
GO:0001650	fibrillar center	GO_CellularComponent-EBI-UniProt-GOA-ACAP-ARAP_27.05.2021_00h00	2.80052e-06	1.23381e-05	[2, 6, 7, 8]	Group075	8.05369	12	[CD2BP2, DKC1, EEF1D, LEO1, MTDH, NOLC1, NOP53, NOP56, NOP58, PAX5, SIRT1, THAP1]
GO:0015030	Cajal body	GO_CellularComponent-EBI-UniProt-GOA-ACAP-ARAP_27.05.2021_00h00	5.44889e-05	0.000168519	[3, 4, 8, 9]	Group075	10.7692	7	[DKC1, HNRNPA2B1, HNRNPC, NOLC1, NOP58, SRRM2, ZC3H8]
GO:0034511	U3 snoRNA binding	GO_MolecularFunction-EBI-UniProt-GOA-ACAP-ARAP_27.05.2021_00h00	0.00037675	0.000841828	[6]	Group075	30	3	[BMS1, RRP9, XRCC5]
GO:0030684	preribosome	GO_CellularComponent-EBI-UniProt-GOA-ACAP-ARAP_27.05.2021_00h00	1.94442e-12	2.67071e-11	[3]	Group076	17.8571	15	[BMS1, FTSJ3, KRI1, MAK16, MPHOSPH10, NOP56, NOP58, PES1, PPAN, RRP1B, RRP9, RSL1D1, UTP14A, UTP18, XRCC5]
GO:0030687	preribosome, large subunit precursor	GO_CellularComponent-EBI-UniProt-GOA-ACAP-ARAP_27.05.2021_00h00	3.12946e-05	0.000105141	[4]	Group076	20	5	[FTSJ3, MAK16, PES1, PPAN, RRP1B]
GO:0042273	ribosomal large subunit biogenesis	GO_BiologicalProcess-EBI-UniProt-GOA-ACAP-ARAP_27.05.2021_00h00	1.24345e-09	1.35044e-08	[5, 6]	Group076	16	12	[FTSJ3, MAK16, NIFK, NOP53, NPM1, PES1, PPAN, RPL5, RPL6, RPLP0, RSL1D1, SURF6]
GO:0000470	maturation of LSU-rRNA	GO_BiologicalProcess-EBI-UniProt-GOA-ACAP-ARAP_27.05.2021_00h00	6.65774e-05	0.000198036	[6, 7, 8, 9, 10]	Group076	17.2414	5	[FTSJ3, MAK16, NIFK, PES1, RSL1D1]
GO:0000460	maturation of 5.8S rRNA	GO_BiologicalProcess-EBI-UniProt-GOA-ACAP-ARAP_27.05.2021_00h00	0.000221431	0.000541405	[7, 8, 9, 10]	Group076	13.5135	5	[EXOSC9, FTSJ3, KRI1, MAK16, PES1]
GO:0000469	cleavage involved in rRNA processing	GO_BiologicalProcess-EBI-UniProt-GOA-ACAP-ARAP_27.05.2021_00h00	0.0084174	0.0113611	[7, 8, 9, 10]	Group076	10.7143	3	[BMS1, EXOSC9, KRI1]
GO:0000463	maturation of LSU-rRNA from tricistronic rRNA transcript (SSU-rRNA, 5.8S rRNA, LSU-rRNA)	GO_BiologicalProcess-EBI-UniProt-GOA-ACAP-ARAP_27.05.2021_00h00	0.00135079	0.00241693	[7, 8, 9, 10, 11]	Group076	20	3	[FTSJ3, NIFK, PES1]
GO:0000466	maturation of 5.8S rRNA from tricistronic rRNA transcript (SSU-rRNA, 5.8S rRNA, LSU-rRNA)	GO_BiologicalProcess-EBI-UniProt-GOA-ACAP-ARAP_27.05.2021_00h00	0.000499493	0.00107001	[8, 9, 10, 11]	Group076	16	4	[EXOSC9, FTSJ3, KRI1, PES1]
GO:0015935	small ribosomal subunit	GO_CellularComponent-EBI-UniProt-GOA-ACAP-ARAP_27.05.2021_00h00	0.00760634	0.0104784	[4, 7]	Group077	6.17284	5	[DDX3X, EIF2S1, NPM1, RPS18, RPS3]
GO:0022627	cytosolic small ribosomal subunit	GO_CellularComponent-EBI-UniProt-GOA-ACAP-ARAP_27.05.2021_00h00	0.00777769	0.0106204	[4, 5, 6, 7, 8]	Group077	7.69231	4	[DDX3X, EIF2S1, RPS18, RPS3]
GO:0034063	stress granule assembly	GO_BiologicalProcess-EBI-UniProt-GOA-ACAP-ARAP_27.05.2021_00h00	0.000583351	0.00121618	[6]	Group077	15.3846	4	[CIRBP, DDX3X, EIF2S1, LSM14A]
GO:0042255	ribosome assembly	GO_BiologicalProcess-EBI-UniProt-GOA-ACAP-ARAP_27.05.2021_00h00	7.10997e-07	3.60908e-06	[6]	Group077	13.4328	9	[DDX3X, EIF2S1, NOP53, NPM1, PPAN, RPL5, RPL6, RPLP0, XRCC5]
GO:0006446	regulation of translational initiation	GO_BiologicalProcess-EBI-UniProt-GOA-ACAP-ARAP_27.05.2021_00h00	0.000277879	0.0006554	[4, 6, 7, 8, 9]	Group077	8.33333	7	[DDX3X, EIF2S1, EIF3H, EIF4B, EIF5B, LARP1, NPM1]
GO:0043555	regulation of translation in response to stress	GO_BiologicalProcess-EBI-UniProt-GOA-ACAP-ARAP_27.05.2021_00h00	0.000424581	0.00092223	[4, 6, 7, 8, 9]	Group077	16.6667	4	[DDX3X, EIF2S1, NPM1, RPS6KA3]
GO:0043154	negative regulation of cysteine-type endopeptidase activity involved in apoptotic process	GO_BiologicalProcess-EBI-UniProt-GOA-ACAP-ARAP_27.05.2021_00h00	0.012235	0.0156541	[6, 7, 8, 9, 10, 11, 12]	Group077	5.49451	5	[CSNK2A1, DDX3X, RPS6KA3, SNCA, SRC]
GO:2000117	negative regulation of cysteine-type endopeptidase activity	GO_BiologicalProcess-EBI-UniProt-GOA-ACAP-ARAP_27.05.2021_00h00	0.019198	0.0230475	[8, 9, 10, 11]	Group077	4.90196	5	[CSNK2A1, DDX3X, RPS6KA3, SNCA, SRC]
GO:0010212	response to ionizing radiation	GO_BiologicalProcess-EBI-UniProt-GOA-ACAP-ARAP_27.05.2021_00h00	0.00377293	0.00581504	[4]	Group078	4.81928	8	[CHEK2, EEF1D, PML, SIRT1, TNKS1BP1, XRCC4, XRCC5, XRCC6]
GO:0000792	heterochromatin	GO_CellularComponent-EBI-UniProt-GOA-ACAP-ARAP_27.05.2021_00h00	3.30243e-05	0.000109378	[3, 7]	Group078	9.7561	8	[HDAC1, HMGA1, NOP53, PML, RING1, RNF2, SIRT1, TNKS1BP1]
GO:0010332	response to gamma radiation	GO_BiologicalProcess-EBI-UniProt-GOA-ACAP-ARAP_27.05.2021_00h00	0.0120495	0.0155017	[5]	Group078	6.77966	4	[CHEK2, PML, XRCC5, XRCC6]
GO:0042770	signal transduction in response to DNA damage	GO_BiologicalProcess-EBI-UniProt-GOA-ACAP-ARAP_27.05.2021_00h00	0.00692855	0.00968752	[4, 5, 6]	Group078	4.03587	9	[CHEK2, MDC1, NOP53, NPM1, PML, SIRT1, SNAI2, THOC5, TNKS1BP1]
GO:0030330	DNA damage response, signal transduction by p53 class mediator	GO_BiologicalProcess-EBI-UniProt-GOA-ACAP-ARAP_27.05.2021_00h00	0.00832827	0.0113061	[5, 6, 7]	Group078	5.17241	6	[CHEK2, NPM1, PML, SIRT1, SNAI2, TNKS1BP1]
GO:0006302	double-strand break repair	GO_BiologicalProcess-EBI-UniProt-GOA-ACAP-ARAP_27.05.2021_00h00	0.000538867	0.00113869	[6, 7, 8]	Group078	4.43686	13	[CHEK2, FUS, MCM2, MCM3, MDC1, PML, RNF2, SLX4, TNKS1BP1, WDR48, XRCC4, XRCC5, XRCC6]
GO:0042771	intrinsic apoptotic signaling pathway in response to DNA damage by p53 class mediator	GO_BiologicalProcess-EBI-UniProt-GOA-ACAP-ARAP_27.05.2021_00h00	0.033822	0.0376069	[6, 7, 8]	Group078	6.38298	3	[CHEK2, PML, SIRT1]
GO:0044773	mitotic DNA damage checkpoint signaling	GO_BiologicalProcess-EBI-UniProt-GOA-ACAP-ARAP_27.05.2021_00h00	0.0410793	0.0445105	[6, 7, 8, 9, 10, 11]	Group078	4	5	[CHEK2, MDC1, NOP53, PML, TNKS1BP1]
GO:0050792	regulation of viral process	GO_BiologicalProcess-EBI-UniProt-GOA-ACAP-ARAP_27.05.2021_00h00	0.000846642	0.00168247	[2, 3]	Group079	5.07614	10	[ADARB1, DDX3X, HEXIM1, LARP1, LARP7, PML, POLR2E, RSF1, SUPT5H, TOP2A]
GO:0048524	positive regulation of viral process	GO_BiologicalProcess-EBI-UniProt-GOA-ACAP-ARAP_27.05.2021_00h00	0.000667529	0.00136129	[2, 3, 4]	Group079	7.2165	7	[ADARB1, DDX3X, LARP1, POLR2E, RSF1, SUPT5H, TOP2A]
GO:0046782	regulation of viral transcription	GO_BiologicalProcess-EBI-UniProt-GOA-ACAP-ARAP_27.05.2021_00h00	0.000406362	0.000890944	[3, 4]	Group079	11.9048	5	[HEXIM1, LARP7, POLR2E, RSF1, SUPT5H]
GO:0045069	regulation of viral genome replication	GO_BiologicalProcess-EBI-UniProt-GOA-ACAP-ARAP_27.05.2021_00h00	0.0396865	0.0431014	[3, 4, 5]	Group079	4.70588	4	[ADARB1, DDX3X, LARP1, TOP2A]
GO:0050434	positive regulation of viral transcription	GO_BiologicalProcess-EBI-UniProt-GOA-ACAP-ARAP_27.05.2021_00h00	0.00682998	0.00960723	[3, 4, 5]	Group079	11.5385	3	[POLR2E, RSF1, SUPT5H]
GO:0045070	positive regulation of viral genome replication	GO_BiologicalProcess-EBI-UniProt-GOA-ACAP-ARAP_27.05.2021_00h00	0.00101987	0.0019681	[3, 4, 5, 6]	Group079	13.3333	4	[ADARB1, DDX3X, LARP1, TOP2A]
GO:0006368	transcription elongation from RNA polymerase II promoter	GO_BiologicalProcess-EBI-UniProt-GOA-ACAP-ARAP_27.05.2021_00h00	1.23972e-05	4.55864e-05	[7, 8, 9, 10, 11]	Group079	9.57447	9	[HEXIM1, IWS1, LARP7, LEO1, POLR2E, SSRP1, SUPT16H, SUPT5H, SUPT6H]
GO:0032785	negative regulation of DNA-templated transcription, elongation	GO_BiologicalProcess-EBI-UniProt-GOA-ACAP-ARAP_27.05.2021_00h00	0.00164405	0.00287555	[7, 8, 9, 10, 11, 12]	Group079	18.75	3	[HEXIM1, LARP7, SUPT5H]
GO:0005849	mRNA cleavage factor complex	GO_CellularComponent-EBI-UniProt-GOA-ACAP-ARAP_27.05.2021_00h00	0.00101987	0.0019681	[3, 7]	Group080	13.3333	4	[CPSF6, CPSF7, FIP1L1, HEXIM1]
GO:0042274	ribosomal small subunit biogenesis	GO_BiologicalProcess-EBI-UniProt-GOA-ACAP-ARAP_27.05.2021_00h00	0.00520573	0.0076449	[5, 6]	Group080	6.75676	5	[BMS1, KRI1, NPM1, SURF6, XRCC5]
GO:0005847	mRNA cleavage and polyadenylation specificity factor complex	GO_CellularComponent-EBI-UniProt-GOA-ACAP-ARAP_27.05.2021_00h00	0.00543605	0.00790852	[4, 8]	Group080	12.5	3	[CPSF6, CPSF7, FIP1L1]
GO:0090501	RNA phosphodiester bond hydrolysis	GO_BiologicalProcess-EBI-UniProt-GOA-ACAP-ARAP_27.05.2021_00h00	0.00196395	0.00331106	[6, 7]	Group080	4.8913	9	[BMS1, CPSF6, CPSF7, EXOSC9, FIP1L1, KRI1, NPM1, SND1, XRN2]
GO:0006379	mRNA cleavage	GO_BiologicalProcess-EBI-UniProt-GOA-ACAP-ARAP_27.05.2021_00h00	0.00759913	0.0104994	[7, 8]	Group080	11.1111	3	[CPSF6, CPSF7, FIP1L1]
GO:0098787	mRNA cleavage involved in mRNA processing	GO_BiologicalProcess-EBI-UniProt-GOA-ACAP-ARAP_27.05.2021_00h00	0.00109277	0.00207449	[7, 8, 9]	Group080	21.4286	3	[CPSF6, CPSF7, FIP1L1]
GO:0000469	cleavage involved in rRNA processing	GO_BiologicalProcess-EBI-UniProt-GOA-ACAP-ARAP_27.05.2021_00h00	0.0084174	0.0113611	[7, 8, 9, 10]	Group080	10.7143	3	[BMS1, EXOSC9, KRI1]
GO:0098789	pre-mRNA cleavage required for polyadenylation	GO_BiologicalProcess-EBI-UniProt-GOA-ACAP-ARAP_27.05.2021_00h00	0.000868259	0.00171812	[8, 9, 10]	Group080	23.0769	3	[CPSF6, CPSF7, FIP1L1]
GO:0008022	protein C-terminus binding	GO_MolecularFunction-EBI-UniProt-GOA-ACAP-ARAP_27.05.2021_00h00	0.00355003	0.00548962	[3]	Group081	4.47761	9	[FN1, MDC1, NCL, SIRT1, SRC, TOP2A, XRCC4, XRCC5, XRCC6]
GO:0010212	response to ionizing radiation	GO_BiologicalProcess-EBI-UniProt-GOA-ACAP-ARAP_27.05.2021_00h00	0.00377293	0.00581504	[4]	Group081	4.81928	8	[CHEK2, EEF1D, PML, SIRT1, TNKS1BP1, XRCC4, XRCC5, XRCC6]
GO:0010332	response to gamma radiation	GO_BiologicalProcess-EBI-UniProt-GOA-ACAP-ARAP_27.05.2021_00h00	0.0120495	0.0155017	[5]	Group081	6.77966	4	[CHEK2, PML, XRCC5, XRCC6]
GO:1990823	response to leukemia inhibitory factor	GO_BiologicalProcess-EBI-UniProt-GOA-ACAP-ARAP_27.05.2021_00h00	0.0177748	0.0216732	[5]	Group081	5	5	[NCL, PAX6, PML, SIRT1, XRCC5]
GO:0008631	intrinsic apoptotic signaling pathway in response to oxidative stress	GO_BiologicalProcess-EBI-UniProt-GOA-ACAP-ARAP_27.05.2021_00h00	0.00677298	0.00955583	[4, 5, 6, 7]	Group081	8	4	[HIF1A, PML, SFPQ, SIRT1]
GO:0042162	telomeric DNA binding	GO_MolecularFunction-EBI-UniProt-GOA-ACAP-ARAP_27.05.2021_00h00	0.00543327	0.00792918	[6]	Group081	8.51064	4	[HNRNPA2B1, NCL, XRCC5, XRCC6]
GO:1990830	cellular response to leukemia inhibitory factor	GO_BiologicalProcess-EBI-UniProt-GOA-ACAP-ARAP_27.05.2021_00h00	0.0170901	0.0209477	[6]	Group081	5.05051	5	[NCL, PAX6, PML, SIRT1, XRCC5]
GO:0042771	intrinsic apoptotic signaling pathway in response to DNA damage by p53 class mediator	GO_BiologicalProcess-EBI-UniProt-GOA-ACAP-ARAP_27.05.2021_00h00	0.033822	0.0376069	[6, 7, 8]	Group081	6.38298	3	[CHEK2, PML, SIRT1]
GO:0002532	production of molecular mediator involved in inflammatory response	GO_BiologicalProcess-EBI-UniProt-GOA-ACAP-ARAP_27.05.2021_00h00	0.0354841	0.0392679	[2, 5]	Group082	4.87805	4	[HIF1A, LYN, PDCD4, RNF2]
GO:0035035	histone acetyltransferase binding	GO_MolecularFunction-EBI-UniProt-GOA-ACAP-ARAP_27.05.2021_00h00	0.0121938	0.0156442	[4]	Group082	9.375	3	[ECD, HIF1A, PAX6]
GO:0071887	leukocyte apoptotic process	GO_BiologicalProcess-EBI-UniProt-GOA-ACAP-ARAP_27.05.2021_00h00	0.0247619	0.0285526	[5]	Group082	4.58716	5	[HIF1A, LYN, RIPK1, SIRT1, ZC3H8]
GO:2000179	positive regulation of neural precursor cell proliferation	GO_BiologicalProcess-EBI-UniProt-GOA-ACAP-ARAP_27.05.2021_00h00	0.0107046	0.0139638	[4, 5, 6]	Group082	7.01754	4	[HIF1A, LYN, PAX6, RASSF10]
GO:0002066	columnar/cuboidal epithelial cell development	GO_BiologicalProcess-EBI-UniProt-GOA-ACAP-ARAP_27.05.2021_00h00	0.03201	0.0358481	[5, 6, 7]	Group082	6.52174	3	[HIF1A, PAX6, SRC]
GO:0070227	lymphocyte apoptotic process	GO_BiologicalProcess-EBI-UniProt-GOA-ACAP-ARAP_27.05.2021_00h00	0.0255976	0.0292992	[6]	Group082	5.40541	4	[HIF1A, LYN, RIPK1, ZC3H8]
GO:0050769	positive regulation of neurogenesis	GO_BiologicalProcess-EBI-UniProt-GOA-ACAP-ARAP_27.05.2021_00h00	0.00105809	0.00203346	[4, 5, 6, 7, 8, 9]	Group082	4.60251	11	[FN1, HDAC1, HDAC2, HIF1A, LYN, NRP1, PAX6, PRKCI, RASSF10, SRRT, XRCC5]
GO:2000106	regulation of leukocyte apoptotic process	GO_BiologicalProcess-EBI-UniProt-GOA-ACAP-ARAP_27.05.2021_00h00	0.0382555	0.0418392	[6, 7]	Group082	4.7619	4	[HIF1A, LYN, SIRT1, ZC3H8]
GO:0097193	intrinsic apoptotic signaling pathway	GO_BiologicalProcess-EBI-UniProt-GOA-ACAP-ARAP_27.05.2021_00h00	0.00198888	0.00332906	[4, 5, 6]	Group083	4.02685	12	[BCLAF1, CHEK2, DDX3X, HDAC1, HIF1A, MSH6, PML, RPS3, SFPQ, SIRT1, SNAI2, SRC]
GO:2001236	regulation of extrinsic apoptotic signaling pathway	GO_BiologicalProcess-EBI-UniProt-GOA-ACAP-ARAP_27.05.2021_00h00	0.0148283	0.0185155	[5, 6, 7, 8]	Group083	4.11765	7	[BIRC6, DDX3X, NRP1, PML, RIPK1, SNAI2, SRC]
GO:2001237	negative regulation of extrinsic apoptotic signaling pathway	GO_BiologicalProcess-EBI-UniProt-GOA-ACAP-ARAP_27.05.2021_00h00	0.00767317	0.0105084	[5, 6, 7, 8, 9]	Group083	5.26316	6	[BIRC6, DDX3X, NRP1, RIPK1, SNAI2, SRC]
GO:2001243	negative regulation of intrinsic apoptotic signaling pathway	GO_BiologicalProcess-EBI-UniProt-GOA-ACAP-ARAP_27.05.2021_00h00	0.00593085	0.00849603	[5, 6, 7, 8, 9]	Group083	5.55556	6	[DDX3X, HDAC1, HIF1A, SIRT1, SNAI2, SRC]
GO:0097153	cysteine-type endopeptidase activity involved in apoptotic process	GO_BiologicalProcess-EBI-UniProt-GOA-ACAP-ARAP_27.05.2021_00h00	0.00407061	0.00621233	[5, 8, 9]	Group083	4.09836	10	[ANP32B, CSNK2A1, DDX3X, PML, RIPK1, RPS3, RPS6KA3, SIRT1, SNCA, SRC]
GO:0043281	regulation of cysteine-type endopeptidase activity involved in apoptotic process	GO_BiologicalProcess-EBI-UniProt-GOA-ACAP-ARAP_27.05.2021_00h00	0.00341541	0.00531665	[6, 8, 9, 10]	Group083	4.20168	10	[ANP32B, CSNK2A1, DDX3X, PML, RIPK1, RPS3, RPS6KA3, SIRT1, SNCA, SRC]
GO:0043280	positive regulation of cysteine-type endopeptidase activity involved in apoptotic process	GO_BiologicalProcess-EBI-UniProt-GOA-ACAP-ARAP_27.05.2021_00h00	0.00753493	0.0104416	[6, 7, 9, 10, 11, 12]	Group083	4.69799	7	[ANP32B, DDX3X, PML, RIPK1, RPS3, SIRT1, SNCA]
GO:2001056	positive regulation of cysteine-type endopeptidase activity	GO_BiologicalProcess-EBI-UniProt-GOA-ACAP-ARAP_27.05.2021_00h00	0.0135614	0.0171167	[8, 9, 10, 11]	Group083	4.19162	7	[ANP32B, DDX3X, PML, RIPK1, RPS3, SIRT1, SNCA]
GO:0005844	polysome	GO_CellularComponent-EBI-UniProt-GOA-ACAP-ARAP_27.05.2021_00h00	3.9994e-06	1.7135e-05	[3]	Group084	10.9756	9	[EIF2S1, EIF3H, FUS, FXR1, FXR2, HDLBP, LARP1, RPL6, RPS3]
GO:0035770	ribonucleoprotein granule	GO_CellularComponent-EBI-UniProt-GOA-ACAP-ARAP_27.05.2021_00h00	0.000184341	0.000473008	[3, 5]	Group084	4.96183	13	[CIRBP, DDX3X, EIF2S1, FXR1, FXR2, HNRNPL, LARP1, LSM14A, NCL, NXF1, RPL6, RPLP0, YBX1]
GO:0036464	cytoplasmic ribonucleoprotein granule	GO_CellularComponent-EBI-UniProt-GOA-ACAP-ARAP_27.05.2021_00h00	0.000406728	0.00088758	[3, 4, 6]	Group084	4.83871	12	[CIRBP, DDX3X, EIF2S1, FXR1, FXR2, LARP1, LSM14A, NCL, NXF1, RPL6, RPLP0, YBX1]
GO:0034249	negative regulation of cellular amide metabolic process	GO_BiologicalProcess-EBI-UniProt-GOA-ACAP-ARAP_27.05.2021_00h00	0.000153645	0.000407683	[4, 5, 6]	Group084	5.38117	12	[CIRBP, DDX3X, EIF2S1, EXOSC9, FXR1, FXR2, LARP1, LSM14A, NCL, RPS3, TNKS1BP1, YBX1]
GO:0042788	polysomal ribosome	GO_CellularComponent-EBI-UniProt-GOA-ACAP-ARAP_27.05.2021_00h00	0.0222453	0.0262338	[4, 6]	Group084	7.5	3	[EIF3H, LARP1, RPL6]
GO:2001022	positive regulation of response to DNA damage stimulus	GO_BiologicalProcess-EBI-UniProt-GOA-ACAP-ARAP_27.05.2021_00h00	0.00181043	0.00309696	[3, 4, 5, 6, 7]	Group084	6.08696	7	[BCLAF1, FUS, FXR1, FXR2, RPS3, SIRT1, WDR48]
GO:0017148	negative regulation of translation	GO_BiologicalProcess-EBI-UniProt-GOA-ACAP-ARAP_27.05.2021_00h00	4.95039e-05	0.000155157	[5, 6, 7, 8, 9]	Group084	6.06061	12	[CIRBP, DDX3X, EIF2S1, EXOSC9, FXR1, FXR2, LARP1, LSM14A, NCL, RPS3, TNKS1BP1, YBX1]
GO:0045182	translation regulator activity	GO_BiologicalProcess-EBI-UniProt-GOA-ACAP-ARAP_27.05.2021_00h00	6.77998e-07	3.47939e-06	[6, 7, 8, 9]	Group084	8.3871	13	[CIRBP, EEF1B2, EEF1D, EIF2S1, EIF2S2, EIF3C, EIF3H, EIF3J, EIF4B, EIF5B, FXR1, FXR2, LARP1]
GO:0002039	p53 binding	GO_MolecularFunction-EBI-UniProt-GOA-ACAP-ARAP_27.05.2021_00h00	0.0203774	0.0242762	[3]	Group085	5.7971	4	[HDAC1, HIF1A, NOP53, SIRT1]
GO:0032922	circadian regulation of gene expression	GO_BiologicalProcess-EBI-UniProt-GOA-ACAP-ARAP_27.05.2021_00h00	0.000604606	0.00125489	[2, 3, 5, 6]	Group085	8.69565	6	[BHLHE40, HDAC1, HDAC2, KMT2A, PML, SIRT1]
GO:0090398	cellular senescence	GO_BiologicalProcess-EBI-UniProt-GOA-ACAP-ARAP_27.05.2021_00h00	0.00436367	0.00657366	[4]	Group085	7.04225	5	[HMGA1, PML, RSL1D1, SIRT1, YBX1]
GO:0000792	heterochromatin	GO_CellularComponent-EBI-UniProt-GOA-ACAP-ARAP_27.05.2021_00h00	3.30243e-05	0.000109378	[3, 7]	Group085	9.7561	8	[HDAC1, HMGA1, NOP53, PML, RING1, RNF2, SIRT1, TNKS1BP1]
GO:0042770	signal transduction in response to DNA damage	GO_BiologicalProcess-EBI-UniProt-GOA-ACAP-ARAP_27.05.2021_00h00	0.00692855	0.00968752	[4, 5, 6]	Group085	4.03587	9	[CHEK2, MDC1, NOP53, NPM1, PML, SIRT1, SNAI2, THOC5, TNKS1BP1]
GO:0030330	DNA damage response, signal transduction by p53 class mediator	GO_BiologicalProcess-EBI-UniProt-GOA-ACAP-ARAP_27.05.2021_00h00	0.00832827	0.0113061	[5, 6, 7]	Group085	5.17241	6	[CHEK2, NPM1, PML, SIRT1, SNAI2, TNKS1BP1]
GO:0070828	heterochromatin organization	GO_BiologicalProcess-EBI-UniProt-GOA-ACAP-ARAP_27.05.2021_00h00	0.0382555	0.0418392	[5, 7]	Group085	4.7619	4	[HDAC1, HDAC2, HMGA1, SIRT1]
GO:0044773	mitotic DNA damage checkpoint signaling	GO_BiologicalProcess-EBI-UniProt-GOA-ACAP-ARAP_27.05.2021_00h00	0.0410793	0.0445105	[6, 7, 8, 9, 10, 11]	Group085	4	5	[CHEK2, MDC1, NOP53, PML, TNKS1BP1]
GO:0005681	spliceosomal complex	GO_CellularComponent-EBI-UniProt-GOA-ACAP-ARAP_27.05.2021_00h00	2.91892e-17	5.92667e-16	[3, 7]	Group086	13.198	26	[AKAP17A, CIRBP, DDX41, DHX16, DHX38, GCFC2, HNRNPA2B1, HNRNPC, HTATSF1, LUC7L, LUC7L2, MFAP1, NCL, PNN, PRPF38A, PRPF40A, RBM17, RNF113A, SF3A1, SF3B1, SF3B2, SNRNP70, SRRM1, SRRM2, SRSF2, YBX1]
GO:0030532	small nuclear ribonucleoprotein complex	GO_CellularComponent-EBI-UniProt-GOA-ACAP-ARAP_27.05.2021_00h00	6.43011e-10	7.14967e-09	[3, 7]	Group086	16.9014	12	[CD2BP2, HEXIM1, HNRNPC, HTATSF1, LARP7, LUC7L, LUC7L2, PRPF40A, SF3A1, SF3B1, SF3B2, SNRNP70]
GO:0071013	catalytic step 2 spliceosome	GO_CellularComponent-EBI-UniProt-GOA-ACAP-ARAP_27.05.2021_00h00	8.37349e-07	4.20475e-06	[3, 4, 8]	Group086	11.3636	10	[DDX41, DHX38, HNRNPA2B1, HNRNPC, PNN, SF3A1, SF3B1, SF3B2, SRRM1, SRRM2]
GO:0005684	U2-type spliceosomal complex	GO_CellularComponent-EBI-UniProt-GOA-ACAP-ARAP_27.05.2021_00h00	1.4602e-11	1.84301e-10	[4, 8]	Group086	15.625	15	[DHX16, GCFC2, HNRNPC, HTATSF1, LUC7L, LUC7L2, MFAP1, PRPF38A, PRPF40A, RNF113A, SF3A1, SF3B1, SF3B2, SNRNP70, SRRM2]
GO:0005689	U12-type spliceosomal complex	GO_CellularComponent-EBI-UniProt-GOA-ACAP-ARAP_27.05.2021_00h00	0.00928544	0.0123894	[4, 8]	Group086	10.3448	3	[SF3B1, SF3B2, YBX1]
GO:0071011	precatalytic spliceosome	GO_CellularComponent-EBI-UniProt-GOA-ACAP-ARAP_27.05.2021_00h00	1.38866e-06	6.6174e-06	[4, 8]	Group086	14.8148	8	[DHX16, MFAP1, PRPF38A, RNF113A, SF3A1, SF3B1, SF3B2, SRRM2]
GO:0097525	spliceosomal snRNP complex	GO_CellularComponent-EBI-UniProt-GOA-ACAP-ARAP_27.05.2021_00h00	2.39457e-08	1.80365e-07	[4, 8]	Group086	16.3934	10	[CD2BP2, HNRNPC, HTATSF1, LUC7L, LUC7L2, PRPF40A, SF3A1, SF3B1, SF3B2, SNRNP70]
GO:0005686	U2 snRNP	GO_CellularComponent-EBI-UniProt-GOA-ACAP-ARAP_27.05.2021_00h00	0.000247814	0.000593484	[5, 9]	Group086	19.0476	4	[HTATSF1, SF3A1, SF3B1, SF3B2]
GO:0071005	U2-type precatalytic spliceosome	GO_CellularComponent-EBI-UniProt-GOA-ACAP-ARAP_27.05.2021_00h00	8.83824e-07	4.39091e-06	[5, 9]	Group086	15.6863	8	[DHX16, MFAP1, PRPF38A, RNF113A, SF3A1, SF3B1, SF3B2, SRRM2]
GO:0032587	ruffle membrane	GO_CellularComponent-EBI-UniProt-GOA-ACAP-ARAP_27.05.2021_00h00	0.0322773	0.036061	[3, 4, 5, 6]	Group087	4.2735	5	[APC, CLASP2, KSR1, RPS3, SRC]
GO:0031333	negative regulation of protein-containing complex assembly	GO_BiologicalProcess-EBI-UniProt-GOA-ACAP-ARAP_27.05.2021_00h00	0.00193843	0.00327988	[4, 5, 6, 7]	Group087	5.36913	8	[DDX3X, FHOD3, NOP53, PRKCZ, SNCA, SPTBN1, SRC, TMOD3]
GO:0043242	negative regulation of protein-containing complex disassembly	GO_BiologicalProcess-EBI-UniProt-GOA-ACAP-ARAP_27.05.2021_00h00	0.0457123	0.0489625	[4, 5, 6, 7]	Group087	4.49438	4	[APC, CLASP2, SPTBN1, TMOD3]
GO:0051494	negative regulation of cytoskeleton organization	GO_BiologicalProcess-EBI-UniProt-GOA-ACAP-ARAP_27.05.2021_00h00	0.0157183	0.0194707	[5, 6, 7]	Group087	4.06977	7	[APC, CLASP2, FHOD3, NPM1, SNCA, SPTBN1, TMOD3]
GO:0007019	microtubule depolymerization	GO_BiologicalProcess-EBI-UniProt-GOA-ACAP-ARAP_27.05.2021_00h00	0.0436596	0.0469794	[5, 8]	Group087	5.76923	3	[APC, CLASP2, KIF24]
GO:0031111	negative regulation of microtubule polymerization or depolymerization	GO_BiologicalProcess-EBI-UniProt-GOA-ACAP-ARAP_27.05.2021_00h00	0.0302504	0.034123	[5, 6, 7, 8, 9]	Group087	6.66667	3	[APC, CLASP2, SNCA]
GO:0032272	negative regulation of protein polymerization	GO_BiologicalProcess-EBI-UniProt-GOA-ACAP-ARAP_27.05.2021_00h00	0.0396865	0.0431014	[5, 6, 7, 8, 9]	Group087	4.70588	4	[FHOD3, SNCA, SPTBN1, TMOD3]
GO:0051261	protein depolymerization	GO_BiologicalProcess-EBI-UniProt-GOA-ACAP-ARAP_27.05.2021_00h00	0.0410793	0.0445105	[7]	Group087	4	5	[APC, CLASP2, KIF24, SPTBN1, TMOD3]
GO:1901880	negative regulation of protein depolymerization	GO_BiologicalProcess-EBI-UniProt-GOA-ACAP-ARAP_27.05.2021_00h00	0.0315526	0.0354208	[5, 6, 7, 8, 9]	Group087	5.06329	4	[APC, CLASP2, SPTBN1, TMOD3]
GO:0030687	preribosome, large subunit precursor	GO_CellularComponent-EBI-UniProt-GOA-ACAP-ARAP_27.05.2021_00h00	3.12946e-05	0.000105141	[4]	Group088	20	5	[FTSJ3, MAK16, PES1, PPAN, RRP1B]
GO:0019843	rRNA binding	GO_MolecularFunction-EBI-UniProt-GOA-ACAP-ARAP_27.05.2021_00h00	2.35142e-06	1.05588e-05	[5]	Group088	11.6883	9	[CIRBP, DDX21, NOP53, NPM1, PPAN, RPL5, RPLP0, RPS18, RPS3]
GO:0042254	ribosome biogenesis	GO_BiologicalProcess-EBI-UniProt-GOA-ACAP-ARAP_27.05.2021_00h00	1.36565e-20	3.75153e-19	[5]	Group088	10.452	37	[BMS1, DDX17, DDX21, DDX3X, DDX54, DKC1, EIF2S1, EXOSC9, FTSJ3, KRI1, MAK16, MPHOSPH10, NAF1, NIFK, NMD3, NOLC1, NOP53, NOP56, NOP58, NPM1, PES1, PPAN, RPL13, RPL5, RPL6, RPLP0, RPLP1, RRP12, RRP1B, RRP9, RSL1D1, SURF6, UTP14A, UTP18, WDR55, XRCC5, XRN2]
GO:0042273	ribosomal large subunit biogenesis	GO_BiologicalProcess-EBI-UniProt-GOA-ACAP-ARAP_27.05.2021_00h00	1.24345e-09	1.35044e-08	[5, 6]	Group088	16	12	[FTSJ3, MAK16, NIFK, NOP53, NPM1, PES1, PPAN, RPL5, RPL6, RPLP0, RSL1D1, SURF6]
GO:0042255	ribosome assembly	GO_BiologicalProcess-EBI-UniProt-GOA-ACAP-ARAP_27.05.2021_00h00	7.10997e-07	3.60908e-06	[6]	Group088	13.4328	9	[DDX3X, EIF2S1, NOP53, NPM1, PPAN, RPL5, RPL6, RPLP0, XRCC5]
GO:0000027	ribosomal large subunit assembly	GO_BiologicalProcess-EBI-UniProt-GOA-ACAP-ARAP_27.05.2021_00h00	7.89132e-05	0.000231776	[6, 7, 8]	Group088	16.6667	5	[NOP53, PPAN, RPL5, RPL6, RPLP0]
GO:0006364	rRNA processing	GO_BiologicalProcess-EBI-UniProt-GOA-ACAP-ARAP_27.05.2021_00h00	4.94723e-18	1.10017e-16	[6, 7, 8, 9]	Group088	10.9929	31	[BMS1, DDX17, DDX21, DDX54, DKC1, EXOSC9, FTSJ3, KRI1, MAK16, MPHOSPH10, NAF1, NIFK, NOLC1, NOP53, NOP56, NOP58, PES1, PPAN, RPL13, RPL5, RPL6, RPLP0, RPLP1, RRP12, RRP1B, RRP9, RSL1D1, UTP14A, UTP18, WDR55, XRN2]
GO:0016072	rRNA metabolic process	GO_BiologicalProcess-EBI-UniProt-GOA-ACAP-ARAP_27.05.2021_00h00	1.35548e-17	2.8773e-16	[7, 8]	Group088	10.6164	31	[BMS1, DDX17, DDX21, DDX54, DKC1, EXOSC9, FTSJ3, KRI1, MAK16, MPHOSPH10, NAF1, NIFK, NOLC1, NOP53, NOP56, NOP58, PES1, PPAN, RPL13, RPL5, RPL6, RPLP0, RPLP1, RRP12, RRP1B, RRP9, RSL1D1, UTP14A, UTP18, WDR55, XRN2]
GO:0000470	maturation of LSU-rRNA	GO_BiologicalProcess-EBI-UniProt-GOA-ACAP-ARAP_27.05.2021_00h00	6.65774e-05	0.000198036	[6, 7, 8, 9, 10]	Group088	17.2414	5	[FTSJ3, MAK16, NIFK, PES1, RSL1D1]
GO:0009895	negative regulation of catabolic process	GO_BiologicalProcess-EBI-UniProt-GOA-ACAP-ARAP_27.05.2021_00h00	5.12012e-06	2.17373e-05	[3, 4, 5]	Group089	5.24781	18	[CIRBP, CSNK2A1, DKC1, EIF3H, HNRNPC, LARP1, NAF1, NOP53, PML, RBM10, RPL5, RYBP, SLIRP, SNCA, SNRNP70, THRAP3, YBX1, ZCCHC17]
GO:0031330	negative regulation of cellular catabolic process	GO_BiologicalProcess-EBI-UniProt-GOA-ACAP-ARAP_27.05.2021_00h00	2.80386e-07	1.61655e-06	[4, 5, 6]	Group089	6.42857	18	[CIRBP, CSNK2A1, DKC1, EIF3H, HNRNPC, LARP1, NAF1, NOP53, PML, RBM10, RPL5, RYBP, SLIRP, SNCA, SNRNP70, THRAP3, YBX1, ZCCHC17]
GO:0042177	negative regulation of protein catabolic process	GO_BiologicalProcess-EBI-UniProt-GOA-ACAP-ARAP_27.05.2021_00h00	0.00065792	0.00134758	[4, 5, 6, 7]	Group089	6.34921	8	[CSNK2A1, EIF3H, NOP53, PML, RPL5, RYBP, SNCA, SNRNP70]
GO:1903363	negative regulation of cellular protein catabolic process	GO_BiologicalProcess-EBI-UniProt-GOA-ACAP-ARAP_27.05.2021_00h00	0.0011572	0.00215303	[5, 6, 7, 8]	Group089	7.69231	6	[CSNK2A1, EIF3H, NOP53, PML, RPL5, RYBP]
GO:1903051	negative regulation of proteolysis involved in cellular protein catabolic process	GO_BiologicalProcess-EBI-UniProt-GOA-ACAP-ARAP_27.05.2021_00h00	0.000438058	0.000947097	[6, 7, 8, 9]	Group089	9.23077	6	[CSNK2A1, EIF3H, NOP53, PML, RPL5, RYBP]
GO:1901799	negative regulation of proteasomal protein catabolic process	GO_BiologicalProcess-EBI-UniProt-GOA-ACAP-ARAP_27.05.2021_00h00	0.0356863	0.0393984	[6, 7, 8, 9, 10]	Group089	6.25	3	[EIF3H, NOP53, RYBP]
GO:2000058	regulation of ubiquitin-dependent protein catabolic process	GO_BiologicalProcess-EBI-UniProt-GOA-ACAP-ARAP_27.05.2021_00h00	0.00466981	0.00701222	[7, 8, 9, 10]	Group089	4.65116	8	[CSNK2A1, DVL1, EIF3H, KEAP1, NOP53, PML, RPL5, RYBP]
GO:2000059	negative regulation of ubiquitin-dependent protein catabolic process	GO_BiologicalProcess-EBI-UniProt-GOA-ACAP-ARAP_27.05.2021_00h00	0.000113925	0.00030932	[7, 8, 9, 10, 11]	Group089	11.7647	6	[CSNK2A1, EIF3H, NOP53, PML, RPL5, RYBP]
GO:0032435	negative regulation of proteasomal ubiquitin-dependent protein catabolic process	GO_BiologicalProcess-EBI-UniProt-GOA-ACAP-ARAP_27.05.2021_00h00	0.0167972	0.0206428	[7, 8, 9, 10, 11, 12]	Group089	8.33333	3	[EIF3H, NOP53, RYBP]
GO:0042770	signal transduction in response to DNA damage	GO_BiologicalProcess-EBI-UniProt-GOA-ACAP-ARAP_27.05.2021_00h00	0.00692855	0.00968752	[4, 5, 6]	Group090	4.03587	9	[CHEK2, MDC1, NOP53, NPM1, PML, SIRT1, SNAI2, THOC5, TNKS1BP1]
GO:0097193	intrinsic apoptotic signaling pathway	GO_BiologicalProcess-EBI-UniProt-GOA-ACAP-ARAP_27.05.2021_00h00	0.00198888	0.00332906	[4, 5, 6]	Group090	4.02685	12	[BCLAF1, CHEK2, DDX3X, HDAC1, HIF1A, MSH6, PML, RPS3, SFPQ, SIRT1, SNAI2, SRC]
GO:2001020	regulation of response to DNA damage stimulus	GO_BiologicalProcess-EBI-UniProt-GOA-ACAP-ARAP_27.05.2021_00h00	0.000230705	0.000561142	[4, 5, 6]	Group090	5.15021	12	[BCLAF1, CHEK2, FUS, FXR1, FXR2, NPM1, PML, RPS3, SIRT1, SNAI2, THOC5, WDR48]
GO:2001021	negative regulation of response to DNA damage stimulus	GO_BiologicalProcess-EBI-UniProt-GOA-ACAP-ARAP_27.05.2021_00h00	0.0102019	0.0134965	[3, 4, 5, 6, 7]	Group090	5.74713	5	[CHEK2, RPS3, SIRT1, SNAI2, THOC5]
GO:2001022	positive regulation of response to DNA damage stimulus	GO_BiologicalProcess-EBI-UniProt-GOA-ACAP-ARAP_27.05.2021_00h00	0.00181043	0.00309696	[3, 4, 5, 6, 7]	Group090	6.08696	7	[BCLAF1, FUS, FXR1, FXR2, RPS3, SIRT1, WDR48]
GO:0008630	intrinsic apoptotic signaling pathway in response to DNA damage	GO_BiologicalProcess-EBI-UniProt-GOA-ACAP-ARAP_27.05.2021_00h00	0.0047156	0.00705828	[5, 6, 7]	Group090	5.82524	6	[CHEK2, MSH6, PML, RPS3, SIRT1, SNAI2]
GO:0030330	DNA damage response, signal transduction by p53 class mediator	GO_BiologicalProcess-EBI-UniProt-GOA-ACAP-ARAP_27.05.2021_00h00	0.00832827	0.0113061	[5, 6, 7]	Group090	5.17241	6	[CHEK2, NPM1, PML, SIRT1, SNAI2, TNKS1BP1]
GO:2001235	positive regulation of apoptotic signaling pathway	GO_BiologicalProcess-EBI-UniProt-GOA-ACAP-ARAP_27.05.2021_00h00	0.012665	0.01616	[4, 5, 6, 7, 8]	Group090	4.72441	6	[BCLAF1, PML, RIPK1, RPS3, SFPQ, SIRT1]
GO:0045739	positive regulation of DNA repair	GO_BiologicalProcess-EBI-UniProt-GOA-ACAP-ARAP_27.05.2021_00h00	0.0290814	0.0328838	[4, 5, 6, 7, 8, 9]	Group090	5.19481	4	[FUS, RPS3, SIRT1, WDR48]
GO:0010212	response to ionizing radiation	GO_BiologicalProcess-EBI-UniProt-GOA-ACAP-ARAP_27.05.2021_00h00	0.00377293	0.00581504	[4]	Group091	4.81928	8	[CHEK2, EEF1D, PML, SIRT1, TNKS1BP1, XRCC4, XRCC5, XRCC6]
GO:0098687	chromosomal region	GO_CellularComponent-EBI-UniProt-GOA-ACAP-ARAP_27.05.2021_00h00	0.000192004	0.000484679	[2, 6]	Group091	4.27807	16	[APC, CHEK2, CLASP2, DPY30, HNRNPA2B1, MCM2, MCM3, NUP98, PML, SEPTIN2, SLX4, SSB, THOC5, TOP2A, XRCC5, XRCC6]
GO:0000781	chromosome, telomeric region	GO_CellularComponent-EBI-UniProt-GOA-ACAP-ARAP_27.05.2021_00h00	8.12392e-05	0.00023419	[3, 7]	Group091	6.21469	11	[CHEK2, DPY30, HNRNPA2B1, MCM2, MCM3, PML, SLX4, SSB, THOC5, XRCC5, XRCC6]
GO:0010332	response to gamma radiation	GO_BiologicalProcess-EBI-UniProt-GOA-ACAP-ARAP_27.05.2021_00h00	0.0120495	0.0155017	[5]	Group091	6.77966	4	[CHEK2, PML, XRCC5, XRCC6]
GO:0071479	cellular response to ionizing radiation	GO_BiologicalProcess-EBI-UniProt-GOA-ACAP-ARAP_27.05.2021_00h00	0.00150055	0.00264436	[5, 6]	Group091	7.31707	6	[CHEK2, EEF1D, SIRT1, TNKS1BP1, XRCC5, XRCC6]
GO:0006281	DNA repair	GO_BiologicalProcess-EBI-UniProt-GOA-ACAP-ARAP_27.05.2021_00h00	6.96224e-06	2.77895e-05	[5, 6, 7]	Group091	4.08497	25	[ALKBH5, CHEK2, FUS, MCM2, MCM3, MDC1, MSH6, NOP53, NPM1, PML, POLR2E, RNF111, RNF113A, RNF2, RPS3, SFPQ, SIRT1, SLX4, SSRP1, SUPT16H, TNKS1BP1, WDR48, XRCC4, XRCC5, XRCC6]
GO:0006302	double-strand break repair	GO_BiologicalProcess-EBI-UniProt-GOA-ACAP-ARAP_27.05.2021_00h00	0.000538867	0.00113869	[6, 7, 8]	Group091	4.43686	13	[CHEK2, FUS, MCM2, MCM3, MDC1, PML, RNF2, SLX4, TNKS1BP1, WDR48, XRCC4, XRCC5, XRCC6]
GO:0044773	mitotic DNA damage checkpoint signaling	GO_BiologicalProcess-EBI-UniProt-GOA-ACAP-ARAP_27.05.2021_00h00	0.0410793	0.0445105	[6, 7, 8, 9, 10, 11]	Group091	4	5	[CHEK2, MDC1, NOP53, PML, TNKS1BP1]
GO:0003678	DNA helicase activity	GO_BiologicalProcess-EBI-UniProt-GOA-ACAP-ARAP_27.05.2021_00h00	0.00215456	0.00354289	[9]	Group091	6.81818	6	[CHD4, DDX3X, MCM2, MCM3, XRCC5, XRCC6]
GO:0032602	chemokine production	GO_BiologicalProcess-EBI-UniProt-GOA-ACAP-ARAP_27.05.2021_00h00	0.0170901	0.0209477	[3, 6]	Group092	5.05051	5	[APP, DDX3X, HDAC1, HIF1A, SNAI2]
GO:0032642	regulation of chemokine production	GO_BiologicalProcess-EBI-UniProt-GOA-ACAP-ARAP_27.05.2021_00h00	0.0170901	0.0209477	[4, 5, 6, 7]	Group092	5.05051	5	[APP, DDX3X, HDAC1, HIF1A, SNAI2]
GO:2000273	positive regulation of signaling receptor activity	GO_BiologicalProcess-EBI-UniProt-GOA-ACAP-ARAP_27.05.2021_00h00	0.00585812	0.00841767	[4, 5, 6, 7]	Group092	8.33333	4	[HDAC1, HDAC2, HIF1A, NRP1]
GO:0001837	epithelial to mesenchymal transition	GO_BiologicalProcess-EBI-UniProt-GOA-ACAP-ARAP_27.05.2021_00h00	0.00865736	0.0116513	[5, 6, 7, 8]	Group092	4.57516	7	[CLASP2, DDX17, HDAC2, HIF1A, NOLC1, PDCD4, SNAI2]
GO:0014032	neural crest cell development	GO_BiologicalProcess-EBI-UniProt-GOA-ACAP-ARAP_27.05.2021_00h00	0.0411477	0.0444814	[5, 6, 7, 8, 9]	Group092	4.65116	4	[HIF1A, NOLC1, NRP1, SNAI2]
GO:0043534	blood vessel endothelial cell migration	GO_BiologicalProcess-EBI-UniProt-GOA-ACAP-ARAP_27.05.2021_00h00	0.0387559	0.0422874	[6, 7, 8]	Group092	4.06504	5	[ATP5F1A, CSNK2B, HIF1A, NRP1, SIRT1]
GO:0043535	regulation of blood vessel endothelial cell migration	GO_BiologicalProcess-EBI-UniProt-GOA-ACAP-ARAP_27.05.2021_00h00	0.0157737	0.0194876	[5, 6, 7, 8, 9]	Group092	5.15464	5	[ATP5F1A, CSNK2B, HIF1A, NRP1, SIRT1]
GO:0043536	positive regulation of blood vessel endothelial cell migration	GO_BiologicalProcess-EBI-UniProt-GOA-ACAP-ARAP_27.05.2021_00h00	0.0134981	0.017083	[6, 7, 8, 9, 10]	Group092	6.55738	4	[ATP5F1A, HIF1A, NRP1, SIRT1]
GO:0070888	E-box binding	GO_MolecularFunction-EBI-UniProt-GOA-ACAP-ARAP_27.05.2021_00h00	0.00726388	0.0100959	[8, 10]	Group092	7.84314	4	[BHLHE40, HDAC1, HIF1A, SNAI2]
GO:0009451	RNA modification	GO_BiologicalProcess-EBI-UniProt-GOA-ACAP-ARAP_27.05.2021_00h00	0.0061101	0.00869944	[5, 6, 7]	Group093	4.44444	8	[ADARB1, ALKBH5, DKC1, FTSJ3, LARP7, NAF1, SSB, ZC3H13]
GO:1900180	regulation of protein localization to nucleus	GO_BiologicalProcess-EBI-UniProt-GOA-ACAP-ARAP_27.05.2021_00h00	0.0235123	0.0273822	[5, 6, 7]	Group093	4.10959	6	[DKC1, LARP7, NMD3, NOLC1, NPM1, SRC]
GO:1900182	positive regulation of protein localization to nucleus	GO_BiologicalProcess-EBI-UniProt-GOA-ACAP-ARAP_27.05.2021_00h00	0.011703	0.0151393	[4, 5, 6, 7, 8]	Group093	5.55556	5	[DKC1, LARP7, NMD3, NPM1, SRC]
GO:0031123	RNA 3'-end processing	GO_BiologicalProcess-EBI-UniProt-GOA-ACAP-ARAP_27.05.2021_00h00	5.3161e-11	6.36569e-10	[6, 7, 8]	Group093	11.0429	18	[APP, CPSF6, CPSF7, CT45A1, DHX38, DKC1, EXOSC9, FIP1L1, HEXIM1, LARP7, LEO1, RPRD2, SRRM1, SRSF11, SRSF2, SSB, SUPT5H, THOC5]
GO:1902570	protein localization to nucleolus	GO_BiologicalProcess-EBI-UniProt-GOA-ACAP-ARAP_27.05.2021_00h00	0.00135079	0.00241693	[7]	Group093	20	3	[NMD3, NOP53, NPM1]
GO:1990173	protein localization to nucleoplasm	GO_BiologicalProcess-EBI-UniProt-GOA-ACAP-ARAP_27.05.2021_00h00	0.00109277	0.00207449	[7]	Group093	21.4286	3	[DKC1, LARP7, NOP53]
GO:0016073	snRNA metabolic process	GO_BiologicalProcess-EBI-UniProt-GOA-ACAP-ARAP_27.05.2021_00h00	0.00543327	0.00792918	[7, 8]	Group093	8.51064	4	[CT45A1, DKC1, EXOSC9, LARP7]
GO:0016074	sno(s)RNA metabolic process	GO_BiologicalProcess-EBI-UniProt-GOA-ACAP-ARAP_27.05.2021_00h00	0.000131304	0.000352408	[7, 8]	Group093	22.2222	4	[DKC1, LARP7, NOLC1, RNF113A]
GO:0043144	sno(s)RNA processing	GO_BiologicalProcess-EBI-UniProt-GOA-ACAP-ARAP_27.05.2021_00h00	0.00109277	0.00207449	[7, 8, 9]	Group093	21.4286	3	[DKC1, LARP7, RNF113A]
GO:0043628	ncRNA 3'-end processing	GO_BiologicalProcess-EBI-UniProt-GOA-ACAP-ARAP_27.05.2021_00h00	0.000917511	0.00180033	[7, 8, 9]	Group093	10	5	[CT45A1, DKC1, EXOSC9, LARP7, SSB]
GO:0001098	basal transcription machinery binding	GO_MolecularFunction-EBI-UniProt-GOA-ACAP-ARAP_27.05.2021_00h00	0.00209285	0.00346582	[3]	Group094	8.33333	5	[ESR1, LEO1, NOLC1, NOP58, RPRD2]
GO:0005732	sno(s)RNA-containing ribonucleoprotein complex	GO_CellularComponent-EBI-UniProt-GOA-ACAP-ARAP_27.05.2021_00h00	1.49287e-07	9.17328e-07	[3]	Group094	25	7	[DKC1, MPHOSPH10, NAF1, NOLC1, NOP56, NOP58, RRP9]
GO:0001099	basal RNA polymerase II transcription machinery binding	GO_MolecularFunction-EBI-UniProt-GOA-ACAP-ARAP_27.05.2021_00h00	0.00209285	0.00346582	[4]	Group094	8.33333	5	[ESR1, LEO1, NOLC1, NOP58, RPRD2]
GO:0031428	box C/D RNP complex	GO_CellularComponent-EBI-UniProt-GOA-ACAP-ARAP_27.05.2021_00h00	1.71249e-06	7.91816e-06	[4]	Group094	57.1429	4	[NOLC1, NOP56, NOP58, RRP9]
GO:0032040	small-subunit processome	GO_CellularComponent-EBI-UniProt-GOA-ACAP-ARAP_27.05.2021_00h00	2.8389e-06	1.23904e-05	[4]	Group094	16.6667	7	[MPHOSPH10, NOP56, NOP58, RRP9, UTP14A, UTP18, XRCC5]
GO:0070063	RNA polymerase binding	GO_MolecularFunction-EBI-UniProt-GOA-ACAP-ARAP_27.05.2021_00h00	0.0142621	0.0179043	[4]	Group094	6.45161	4	[ANP32B, LEO1, MAF1, RPRD2]
GO:0140296	general transcription initiation factor binding	GO_MolecularFunction-EBI-UniProt-GOA-ACAP-ARAP_27.05.2021_00h00	0.0415895	0.0448552	[4]	Group094	5.88235	3	[ESR1, NOLC1, NOP58]
GO:0001091	RNA polymerase II general transcription initiation factor binding	GO_MolecularFunction-EBI-UniProt-GOA-ACAP-ARAP_27.05.2021_00h00	0.00480961	0.00717601	[5]	Group094	13.0435	3	[ESR1, NOLC1, NOP58]
GO:0030515	snoRNA binding	GO_MolecularFunction-EBI-UniProt-GOA-ACAP-ARAP_27.05.2021_00h00	6.43547e-08	4.55358e-07	[5]	Group094	21.6216	8	[BMS1, DDX21, DKC1, NOLC1, NOP56, NOP58, RRP9, XRCC5]
GO:0043175	RNA polymerase core enzyme binding	GO_MolecularFunction-EBI-UniProt-GOA-ACAP-ARAP_27.05.2021_00h00	0.0285435	0.0323539	[5]	Group094	6.81818	3	[LEO1, MAF1, RPRD2]
GO:0032602	chemokine production	GO_BiologicalProcess-EBI-UniProt-GOA-ACAP-ARAP_27.05.2021_00h00	0.0170901	0.0209477	[3, 6]	Group095	5.05051	5	[APP, DDX3X, HDAC1, HIF1A, SNAI2]
GO:0045913	positive regulation of carbohydrate metabolic process	GO_BiologicalProcess-EBI-UniProt-GOA-ACAP-ARAP_27.05.2021_00h00	0.00841343	0.0113886	[3, 4, 5, 6]	Group095	6.0241	5	[APP, HIF1A, SIRT1, SNCA, SRC]
GO:0036473	cell death in response to oxidative stress	GO_BiologicalProcess-EBI-UniProt-GOA-ACAP-ARAP_27.05.2021_00h00	0.0170901	0.0209477	[3, 5, 6]	Group095	5.05051	5	[HIF1A, PML, RIPK1, SFPQ, SIRT1]
GO:1900407	regulation of cellular response to oxidative stress	GO_BiologicalProcess-EBI-UniProt-GOA-ACAP-ARAP_27.05.2021_00h00	0.0411477	0.0444814	[4, 5, 6]	Group095	4.65116	4	[HIF1A, RIPK1, SFPQ, SIRT1]
GO:0008631	intrinsic apoptotic signaling pathway in response to oxidative stress	GO_BiologicalProcess-EBI-UniProt-GOA-ACAP-ARAP_27.05.2021_00h00	0.00677298	0.00955583	[4, 5, 6, 7]	Group095	8	4	[HIF1A, PML, SFPQ, SIRT1]
GO:0032642	regulation of chemokine production	GO_BiologicalProcess-EBI-UniProt-GOA-ACAP-ARAP_27.05.2021_00h00	0.0170901	0.0209477	[4, 5, 6, 7]	Group095	5.05051	5	[APP, DDX3X, HDAC1, HIF1A, SNAI2]
GO:1903201	regulation of oxidative stress-induced cell death	GO_BiologicalProcess-EBI-UniProt-GOA-ACAP-ARAP_27.05.2021_00h00	0.0267293	0.0303712	[4, 5, 6, 7]	Group095	5.33333	4	[HIF1A, RIPK1, SFPQ, SIRT1]
GO:0032722	positive regulation of chemokine production	GO_BiologicalProcess-EBI-UniProt-GOA-ACAP-ARAP_27.05.2021_00h00	0.0267293	0.0303712	[4, 5, 6, 7, 8]	Group095	5.33333	4	[APP, DDX3X, HDAC1, HIF1A]
GO:0008088	axo-dendritic transport	GO_BiologicalProcess-EBI-UniProt-GOA-ACAP-ARAP_27.05.2021_00h00	0.0368547	0.0404968	[6, 7]	Group095	4.81928	4	[APP, ARMCX3, HIF1A, SFPQ]
GO:1902175	regulation of oxidative stress-induced intrinsic apoptotic signaling pathway	GO_BiologicalProcess-EBI-UniProt-GOA-ACAP-ARAP_27.05.2021_00h00	0.0132662	0.016835	[5, 6, 7, 8, 9]	Group095	9.09091	3	[HIF1A, SFPQ, SIRT1]
GO:0022626	cytosolic ribosome	GO_CellularComponent-EBI-UniProt-GOA-ACAP-ARAP_27.05.2021_00h00	1.60611e-06	7.57628e-06	[3, 4, 5, 6]	Group096	9.40171	11	[DDX3X, EIF2S1, FXR2, RPL13, RPL5, RPL6, RPLP0, RPLP1, RPS18, RPS3, ZCCHC17]
GO:0044391	ribosomal subunit	GO_CellularComponent-EBI-UniProt-GOA-ACAP-ARAP_27.05.2021_00h00	1.75416e-06	8.03129e-06	[3, 6]	Group096	7.14286	14	[DDX3X, EIF2S1, FXR2, MRPL38, MRPL4, NPM1, RPL13, RPL5, RPL6, RPLP0, RPLP1, RPS18, RPS3, ZCCHC17]
GO:0019843	rRNA binding	GO_MolecularFunction-EBI-UniProt-GOA-ACAP-ARAP_27.05.2021_00h00	2.35142e-06	1.05588e-05	[5]	Group096	11.6883	9	[CIRBP, DDX21, NOP53, NPM1, PPAN, RPL5, RPLP0, RPS18, RPS3]
GO:0015934	large ribosomal subunit	GO_CellularComponent-EBI-UniProt-GOA-ACAP-ARAP_27.05.2021_00h00	1.30895e-05	4.70215e-05	[4, 7]	Group096	8.40336	10	[FXR2, MRPL38, MRPL4, NPM1, RPL13, RPL5, RPL6, RPLP0, RPLP1, ZCCHC17]
GO:0015935	small ribosomal subunit	GO_CellularComponent-EBI-UniProt-GOA-ACAP-ARAP_27.05.2021_00h00	0.00760634	0.0104784	[4, 7]	Group096	6.17284	5	[DDX3X, EIF2S1, NPM1, RPS18, RPS3]
GO:0042273	ribosomal large subunit biogenesis	GO_BiologicalProcess-EBI-UniProt-GOA-ACAP-ARAP_27.05.2021_00h00	1.24345e-09	1.35044e-08	[5, 6]	Group096	16	12	[FTSJ3, MAK16, NIFK, NOP53, NPM1, PES1, PPAN, RPL5, RPL6, RPLP0, RSL1D1, SURF6]
GO:0006413	translational initiation	GO_BiologicalProcess-EBI-UniProt-GOA-ACAP-ARAP_27.05.2021_00h00	2.17702e-08	1.66667e-07	[3, 6, 7, 8]	Group096	8.09524	17	[DDX3X, EIF2S1, EIF2S2, EIF3C, EIF3H, EIF3J, EIF4B, EIF5B, LARP1, NPM1, RPL13, RPL5, RPL6, RPLP0, RPLP1, RPS18, RPS3]
GO:0042255	ribosome assembly	GO_BiologicalProcess-EBI-UniProt-GOA-ACAP-ARAP_27.05.2021_00h00	7.10997e-07	3.60908e-06	[6]	Group096	13.4328	9	[DDX3X, EIF2S1, NOP53, NPM1, PPAN, RPL5, RPL6, RPLP0, XRCC5]
GO:0043555	regulation of translation in response to stress	GO_BiologicalProcess-EBI-UniProt-GOA-ACAP-ARAP_27.05.2021_00h00	0.000424581	0.00092223	[4, 6, 7, 8, 9]	Group096	16.6667	4	[DDX3X, EIF2S1, NPM1, RPS6KA3]
GO:0000027	ribosomal large subunit assembly	GO_BiologicalProcess-EBI-UniProt-GOA-ACAP-ARAP_27.05.2021_00h00	7.89132e-05	0.000231776	[6, 7, 8]	Group096	16.6667	5	[NOP53, PPAN, RPL5, RPL6, RPLP0]
GO:0003729	mRNA binding	GO_MolecularFunction-EBI-UniProt-GOA-ACAP-ARAP_27.05.2021_00h00	1.48794e-21	4.34293e-20	[5]	Group097	11.5756	36	[ADARB1, CIRBP, CPSF6, DDX3X, EIF2S1, EIF2S2, EIF3C, EXOSC9, FUS, FXR1, FXR2, HDLBP, HNRNPA2B1, HNRNPC, HNRNPL, LARP1, LSM14A, LUC7L, LUC7L2, NCBP3, NCL, NUP98, NXF1, PURB, RPL5, RPS3, RSL1D1, SERBP1, SF3B1, SLC4A1AP, SNRNP70, SRRM2, SSB, SUPT5H, THOC5, YBX1]
GO:0034249	negative regulation of cellular amide metabolic process	GO_BiologicalProcess-EBI-UniProt-GOA-ACAP-ARAP_27.05.2021_00h00	0.000153645	0.000407683	[4, 5, 6]	Group097	5.38117	12	[CIRBP, DDX3X, EIF2S1, EXOSC9, FXR1, FXR2, LARP1, LSM14A, NCL, RPS3, TNKS1BP1, YBX1]
GO:0034250	positive regulation of cellular amide metabolic process	GO_BiologicalProcess-EBI-UniProt-GOA-ACAP-ARAP_27.05.2021_00h00	0.00517549	0.00764858	[4, 5, 6]	Group097	4.57143	8	[CIRBP, DDX3X, EIF3C, FXR1, FXR2, LARP1, NPM1, RPL5]
GO:0043487	regulation of RNA stability	GO_BiologicalProcess-EBI-UniProt-GOA-ACAP-ARAP_27.05.2021_00h00	9.81931e-08	6.36892e-07	[3, 5, 6, 7, 8]	Group097	6.89655	18	[ALKBH5, ANP32A, CIRBP, DKC1, EXOSC9, FXR1, FXR2, HNRNPC, LARP1, NAF1, NPM1, PSMA3, RBM10, SERBP1, THRAP3, TNKS1BP1, YBX1, ZCCHC17]
GO:0003730	mRNA 3'-UTR binding	GO_MolecularFunction-EBI-UniProt-GOA-ACAP-ARAP_27.05.2021_00h00	1.55433e-07	9.42688e-07	[6]	Group097	11.828	11	[CIRBP, EXOSC9, FUS, FXR1, FXR2, HNRNPA2B1, HNRNPC, LARP1, RPL5, RSL1D1, SERBP1]
GO:0006402	mRNA catabolic process	GO_BiologicalProcess-EBI-UniProt-GOA-ACAP-ARAP_27.05.2021_00h00	2.38226e-09	2.22503e-08	[5, 6, 7, 8]	Group097	6.23441	25	[ALKBH5, ANP32A, BCLAF1, CIRBP, EXOSC9, FXR1, FXR2, HNRNPC, LARP1, NPM1, PSMA3, RBM10, RPL13, RPL5, RPL6, RPLP0, RPLP1, RPS18, RPS3, SERBP1, SSB, THRAP3, TNKS1BP1, XRN2, YBX1]
GO:0017148	negative regulation of translation	GO_BiologicalProcess-EBI-UniProt-GOA-ACAP-ARAP_27.05.2021_00h00	4.95039e-05	0.000155157	[5, 6, 7, 8, 9]	Group097	6.06061	12	[CIRBP, DDX3X, EIF2S1, EXOSC9, FXR1, FXR2, LARP1, LSM14A, NCL, RPS3, TNKS1BP1, YBX1]
GO:0045727	positive regulation of translation	GO_BiologicalProcess-EBI-UniProt-GOA-ACAP-ARAP_27.05.2021_00h00	0.00130572	0.00235434	[5, 6, 7, 8, 9]	Group097	5.71429	8	[CIRBP, DDX3X, EIF3C, FXR1, FXR2, LARP1, NPM1, RPL5]
GO:0061013	regulation of mRNA catabolic process	GO_BiologicalProcess-EBI-UniProt-GOA-ACAP-ARAP_27.05.2021_00h00	8.22206e-06	3.22664e-05	[5, 6, 7, 8, 9]	Group097	5.88235	15	[ALKBH5, ANP32A, CIRBP, EXOSC9, FXR1, FXR2, HNRNPC, LARP1, NPM1, PSMA3, RBM10, SERBP1, THRAP3, TNKS1BP1, YBX1]
GO:0043488	regulation of mRNA stability	GO_BiologicalProcess-EBI-UniProt-GOA-ACAP-ARAP_27.05.2021_00h00	5.59904e-06	2.3346e-05	[4, 6, 7, 8, 9, 10]	Group097	6.07287	15	[ALKBH5, ANP32A, CIRBP, EXOSC9, FXR1, FXR2, HNRNPC, LARP1, NPM1, PSMA3, RBM10, SERBP1, THRAP3, TNKS1BP1, YBX1]
GO:0045913	positive regulation of carbohydrate metabolic process	GO_BiologicalProcess-EBI-UniProt-GOA-ACAP-ARAP_27.05.2021_00h00	0.00841343	0.0113886	[3, 4, 5, 6]	Group098	6.0241	5	[APP, HIF1A, SIRT1, SNCA, SRC]
GO:0036473	cell death in response to oxidative stress	GO_BiologicalProcess-EBI-UniProt-GOA-ACAP-ARAP_27.05.2021_00h00	0.0170901	0.0209477	[3, 5, 6]	Group098	5.05051	5	[HIF1A, PML, RIPK1, SFPQ, SIRT1]
GO:0071887	leukocyte apoptotic process	GO_BiologicalProcess-EBI-UniProt-GOA-ACAP-ARAP_27.05.2021_00h00	0.0247619	0.0285526	[5]	Group098	4.58716	5	[HIF1A, LYN, RIPK1, SIRT1, ZC3H8]
GO:1900407	regulation of cellular response to oxidative stress	GO_BiologicalProcess-EBI-UniProt-GOA-ACAP-ARAP_27.05.2021_00h00	0.0411477	0.0444814	[4, 5, 6]	Group098	4.65116	4	[HIF1A, RIPK1, SFPQ, SIRT1]
GO:1903201	regulation of oxidative stress-induced cell death	GO_BiologicalProcess-EBI-UniProt-GOA-ACAP-ARAP_27.05.2021_00h00	0.0267293	0.0303712	[4, 5, 6, 7]	Group098	5.33333	4	[HIF1A, RIPK1, SFPQ, SIRT1]
GO:0070301	cellular response to hydrogen peroxide	GO_BiologicalProcess-EBI-UniProt-GOA-ACAP-ARAP_27.05.2021_00h00	0.019198	0.0230475	[5, 6, 7]	Group098	4.90196	5	[HDAC2, RIPK1, RPS3, SIRT1, SRC]
GO:2001235	positive regulation of apoptotic signaling pathway	GO_BiologicalProcess-EBI-UniProt-GOA-ACAP-ARAP_27.05.2021_00h00	0.012665	0.01616	[4, 5, 6, 7, 8]	Group098	4.72441	6	[BCLAF1, PML, RIPK1, RPS3, SFPQ, SIRT1]
GO:0043124	negative regulation of I-kappaB kinase/NF-kappaB signaling	GO_BiologicalProcess-EBI-UniProt-GOA-ACAP-ARAP_27.05.2021_00h00	0.00543327	0.00792918	[5, 6, 7, 8]	Group098	8.51064	4	[ESR1, HDAC1, RIPK1, SIRT1]
GO:0010952	positive regulation of peptidase activity	GO_BiologicalProcess-EBI-UniProt-GOA-ACAP-ARAP_27.05.2021_00h00	0.00169223	0.00293782	[6, 7, 8, 9]	Group098	4.62963	10	[ANP32B, APP, DDX3X, FN1, LYN, PML, RIPK1, RPS3, SIRT1, SNCA]
GO:0030225	macrophage differentiation	GO_BiologicalProcess-EBI-UniProt-GOA-ACAP-ARAP_27.05.2021_00h00	0.0395704	0.0430754	[6, 7, 8, 9, 10]	Group098	6	3	[APP, RIPK1, SIRT1]
GO:0050792	regulation of viral process	GO_BiologicalProcess-EBI-UniProt-GOA-ACAP-ARAP_27.05.2021_00h00	0.000846642	0.00168247	[2, 3]	Group099	5.07614	10	[ADARB1, DDX3X, HEXIM1, LARP1, LARP7, PML, POLR2E, RSF1, SUPT5H, TOP2A]
GO:0031369	translation initiation factor binding	GO_MolecularFunction-EBI-UniProt-GOA-ACAP-ARAP_27.05.2021_00h00	0.00226284	0.00370789	[3]	Group099	10.8108	4	[DDX3X, EIF2S2, EIF3C, LARP1]
GO:0048524	positive regulation of viral process	GO_BiologicalProcess-EBI-UniProt-GOA-ACAP-ARAP_27.05.2021_00h00	0.000667529	0.00136129	[2, 3, 4]	Group099	7.2165	7	[ADARB1, DDX3X, LARP1, POLR2E, RSF1, SUPT5H, TOP2A]
GO:0043024	ribosomal small subunit binding	GO_MolecularFunction-EBI-UniProt-GOA-ACAP-ARAP_27.05.2021_00h00	0.00234278	0.00382545	[4]	Group099	16.6667	3	[DDX3X, EIF4B, LARP1]
GO:0045069	regulation of viral genome replication	GO_BiologicalProcess-EBI-UniProt-GOA-ACAP-ARAP_27.05.2021_00h00	0.0396865	0.0431014	[3, 4, 5]	Group099	4.70588	4	[ADARB1, DDX3X, LARP1, TOP2A]
GO:0097617	annealing activity	GO_MolecularFunction-EBI-UniProt-GOA-ACAP-ARAP_27.05.2021_00h00	0.00164405	0.00287555	[4]	Group099	18.75	3	[DDX3X, EIF4B, FXR1]
GO:0045070	positive regulation of viral genome replication	GO_BiologicalProcess-EBI-UniProt-GOA-ACAP-ARAP_27.05.2021_00h00	0.00101987	0.0019681	[3, 4, 5, 6]	Group099	13.3333	4	[ADARB1, DDX3X, LARP1, TOP2A]
GO:0003725	double-stranded RNA binding	GO_MolecularFunction-EBI-UniProt-GOA-ACAP-ARAP_27.05.2021_00h00	0.000516125	0.0011006	[5]	Group099	8.95522	6	[ADARB1, DDX21, DDX3X, EIF4B, FXR1, LSM14A]
GO:0033592	RNA strand annealing activity	GO_MolecularFunction-EBI-UniProt-GOA-ACAP-ARAP_27.05.2021_00h00	0.000113648	0.000310371	[5, 6]	Group099	42.8571	3	[DDX3X, EIF4B, FXR1]
GO:0048027	mRNA 5'-UTR binding	GO_MolecularFunction-EBI-UniProt-GOA-ACAP-ARAP_27.05.2021_00h00	6.65774e-05	0.000198036	[6]	Group099	17.2414	5	[DDX3X, LARP1, NCL, RPL5, RSL1D1]
GO:0006446	regulation of translational initiation	GO_BiologicalProcess-EBI-UniProt-GOA-ACAP-ARAP_27.05.2021_00h00	0.000277879	0.0006554	[4, 6, 7, 8, 9]	Group099	8.33333	7	[DDX3X, EIF2S1, EIF3H, EIF4B, EIF5B, LARP1, NPM1]
GO:0003684	damaged DNA binding	GO_MolecularFunction-EBI-UniProt-GOA-ACAP-ARAP_27.05.2021_00h00	0.0290814	0.0328838	[5]	Group100	5.19481	4	[MSH6, RPS3, XRCC5, XRCC6]
GO:0033044	regulation of chromosome organization	GO_BiologicalProcess-EBI-UniProt-GOA-ACAP-ARAP_27.05.2021_00h00	0.000359513	0.000807176	[5, 6]	Group100	4.40252	14	[AKAP8, DKC1, HNRNPA2B1, HNRNPC, KMT2A, MCM2, NAF1, PML, SFPQ, SIRT1, SLX4, SRC, TOP2A, XRCC5]
GO:0051052	regulation of DNA metabolic process	GO_BiologicalProcess-EBI-UniProt-GOA-ACAP-ARAP_27.05.2021_00h00	1.33623e-05	4.76352e-05	[4, 5, 6, 7]	Group100	4.70297	19	[DKC1, FUS, HNRNPA2B1, HNRNPC, HSP90AA1, KMT2A, MSH6, NAF1, NPM1, PML, POLR2E, RPS3, SIRT1, SLX4, SRC, SUB1, SUPT6H, WDR48, XRCC5]
GO:0032204	regulation of telomere maintenance	GO_BiologicalProcess-EBI-UniProt-GOA-ACAP-ARAP_27.05.2021_00h00	5.0735e-05	0.000157955	[3, 5, 6, 7, 8]	Group100	9.1954	8	[DKC1, HNRNPA2B1, HNRNPC, NAF1, PML, SLX4, SRC, XRCC5]
GO:0051053	negative regulation of DNA metabolic process	GO_BiologicalProcess-EBI-UniProt-GOA-ACAP-ARAP_27.05.2021_00h00	0.000808551	0.00161365	[4, 5, 6, 7, 8]	Group100	5.55556	9	[HNRNPC, KMT2A, MSH6, POLR2E, RPS3, SLX4, SRC, SUB1, XRCC5]
GO:2001251	negative regulation of chromosome organization	GO_BiologicalProcess-EBI-UniProt-GOA-ACAP-ARAP_27.05.2021_00h00	0.0157737	0.0194876	[5, 6, 7]	Group100	5.15464	5	[HNRNPC, MCM2, SLX4, SRC, TOP2A]
GO:0032205	negative regulation of telomere maintenance	GO_BiologicalProcess-EBI-UniProt-GOA-ACAP-ARAP_27.05.2021_00h00	0.0194151	0.0232483	[4, 5, 6, 7, 8, 9]	Group100	7.89474	3	[HNRNPC, SLX4, SRC]
GO:1904356	regulation of telomere maintenance via telomere lengthening	GO_BiologicalProcess-EBI-UniProt-GOA-ACAP-ARAP_27.05.2021_00h00	6.63394e-05	0.000198593	[4, 6, 7, 8, 9]	Group100	10.4478	7	[DKC1, HNRNPA2B1, HNRNPC, NAF1, SLX4, SRC, XRCC5]
GO:0010833	telomere maintenance via telomere lengthening	GO_BiologicalProcess-EBI-UniProt-GOA-ACAP-ARAP_27.05.2021_00h00	1.23972e-05	4.55864e-05	[6, 7, 8]	Group100	9.57447	9	[DKC1, HNRNPA2B1, HNRNPC, HSP90AA1, NAF1, SLX4, SRC, TNKS1BP1, XRCC5]
GO:0032210	regulation of telomere maintenance via telomerase	GO_BiologicalProcess-EBI-UniProt-GOA-ACAP-ARAP_27.05.2021_00h00	0.00209285	0.00346582	[5, 6, 7, 8, 9, 10]	Group100	8.33333	5	[DKC1, HNRNPC, NAF1, SRC, XRCC5]
GO:1904357	negative regulation of telomere maintenance via telomere lengthening	GO_BiologicalProcess-EBI-UniProt-GOA-ACAP-ARAP_27.05.2021_00h00	0.00928544	0.0123894	[5, 6, 7, 8, 9, 10]	Group100	10.3448	3	[HNRNPC, SLX4, SRC]
GO:0043024	ribosomal small subunit binding	GO_MolecularFunction-EBI-UniProt-GOA-ACAP-ARAP_27.05.2021_00h00	0.00234278	0.00382545	[4]	Group101	16.6667	3	[DDX3X, EIF4B, LARP1]
GO:0010494	cytoplasmic stress granule	GO_CellularComponent-EBI-UniProt-GOA-ACAP-ARAP_27.05.2021_00h00	0.000189593	0.000483824	[4, 5, 7]	Group101	8.86076	7	[CIRBP, DDX3X, EIF2S1, LARP1, LSM14A, NXF1, YBX1]
GO:0015935	small ribosomal subunit	GO_CellularComponent-EBI-UniProt-GOA-ACAP-ARAP_27.05.2021_00h00	0.00760634	0.0104784	[4, 7]	Group101	6.17284	5	[DDX3X, EIF2S1, NPM1, RPS18, RPS3]
GO:0006413	translational initiation	GO_BiologicalProcess-EBI-UniProt-GOA-ACAP-ARAP_27.05.2021_00h00	2.17702e-08	1.66667e-07	[3, 6, 7, 8]	Group101	8.09524	17	[DDX3X, EIF2S1, EIF2S2, EIF3C, EIF3H, EIF3J, EIF4B, EIF5B, LARP1, NPM1, RPL13, RPL5, RPL6, RPLP0, RPLP1, RPS18, RPS3]
GO:0006417	regulation of translation	GO_BiologicalProcess-EBI-UniProt-GOA-ACAP-ARAP_27.05.2021_00h00	1.745e-08	1.40503e-07	[5, 6, 7, 8]	Group101	5.46218	26	[APP, BCLAF1, CIRBP, DDX3X, EEF1B2, EEF1D, EIF2S1, EIF2S2, EIF3C, EIF3H, EIF3J, EIF4B, EIF5B, EXOSC9, FXR1, FXR2, LARP1, LSM14A, NCL, NOLC1, NPM1, RPL5, RPS3, RPS6KA3, TNKS1BP1, YBX1]
GO:0006446	regulation of translational initiation	GO_BiologicalProcess-EBI-UniProt-GOA-ACAP-ARAP_27.05.2021_00h00	0.000277879	0.0006554	[4, 6, 7, 8, 9]	Group101	8.33333	7	[DDX3X, EIF2S1, EIF3H, EIF4B, EIF5B, LARP1, NPM1]
GO:0043555	regulation of translation in response to stress	GO_BiologicalProcess-EBI-UniProt-GOA-ACAP-ARAP_27.05.2021_00h00	0.000424581	0.00092223	[4, 6, 7, 8, 9]	Group101	16.6667	4	[DDX3X, EIF2S1, NPM1, RPS6KA3]
GO:0045182	translation regulator activity	GO_BiologicalProcess-EBI-UniProt-GOA-ACAP-ARAP_27.05.2021_00h00	6.77998e-07	3.47939e-06	[6, 7, 8, 9]	Group101	8.3871	13	[CIRBP, EEF1B2, EEF1D, EIF2S1, EIF2S2, EIF3C, EIF3H, EIF3J, EIF4B, EIF5B, FXR1, FXR2, LARP1]
GO:0008135	translation factor activity, RNA binding	GO_BiologicalProcess-EBI-UniProt-GOA-ACAP-ARAP_27.05.2021_00h00	1.35157e-05	4.78171e-05	[6, 7, 8, 9, 10, 11]	Group101	9.47368	9	[EEF1B2, EEF1D, EIF2S1, EIF2S2, EIF3C, EIF3H, EIF3J, EIF4B, EIF5B]
GO:0090079	translation regulator activity, nucleic acid binding	GO_BiologicalProcess-EBI-UniProt-GOA-ACAP-ARAP_27.05.2021_00h00	1.30895e-05	4.70215e-05	[7, 8, 9, 10]	Group101	8.40336	10	[EEF1B2, EEF1D, EIF2S1, EIF2S2, EIF3C, EIF3H, EIF3J, EIF4B, EIF5B, LARP1]
GO:0003743	translation initiation factor activity	GO_BiologicalProcess-EBI-UniProt-GOA-ACAP-ARAP_27.05.2021_00h00	1.2376e-05	4.58696e-05	[4, 7, 8, 9, 10, 11, 12]	Group101	13.4615	7	[EIF2S1, EIF2S2, EIF3C, EIF3H, EIF3J, EIF4B, EIF5B]
GO:0005852	eukaryotic translation initiation factor 3 complex	GO_CellularComponent-EBI-UniProt-GOA-ACAP-ARAP_27.05.2021_00h00	0.000103348	0.000289004	[2, 3, 4]	Group102	23.5294	4	[DDX3X, EIF3C, EIF3H, EIF3J]
GO:0031369	translation initiation factor binding	GO_MolecularFunction-EBI-UniProt-GOA-ACAP-ARAP_27.05.2021_00h00	0.00226284	0.00370789	[3]	Group102	10.8108	4	[DDX3X, EIF2S2, EIF3C, LARP1]
GO:0043024	ribosomal small subunit binding	GO_MolecularFunction-EBI-UniProt-GOA-ACAP-ARAP_27.05.2021_00h00	0.00234278	0.00382545	[4]	Group102	16.6667	3	[DDX3X, EIF4B, LARP1]
GO:0045069	regulation of viral genome replication	GO_BiologicalProcess-EBI-UniProt-GOA-ACAP-ARAP_27.05.2021_00h00	0.0396865	0.0431014	[3, 4, 5]	Group102	4.70588	4	[ADARB1, DDX3X, LARP1, TOP2A]
GO:0045070	positive regulation of viral genome replication	GO_BiologicalProcess-EBI-UniProt-GOA-ACAP-ARAP_27.05.2021_00h00	0.00101987	0.0019681	[3, 4, 5, 6]	Group102	13.3333	4	[ADARB1, DDX3X, LARP1, TOP2A]
GO:0034250	positive regulation of cellular amide metabolic process	GO_BiologicalProcess-EBI-UniProt-GOA-ACAP-ARAP_27.05.2021_00h00	0.00517549	0.00764858	[4, 5, 6]	Group102	4.57143	8	[CIRBP, DDX3X, EIF3C, FXR1, FXR2, LARP1, NPM1, RPL5]
GO:0048027	mRNA 5'-UTR binding	GO_MolecularFunction-EBI-UniProt-GOA-ACAP-ARAP_27.05.2021_00h00	6.65774e-05	0.000198036	[6]	Group102	17.2414	5	[DDX3X, LARP1, NCL, RPL5, RSL1D1]
GO:0002183	cytoplasmic translational initiation	GO_BiologicalProcess-EBI-UniProt-GOA-ACAP-ARAP_27.05.2021_00h00	0.00019388	0.000484182	[4, 7, 8, 9]	Group102	13.8889	5	[EIF2S2, EIF3C, EIF3H, EIF3J, EIF4B]
GO:0045727	positive regulation of translation	GO_BiologicalProcess-EBI-UniProt-GOA-ACAP-ARAP_27.05.2021_00h00	0.00130572	0.00235434	[5, 6, 7, 8, 9]	Group102	5.71429	8	[CIRBP, DDX3X, EIF3C, FXR1, FXR2, LARP1, NPM1, RPL5]
GO:0001732	formation of cytoplasmic translation initiation complex	GO_BiologicalProcess-EBI-UniProt-GOA-ACAP-ARAP_27.05.2021_00h00	0.000103348	0.000289004	[5, 6, 7, 8, 9, 10]	Group102	23.5294	4	[EIF2S2, EIF3C, EIF3H, EIF3J]
GO:0090079	translation regulator activity, nucleic acid binding	GO_BiologicalProcess-EBI-UniProt-GOA-ACAP-ARAP_27.05.2021_00h00	1.30895e-05	4.70215e-05	[7, 8, 9, 10]	Group102	8.40336	10	[EEF1B2, EEF1D, EIF2S1, EIF2S2, EIF3C, EIF3H, EIF3J, EIF4B, EIF5B, LARP1]
GO:0035770	ribonucleoprotein granule	GO_CellularComponent-EBI-UniProt-GOA-ACAP-ARAP_27.05.2021_00h00	0.000184341	0.000473008	[3, 5]	Group103	4.96183	13	[CIRBP, DDX3X, EIF2S1, FXR1, FXR2, HNRNPL, LARP1, LSM14A, NCL, NXF1, RPL6, RPLP0, YBX1]
GO:0036464	cytoplasmic ribonucleoprotein granule	GO_CellularComponent-EBI-UniProt-GOA-ACAP-ARAP_27.05.2021_00h00	0.000406728	0.00088758	[3, 4, 6]	Group103	4.83871	12	[CIRBP, DDX3X, EIF2S1, FXR1, FXR2, LARP1, LSM14A, NCL, NXF1, RPL6, RPLP0, YBX1]
GO:0034249	negative regulation of cellular amide metabolic process	GO_BiologicalProcess-EBI-UniProt-GOA-ACAP-ARAP_27.05.2021_00h00	0.000153645	0.000407683	[4, 5, 6]	Group103	5.38117	12	[CIRBP, DDX3X, EIF2S1, EXOSC9, FXR1, FXR2, LARP1, LSM14A, NCL, RPS3, TNKS1BP1, YBX1]
GO:0010494	cytoplasmic stress granule	GO_CellularComponent-EBI-UniProt-GOA-ACAP-ARAP_27.05.2021_00h00	0.000189593	0.000483824	[4, 5, 7]	Group103	8.86076	7	[CIRBP, DDX3X, EIF2S1, LARP1, LSM14A, NXF1, YBX1]
GO:0015935	small ribosomal subunit	GO_CellularComponent-EBI-UniProt-GOA-ACAP-ARAP_27.05.2021_00h00	0.00760634	0.0104784	[4, 7]	Group103	6.17284	5	[DDX3X, EIF2S1, NPM1, RPS18, RPS3]
GO:0022627	cytosolic small ribosomal subunit	GO_CellularComponent-EBI-UniProt-GOA-ACAP-ARAP_27.05.2021_00h00	0.00777769	0.0106204	[4, 5, 6, 7, 8]	Group103	7.69231	4	[DDX3X, EIF2S1, RPS18, RPS3]
GO:0034063	stress granule assembly	GO_BiologicalProcess-EBI-UniProt-GOA-ACAP-ARAP_27.05.2021_00h00	0.000583351	0.00121618	[6]	Group103	15.3846	4	[CIRBP, DDX3X, EIF2S1, LSM14A]
GO:0006446	regulation of translational initiation	GO_BiologicalProcess-EBI-UniProt-GOA-ACAP-ARAP_27.05.2021_00h00	0.000277879	0.0006554	[4, 6, 7, 8, 9]	Group103	8.33333	7	[DDX3X, EIF2S1, EIF3H, EIF4B, EIF5B, LARP1, NPM1]
GO:0043555	regulation of translation in response to stress	GO_BiologicalProcess-EBI-UniProt-GOA-ACAP-ARAP_27.05.2021_00h00	0.000424581	0.00092223	[4, 6, 7, 8, 9]	Group103	16.6667	4	[DDX3X, EIF2S1, NPM1, RPS6KA3]
GO:0017148	negative regulation of translation	GO_BiologicalProcess-EBI-UniProt-GOA-ACAP-ARAP_27.05.2021_00h00	4.95039e-05	0.000155157	[5, 6, 7, 8, 9]	Group103	6.06061	12	[CIRBP, DDX3X, EIF2S1, EXOSC9, FXR1, FXR2, LARP1, LSM14A, NCL, RPS3, TNKS1BP1, YBX1]
GO:1902373	negative regulation of mRNA catabolic process	GO_BiologicalProcess-EBI-UniProt-GOA-ACAP-ARAP_27.05.2021_00h00	0.000438058	0.000947097	[5, 6, 7, 8, 9, 10]	Group103	9.23077	6	[CIRBP, HNRNPC, LARP1, RBM10, THRAP3, YBX1]
GO:0048255	mRNA stabilization	GO_BiologicalProcess-EBI-UniProt-GOA-ACAP-ARAP_27.05.2021_00h00	0.000192843	0.000484181	[5, 6, 7, 8, 9, 10, 11]	Group103	10.7143	6	[CIRBP, HNRNPC, LARP1, RBM10, THRAP3, YBX1]
GO:0031491	nucleosome binding	GO_MolecularFunction-EBI-UniProt-GOA-ACAP-ARAP_27.05.2021_00h00	1.54971e-05	5.44145e-05	[3]	Group104	10.8108	8	[CHD4, HDAC1, HDAC2, HNRNPC, SMARCC2, SSRP1, SUPT16H, SUPT6H]
GO:0031490	chromatin DNA binding	GO_MolecularFunction-EBI-UniProt-GOA-ACAP-ARAP_27.05.2021_00h00	0.023078	0.0269436	[3, 5]	Group104	4.6729	5	[CHD4, HDAC1, HDAC2, HNRNPC, SMARCC2]
GO:0031492	nucleosomal DNA binding	GO_MolecularFunction-EBI-UniProt-GOA-ACAP-ARAP_27.05.2021_00h00	0.000454217	0.000977508	[4, 6]	Group104	11.6279	5	[CHD4, HDAC1, HDAC2, HNRNPC, SMARCC2]
GO:0070603	SWI/SNF superfamily-type complex	GO_CellularComponent-EBI-UniProt-GOA-ACAP-ARAP_27.05.2021_00h00	0.00169887	0.00293842	[3, 7]	Group104	7.14286	6	[CHD4, CSNK2A1, HDAC1, HDAC2, RSF1, SMARCC2]
GO:0016581	NuRD complex	GO_CellularComponent-EBI-UniProt-GOA-ACAP-ARAP_27.05.2021_00h00	0.000299307	0.000691962	[3, 4, 5, 8, 9]	Group104	18.1818	4	[CHD4, CSNK2A1, HDAC1, HDAC2]
GO:0000118	histone deacetylase complex	GO_CellularComponent-EBI-UniProt-GOA-ACAP-ARAP_27.05.2021_00h00	0.00973239	0.012912	[3, 7, 8]	Group104	5.81395	5	[CHD4, CSNK2A1, HDAC1, HDAC2, SUDS3]
GO:0006333	chromatin assembly or disassembly	GO_BiologicalProcess-EBI-UniProt-GOA-ACAP-ARAP_27.05.2021_00h00	0.000204734	0.000505878	[5, 7]	Group104	5.21739	12	[ANP32B, HDAC1, HIRIP3, HMGA1, MCM2, NPM1, RSF1, SIRT1, SMARCC2, SUPT16H, TSPYL1, TSPYL2]
GO:0006338	chromatin remodeling	GO_BiologicalProcess-EBI-UniProt-GOA-ACAP-ARAP_27.05.2021_00h00	0.00284698	0.00456886	[5, 7]	Group104	4.31034	10	[CHD4, ESR1, HDAC1, HDAC2, HMGA1, HNRNPC, NPM1, RSF1, SIRT1, SMARCC2]
GO:0008023	transcription elongation factor complex	GO_CellularComponent-EBI-UniProt-GOA-ACAP-ARAP_27.05.2021_00h00	0.000338559	0.000771254	[3, 7, 8]	Group104	9.67742	6	[LEO1, SSRP1, SUPT16H, SUPT5H, SUPT6H, ZC3H8]
GO:0051059	NF-kappaB binding	GO_MolecularFunction-EBI-UniProt-GOA-ACAP-ARAP_27.05.2021_00h00	0.000108796	0.000300636	[6]	Group104	15.625	5	[AKAP8, HDAC1, HDAC2, MTDH, NPM1]
GO:0090545	CHD-type complex	GO_CellularComponent-EBI-UniProt-GOA-ACAP-ARAP_27.05.2021_00h00	0.000299307	0.000691962	[4, 8]	Group104	18.1818	4	[CHD4, CSNK2A1, HDAC1, HDAC2]
GO:0043044	ATP-dependent chromatin remodeling	GO_BiologicalProcess-EBI-UniProt-GOA-ACAP-ARAP_27.05.2021_00h00	0.00132883	0.00238678	[6, 8]	Group104	6.42202	7	[CHD4, HDAC1, HDAC2, HNRNPC, NPM1, RSF1, SMARCC2]
GO:0031648	protein destabilization	GO_BiologicalProcess-EBI-UniProt-GOA-ACAP-ARAP_27.05.2021_00h00	0.0356863	0.0393984	[4]	Group105	6.25	3	[SIRT1, SNCA, SRC]
GO:0043274	phospholipase binding	GO_MolecularFunction-EBI-UniProt-GOA-ACAP-ARAP_27.05.2021_00h00	0.00422897	0.00641211	[4]	Group105	13.6364	3	[PRKCZ, SNCA, SRC]
GO:0030307	positive regulation of cell growth	GO_BiologicalProcess-EBI-UniProt-GOA-ACAP-ARAP_27.05.2021_00h00	0.0161773	0.0199335	[3, 4, 5, 6]	Group105	4.04624	7	[CSNK2A1, DDX3X, EXOSC9, FN1, HDGFL2, NRP1, RPS6KA3]
GO:0031333	negative regulation of protein-containing complex assembly	GO_BiologicalProcess-EBI-UniProt-GOA-ACAP-ARAP_27.05.2021_00h00	0.00193843	0.00327988	[4, 5, 6, 7]	Group105	5.36913	8	[DDX3X, FHOD3, NOP53, PRKCZ, SNCA, SPTBN1, SRC, TMOD3]
GO:0043555	regulation of translation in response to stress	GO_BiologicalProcess-EBI-UniProt-GOA-ACAP-ARAP_27.05.2021_00h00	0.000424581	0.00092223	[4, 6, 7, 8, 9]	Group105	16.6667	4	[DDX3X, EIF2S1, NPM1, RPS6KA3]
GO:0048008	platelet-derived growth factor receptor signaling pathway	GO_BiologicalProcess-EBI-UniProt-GOA-ACAP-ARAP_27.05.2021_00h00	0.0120495	0.0155017	[6, 7, 8]	Group105	6.77966	4	[BCR, NRP1, SNCA, SRC]
GO:0097153	cysteine-type endopeptidase activity involved in apoptotic process	GO_BiologicalProcess-EBI-UniProt-GOA-ACAP-ARAP_27.05.2021_00h00	0.00407061	0.00621233	[5, 8, 9]	Group105	4.09836	10	[ANP32B, CSNK2A1, DDX3X, PML, RIPK1, RPS3, RPS6KA3, SIRT1, SNCA, SRC]
GO:0031952	regulation of protein autophosphorylation	GO_BiologicalProcess-EBI-UniProt-GOA-ACAP-ARAP_27.05.2021_00h00	0.0376025	0.0412215	[7, 8, 9]	Group105	6.12245	3	[DDX3X, SRC, TNKS1BP1]
GO:0043281	regulation of cysteine-type endopeptidase activity involved in apoptotic process	GO_BiologicalProcess-EBI-UniProt-GOA-ACAP-ARAP_27.05.2021_00h00	0.00341541	0.00531665	[6, 8, 9, 10]	Group105	4.20168	10	[ANP32B, CSNK2A1, DDX3X, PML, RIPK1, RPS3, RPS6KA3, SIRT1, SNCA, SRC]
GO:0031954	positive regulation of protein autophosphorylation	GO_BiologicalProcess-EBI-UniProt-GOA-ACAP-ARAP_27.05.2021_00h00	0.00759913	0.0104994	[7, 8, 9, 10]	Group105	11.1111	3	[DDX3X, SRC, TNKS1BP1]
GO:0043154	negative regulation of cysteine-type endopeptidase activity involved in apoptotic process	GO_BiologicalProcess-EBI-UniProt-GOA-ACAP-ARAP_27.05.2021_00h00	0.012235	0.0156541	[6, 7, 8, 9, 10, 11, 12]	Group105	5.49451	5	[CSNK2A1, DDX3X, RPS6KA3, SNCA, SRC]
GO:2000117	negative regulation of cysteine-type endopeptidase activity	GO_BiologicalProcess-EBI-UniProt-GOA-ACAP-ARAP_27.05.2021_00h00	0.019198	0.0230475	[8, 9, 10, 11]	Group105	4.90196	5	[CSNK2A1, DDX3X, RPS6KA3, SNCA, SRC]
GO:0002039	p53 binding	GO_MolecularFunction-EBI-UniProt-GOA-ACAP-ARAP_27.05.2021_00h00	0.0203774	0.0242762	[3]	Group106	5.7971	4	[HDAC1, HIF1A, NOP53, SIRT1]
GO:0032602	chemokine production	GO_BiologicalProcess-EBI-UniProt-GOA-ACAP-ARAP_27.05.2021_00h00	0.0170901	0.0209477	[3, 6]	Group106	5.05051	5	[APP, DDX3X, HDAC1, HIF1A, SNAI2]
GO:0045913	positive regulation of carbohydrate metabolic process	GO_BiologicalProcess-EBI-UniProt-GOA-ACAP-ARAP_27.05.2021_00h00	0.00841343	0.0113886	[3, 4, 5, 6]	Group106	6.0241	5	[APP, HIF1A, SIRT1, SNCA, SRC]
GO:0097193	intrinsic apoptotic signaling pathway	GO_BiologicalProcess-EBI-UniProt-GOA-ACAP-ARAP_27.05.2021_00h00	0.00198888	0.00332906	[4, 5, 6]	Group106	4.02685	12	[BCLAF1, CHEK2, DDX3X, HDAC1, HIF1A, MSH6, PML, RPS3, SFPQ, SIRT1, SNAI2, SRC]
GO:0032642	regulation of chemokine production	GO_BiologicalProcess-EBI-UniProt-GOA-ACAP-ARAP_27.05.2021_00h00	0.0170901	0.0209477	[4, 5, 6, 7]	Group106	5.05051	5	[APP, DDX3X, HDAC1, HIF1A, SNAI2]
GO:2000273	positive regulation of signaling receptor activity	GO_BiologicalProcess-EBI-UniProt-GOA-ACAP-ARAP_27.05.2021_00h00	0.00585812	0.00841767	[4, 5, 6, 7]	Group106	8.33333	4	[HDAC1, HDAC2, HIF1A, NRP1]
GO:0032722	positive regulation of chemokine production	GO_BiologicalProcess-EBI-UniProt-GOA-ACAP-ARAP_27.05.2021_00h00	0.0267293	0.0303712	[4, 5, 6, 7, 8]	Group106	5.33333	4	[APP, DDX3X, HDAC1, HIF1A]
GO:0008088	axo-dendritic transport	GO_BiologicalProcess-EBI-UniProt-GOA-ACAP-ARAP_27.05.2021_00h00	0.0368547	0.0404968	[6, 7]	Group106	4.81928	4	[APP, ARMCX3, HIF1A, SFPQ]
GO:1901224	positive regulation of NIK/NF-kappaB signaling	GO_BiologicalProcess-EBI-UniProt-GOA-ACAP-ARAP_27.05.2021_00h00	0.0213636	0.0252577	[5, 6, 7, 8]	Group106	5.71429	4	[APP, DDX3X, PDCD4, RPS3]
GO:2001242	regulation of intrinsic apoptotic signaling pathway	GO_BiologicalProcess-EBI-UniProt-GOA-ACAP-ARAP_27.05.2021_00h00	0.00113656	0.00213161	[5, 6, 7, 8]	Group106	5.29412	9	[BCLAF1, DDX3X, HDAC1, HIF1A, RPS3, SFPQ, SIRT1, SNAI2, SRC]
GO:0014032	neural crest cell development	GO_BiologicalProcess-EBI-UniProt-GOA-ACAP-ARAP_27.05.2021_00h00	0.0411477	0.0444814	[5, 6, 7, 8, 9]	Group106	4.65116	4	[HIF1A, NOLC1, NRP1, SNAI2]
GO:2001243	negative regulation of intrinsic apoptotic signaling pathway	GO_BiologicalProcess-EBI-UniProt-GOA-ACAP-ARAP_27.05.2021_00h00	0.00593085	0.00849603	[5, 6, 7, 8, 9]	Group106	5.55556	6	[DDX3X, HDAC1, HIF1A, SIRT1, SNAI2, SRC]
GO:0070888	E-box binding	GO_MolecularFunction-EBI-UniProt-GOA-ACAP-ARAP_27.05.2021_00h00	0.00726388	0.0100959	[8, 10]	Group106	7.84314	4	[BHLHE40, HDAC1, HIF1A, SNAI2]
GO:0010212	response to ionizing radiation	GO_BiologicalProcess-EBI-UniProt-GOA-ACAP-ARAP_27.05.2021_00h00	0.00377293	0.00581504	[4]	Group107	4.81928	8	[CHEK2, EEF1D, PML, SIRT1, TNKS1BP1, XRCC4, XRCC5, XRCC6]
GO:0098687	chromosomal region	GO_CellularComponent-EBI-UniProt-GOA-ACAP-ARAP_27.05.2021_00h00	0.000192004	0.000484679	[2, 6]	Group107	4.27807	16	[APC, CHEK2, CLASP2, DPY30, HNRNPA2B1, MCM2, MCM3, NUP98, PML, SEPTIN2, SLX4, SSB, THOC5, TOP2A, XRCC5, XRCC6]
GO:0000781	chromosome, telomeric region	GO_CellularComponent-EBI-UniProt-GOA-ACAP-ARAP_27.05.2021_00h00	8.12392e-05	0.00023419	[3, 7]	Group107	6.21469	11	[CHEK2, DPY30, HNRNPA2B1, MCM2, MCM3, PML, SLX4, SSB, THOC5, XRCC5, XRCC6]
GO:0010332	response to gamma radiation	GO_BiologicalProcess-EBI-UniProt-GOA-ACAP-ARAP_27.05.2021_00h00	0.0120495	0.0155017	[5]	Group107	6.77966	4	[CHEK2, PML, XRCC5, XRCC6]
GO:0032204	regulation of telomere maintenance	GO_BiologicalProcess-EBI-UniProt-GOA-ACAP-ARAP_27.05.2021_00h00	5.0735e-05	0.000157955	[3, 5, 6, 7, 8]	Group107	9.1954	8	[DKC1, HNRNPA2B1, HNRNPC, NAF1, PML, SLX4, SRC, XRCC5]
GO:0000723	telomere maintenance	GO_BiologicalProcess-EBI-UniProt-GOA-ACAP-ARAP_27.05.2021_00h00	0.000109413	0.000300563	[5, 6, 7]	Group107	6.01093	11	[DKC1, HNRNPA2B1, HNRNPC, HSP90AA1, NAF1, PML, SLX4, SRC, TNKS1BP1, XRCC5, XRCC6]
GO:0032200	telomere organization	GO_BiologicalProcess-EBI-UniProt-GOA-ACAP-ARAP_27.05.2021_00h00	0.000209075	0.000513884	[6]	Group107	5.58376	11	[DKC1, HNRNPA2B1, HNRNPC, HSP90AA1, NAF1, PML, SLX4, SRC, TNKS1BP1, XRCC5, XRCC6]
GO:0032206	positive regulation of telomere maintenance	GO_BiologicalProcess-EBI-UniProt-GOA-ACAP-ARAP_27.05.2021_00h00	0.000192843	0.000484181	[4, 5, 6, 7, 8, 9]	Group107	10.7143	6	[DKC1, HNRNPA2B1, NAF1, PML, SLX4, XRCC5]
GO:0071480	cellular response to gamma radiation	GO_BiologicalProcess-EBI-UniProt-GOA-ACAP-ARAP_27.05.2021_00h00	0.0132662	0.016835	[6, 7]	Group107	9.09091	3	[CHEK2, XRCC5, XRCC6]
GO:0006302	double-strand break repair	GO_BiologicalProcess-EBI-UniProt-GOA-ACAP-ARAP_27.05.2021_00h00	0.000538867	0.00113869	[6, 7, 8]	Group107	4.43686	13	[CHEK2, FUS, MCM2, MCM3, MDC1, PML, RNF2, SLX4, TNKS1BP1, WDR48, XRCC4, XRCC5, XRCC6]
GO:0032392	DNA geometric change	GO_BiologicalProcess-EBI-UniProt-GOA-ACAP-ARAP_27.05.2021_00h00	9.2389e-05	0.000261489	[7]	Group107	7.43802	9	[CHD4, DDX3X, HMGA1, HNRNPA2B1, MCM2, MCM3, TOP2A, XRCC5, XRCC6]
GO:0032508	DNA duplex unwinding	GO_BiologicalProcess-EBI-UniProt-GOA-ACAP-ARAP_27.05.2021_00h00	0.000378722	0.000842205	[8]	Group107	6.89655	8	[CHD4, DDX3X, HMGA1, MCM2, MCM3, TOP2A, XRCC5, XRCC6]
GO:0003678	DNA helicase activity	GO_BiologicalProcess-EBI-UniProt-GOA-ACAP-ARAP_27.05.2021_00h00	0.00215456	0.00354289	[9]	Group107	6.81818	6	[CHD4, DDX3X, MCM2, MCM3, XRCC5, XRCC6]
GO:0010629	negative regulation of gene expression	GO_BiologicalProcess-EBI-UniProt-GOA-ACAP-ARAP_27.05.2021_00h00	9.77531e-11	1.14127e-09	[4, 5, 6]	Group108	4.0412	51	[AKAP8, ALKBH5, ANP32A, APP, ATP2B1, BCLAF1, CIRBP, DDX17, DDX3X, DPY30, EIF2S1, ESR1, EXOSC9, FN1, FXR1, FXR2, HDAC1, HDAC2, HEXIM1, HIF1A, HMGA1, HNRNPA2B1, HNRNPC, LARP1, LSM14A, NCL, NPM1, NUP98, PDCD4, PML, POLR2E, PSMA3, RBM10, RIPK1, RPL13, RPL5, RPL6, RPLP0, RPLP1, RPS18, RPS3, SERBP1, SIRT1, SND1, SRRT, SRSF10, SSB, THRAP3, TNKS1BP1, XRN2, YBX1]
GO:0016458	gene silencing	GO_BiologicalProcess-EBI-UniProt-GOA-ACAP-ARAP_27.05.2021_00h00	3.17118e-05	0.000105782	[2, 5, 6, 7]	Group108	5.24476	15	[DDX17, DDX3X, DPY30, ESR1, FXR1, HDAC2, HEXIM1, HMGA1, HNRNPA2B1, NUP98, POLR2E, RIPK1, SIRT1, SND1, SRRT]
GO:0060968	regulation of gene silencing	GO_BiologicalProcess-EBI-UniProt-GOA-ACAP-ARAP_27.05.2021_00h00	0.0228241	0.026714	[3, 4, 5, 6, 7, 8]	Group108	4.13793	6	[ESR1, FXR1, HMGA1, NUP98, POLR2E, RIPK1]
GO:0016441	posttranscriptional gene silencing	GO_BiologicalProcess-EBI-UniProt-GOA-ACAP-ARAP_27.05.2021_00h00	0.00128431	0.00233375	[3, 6, 7, 8]	Group108	5.20231	9	[DDX3X, ESR1, FXR1, HEXIM1, HNRNPA2B1, NUP98, POLR2E, RIPK1, SRRT]
GO:0031047	gene silencing by RNA	GO_BiologicalProcess-EBI-UniProt-GOA-ACAP-ARAP_27.05.2021_00h00	0.000209075	0.000513884	[3, 6, 7, 8]	Group108	5.58376	11	[DDX17, DDX3X, ESR1, FXR1, HEXIM1, HNRNPA2B1, NUP98, POLR2E, RIPK1, SND1, SRRT]
GO:0043124	negative regulation of I-kappaB kinase/NF-kappaB signaling	GO_BiologicalProcess-EBI-UniProt-GOA-ACAP-ARAP_27.05.2021_00h00	0.00543327	0.00792918	[5, 6, 7, 8]	Group108	8.51064	4	[ESR1, HDAC1, RIPK1, SIRT1]
GO:0060147	regulation of posttranscriptional gene silencing	GO_BiologicalProcess-EBI-UniProt-GOA-ACAP-ARAP_27.05.2021_00h00	0.0410793	0.0445105	[4, 5, 6, 7, 8, 9]	Group108	4	5	[ESR1, FXR1, NUP98, POLR2E, RIPK1]
GO:0031050	dsRNA processing	GO_BiologicalProcess-EBI-UniProt-GOA-ACAP-ARAP_27.05.2021_00h00	0.00153704	0.00269849	[6, 7, 8]	Group108	8.92857	5	[DDX3X, ESR1, HNRNPA2B1, RIPK1, SRRT]
GO:0035194	post-transcriptional gene silencing by RNA	GO_BiologicalProcess-EBI-UniProt-GOA-ACAP-ARAP_27.05.2021_00h00	0.00109048	0.00207859	[4, 7, 8, 9]	Group108	5.32544	9	[DDX3X, ESR1, FXR1, HEXIM1, HNRNPA2B1, NUP98, POLR2E, RIPK1, SRRT]
GO:0070918	production of small RNA involved in gene silencing by RNA	GO_BiologicalProcess-EBI-UniProt-GOA-ACAP-ARAP_27.05.2021_00h00	0.00153704	0.00269849	[4, 7, 8, 9]	Group108	8.92857	5	[DDX3X, ESR1, HNRNPA2B1, RIPK1, SRRT]
GO:0035195	gene silencing by miRNA	GO_BiologicalProcess-EBI-UniProt-GOA-ACAP-ARAP_27.05.2021_00h00	0.0029017	0.00464073	[5, 8, 9, 10]	Group108	5.03145	8	[DDX3X, ESR1, FXR1, HNRNPA2B1, NUP98, POLR2E, RIPK1, SRRT]
GO:0060964	regulation of gene silencing by miRNA	GO_BiologicalProcess-EBI-UniProt-GOA-ACAP-ARAP_27.05.2021_00h00	0.0387559	0.0422874	[5, 6, 7, 8, 9, 10, 11]	Group108	4.06504	5	[ESR1, FXR1, NUP98, POLR2E, RIPK1]
GO:0035196	production of miRNAs involved in gene silencing by miRNA	GO_BiologicalProcess-EBI-UniProt-GOA-ACAP-ARAP_27.05.2021_00h00	0.00119788	0.0022111	[5, 6, 8, 9, 10, 11]	Group108	9.43396	5	[DDX3X, ESR1, HNRNPA2B1, RIPK1, SRRT]
GO:0006342	chromatin silencing	GO_BiologicalProcess-EBI-UniProt-GOA-ACAP-ARAP_27.05.2021_00h00	0.0315526	0.0354208	[3, 6, 7, 8, 9, 10, 11, 12, 13]	Group108	5.06329	4	[DPY30, HDAC2, HMGA1, SIRT1]
GO:0031053	primary miRNA processing	GO_BiologicalProcess-EBI-UniProt-GOA-ACAP-ARAP_27.05.2021_00h00	0.00135079	0.00241693	[6, 7, 8, 9, 10, 11, 12]	Group108	20	3	[DDX3X, HNRNPA2B1, SRRT]
GO:0005849	mRNA cleavage factor complex	GO_CellularComponent-EBI-UniProt-GOA-ACAP-ARAP_27.05.2021_00h00	0.00101987	0.0019681	[3, 7]	Group109	13.3333	4	[CPSF6, CPSF7, FIP1L1, HEXIM1]
GO:0005847	mRNA cleavage and polyadenylation specificity factor complex	GO_CellularComponent-EBI-UniProt-GOA-ACAP-ARAP_27.05.2021_00h00	0.00543605	0.00790852	[4, 8]	Group109	12.5	3	[CPSF6, CPSF7, FIP1L1]
GO:0043631	RNA polyadenylation	GO_BiologicalProcess-EBI-UniProt-GOA-ACAP-ARAP_27.05.2021_00h00	2.57479e-05	8.71324e-05	[6, 7]	Group109	12.069	7	[APP, CPSF6, CPSF7, FIP1L1, HEXIM1, LEO1, SUPT5H]
GO:0090501	RNA phosphodiester bond hydrolysis	GO_BiologicalProcess-EBI-UniProt-GOA-ACAP-ARAP_27.05.2021_00h00	0.00196395	0.00331106	[6, 7]	Group109	4.8913	9	[BMS1, CPSF6, CPSF7, EXOSC9, FIP1L1, KRI1, NPM1, SND1, XRN2]
GO:0031123	RNA 3'-end processing	GO_BiologicalProcess-EBI-UniProt-GOA-ACAP-ARAP_27.05.2021_00h00	5.3161e-11	6.36569e-10	[6, 7, 8]	Group109	11.0429	18	[APP, CPSF6, CPSF7, CT45A1, DHX38, DKC1, EXOSC9, FIP1L1, HEXIM1, LARP7, LEO1, RPRD2, SRRM1, SRSF11, SRSF2, SSB, SUPT5H, THOC5]
GO:0006379	mRNA cleavage	GO_BiologicalProcess-EBI-UniProt-GOA-ACAP-ARAP_27.05.2021_00h00	0.00759913	0.0104994	[7, 8]	Group109	11.1111	3	[CPSF6, CPSF7, FIP1L1]
GO:0006353	DNA-templated transcription, termination	GO_BiologicalProcess-EBI-UniProt-GOA-ACAP-ARAP_27.05.2021_00h00	0.00191648	0.00325454	[6, 7, 8, 9, 10]	Group109	6.97674	6	[CPSF7, FIP1L1, HEXIM1, POLR2E, TAF1D, XRN2]
GO:0031124	mRNA 3'-end processing	GO_BiologicalProcess-EBI-UniProt-GOA-ACAP-ARAP_27.05.2021_00h00	1.03114e-08	8.59899e-08	[7, 8, 9]	Group109	11.9266	13	[APP, CPSF6, CPSF7, DHX38, FIP1L1, HEXIM1, LEO1, RPRD2, SRRM1, SRSF11, SRSF2, SUPT5H, THOC5]
GO:0098787	mRNA cleavage involved in mRNA processing	GO_BiologicalProcess-EBI-UniProt-GOA-ACAP-ARAP_27.05.2021_00h00	0.00109277	0.00207449	[7, 8, 9]	Group109	21.4286	3	[CPSF6, CPSF7, FIP1L1]
GO:0006378	mRNA polyadenylation	GO_BiologicalProcess-EBI-UniProt-GOA-ACAP-ARAP_27.05.2021_00h00	2.29334e-05	7.93327e-05	[7, 8, 9, 10]	Group109	12.2807	7	[APP, CPSF6, CPSF7, FIP1L1, HEXIM1, LEO1, SUPT5H]
GO:0031440	regulation of mRNA 3'-end processing	GO_BiologicalProcess-EBI-UniProt-GOA-ACAP-ARAP_27.05.2021_00h00	0.00101987	0.0019681	[7, 8, 9, 10]	Group109	13.3333	4	[CPSF6, CPSF7, LEO1, SUPT5H]
GO:0006369	termination of RNA polymerase II transcription	GO_BiologicalProcess-EBI-UniProt-GOA-ACAP-ARAP_27.05.2021_00h00	0.0285435	0.0323539	[7, 8, 9, 10, 11]	Group109	6.81818	3	[CPSF7, FIP1L1, HEXIM1]
GO:0098789	pre-mRNA cleavage required for polyadenylation	GO_BiologicalProcess-EBI-UniProt-GOA-ACAP-ARAP_27.05.2021_00h00	0.000868259	0.00171812	[8, 9, 10]	Group109	23.0769	3	[CPSF6, CPSF7, FIP1L1]
GO:0032786	positive regulation of DNA-templated transcription, elongation	GO_BiologicalProcess-EBI-UniProt-GOA-ACAP-ARAP_27.05.2021_00h00	3.82699e-05	0.000123255	[7, 8, 9, 10, 11, 12]	Group109	19.2308	5	[LEO1, SUPT16H, SUPT5H, SUPT6H, THOC5]
GO:1900363	regulation of mRNA polyadenylation	GO_BiologicalProcess-EBI-UniProt-GOA-ACAP-ARAP_27.05.2021_00h00	0.00320093	0.0050331	[8, 9, 10, 11]	Group109	15	3	[CPSF6, CPSF7, SUPT5H]
GO:0035518	histone H2A monoubiquitination	GO_BiologicalProcess-EBI-UniProt-GOA-ACAP-ARAP_27.05.2021_00h00	5.50331e-06	2.31535e-05	[9, 10, 11, 12]	Group110	27.7778	5	[PCGF3, PCGF5, RING1, RNF2, RYBP]
GO:0036353	histone H2A-K119 monoubiquitination	GO_BiologicalProcess-EBI-UniProt-GOA-ACAP-ARAP_27.05.2021_00h00	0.000266699	0.000632225	[10, 11, 12, 13]	Group110	33.3333	3	[PCGF3, PCGF5, RNF2]
GO:0045023	G0 to G1 transition	GO_BiologicalProcess-EBI-UniProt-GOA-ACAP-ARAP_27.05.2021_00h00	0.00130406	0.00236044	[3, 4]	Group110	9.25926	5	[PHC1, RING1, RNF2, RYBP, YAF2]
GO:0000152	nuclear ubiquitin ligase complex	GO_CellularComponent-EBI-UniProt-GOA-ACAP-ARAP_27.05.2021_00h00	0.000623427	0.00128823	[3, 4, 5, 7]	Group110	10.8696	5	[PCGF3, PCGF5, PHC1, RING1, RNF2]
GO:0031519	PcG protein complex	GO_CellularComponent-EBI-UniProt-GOA-ACAP-ARAP_27.05.2021_00h00	2.06475e-09	1.96784e-08	[3, 7]	Group110	20.8333	10	[CSNK2A1, CSNK2B, HDAC2, PCGF3, PCGF5, PHC1, RING1, RNF2, RYBP, SIRT1]
GO:0070316	regulation of G0 to G1 transition	GO_BiologicalProcess-EBI-UniProt-GOA-ACAP-ARAP_27.05.2021_00h00	0.00109823	0.00207641	[4, 5, 6]	Group110	9.61539	5	[PHC1, RING1, RNF2, RYBP, YAF2]
GO:0070317	negative regulation of G0 to G1 transition	GO_BiologicalProcess-EBI-UniProt-GOA-ACAP-ARAP_27.05.2021_00h00	0.000623427	0.00128823	[4, 5, 6, 7]	Group110	10.8696	5	[PHC1, RING1, RNF2, RYBP, YAF2]
GO:0035102	PRC1 complex	GO_CellularComponent-EBI-UniProt-GOA-ACAP-ARAP_27.05.2021_00h00	2.87601e-06	1.24361e-05	[4, 5, 6, 8]	Group110	31.25	5	[PCGF3, PCGF5, PHC1, RING1, RNF2]
GO:0000803	sex chromosome	GO_CellularComponent-EBI-UniProt-GOA-ACAP-ARAP_27.05.2021_00h00	0.000499493	0.00107001	[6]	Group110	16	4	[PCGF3, PCGF5, RING1, RNF2]
GO:0016569	covalent chromatin modification	GO_BiologicalProcess-EBI-UniProt-GOA-ACAP-ARAP_27.05.2021_00h00	9.92058e-06	3.73622e-05	[5, 7]	Group110	4.33925	22	[AKAP8, DPY30, HDAC1, HDAC2, IWS1, JADE2, KMT2A, KMT2B, LEO1, PAX5, PCGF3, PCGF5, PHC1, RBBP5, RING1, RNF2, RYBP, SFPQ, SIRT1, SNCA, SUDS3, SUPT6H]
GO:0016570	histone modification	GO_BiologicalProcess-EBI-UniProt-GOA-ACAP-ARAP_27.05.2021_00h00	6.39159e-06	2.61831e-05	[6, 7, 8]	Group110	4.46247	22	[AKAP8, DPY30, HDAC1, HDAC2, IWS1, JADE2, KMT2A, KMT2B, LEO1, PAX5, PCGF3, PCGF5, PHC1, RBBP5, RING1, RNF2, RYBP, SFPQ, SIRT1, SNCA, SUDS3, SUPT6H]
GO:0016574	histone ubiquitination	GO_BiologicalProcess-EBI-UniProt-GOA-ACAP-ARAP_27.05.2021_00h00	7.17125e-06	2.83811e-05	[7, 8, 9, 10]	Group110	14.5833	7	[LEO1, PCGF3, PCGF5, PHC1, RING1, RNF2, RYBP]
GO:0006513	protein monoubiquitination	GO_BiologicalProcess-EBI-UniProt-GOA-ACAP-ARAP_27.05.2021_00h00	8.79925e-05	0.000250564	[9, 10]	Group110	10	7	[LEO1, PCGF3, PCGF5, RING1, RNF2, RYBP, WDR48]
GO:0010390	histone monoubiquitination	GO_BiologicalProcess-EBI-UniProt-GOA-ACAP-ARAP_27.05.2021_00h00	5.99814e-06	2.47888e-05	[8, 9, 10, 11]	Group110	19.3548	6	[LEO1, PCGF3, PCGF5, RING1, RNF2, RYBP]
GO:0033522	histone H2A ubiquitination	GO_BiologicalProcess-EBI-UniProt-GOA-ACAP-ARAP_27.05.2021_00h00	4.6391e-05	0.000147378	[8, 9, 10, 11]	Group110	18.5185	5	[PCGF3, PCGF5, RING1, RNF2, RYBP]
GO:0007569	cell aging	GO_BiologicalProcess-EBI-UniProt-GOA-ACAP-ARAP_27.05.2021_00h00	0.000336674	0.000774515	[3]	Group111	7.01754	8	[CHEK2, HMGA1, NPM1, PDCD4, PML, RSL1D1, SIRT1, YBX1]
GO:0090342	regulation of cell aging	GO_BiologicalProcess-EBI-UniProt-GOA-ACAP-ARAP_27.05.2021_00h00	0.00887568	0.0118766	[3, 4]	Group111	7.40741	4	[HMGA1, RSL1D1, SIRT1, YBX1]
GO:0010212	response to ionizing radiation	GO_BiologicalProcess-EBI-UniProt-GOA-ACAP-ARAP_27.05.2021_00h00	0.00377293	0.00581504	[4]	Group111	4.81928	8	[CHEK2, EEF1D, PML, SIRT1, TNKS1BP1, XRCC4, XRCC5, XRCC6]
GO:0032183	SUMO binding	GO_MolecularFunction-EBI-UniProt-GOA-ACAP-ARAP_27.05.2021_00h00	0.00135079	0.00241693	[4]	Group111	20	3	[PML, RNF111, SERBP1]
GO:0090398	cellular senescence	GO_BiologicalProcess-EBI-UniProt-GOA-ACAP-ARAP_27.05.2021_00h00	0.00436367	0.00657366	[4]	Group111	7.04225	5	[HMGA1, PML, RSL1D1, SIRT1, YBX1]
GO:0000792	heterochromatin	GO_CellularComponent-EBI-UniProt-GOA-ACAP-ARAP_27.05.2021_00h00	3.30243e-05	0.000109378	[3, 7]	Group111	9.7561	8	[HDAC1, HMGA1, NOP53, PML, RING1, RNF2, SIRT1, TNKS1BP1]
GO:0042770	signal transduction in response to DNA damage	GO_BiologicalProcess-EBI-UniProt-GOA-ACAP-ARAP_27.05.2021_00h00	0.00692855	0.00968752	[4, 5, 6]	Group111	4.03587	9	[CHEK2, MDC1, NOP53, NPM1, PML, SIRT1, SNAI2, THOC5, TNKS1BP1]
GO:2000772	regulation of cellular senescence	GO_BiologicalProcess-EBI-UniProt-GOA-ACAP-ARAP_27.05.2021_00h00	0.00428337	0.00647357	[4, 5, 6]	Group111	9.09091	4	[HMGA1, RSL1D1, SIRT1, YBX1]
GO:0008631	intrinsic apoptotic signaling pathway in response to oxidative stress	GO_BiologicalProcess-EBI-UniProt-GOA-ACAP-ARAP_27.05.2021_00h00	0.00677298	0.00955583	[4, 5, 6, 7]	Group111	8	4	[HIF1A, PML, SFPQ, SIRT1]
GO:0008630	intrinsic apoptotic signaling pathway in response to DNA damage	GO_BiologicalProcess-EBI-UniProt-GOA-ACAP-ARAP_27.05.2021_00h00	0.0047156	0.00705828	[5, 6, 7]	Group111	5.82524	6	[CHEK2, MSH6, PML, RPS3, SIRT1, SNAI2]
GO:0016605	PML body	GO_CellularComponent-EBI-UniProt-GOA-ACAP-ARAP_27.05.2021_00h00	0.00705607	0.00983638	[3, 4, 8, 9]	Group111	5.35714	6	[CHEK2, PML, RNF111, SIRT1, SRSF2, THAP1]
GO:0030330	DNA damage response, signal transduction by p53 class mediator	GO_BiologicalProcess-EBI-UniProt-GOA-ACAP-ARAP_27.05.2021_00h00	0.00832827	0.0113061	[5, 6, 7]	Group111	5.17241	6	[CHEK2, NPM1, PML, SIRT1, SNAI2, TNKS1BP1]
GO:0070828	heterochromatin organization	GO_BiologicalProcess-EBI-UniProt-GOA-ACAP-ARAP_27.05.2021_00h00	0.0382555	0.0418392	[5, 7]	Group111	4.7619	4	[HDAC1, HDAC2, HMGA1, SIRT1]
GO:1905268	negative regulation of chromatin organization	GO_BiologicalProcess-EBI-UniProt-GOA-ACAP-ARAP_27.05.2021_00h00	0.00297799	0.00474649	[4, 5, 6, 7, 8]	Group111	7.69231	5	[HMGA1, PAX5, SIRT1, SNCA, SUPT6H]
GO:0042771	intrinsic apoptotic signaling pathway in response to DNA damage by p53 class mediator	GO_BiologicalProcess-EBI-UniProt-GOA-ACAP-ARAP_27.05.2021_00h00	0.033822	0.0376069	[6, 7, 8]	Group111	6.38298	3	[CHEK2, PML, SIRT1]
GO:0006342	chromatin silencing	GO_BiologicalProcess-EBI-UniProt-GOA-ACAP-ARAP_27.05.2021_00h00	0.0315526	0.0354208	[3, 6, 7, 8, 9, 10, 11, 12, 13]	Group111	5.06329	4	[DPY30, HDAC2, HMGA1, SIRT1]
GO:0030684	preribosome	GO_CellularComponent-EBI-UniProt-GOA-ACAP-ARAP_27.05.2021_00h00	1.94442e-12	2.67071e-11	[3]	Group112	17.8571	15	[BMS1, FTSJ3, KRI1, MAK16, MPHOSPH10, NOP56, NOP58, PES1, PPAN, RRP1B, RRP9, RSL1D1, UTP14A, UTP18, XRCC5]
GO:0022613	ribonucleoprotein complex biogenesis	GO_BiologicalProcess-EBI-UniProt-GOA-ACAP-ARAP_27.05.2021_00h00	9.51828e-33	3.7042e-31	[4]	Group112	11.2903	56	[BMS1, CD2BP2, CLNS1A, CPSF6, CPSF7, DDX17, DDX21, DDX3X, DDX54, DKC1, EIF2S1, EIF2S2, EIF3C, EIF3H, EIF3J, EIF4B, EXOSC9, FTSJ3, GCFC2, HEXIM1, HNRNPC, HSP90AA1, KRI1, LUC7L, LUC7L2, MAK16, MPHOSPH10, NAF1, NIFK, NMD3, NOLC1, NOP53, NOP56, NOP58, NPM1, PES1, PPAN, PSIP1, RPL13, RPL5, RPL6, RPLP0, RPLP1, RRP12, RRP1B, RRP9, RSL1D1, SF3A1, SF3B1, SRSF10, SURF6, UTP14A, UTP18, WDR55, XRCC5, XRN2]
GO:0030686	90S preribosome	GO_CellularComponent-EBI-UniProt-GOA-ACAP-ARAP_27.05.2021_00h00	8.79698e-06	3.42349e-05	[4]	Group112	18.1818	6	[BMS1, KRI1, MPHOSPH10, PES1, RSL1D1, UTP18]
GO:0030687	preribosome, large subunit precursor	GO_CellularComponent-EBI-UniProt-GOA-ACAP-ARAP_27.05.2021_00h00	3.12946e-05	0.000105141	[4]	Group112	20	5	[FTSJ3, MAK16, PES1, PPAN, RRP1B]
GO:0032040	small-subunit processome	GO_CellularComponent-EBI-UniProt-GOA-ACAP-ARAP_27.05.2021_00h00	2.8389e-06	1.23904e-05	[4]	Group112	16.6667	7	[MPHOSPH10, NOP56, NOP58, RRP9, UTP14A, UTP18, XRCC5]
GO:0030515	snoRNA binding	GO_MolecularFunction-EBI-UniProt-GOA-ACAP-ARAP_27.05.2021_00h00	6.43547e-08	4.55358e-07	[5]	Group112	21.6216	8	[BMS1, DDX21, DKC1, NOLC1, NOP56, NOP58, RRP9, XRCC5]
GO:0042254	ribosome biogenesis	GO_BiologicalProcess-EBI-UniProt-GOA-ACAP-ARAP_27.05.2021_00h00	1.36565e-20	3.75153e-19	[5]	Group112	10.452	37	[BMS1, DDX17, DDX21, DDX3X, DDX54, DKC1, EIF2S1, EXOSC9, FTSJ3, KRI1, MAK16, MPHOSPH10, NAF1, NIFK, NMD3, NOLC1, NOP53, NOP56, NOP58, NPM1, PES1, PPAN, RPL13, RPL5, RPL6, RPLP0, RPLP1, RRP12, RRP1B, RRP9, RSL1D1, SURF6, UTP14A, UTP18, WDR55, XRCC5, XRN2]
GO:0071826	ribonucleoprotein complex subunit organization	GO_BiologicalProcess-EBI-UniProt-GOA-ACAP-ARAP_27.05.2021_00h00	1.44352e-16	2.6965e-15	[5]	Group112	12.381	26	[CD2BP2, CLNS1A, CPSF6, CPSF7, EIF2S2, EIF3C, EIF3H, EIF3J, EIF4B, GCFC2, HEXIM1, HNRNPC, HSP90AA1, LUC7L, LUC7L2, NAF1, NOP53, PPAN, PSIP1, RPL5, RPL6, RPLP0, SF3A1, SF3B1, SRSF10, XRCC5]
GO:0042273	ribosomal large subunit biogenesis	GO_BiologicalProcess-EBI-UniProt-GOA-ACAP-ARAP_27.05.2021_00h00	1.24345e-09	1.35044e-08	[5, 6]	Group112	16	12	[FTSJ3, MAK16, NIFK, NOP53, NPM1, PES1, PPAN, RPL5, RPL6, RPLP0, RSL1D1, SURF6]
GO:0005730	nucleolus	GO_CellularComponent-EBI-UniProt-GOA-ACAP-ARAP_27.05.2021_00h00	9.2594e-28	3.08867e-26	[5, 6, 7]	Group112	6.85328	71	[ACIN1, ADARB1, AKAP8, ANP32B, ARL6IP4, BMS1, CD2BP2, DDX17, DDX21, DDX24, DDX54, DKC1, EEF1D, EXOSC9, FTSJ3, FXR1, GCFC2, GPATCH2, HIRIP3, KLK6, KRI1, LEO1, MAF1, MAK16, MCM2, MCM3, MPHOSPH10, MTDH, NAF1, NCL, NIFK, NMD3, NOLC1, NOP53, NOP56, NOP58, NPM1, OSBP, PAX5, PES1, PML, POLR2E, PPAN, RBBP5, RPL13, RPL5, RPS3, RPS6KA3, RRP12, RRP1B, RRP9, RSL1D1, SIRT1, SPATS2L, SPTBN1, SSRP1, SUB1, SURF6…
GO:0006396	RNA processing	GO_BiologicalProcess-EBI-UniProt-GOA-ACAP-ARAP_27.05.2021_00h00	0	0	[5, 6, 7]	Group112	10.3318	109	[ACIN1, ADARB1, AKAP17A, ALKBH5, APP, ARL6IP4, AURKAIP1, BCLAF1, BMS1, CCNL1, CD2BP2, CDK11A, CIRBP, CLNS1A, CPSF6, CPSF7, CT45A1, DDX17, DDX21, DDX3X, DDX41, DDX54, DHX16, DHX38, DKC1, ECD, ESR1, EXOSC9, FIP1L1, FTSJ3, FUS, FXR1, FXR2, GCFC2, HEXIM1, HNRNPA2B1, HNRNPC, HNRNPL, HTATSF1, IWS1, KRI1, LARP7, LEO1, LUC7L, LUC7L2, MAK16, MCM2, MFAP1, MPHOSPH10, NAF1, NCBP3, NCL, NIFK, NOLC1, NOP53, NO…
GO:0022618	ribonucleoprotein complex assembly	GO_BiologicalProcess-EBI-UniProt-GOA-ACAP-ARAP_27.05.2021_00h00	6.19686e-17	1.20581e-15	[5, 6, 7]	Group112	12.8079	26	[CD2BP2, CLNS1A, CPSF6, CPSF7, EIF2S2, EIF3C, EIF3H, EIF3J, EIF4B, GCFC2, HEXIM1, HNRNPC, HSP90AA1, LUC7L, LUC7L2, NAF1, NOP53, PPAN, PSIP1, RPL5, RPL6, RPLP0, SF3A1, SF3B1, SRSF10, XRCC5]
GO:0034660	ncRNA metabolic process	GO_BiologicalProcess-EBI-UniProt-GOA-ACAP-ARAP_27.05.2021_00h00	2.37275e-16	4.26182e-15	[6, 7]	Group112	7.16846	40	[BMS1, CT45A1, DDX17, DDX21, DDX3X, DDX54, DKC1, EXOSC9, FTSJ3, HEXIM1, HNRNPA2B1, KRI1, LARP7, MAK16, MPHOSPH10, NAF1, NIFK, NOLC1, NOP53, NOP56, NOP58, PES1, PPAN, RNF113A, RPL13, RPL5, RPL6, RPLP0, RPLP1, RRP12, RRP1B, RRP9, RSL1D1, SND1, SRRT, SSB, UTP14A, UTP18, WDR55, XRN2]
GO:0034470	ncRNA processing	GO_BiologicalProcess-EBI-UniProt-GOA-ACAP-ARAP_27.05.2021_00h00	2.42785e-18	5.96739e-17	[6, 7, 8]	Group112	8.42333	39	[BMS1, CT45A1, DDX17, DDX21, DDX3X, DDX54, DKC1, EXOSC9, FTSJ3, HEXIM1, HNRNPA2B1, KRI1, LARP7, MAK16, MPHOSPH10, NAF1, NIFK, NOLC1, NOP53, NOP56, NOP58, PES1, PPAN, RNF113A, RPL13, RPL5, RPL6, RPLP0, RPLP1, RRP12, RRP1B, RRP9, RSL1D1, SRRT, SSB, UTP14A, UTP18, WDR55, XRN2]
GO:0006364	rRNA processing	GO_BiologicalProcess-EBI-UniProt-GOA-ACAP-ARAP_27.05.2021_00h00	4.94723e-18	1.10017e-16	[6, 7, 8, 9]	Group112	10.9929	31	[BMS1, DDX17, DDX21, DDX54, DKC1, EXOSC9, FTSJ3, KRI1, MAK16, MPHOSPH10, NAF1, NIFK, NOLC1, NOP53, NOP56, NOP58, PES1, PPAN, RPL13, RPL5, RPL6, RPLP0, RPLP1, RRP12, RRP1B, RRP9, RSL1D1, UTP14A, UTP18, WDR55, XRN2]
GO:0016072	rRNA metabolic process	GO_BiologicalProcess-EBI-UniProt-GOA-ACAP-ARAP_27.05.2021_00h00	1.35548e-17	2.8773e-16	[7, 8]	Group112	10.6164	31	[BMS1, DDX17, DDX21, DDX54, DKC1, EXOSC9, FTSJ3, KRI1, MAK16, MPHOSPH10, NAF1, NIFK, NOLC1, NOP53, NOP56, NOP58, PES1, PPAN, RPL13, RPL5, RPL6, RPLP0, RPLP1, RRP12, RRP1B, RRP9, RSL1D1, UTP14A, UTP18, WDR55, XRN2]
GO:0051219	phosphoprotein binding	GO_MolecularFunction-EBI-UniProt-GOA-ACAP-ARAP_27.05.2021_00h00	0.0139288	0.017533	[3]	Group113	5.31915	5	[LEO1, LYN, SNCA, SRC, THRAP3]
GO:0031648	protein destabilization	GO_BiologicalProcess-EBI-UniProt-GOA-ACAP-ARAP_27.05.2021_00h00	0.0356863	0.0393984	[4]	Group113	6.25	3	[SIRT1, SNCA, SRC]
GO:0043274	phospholipase binding	GO_MolecularFunction-EBI-UniProt-GOA-ACAP-ARAP_27.05.2021_00h00	0.00422897	0.00641211	[4]	Group113	13.6364	3	[PRKCZ, SNCA, SRC]
GO:0045913	positive regulation of carbohydrate metabolic process	GO_BiologicalProcess-EBI-UniProt-GOA-ACAP-ARAP_27.05.2021_00h00	0.00841343	0.0113886	[3, 4, 5, 6]	Group113	6.0241	5	[APP, HIF1A, SIRT1, SNCA, SRC]
GO:0099091	postsynaptic specialization, intracellular component	GO_CellularComponent-EBI-UniProt-GOA-ACAP-ARAP_27.05.2021_00h00	0.00543605	0.00790852	[4, 6]	Group113	12.5	3	[BCR, LYN, SRC]
GO:0150115	cell-substrate junction organization	GO_BiologicalProcess-EBI-UniProt-GOA-ACAP-ARAP_27.05.2021_00h00	0.0322773	0.036061	[5]	Group113	4.2735	5	[BCR, CLASP2, FN1, NRP1, SRC]
GO:0031333	negative regulation of protein-containing complex assembly	GO_BiologicalProcess-EBI-UniProt-GOA-ACAP-ARAP_27.05.2021_00h00	0.00193843	0.00327988	[4, 5, 6, 7]	Group113	5.36913	8	[DDX3X, FHOD3, NOP53, PRKCZ, SNCA, SPTBN1, SRC, TMOD3]
GO:0007044	cell-substrate junction assembly	GO_BiologicalProcess-EBI-UniProt-GOA-ACAP-ARAP_27.05.2021_00h00	0.0265229	0.0302102	[6]	Group113	4.5045	5	[BCR, CLASP2, FN1, NRP1, SRC]
GO:1900076	regulation of cellular response to insulin stimulus	GO_BiologicalProcess-EBI-UniProt-GOA-ACAP-ARAP_27.05.2021_00h00	0.000704424	0.00141796	[3, 4, 7, 8, 9]	Group113	8.4507	6	[ATP2B1, GRB14, PIP4K2B, PRKCZ, SIRT1, SRC]
GO:1900078	positive regulation of cellular response to insulin stimulus	GO_BiologicalProcess-EBI-UniProt-GOA-ACAP-ARAP_27.05.2021_00h00	0.00928544	0.0123894	[3, 4, 5, 7, 8, 9, 10]	Group113	10.3448	3	[PRKCZ, SIRT1, SRC]
GO:0046626	regulation of insulin receptor signaling pathway	GO_BiologicalProcess-EBI-UniProt-GOA-ACAP-ARAP_27.05.2021_00h00	0.00410598	0.0062459	[4, 5, 6, 7, 8, 9, 10]	Group113	7.14286	5	[GRB14, PIP4K2B, PRKCZ, SIRT1, SRC]
GO:0048008	platelet-derived growth factor receptor signaling pathway	GO_BiologicalProcess-EBI-UniProt-GOA-ACAP-ARAP_27.05.2021_00h00	0.0120495	0.0155017	[6, 7, 8]	Group113	6.77966	4	[BCR, NRP1, SNCA, SRC]
GO:0008286	insulin receptor signaling pathway	GO_BiologicalProcess-EBI-UniProt-GOA-ACAP-ARAP_27.05.2021_00h00	0.0249302	0.0286758	[6, 7, 8, 9]	Group113	4.05405	6	[APC, GRB14, PIP4K2B, PRKCZ, SIRT1, SRC]
GO:0046628	positive regulation of insulin receptor signaling pathway	GO_BiologicalProcess-EBI-UniProt-GOA-ACAP-ARAP_27.05.2021_00h00	0.00610921	0.00872478	[4, 5, 6, 7, 8, 9, 10, 11]	Group113	12	3	[PRKCZ, SIRT1, SRC]
GO:0043154	negative regulation of cysteine-type endopeptidase activity involved in apoptotic process	GO_BiologicalProcess-EBI-UniProt-GOA-ACAP-ARAP_27.05.2021_00h00	0.012235	0.0156541	[6, 7, 8, 9, 10, 11, 12]	Group113	5.49451	5	[CSNK2A1, DDX3X, RPS6KA3, SNCA, SRC]
GO:2000117	negative regulation of cysteine-type endopeptidase activity	GO_BiologicalProcess-EBI-UniProt-GOA-ACAP-ARAP_27.05.2021_00h00	0.019198	0.0230475	[8, 9, 10, 11]	Group113	4.90196	5	[CSNK2A1, DDX3X, RPS6KA3, SNCA, SRC]
GO:0022626	cytosolic ribosome	GO_CellularComponent-EBI-UniProt-GOA-ACAP-ARAP_27.05.2021_00h00	1.60611e-06	7.57628e-06	[3, 4, 5, 6]	Group114	9.40171	11	[DDX3X, EIF2S1, FXR2, RPL13, RPL5, RPL6, RPLP0, RPLP1, RPS18, RPS3, ZCCHC17]
GO:0044391	ribosomal subunit	GO_CellularComponent-EBI-UniProt-GOA-ACAP-ARAP_27.05.2021_00h00	1.75416e-06	8.03129e-06	[3, 6]	Group114	7.14286	14	[DDX3X, EIF2S1, FXR2, MRPL38, MRPL4, NPM1, RPL13, RPL5, RPL6, RPLP0, RPLP1, RPS18, RPS3, ZCCHC17]
GO:0019843	rRNA binding	GO_MolecularFunction-EBI-UniProt-GOA-ACAP-ARAP_27.05.2021_00h00	2.35142e-06	1.05588e-05	[5]	Group114	11.6883	9	[CIRBP, DDX21, NOP53, NPM1, PPAN, RPL5, RPLP0, RPS18, RPS3]
GO:0015935	small ribosomal subunit	GO_CellularComponent-EBI-UniProt-GOA-ACAP-ARAP_27.05.2021_00h00	0.00760634	0.0104784	[4, 7]	Group114	6.17284	5	[DDX3X, EIF2S1, NPM1, RPS18, RPS3]
GO:0006413	translational initiation	GO_BiologicalProcess-EBI-UniProt-GOA-ACAP-ARAP_27.05.2021_00h00	2.17702e-08	1.66667e-07	[3, 6, 7, 8]	Group114	8.09524	17	[DDX3X, EIF2S1, EIF2S2, EIF3C, EIF3H, EIF3J, EIF4B, EIF5B, LARP1, NPM1, RPL13, RPL5, RPL6, RPLP0, RPLP1, RPS18, RPS3]
GO:0022627	cytosolic small ribosomal subunit	GO_CellularComponent-EBI-UniProt-GOA-ACAP-ARAP_27.05.2021_00h00	0.00777769	0.0106204	[4, 5, 6, 7, 8]	Group114	7.69231	4	[DDX3X, EIF2S1, RPS18, RPS3]
GO:0032069	regulation of nuclease activity	GO_BiologicalProcess-EBI-UniProt-GOA-ACAP-ARAP_27.05.2021_00h00	0.00422897	0.00641211	[4, 5, 7, 8]	Group114	13.6364	3	[NPM1, RPS3, SIRT1]
GO:0034063	stress granule assembly	GO_BiologicalProcess-EBI-UniProt-GOA-ACAP-ARAP_27.05.2021_00h00	0.000583351	0.00121618	[6]	Group114	15.3846	4	[CIRBP, DDX3X, EIF2S1, LSM14A]
GO:0042255	ribosome assembly	GO_BiologicalProcess-EBI-UniProt-GOA-ACAP-ARAP_27.05.2021_00h00	7.10997e-07	3.60908e-06	[6]	Group114	13.4328	9	[DDX3X, EIF2S1, NOP53, NPM1, PPAN, RPL5, RPL6, RPLP0, XRCC5]
GO:0004536	deoxyribonuclease activity	GO_BiologicalProcess-EBI-UniProt-GOA-ACAP-ARAP_27.05.2021_00h00	0.0255976	0.0292992	[5, 6, 7, 8]	Group114	5.40541	4	[NPM1, RPS3, SIRT1, SLX4]
GO:1901224	positive regulation of NIK/NF-kappaB signaling	GO_BiologicalProcess-EBI-UniProt-GOA-ACAP-ARAP_27.05.2021_00h00	0.0213636	0.0252577	[5, 6, 7, 8]	Group114	5.71429	4	[APP, DDX3X, PDCD4, RPS3]
GO:0006446	regulation of translational initiation	GO_BiologicalProcess-EBI-UniProt-GOA-ACAP-ARAP_27.05.2021_00h00	0.000277879	0.0006554	[4, 6, 7, 8, 9]	Group114	8.33333	7	[DDX3X, EIF2S1, EIF3H, EIF4B, EIF5B, LARP1, NPM1]
GO:0043555	regulation of translation in response to stress	GO_BiologicalProcess-EBI-UniProt-GOA-ACAP-ARAP_27.05.2021_00h00	0.000424581	0.00092223	[4, 6, 7, 8, 9]	Group114	16.6667	4	[DDX3X, EIF2S1, NPM1, RPS6KA3]
GO:0032070	regulation of deoxyribonuclease activity	GO_BiologicalProcess-EBI-UniProt-GOA-ACAP-ARAP_27.05.2021_00h00	0.00037675	0.000841828	[5, 6, 7, 8, 9]	Group114	30	3	[NPM1, RPS3, SIRT1]
GO:0004520	endodeoxyribonuclease activity	GO_BiologicalProcess-EBI-UniProt-GOA-ACAP-ARAP_27.05.2021_00h00	0.00585812	0.00841767	[6, 7, 8, 9]	Group114	8.33333	4	[NPM1, RPS3, SIRT1, SLX4]
GO:0032071	regulation of endodeoxyribonuclease activity	GO_BiologicalProcess-EBI-UniProt-GOA-ACAP-ARAP_27.05.2021_00h00	0.000179806	0.000463918	[6, 7, 8, 9, 10]	Group114	37.5	3	[NPM1, RPS3, SIRT1]
GO:0007569	cell aging	GO_BiologicalProcess-EBI-UniProt-GOA-ACAP-ARAP_27.05.2021_00h00	0.000336674	0.000774515	[3]	Group115	7.01754	8	[CHEK2, HMGA1, NPM1, PDCD4, PML, RSL1D1, SIRT1, YBX1]
GO:0010212	response to ionizing radiation	GO_BiologicalProcess-EBI-UniProt-GOA-ACAP-ARAP_27.05.2021_00h00	0.00377293	0.00581504	[4]	Group115	4.81928	8	[CHEK2, EEF1D, PML, SIRT1, TNKS1BP1, XRCC4, XRCC5, XRCC6]
GO:0032922	circadian regulation of gene expression	GO_BiologicalProcess-EBI-UniProt-GOA-ACAP-ARAP_27.05.2021_00h00	0.000604606	0.00125489	[2, 3, 5, 6]	Group115	8.69565	6	[BHLHE40, HDAC1, HDAC2, KMT2A, PML, SIRT1]
GO:0090398	cellular senescence	GO_BiologicalProcess-EBI-UniProt-GOA-ACAP-ARAP_27.05.2021_00h00	0.00436367	0.00657366	[4]	Group115	7.04225	5	[HMGA1, PML, RSL1D1, SIRT1, YBX1]
GO:0036473	cell death in response to oxidative stress	GO_BiologicalProcess-EBI-UniProt-GOA-ACAP-ARAP_27.05.2021_00h00	0.0170901	0.0209477	[3, 5, 6]	Group115	5.05051	5	[HIF1A, PML, RIPK1, SFPQ, SIRT1]
GO:0010332	response to gamma radiation	GO_BiologicalProcess-EBI-UniProt-GOA-ACAP-ARAP_27.05.2021_00h00	0.0120495	0.0155017	[5]	Group115	6.77966	4	[CHEK2, PML, XRCC5, XRCC6]
GO:0042770	signal transduction in response to DNA damage	GO_BiologicalProcess-EBI-UniProt-GOA-ACAP-ARAP_27.05.2021_00h00	0.00692855	0.00968752	[4, 5, 6]	Group115	4.03587	9	[CHEK2, MDC1, NOP53, NPM1, PML, SIRT1, SNAI2, THOC5, TNKS1BP1]
GO:1990823	response to leukemia inhibitory factor	GO_BiologicalProcess-EBI-UniProt-GOA-ACAP-ARAP_27.05.2021_00h00	0.0177748	0.0216732	[5]	Group115	5	5	[NCL, PAX6, PML, SIRT1, XRCC5]
GO:2001021	negative regulation of response to DNA damage stimulus	GO_BiologicalProcess-EBI-UniProt-GOA-ACAP-ARAP_27.05.2021_00h00	0.0102019	0.0134965	[3, 4, 5, 6, 7]	Group115	5.74713	5	[CHEK2, RPS3, SIRT1, SNAI2, THOC5]
GO:0008631	intrinsic apoptotic signaling pathway in response to oxidative stress	GO_BiologicalProcess-EBI-UniProt-GOA-ACAP-ARAP_27.05.2021_00h00	0.00677298	0.00955583	[4, 5, 6, 7]	Group115	8	4	[HIF1A, PML, SFPQ, SIRT1]
GO:0071479	cellular response to ionizing radiation	GO_BiologicalProcess-EBI-UniProt-GOA-ACAP-ARAP_27.05.2021_00h00	0.00150055	0.00264436	[5, 6]	Group115	7.31707	6	[CHEK2, EEF1D, SIRT1, TNKS1BP1, XRCC5, XRCC6]
GO:0008630	intrinsic apoptotic signaling pathway in response to DNA damage	GO_BiologicalProcess-EBI-UniProt-GOA-ACAP-ARAP_27.05.2021_00h00	0.0047156	0.00705828	[5, 6, 7]	Group115	5.82524	6	[CHEK2, MSH6, PML, RPS3, SIRT1, SNAI2]
GO:0016605	PML body	GO_CellularComponent-EBI-UniProt-GOA-ACAP-ARAP_27.05.2021_00h00	0.00705607	0.00983638	[3, 4, 8, 9]	Group115	5.35714	6	[CHEK2, PML, RNF111, SIRT1, SRSF2, THAP1]
GO:0030330	DNA damage response, signal transduction by p53 class mediator	GO_BiologicalProcess-EBI-UniProt-GOA-ACAP-ARAP_27.05.2021_00h00	0.00832827	0.0113061	[5, 6, 7]	Group115	5.17241	6	[CHEK2, NPM1, PML, SIRT1, SNAI2, TNKS1BP1]
GO:1990830	cellular response to leukemia inhibitory factor	GO_BiologicalProcess-EBI-UniProt-GOA-ACAP-ARAP_27.05.2021_00h00	0.0170901	0.0209477	[6]	Group115	5.05051	5	[NCL, PAX6, PML, SIRT1, XRCC5]
GO:2001235	positive regulation of apoptotic signaling pathway	GO_BiologicalProcess-EBI-UniProt-GOA-ACAP-ARAP_27.05.2021_00h00	0.012665	0.01616	[4, 5, 6, 7, 8]	Group115	4.72441	6	[BCLAF1, PML, RIPK1, RPS3, SFPQ, SIRT1]
GO:0042771	intrinsic apoptotic signaling pathway in response to DNA damage by p53 class mediator	GO_BiologicalProcess-EBI-UniProt-GOA-ACAP-ARAP_27.05.2021_00h00	0.033822	0.0376069	[6, 7, 8]	Group115	6.38298	3	[CHEK2, PML, SIRT1]
GO:0044773	mitotic DNA damage checkpoint signaling	GO_BiologicalProcess-EBI-UniProt-GOA-ACAP-ARAP_27.05.2021_00h00	0.0410793	0.0445105	[6, 7, 8, 9, 10, 11]	Group115	4	5	[CHEK2, MDC1, NOP53, PML, TNKS1BP1]
GO:0032968	positive regulation of transcription elongation from RNA polymerase II promoter	GO_BiologicalProcess-EBI-UniProt-GOA-ACAP-ARAP_27.05.2021_00h00	0.000675406	0.00137137	[8, 9, 10, 11, 12, 13]	Group116	25	3	[LEO1, SUPT16H, SUPT6H]
GO:0019083	viral transcription	GO_BiologicalProcess-EBI-UniProt-GOA-ACAP-ARAP_27.05.2021_00h00	4.38621e-08	3.20056e-07	[2, 3]	Group116	8.24742	16	[HDAC1, HEXIM1, JUN, LARP7, NUP98, POLR2E, RPL13, RPL5, RPL6, RPLP0, RPLP1, RPS18, RPS3, RRP1B, RSF1, SUPT5H]
GO:0050792	regulation of viral process	GO_BiologicalProcess-EBI-UniProt-GOA-ACAP-ARAP_27.05.2021_00h00	0.000846642	0.00168247	[2, 3]	Group116	5.07614	10	[ADARB1, DDX3X, HEXIM1, LARP1, LARP7, PML, POLR2E, RSF1, SUPT5H, TOP2A]
GO:0031491	nucleosome binding	GO_MolecularFunction-EBI-UniProt-GOA-ACAP-ARAP_27.05.2021_00h00	1.54971e-05	5.44145e-05	[3]	Group116	10.8108	8	[CHD4, HDAC1, HDAC2, HNRNPC, SMARCC2, SSRP1, SUPT16H, SUPT6H]
GO:0048524	positive regulation of viral process	GO_BiologicalProcess-EBI-UniProt-GOA-ACAP-ARAP_27.05.2021_00h00	0.000667529	0.00136129	[2, 3, 4]	Group116	7.2165	7	[ADARB1, DDX3X, LARP1, POLR2E, RSF1, SUPT5H, TOP2A]
GO:0046782	regulation of viral transcription	GO_BiologicalProcess-EBI-UniProt-GOA-ACAP-ARAP_27.05.2021_00h00	0.000406362	0.000890944	[3, 4]	Group116	11.9048	5	[HEXIM1, LARP7, POLR2E, RSF1, SUPT5H]
GO:0050434	positive regulation of viral transcription	GO_BiologicalProcess-EBI-UniProt-GOA-ACAP-ARAP_27.05.2021_00h00	0.00682998	0.00960723	[3, 4, 5]	Group116	11.5385	3	[POLR2E, RSF1, SUPT5H]
GO:0017069	snRNA binding	GO_MolecularFunction-EBI-UniProt-GOA-ACAP-ARAP_27.05.2021_00h00	0.000101798	0.000286385	[5]	Group116	12	6	[DDX21, HEXIM1, HEXIM2, HNRNPC, LARP7, SNRNP70]
GO:0008023	transcription elongation factor complex	GO_CellularComponent-EBI-UniProt-GOA-ACAP-ARAP_27.05.2021_00h00	0.000338559	0.000771254	[3, 7, 8]	Group116	9.67742	6	[LEO1, SSRP1, SUPT16H, SUPT5H, SUPT6H, ZC3H8]
GO:0097322	7SK snRNA binding	GO_MolecularFunction-EBI-UniProt-GOA-ACAP-ARAP_27.05.2021_00h00	9.91297e-06	3.76371e-05	[6]	Group116	40	4	[DDX21, HEXIM1, HEXIM2, LARP7]
GO:0036260	RNA capping	GO_BiologicalProcess-EBI-UniProt-GOA-ACAP-ARAP_27.05.2021_00h00	0.0167972	0.0206428	[6, 7, 8]	Group116	8.33333	3	[NCBP3, POLR2E, SUPT5H]
GO:0006354	DNA-templated transcription, elongation	GO_BiologicalProcess-EBI-UniProt-GOA-ACAP-ARAP_27.05.2021_00h00	9.4898e-07	4.66498e-06	[6, 7, 8, 9, 10]	Group116	9.90991	11	[HEXIM1, HTATSF1, IWS1, LARP7, LEO1, POLR2E, SSRP1, SUPT16H, SUPT5H, SUPT6H, THOC5]
GO:0009452	7-methylguanosine RNA capping	GO_BiologicalProcess-EBI-UniProt-GOA-ACAP-ARAP_27.05.2021_00h00	0.0167972	0.0206428	[7, 8, 9]	Group116	8.33333	3	[NCBP3, POLR2E, SUPT5H]
GO:0006370	7-methylguanosine mRNA capping	GO_BiologicalProcess-EBI-UniProt-GOA-ACAP-ARAP_27.05.2021_00h00	0.0143907	0.0180173	[7, 8, 9, 10]	Group116	8.82353	3	[NCBP3, POLR2E, SUPT5H]
GO:0031440	regulation of mRNA 3'-end processing	GO_BiologicalProcess-EBI-UniProt-GOA-ACAP-ARAP_27.05.2021_00h00	0.00101987	0.0019681	[7, 8, 9, 10]	Group116	13.3333	4	[CPSF6, CPSF7, LEO1, SUPT5H]
GO:0032784	regulation of DNA-templated transcription, elongation	GO_BiologicalProcess-EBI-UniProt-GOA-ACAP-ARAP_27.05.2021_00h00	1.38866e-06	6.6174e-06	[6, 7, 8, 9, 10, 11]	Group116	14.8148	8	[HEXIM1, HTATSF1, LARP7, LEO1, SUPT16H, SUPT5H, SUPT6H, THOC5]
GO:0006368	transcription elongation from RNA polymerase II promoter	GO_BiologicalProcess-EBI-UniProt-GOA-ACAP-ARAP_27.05.2021_00h00	1.23972e-05	4.55864e-05	[7, 8, 9, 10, 11]	Group116	9.57447	9	[HEXIM1, IWS1, LARP7, LEO1, POLR2E, SSRP1, SUPT16H, SUPT5H, SUPT6H]
GO:0032785	negative regulation of DNA-templated transcription, elongation	GO_BiologicalProcess-EBI-UniProt-GOA-ACAP-ARAP_27.05.2021_00h00	0.00164405	0.00287555	[7, 8, 9, 10, 11, 12]	Group116	18.75	3	[HEXIM1, LARP7, SUPT5H]
GO:0032786	positive regulation of DNA-templated transcription, elongation	GO_BiologicalProcess-EBI-UniProt-GOA-ACAP-ARAP_27.05.2021_00h00	3.82699e-05	0.000123255	[7, 8, 9, 10, 11, 12]	Group116	19.2308	5	[LEO1, SUPT16H, SUPT5H, SUPT6H, THOC5]
GO:0034243	regulation of transcription elongation from RNA polymerase II promoter	GO_BiologicalProcess-EBI-UniProt-GOA-ACAP-ARAP_27.05.2021_00h00	0.000126653	0.000341889	[7, 8, 9, 10, 11, 12]	Group116	15.1515	5	[HEXIM1, LARP7, LEO1, SUPT16H, SUPT6H]
GO:0008094	ATPase, acting on DNA	GO_MolecularFunction-EBI-UniProt-GOA-ACAP-ARAP_27.05.2021_00h00	1.01205e-07	6.38684e-07	[2, 3]	Group117	7.76699	16	[CHD4, DDX17, DDX21, DDX24, DDX3X, DDX41, DDX54, DHX16, DHX38, MCM2, MCM3, MSH6, SIRT1, TOP2A, XRCC5, XRCC6]
GO:0042393	histone binding	GO_MolecularFunction-EBI-UniProt-GOA-ACAP-ARAP_27.05.2021_00h00	1.78407e-06	8.08893e-06	[3]	Group117	6.27451	16	[ANP32A, ANP32B, KMT2A, MCM2, MSH6, NPM1, PHC1, RBBP5, RSF1, SIRT1, SMARCC2, SNCA, SSRP1, SUPT6H, TSPYL1, TSPYL2]
GO:0006325	chromatin organization	GO_BiologicalProcess-EBI-UniProt-GOA-ACAP-ARAP_27.05.2021_00h00	1.28727e-08	1.05466e-07	[4, 6]	Group117	4.25777	37	[AKAP8, ANP32B, CHD4, DPY30, ESR1, HDAC1, HDAC2, HIRIP3, HMGA1, HNRNPC, IWS1, JADE2, KMT2A, KMT2B, LEO1, MCM2, NPM1, PAX5, PCGF3, PCGF5, PHC1, RBBP5, RING1, RNF2, RSF1, RYBP, SAFB, SFPQ, SIRT1, SMARCC2, SNCA, SSRP1, SUDS3, SUPT16H, SUPT6H, TSPYL1, TSPYL2]
GO:0051276	chromosome organization	GO_BiologicalProcess-EBI-UniProt-GOA-ACAP-ARAP_27.05.2021_00h00	2.25528e-11	2.77162e-10	[5]	Group117	4.05101	54	[ACIN1, AKAP8, ANP32B, CHD4, CSNK2A1, CSNK2B, DDX3X, DKC1, DPY30, ESR1, HDAC1, HDAC2, HIRIP3, HMGA1, HNRNPA2B1, HNRNPC, HSP90AA1, IWS1, JADE2, KMT2A, KMT2B, LEO1, MCM2, MCM3, MSH6, NAF1, NPM1, PAX5, PCGF3, PCGF5, PHC1, PML, RBBP5, RING1, RNF2, RSF1, RYBP, SAFB, SFPQ, SIRT1, SLX4, SMARCC2, SNCA, SRC, SSRP1, SUDS3, SUPT16H, SUPT6H, TNKS1BP1, TOP2A, TSPYL1, TSPYL2, XRCC5, XRCC6]
GO:0006333	chromatin assembly or disassembly	GO_BiologicalProcess-EBI-UniProt-GOA-ACAP-ARAP_27.05.2021_00h00	0.000204734	0.000505878	[5, 7]	Group117	5.21739	12	[ANP32B, HDAC1, HIRIP3, HMGA1, MCM2, NPM1, RSF1, SIRT1, SMARCC2, SUPT16H, TSPYL1, TSPYL2]
GO:0006338	chromatin remodeling	GO_BiologicalProcess-EBI-UniProt-GOA-ACAP-ARAP_27.05.2021_00h00	0.00284698	0.00456886	[5, 7]	Group117	4.31034	10	[CHD4, ESR1, HDAC1, HDAC2, HMGA1, HNRNPC, NPM1, RSF1, SIRT1, SMARCC2]
GO:0032986	protein-DNA complex disassembly	GO_BiologicalProcess-EBI-UniProt-GOA-ACAP-ARAP_27.05.2021_00h00	0.00422897	0.00641211	[6]	Group117	13.6364	3	[HMGA1, SMARCC2, SUPT16H]
GO:0034728	nucleosome organization	GO_BiologicalProcess-EBI-UniProt-GOA-ACAP-ARAP_27.05.2021_00h00	0.000846642	0.00168247	[5, 6, 7]	Group117	5.07614	10	[ANP32B, HMGA1, MCM2, NPM1, RSF1, SMARCC2, SUPT16H, SUPT6H, TSPYL1, TSPYL2]
GO:0070828	heterochromatin organization	GO_BiologicalProcess-EBI-UniProt-GOA-ACAP-ARAP_27.05.2021_00h00	0.0382555	0.0418392	[5, 7]	Group117	4.7619	4	[HDAC1, HDAC2, HMGA1, SIRT1]
GO:0071103	DNA conformation change	GO_BiologicalProcess-EBI-UniProt-GOA-ACAP-ARAP_27.05.2021_00h00	1.28776e-06	6.26441e-06	[6]	Group117	5.30504	20	[ACIN1, AKAP8, ANP32B, CHD4, CSNK2A1, CSNK2B, DDX3X, HDAC1, HMGA1, HNRNPA2B1, MCM2, MCM3, NPM1, RSF1, SIRT1, TOP2A, TSPYL1, TSPYL2, XRCC5, XRCC6]
GO:0031497	chromatin assembly	GO_BiologicalProcess-EBI-UniProt-GOA-ACAP-ARAP_27.05.2021_00h00	0.00403955	0.00618515	[5, 6, 8]	Group117	4.39024	9	[ANP32B, HDAC1, HMGA1, MCM2, NPM1, RSF1, SIRT1, TSPYL1, TSPYL2]
GO:0031498	chromatin disassembly	GO_BiologicalProcess-EBI-UniProt-GOA-ACAP-ARAP_27.05.2021_00h00	0.00320093	0.0050331	[5, 6, 8]	Group117	15	3	[HMGA1, SMARCC2, SUPT16H]
GO:0006323	DNA packaging	GO_BiologicalProcess-EBI-UniProt-GOA-ACAP-ARAP_27.05.2021_00h00	4.74712e-05	0.000149791	[7]	Group117	5.34351	14	[ACIN1, AKAP8, ANP32B, CSNK2A1, CSNK2B, HDAC1, HMGA1, MCM2, NPM1, RSF1, SIRT1, TOP2A, TSPYL1, TSPYL2]
GO:0032392	DNA geometric change	GO_BiologicalProcess-EBI-UniProt-GOA-ACAP-ARAP_27.05.2021_00h00	9.2389e-05	0.000261489	[7]	Group117	7.43802	9	[CHD4, DDX3X, HMGA1, HNRNPA2B1, MCM2, MCM3, TOP2A, XRCC5, XRCC6]
GO:0043044	ATP-dependent chromatin remodeling	GO_BiologicalProcess-EBI-UniProt-GOA-ACAP-ARAP_27.05.2021_00h00	0.00132883	0.00238678	[6, 8]	Group117	6.42202	7	[CHD4, HDAC1, HDAC2, HNRNPC, NPM1, RSF1, SMARCC2]
GO:0006334	nucleosome assembly	GO_BiologicalProcess-EBI-UniProt-GOA-ACAP-ARAP_27.05.2021_00h00	0.0249302	0.0286758	[6, 7, 8, 9]	Group117	4.05405	6	[ANP32B, MCM2, NPM1, RSF1, TSPYL1, TSPYL2]
GO:0006337	nucleosome disassembly	GO_BiologicalProcess-EBI-UniProt-GOA-ACAP-ARAP_27.05.2021_00h00	0.00234278	0.00382545	[6, 7, 8, 9]	Group117	16.6667	3	[HMGA1, SMARCC2, SUPT16H]
GO:0030261	chromosome condensation	GO_BiologicalProcess-EBI-UniProt-GOA-ACAP-ARAP_27.05.2021_00h00	0.00410598	0.0062459	[8]	Group117	7.14286	5	[ACIN1, AKAP8, CSNK2A1, CSNK2B, TOP2A]
GO:0032508	DNA duplex unwinding	GO_BiologicalProcess-EBI-UniProt-GOA-ACAP-ARAP_27.05.2021_00h00	0.000378722	0.000842205	[8]	Group117	6.89655	8	[CHD4, DDX3X, HMGA1, MCM2, MCM3, TOP2A, XRCC5, XRCC6]
GO:0003678	DNA helicase activity	GO_BiologicalProcess-EBI-UniProt-GOA-ACAP-ARAP_27.05.2021_00h00	0.00215456	0.00354289	[9]	Group117	6.81818	6	[CHD4, DDX3X, MCM2, MCM3, XRCC5, XRCC6]
GO:0034708	methyltransferase complex	GO_CellularComponent-EBI-UniProt-GOA-ACAP-ARAP_27.05.2021_00h00	2.2201e-05	7.73723e-05	[3, 4]	Group118	8.91089	9	[CLNS1A, DPY30, HDAC2, KMT2A, KMT2B, RBBP5, RNF2, SIRT1, ZC3H13]
GO:0006325	chromatin organization	GO_BiologicalProcess-EBI-UniProt-GOA-ACAP-ARAP_27.05.2021_00h00	1.28727e-08	1.05466e-07	[4, 6]	Group118	4.25777	37	[AKAP8, ANP32B, CHD4, DPY30, ESR1, HDAC1, HDAC2, HIRIP3, HMGA1, HNRNPC, IWS1, JADE2, KMT2A, KMT2B, LEO1, MCM2, NPM1, PAX5, PCGF3, PCGF5, PHC1, RBBP5, RING1, RNF2, RSF1, RYBP, SAFB, SFPQ, SIRT1, SMARCC2, SNCA, SSRP1, SUDS3, SUPT16H, SUPT6H, TSPYL1, TSPYL2]
GO:0031519	PcG protein complex	GO_CellularComponent-EBI-UniProt-GOA-ACAP-ARAP_27.05.2021_00h00	2.06475e-09	1.96784e-08	[3, 7]	Group118	20.8333	10	[CSNK2A1, CSNK2B, HDAC2, PCGF3, PCGF5, PHC1, RING1, RNF2, RYBP, SIRT1]
GO:0051276	chromosome organization	GO_BiologicalProcess-EBI-UniProt-GOA-ACAP-ARAP_27.05.2021_00h00	2.25528e-11	2.77162e-10	[5]	Group118	4.05101	54	[ACIN1, AKAP8, ANP32B, CHD4, CSNK2A1, CSNK2B, DDX3X, DKC1, DPY30, ESR1, HDAC1, HDAC2, HIRIP3, HMGA1, HNRNPA2B1, HNRNPC, HSP90AA1, IWS1, JADE2, KMT2A, KMT2B, LEO1, MCM2, MCM3, MSH6, NAF1, NPM1, PAX5, PCGF3, PCGF5, PHC1, PML, RBBP5, RING1, RNF2, RSF1, RYBP, SAFB, SFPQ, SIRT1, SLX4, SMARCC2, SNCA, SRC, SSRP1, SUDS3, SUPT16H, SUPT6H, TNKS1BP1, TOP2A, TSPYL1, TSPYL2, XRCC5, XRCC6]
GO:0098732	macromolecule deacylation	GO_BiologicalProcess-EBI-UniProt-GOA-ACAP-ARAP_27.05.2021_00h00	0.0105338	0.0138183	[5]	Group118	4.91803	6	[AKAP8, HDAC1, HDAC2, SFPQ, SIRT1, SUDS3]
GO:0035097	histone methyltransferase complex	GO_CellularComponent-EBI-UniProt-GOA-ACAP-ARAP_27.05.2021_00h00	0.000105391	0.000292961	[3, 4, 5, 7, 8]	Group118	9.72222	7	[DPY30, HDAC2, KMT2A, KMT2B, RBBP5, RNF2, SIRT1]
GO:0006479	protein methylation	GO_BiologicalProcess-EBI-UniProt-GOA-ACAP-ARAP_27.05.2021_00h00	0.00762743	0.0104765	[4, 5, 6, 7, 8]	Group118	4.27807	8	[DPY30, IWS1, KMT2A, KMT2B, PAX5, RBBP5, SIRT1, SUPT6H]
GO:0016569	covalent chromatin modification	GO_BiologicalProcess-EBI-UniProt-GOA-ACAP-ARAP_27.05.2021_00h00	9.92058e-06	3.73622e-05	[5, 7]	Group118	4.33925	22	[AKAP8, DPY30, HDAC1, HDAC2, IWS1, JADE2, KMT2A, KMT2B, LEO1, PAX5, PCGF3, PCGF5, PHC1, RBBP5, RING1, RNF2, RYBP, SFPQ, SIRT1, SNCA, SUDS3, SUPT6H]
GO:0008213	protein alkylation	GO_BiologicalProcess-EBI-UniProt-GOA-ACAP-ARAP_27.05.2021_00h00	0.00762743	0.0104765	[6, 7]	Group118	4.27807	8	[DPY30, IWS1, KMT2A, KMT2B, PAX5, RBBP5, SIRT1, SUPT6H]
GO:0035601	protein deacylation	GO_BiologicalProcess-EBI-UniProt-GOA-ACAP-ARAP_27.05.2021_00h00	0.00867045	0.0116353	[6, 7]	Group118	5.12821	6	[AKAP8, HDAC1, HDAC2, SFPQ, SIRT1, SUDS3]
GO:0016570	histone modification	GO_BiologicalProcess-EBI-UniProt-GOA-ACAP-ARAP_27.05.2021_00h00	6.39159e-06	2.61831e-05	[6, 7, 8]	Group118	4.46247	22	[AKAP8, DPY30, HDAC1, HDAC2, IWS1, JADE2, KMT2A, KMT2B, LEO1, PAX5, PCGF3, PCGF5, PHC1, RBBP5, RING1, RNF2, RYBP, SFPQ, SIRT1, SNCA, SUDS3, SUPT6H]
GO:0016571	histone methylation	GO_BiologicalProcess-EBI-UniProt-GOA-ACAP-ARAP_27.05.2021_00h00	0.0021073	0.00347743	[5, 6, 7, 8, 9]	Group118	5.29801	8	[DPY30, IWS1, KMT2A, KMT2B, PAX5, RBBP5, SIRT1, SUPT6H]
GO:0018022	peptidyl-lysine methylation	GO_BiologicalProcess-EBI-UniProt-GOA-ACAP-ARAP_27.05.2021_00h00	0.00124707	0.00228385	[5, 6, 7, 8, 9]	Group118	5.7554	8	[DPY30, IWS1, KMT2A, KMT2B, PAX5, RBBP5, SIRT1, SUPT6H]
GO:0031056	regulation of histone modification	GO_BiologicalProcess-EBI-UniProt-GOA-ACAP-ARAP_27.05.2021_00h00	0.0119957	0.0154751	[5, 6, 7, 8, 9]	Group118	4.29448	7	[AKAP8, IWS1, KMT2A, PAX5, SIRT1, SNCA, SUPT6H]
GO:0006476	protein deacetylation	GO_BiologicalProcess-EBI-UniProt-GOA-ACAP-ARAP_27.05.2021_00h00	0.0054202	0.00793489	[7, 8]	Group118	5.66038	6	[AKAP8, HDAC1, HDAC2, SFPQ, SIRT1, SUDS3]
GO:0016575	histone deacetylation	GO_BiologicalProcess-EBI-UniProt-GOA-ACAP-ARAP_27.05.2021_00h00	0.00203289	0.00339057	[7, 8, 9]	Group118	6.89655	6	[AKAP8, HDAC1, HDAC2, SFPQ, SIRT1, SUDS3]
GO:0034968	histone lysine methylation	GO_BiologicalProcess-EBI-UniProt-GOA-ACAP-ARAP_27.05.2021_00h00	0.000560822	0.00117446	[6, 7, 8, 9, 10]	Group118	6.50407	8	[DPY30, IWS1, KMT2A, KMT2B, PAX5, RBBP5, SIRT1, SUPT6H]
GO:0016574	histone ubiquitination	GO_BiologicalProcess-EBI-UniProt-GOA-ACAP-ARAP_27.05.2021_00h00	7.17125e-06	2.83811e-05	[7, 8, 9, 10]	Group118	14.5833	7	[LEO1, PCGF3, PCGF5, PHC1, RING1, RNF2, RYBP]
GO:2000756	regulation of peptidyl-lysine acetylation	GO_BiologicalProcess-EBI-UniProt-GOA-ACAP-ARAP_27.05.2021_00h00	0.000559007	0.00117593	[7, 8, 9, 10]	Group118	8.82353	6	[HDAC1, HDAC2, IWS1, KMT2A, SIRT1, SNCA]
GO:0010390	histone monoubiquitination	GO_BiologicalProcess-EBI-UniProt-GOA-ACAP-ARAP_27.05.2021_00h00	5.99814e-06	2.47888e-05	[8, 9, 10, 11]	Group118	19.3548	6	[LEO1, PCGF3, PCGF5, RING1, RNF2, RYBP]
GO:0006403	RNA localization	GO_BiologicalProcess-EBI-UniProt-GOA-ACAP-ARAP_27.05.2021_00h00	1.48666e-10	1.69335e-09	[3]	Group119	8.60656	21	[ALKBH5, BCLAF1, CPSF6, DHX38, DKC1, FIP1L1, HNRNPA2B1, IWS1, NAF1, NCBP3, NOP58, NPM1, NUP98, NXF1, SRRM1, SRSF11, SRSF2, SSB, SUPT6H, THOC5, YBX1]
GO:0071166	ribonucleoprotein complex localization	GO_BiologicalProcess-EBI-UniProt-GOA-ACAP-ARAP_27.05.2021_00h00	2.02669e-09	1.9718e-08	[3]	Group119	11.1111	15	[ALKBH5, DHX38, FIP1L1, HNRNPA2B1, IWS1, NMD3, NPM1, NUP98, NXF1, SRRM1, SRSF11, SRSF2, SSB, SUPT6H, THOC5]
GO:0051236	establishment of RNA localization	GO_BiologicalProcess-EBI-UniProt-GOA-ACAP-ARAP_27.05.2021_00h00	2.89064e-09	2.64692e-08	[3, 4]	Group119	8.65385	18	[ALKBH5, BCLAF1, CPSF6, DHX38, FIP1L1, HNRNPA2B1, IWS1, NCBP3, NPM1, NUP98, NXF1, SRRM1, SRSF11, SRSF2, SSB, SUPT6H, THOC5, YBX1]
GO:0051169	nuclear transport	GO_BiologicalProcess-EBI-UniProt-GOA-ACAP-ARAP_27.05.2021_00h00	9.17412e-09	7.78966e-08	[4, 5]	Group119	6.28415	23	[ALKBH5, ANP32A, ANP32B, CPSF6, DHX38, FIP1L1, HMGA1, HNRNPA2B1, IWS1, NMD3, NOLC1, NPM1, NUP98, NXF1, PML, PSIP1, RSRC1, SRRM1, SRSF11, SRSF2, SSB, SUPT6H, THOC5]
GO:0005849	mRNA cleavage factor complex	GO_CellularComponent-EBI-UniProt-GOA-ACAP-ARAP_27.05.2021_00h00	0.00101987	0.0019681	[3, 7]	Group119	13.3333	4	[CPSF6, CPSF7, FIP1L1, HEXIM1]
GO:0015931	nucleobase-containing compound transport	GO_BiologicalProcess-EBI-UniProt-GOA-ACAP-ARAP_27.05.2021_00h00	2.04361e-08	1.59061e-07	[5]	Group119	7.22433	19	[ALKBH5, BCLAF1, CPSF6, DHX38, FIP1L1, HNRNPA2B1, IWS1, NCBP3, NPM1, NUP98, NXF1, RIPK1, SRRM1, SRSF11, SRSF2, SSB, SUPT6H, THOC5, YBX1]
GO:0050658	RNA transport	GO_BiologicalProcess-EBI-UniProt-GOA-ACAP-ARAP_27.05.2021_00h00	1.80882e-09	1.87716e-08	[4, 5, 7]	Group119	8.91089	18	[ALKBH5, BCLAF1, CPSF6, DHX38, FIP1L1, HNRNPA2B1, IWS1, NCBP3, NPM1, NUP98, NXF1, SRRM1, SRSF11, SRSF2, SSB, SUPT6H, THOC5, YBX1]
GO:0006913	nucleocytoplasmic transport	GO_BiologicalProcess-EBI-UniProt-GOA-ACAP-ARAP_27.05.2021_00h00	1.67412e-07	1.00233e-06	[5, 6]	Group119	5.78512	21	[ALKBH5, ANP32A, ANP32B, CPSF6, DHX38, FIP1L1, HNRNPA2B1, IWS1, NMD3, NOLC1, NPM1, NUP98, NXF1, PML, RSRC1, SRRM1, SRSF11, SRSF2, SSB, SUPT6H, THOC5]
GO:0071426	ribonucleoprotein complex export from nucleus	GO_BiologicalProcess-EBI-UniProt-GOA-ACAP-ARAP_27.05.2021_00h00	1.82601e-09	1.85379e-08	[3, 4, 7, 8]	Group119	11.194	15	[ALKBH5, DHX38, FIP1L1, HNRNPA2B1, IWS1, NMD3, NPM1, NUP98, NXF1, SRRM1, SRSF11, SRSF2, SSB, SUPT6H, THOC5]
GO:0050657	nucleic acid transport	GO_BiologicalProcess-EBI-UniProt-GOA-ACAP-ARAP_27.05.2021_00h00	1.80882e-09	1.87716e-08	[6]	Group119	8.91089	18	[ALKBH5, BCLAF1, CPSF6, DHX38, FIP1L1, HNRNPA2B1, IWS1, NCBP3, NPM1, NUP98, NXF1, SRRM1, SRSF11, SRSF2, SSB, SUPT6H, THOC5, YBX1]
GO:0051028	mRNA transport	GO_BiologicalProcess-EBI-UniProt-GOA-ACAP-ARAP_27.05.2021_00h00	3.15015e-07	1.75133e-06	[5, 6, 8]	Group119	8.23529	14	[ALKBH5, BCLAF1, DHX38, FIP1L1, HNRNPA2B1, IWS1, NCBP3, NUP98, NXF1, SRRM1, SRSF11, SRSF2, SUPT6H, THOC5]
GO:0006405	RNA export from nucleus	GO_BiologicalProcess-EBI-UniProt-GOA-ACAP-ARAP_27.05.2021_00h00	1.82601e-09	1.85379e-08	[5, 6, 7, 8]	Group119	11.194	15	[ALKBH5, CPSF6, DHX38, FIP1L1, HNRNPA2B1, IWS1, NPM1, NUP98, NXF1, SRRM1, SRSF11, SRSF2, SSB, SUPT6H, THOC5]
GO:0043631	RNA polyadenylation	GO_BiologicalProcess-EBI-UniProt-GOA-ACAP-ARAP_27.05.2021_00h00	2.57479e-05	8.71324e-05	[6, 7]	Group119	12.069	7	[APP, CPSF6, CPSF7, FIP1L1, HEXIM1, LEO1, SUPT5H]
GO:0051168	nuclear export	GO_BiologicalProcess-EBI-UniProt-GOA-ACAP-ARAP_27.05.2021_00h00	2.02804e-08	1.60525e-07	[6, 7]	Group119	8.13397	17	[ALKBH5, ANP32B, CPSF6, DHX38, FIP1L1, HNRNPA2B1, IWS1, NMD3, NPM1, NUP98, NXF1, SRRM1, SRSF11, SRSF2, SSB, SUPT6H, THOC5]
GO:0071427	mRNA-containing ribonucleoprotein complex export from nucleus	GO_BiologicalProcess-EBI-UniProt-GOA-ACAP-ARAP_27.05.2021_00h00	1.88889e-07	1.11659e-06	[4, 5, 8, 9]	Group119	10.3448	12	[ALKBH5, DHX38, FIP1L1, HNRNPA2B1, IWS1, NUP98, NXF1, SRRM1, SRSF11, SRSF2, SUPT6H, THOC5]
GO:0031123	RNA 3'-end processing	GO_BiologicalProcess-EBI-UniProt-GOA-ACAP-ARAP_27.05.2021_00h00	5.3161e-11	6.36569e-10	[6, 7, 8]	Group119	11.0429	18	[APP, CPSF6, CPSF7, CT45A1, DHX38, DKC1, EXOSC9, FIP1L1, HEXIM1, LARP7, LEO1, RPRD2, SRRM1, SRSF11, SRSF2, SSB, SUPT5H, THOC5]
GO:0006406	mRNA export from nucleus	GO_BiologicalProcess-EBI-UniProt-GOA-ACAP-ARAP_27.05.2021_00h00	1.88889e-07	1.11659e-06	[5, 6, 7, 8, 9, 10]	Group119	10.3448	12	[ALKBH5, DHX38, FIP1L1, HNRNPA2B1, IWS1, NUP98, NXF1, SRRM1, SRSF11, SRSF2, SUPT6H, THOC5]
GO:0031124	mRNA 3'-end processing	GO_BiologicalProcess-EBI-UniProt-GOA-ACAP-ARAP_27.05.2021_00h00	1.03114e-08	8.59899e-08	[7, 8, 9]	Group119	11.9266	13	[APP, CPSF6, CPSF7, DHX38, FIP1L1, HEXIM1, LEO1, RPRD2, SRRM1, SRSF11, SRSF2, SUPT5H, THOC5]
GO:0043628	ncRNA 3'-end processing	GO_BiologicalProcess-EBI-UniProt-GOA-ACAP-ARAP_27.05.2021_00h00	0.000917511	0.00180033	[7, 8, 9]	Group119	10	5	[CT45A1, DKC1, EXOSC9, LARP7, SSB]
GO:0006378	mRNA polyadenylation	GO_BiologicalProcess-EBI-UniProt-GOA-ACAP-ARAP_27.05.2021_00h00	2.29334e-05	7.93327e-05	[7, 8, 9, 10]	Group119	12.2807	7	[APP, CPSF6, CPSF7, FIP1L1, HEXIM1, LEO1, SUPT5H]
GO:0031440	regulation of mRNA 3'-end processing	GO_BiologicalProcess-EBI-UniProt-GOA-ACAP-ARAP_27.05.2021_00h00	0.00101987	0.0019681	[7, 8, 9, 10]	Group119	13.3333	4	[CPSF6, CPSF7, LEO1, SUPT5H]
GO:0045292	mRNA cis splicing, via spliceosome	GO_BiologicalProcess-EBI-UniProt-GOA-ACAP-ARAP_27.05.2021_00h00	0.00422897	0.00641211	[8, 9, 10, 11, 12]	Group120	13.6364	3	[HNRNPC, PRPF40A, PSIP1]
GO:0005681	spliceosomal complex	GO_CellularComponent-EBI-UniProt-GOA-ACAP-ARAP_27.05.2021_00h00	2.91892e-17	5.92667e-16	[3, 7]	Group120	13.198	26	[AKAP17A, CIRBP, DDX41, DHX16, DHX38, GCFC2, HNRNPA2B1, HNRNPC, HTATSF1, LUC7L, LUC7L2, MFAP1, NCL, PNN, PRPF38A, PRPF40A, RBM17, RNF113A, SF3A1, SF3B1, SF3B2, SNRNP70, SRRM1, SRRM2, SRSF2, YBX1]
GO:0017069	snRNA binding	GO_MolecularFunction-EBI-UniProt-GOA-ACAP-ARAP_27.05.2021_00h00	0.000101798	0.000286385	[5]	Group120	12	6	[DDX21, HEXIM1, HEXIM2, HNRNPC, LARP7, SNRNP70]
GO:0030532	small nuclear ribonucleoprotein complex	GO_CellularComponent-EBI-UniProt-GOA-ACAP-ARAP_27.05.2021_00h00	6.43011e-10	7.14967e-09	[3, 7]	Group120	16.9014	12	[CD2BP2, HEXIM1, HNRNPC, HTATSF1, LARP7, LUC7L, LUC7L2, PRPF40A, SF3A1, SF3B1, SF3B2, SNRNP70]
GO:0071013	catalytic step 2 spliceosome	GO_CellularComponent-EBI-UniProt-GOA-ACAP-ARAP_27.05.2021_00h00	8.37349e-07	4.20475e-06	[3, 4, 8]	Group120	11.3636	10	[DDX41, DHX38, HNRNPA2B1, HNRNPC, PNN, SF3A1, SF3B1, SF3B2, SRRM1, SRRM2]
GO:0071826	ribonucleoprotein complex subunit organization	GO_BiologicalProcess-EBI-UniProt-GOA-ACAP-ARAP_27.05.2021_00h00	1.44352e-16	2.6965e-15	[5]	Group120	12.381	26	[CD2BP2, CLNS1A, CPSF6, CPSF7, EIF2S2, EIF3C, EIF3H, EIF3J, EIF4B, GCFC2, HEXIM1, HNRNPC, HSP90AA1, LUC7L, LUC7L2, NAF1, NOP53, PPAN, PSIP1, RPL5, RPL6, RPLP0, SF3A1, SF3B1, SRSF10, XRCC5]
GO:0005684	U2-type spliceosomal complex	GO_CellularComponent-EBI-UniProt-GOA-ACAP-ARAP_27.05.2021_00h00	1.4602e-11	1.84301e-10	[4, 8]	Group120	15.625	15	[DHX16, GCFC2, HNRNPC, HTATSF1, LUC7L, LUC7L2, MFAP1, PRPF38A, PRPF40A, RNF113A, SF3A1, SF3B1, SF3B2, SNRNP70, SRRM2]
GO:0022618	ribonucleoprotein complex assembly	GO_BiologicalProcess-EBI-UniProt-GOA-ACAP-ARAP_27.05.2021_00h00	6.19686e-17	1.20581e-15	[5, 6, 7]	Group120	12.8079	26	[CD2BP2, CLNS1A, CPSF6, CPSF7, EIF2S2, EIF3C, EIF3H, EIF3J, EIF4B, GCFC2, HEXIM1, HNRNPC, HSP90AA1, LUC7L, LUC7L2, NAF1, NOP53, PPAN, PSIP1, RPL5, RPL6, RPLP0, SF3A1, SF3B1, SRSF10, XRCC5]
GO:0071010	prespliceosome	GO_CellularComponent-EBI-UniProt-GOA-ACAP-ARAP_27.05.2021_00h00	4.56681e-09	4.10135e-08	[4, 8]	Group120	38.8889	7	[HNRNPC, LUC7L, LUC7L2, PRPF40A, SF3A1, SF3B1, SNRNP70]
GO:0071011	precatalytic spliceosome	GO_CellularComponent-EBI-UniProt-GOA-ACAP-ARAP_27.05.2021_00h00	1.38866e-06	6.6174e-06	[4, 8]	Group120	14.8148	8	[DHX16, MFAP1, PRPF38A, RNF113A, SF3A1, SF3B1, SF3B2, SRRM2]
GO:0097525	spliceosomal snRNP complex	GO_CellularComponent-EBI-UniProt-GOA-ACAP-ARAP_27.05.2021_00h00	2.39457e-08	1.80365e-07	[4, 8]	Group120	16.3934	10	[CD2BP2, HNRNPC, HTATSF1, LUC7L, LUC7L2, PRPF40A, SF3A1, SF3B1, SF3B2, SNRNP70]
GO:0005685	U1 snRNP	GO_CellularComponent-EBI-UniProt-GOA-ACAP-ARAP_27.05.2021_00h00	9.71476e-06	3.71868e-05	[5, 9]	Group120	25	5	[HNRNPC, LUC7L, LUC7L2, PRPF40A, SNRNP70]
GO:0005686	U2 snRNP	GO_CellularComponent-EBI-UniProt-GOA-ACAP-ARAP_27.05.2021_00h00	0.000247814	0.000593484	[5, 9]	Group120	19.0476	4	[HTATSF1, SF3A1, SF3B1, SF3B2]
GO:0006397	mRNA processing	GO_BiologicalProcess-EBI-UniProt-GOA-ACAP-ARAP_27.05.2021_00h00	0	0	[6, 7, 8]	Group120	13.2969	73	[ACIN1, ADARB1, AKAP17A, ALKBH5, APP, ARL6IP4, AURKAIP1, BCLAF1, CD2BP2, CDK11A, CIRBP, CLNS1A, CPSF6, CPSF7, DDX17, DDX41, DHX16, DHX38, ECD, FIP1L1, FUS, FXR1, FXR2, GCFC2, HEXIM1, HNRNPA2B1, HNRNPC, HNRNPL, HTATSF1, IWS1, LARP7, LEO1, LUC7L, LUC7L2, MFAP1, NCBP3, NCL, NPM1, NUP98, PNN, POLR2E, PRCC, PRPF38A, PRPF40A, PSIP1, RBM10, RBM17, RBM39, RNF113A, RPRD2, RRP1B, RSRC1, SAFB, SF3A1, SF3B1,…
GO:0008380	RNA splicing	GO_BiologicalProcess-EBI-UniProt-GOA-ACAP-ARAP_27.05.2021_00h00	5.60064e-40	2.90611e-38	[6, 7, 8]	Group120	12.9979	62	[ACIN1, AKAP17A, ARL6IP4, BCLAF1, CD2BP2, CIRBP, CLNS1A, CPSF7, DDX17, DDX41, DHX16, DHX38, ECD, FIP1L1, FUS, FXR1, FXR2, GCFC2, HEXIM1, HNRNPA2B1, HNRNPC, HNRNPL, HTATSF1, IWS1, LARP7, LUC7L, LUC7L2, MFAP1, MPHOSPH10, NCL, NPM1, NUP98, PNN, POLR2E, PRCC, PRPF38A, PRPF40A, PSIP1, RBM10, RBM17, RBM39, RNF113A, RRP1B, RSRC1, SF3A1, SF3B1, SF3B2, SFPQ, SNRNP70, SREK1IP1, SRRM1, SRRM2, SRRT, SRSF10, …
GO:0071004	U2-type prespliceosome	GO_CellularComponent-EBI-UniProt-GOA-ACAP-ARAP_27.05.2021_00h00	4.56681e-09	4.10135e-08	[5, 9]	Group120	38.8889	7	[HNRNPC, LUC7L, LUC7L2, PRPF40A, SF3A1, SF3B1, SNRNP70]
GO:0071005	U2-type precatalytic spliceosome	GO_CellularComponent-EBI-UniProt-GOA-ACAP-ARAP_27.05.2021_00h00	8.83824e-07	4.39091e-06	[5, 9]	Group120	15.6863	8	[DHX16, MFAP1, PRPF38A, RNF113A, SF3A1, SF3B1, SF3B2, SRRM2]
GO:0000375	RNA splicing, via transesterification reactions	GO_BiologicalProcess-EBI-UniProt-GOA-ACAP-ARAP_27.05.2021_00h00	5.48331e-33	2.32792e-31	[7, 8, 9]	Group120	13.5135	50	[CD2BP2, CIRBP, CLNS1A, CPSF7, DDX17, DDX41, DHX16, DHX38, FIP1L1, FUS, FXR1, FXR2, GCFC2, HEXIM1, HNRNPA2B1, HNRNPC, HNRNPL, HTATSF1, LARP7, LUC7L, LUC7L2, MFAP1, MPHOSPH10, NCL, NPM1, NUP98, PNN, POLR2E, PRCC, PRPF38A, PRPF40A, PSIP1, RBM10, RBM17, RBM39, RNF113A, RSRC1, SF3A1, SF3B1, SF3B2, SFPQ, SNRNP70, SRRM1, SRRM2, SRRT, SRSF10, SRSF11, SRSF2, THRAP3, YBX1]
GO:0000245	spliceosomal complex assembly	GO_BiologicalProcess-EBI-UniProt-GOA-ACAP-ARAP_27.05.2021_00h00	2.77254e-06	1.23312e-05	[6, 7, 8, 9, 10, 11, 12]	Group120	13.5593	8	[GCFC2, HNRNPC, LUC7L, LUC7L2, PSIP1, SF3A1, SF3B1, SRSF10]
GO:0000377	RNA splicing, via transesterification reactions with bulged adenosine as nucleophile	GO_BiologicalProcess-EBI-UniProt-GOA-ACAP-ARAP_27.05.2021_00h00	4.45814e-32	1.6015e-30	[8, 9, 10]	Group120	13.3515	49	[CD2BP2, CIRBP, CLNS1A, CPSF7, DDX17, DDX41, DHX16, DHX38, FIP1L1, FUS, FXR1, FXR2, GCFC2, HEXIM1, HNRNPA2B1, HNRNPC, HNRNPL, HTATSF1, LARP7, LUC7L, LUC7L2, MFAP1, NCL, NPM1, NUP98, PNN, POLR2E, PRCC, PRPF38A, PRPF40A, PSIP1, RBM10, RBM17, RBM39, RNF113A, RSRC1, SF3A1, SF3B1, SF3B2, SFPQ, SNRNP70, SRRM1, SRRM2, SRRT, SRSF10, SRSF11, SRSF2, THRAP3, YBX1]
GO:0000398	mRNA splicing, via spliceosome	GO_BiologicalProcess-EBI-UniProt-GOA-ACAP-ARAP_27.05.2021_00h00	4.45814e-32	1.6015e-30	[7, 8, 9, 10, 11]	Group120	13.3515	49	[CD2BP2, CIRBP, CLNS1A, CPSF7, DDX17, DDX41, DHX16, DHX38, FIP1L1, FUS, FXR1, FXR2, GCFC2, HEXIM1, HNRNPA2B1, HNRNPC, HNRNPL, HTATSF1, LARP7, LUC7L, LUC7L2, MFAP1, NCL, NPM1, NUP98, PNN, POLR2E, PRCC, PRPF38A, PRPF40A, PSIP1, RBM10, RBM17, RBM39, RNF113A, RSRC1, SF3A1, SF3B1, SF3B2, SFPQ, SNRNP70, SRRM1, SRRM2, SRRT, SRSF10, SRSF11, SRSF2, THRAP3, YBX1]
GO:0006376	mRNA splice site selection	GO_BiologicalProcess-EBI-UniProt-GOA-ACAP-ARAP_27.05.2021_00h00	1.05475e-05	3.94056e-05	[6, 7, 8, 9, 10, 11, 12, 13]	Group120	17.6471	6	[HNRNPC, LUC7L, LUC7L2, PSIP1, SF3A1, SRSF10]
GO:0046782	regulation of viral transcription	GO_BiologicalProcess-EBI-UniProt-GOA-ACAP-ARAP_27.05.2021_00h00	0.000406362	0.000890944	[3, 4]	Group121	11.9048	5	[HEXIM1, LARP7, POLR2E, RSF1, SUPT5H]
GO:0017069	snRNA binding	GO_MolecularFunction-EBI-UniProt-GOA-ACAP-ARAP_27.05.2021_00h00	0.000101798	0.000286385	[5]	Group121	12	6	[DDX21, HEXIM1, HEXIM2, HNRNPC, LARP7, SNRNP70]
GO:0030532	small nuclear ribonucleoprotein complex	GO_CellularComponent-EBI-UniProt-GOA-ACAP-ARAP_27.05.2021_00h00	6.43011e-10	7.14967e-09	[3, 7]	Group121	16.9014	12	[CD2BP2, HEXIM1, HNRNPC, HTATSF1, LARP7, LUC7L, LUC7L2, PRPF40A, SF3A1, SF3B1, SF3B2, SNRNP70]
GO:0051348	negative regulation of transferase activity	GO_BiologicalProcess-EBI-UniProt-GOA-ACAP-ARAP_27.05.2021_00h00	0.000337417	0.00077242	[5]	Group121	4.43038	14	[ADARB1, APC, DVL1, HEXIM1, HEXIM2, LYN, NPM1, PDCD4, PIP4K2B, PRKAR2A, RPL5, SIRT1, SNCA, SRC]
GO:0097322	7SK snRNA binding	GO_MolecularFunction-EBI-UniProt-GOA-ACAP-ARAP_27.05.2021_00h00	9.91297e-06	3.76371e-05	[6]	Group121	40	4	[DDX21, HEXIM1, HEXIM2, LARP7]
GO:0097472	cyclin-dependent protein kinase activity	GO_BiologicalProcess-EBI-UniProt-GOA-ACAP-ARAP_27.05.2021_00h00	0.000190202	0.000482742	[4, 5, 8, 9]	Group121	6.76692	9	[APC, CCNL1, CCNL2, CDK11A, CDK16, HEXIM1, HEXIM2, MCM2, SRC]
GO:0019207	kinase regulator activity	GO_BiologicalProcess-EBI-UniProt-GOA-ACAP-ARAP_27.05.2021_00h00	0.000239963	0.000577643	[7]	Group121	5.12821	12	[APC, CCNL1, CCNL2, CSNK2B, DDX3X, HEXIM1, HEXIM2, MCM2, NPM1, PRKAR2A, RPLP1, SNCA]
GO:0019210	kinase inhibitor activity	GO_BiologicalProcess-EBI-UniProt-GOA-ACAP-ARAP_27.05.2021_00h00	0.00551029	0.00799163	[6, 7, 8]	Group121	6.66667	5	[HEXIM1, HEXIM2, NPM1, PRKAR2A, SNCA]
GO:1904029	regulation of cyclin-dependent protein kinase activity	GO_BiologicalProcess-EBI-UniProt-GOA-ACAP-ARAP_27.05.2021_00h00	0.00119287	0.0022106	[4, 5, 6, 7, 8, 9, 10]	Group121	6.54206	7	[APC, CCNL1, CCNL2, HEXIM1, HEXIM2, MCM2, SRC]
GO:0004693	cyclin-dependent protein serine/threonine kinase activity	GO_BiologicalProcess-EBI-UniProt-GOA-ACAP-ARAP_27.05.2021_00h00	0.000150929	0.000402764	[5, 6, 9, 10]	Group121	6.97674	9	[APC, CCNL1, CCNL2, CDK11A, CDK16, HEXIM1, HEXIM2, MCM2, SRC]
GO:0033673	negative regulation of kinase activity	GO_BiologicalProcess-EBI-UniProt-GOA-ACAP-ARAP_27.05.2021_00h00	0.00110769	0.00208585	[6, 7, 8, 9]	Group121	4.31655	12	[ADARB1, APC, DVL1, HEXIM1, HEXIM2, LYN, NPM1, PDCD4, PIP4K2B, PRKAR2A, SIRT1, SNCA]
GO:0000079	regulation of cyclin-dependent protein serine/threonine kinase activity	GO_BiologicalProcess-EBI-UniProt-GOA-ACAP-ARAP_27.05.2021_00h00	0.000953754	0.00186361	[5, 6, 7, 8, 9, 10, 11]	Group121	6.79612	7	[APC, CCNL1, CCNL2, HEXIM1, HEXIM2, MCM2, SRC]
GO:0045736	negative regulation of cyclin-dependent protein serine/threonine kinase activity	GO_BiologicalProcess-EBI-UniProt-GOA-ACAP-ARAP_27.05.2021_00h00	0.0102038	0.013461	[4, 5, 6, 7, 8, 9, 10, 11, 12]	Group121	10	3	[APC, HEXIM1, HEXIM2]
GO:1904030	negative regulation of cyclin-dependent protein kinase activity	GO_BiologicalProcess-EBI-UniProt-GOA-ACAP-ARAP_27.05.2021_00h00	0.0111731	0.0145344	[5, 6, 7, 8, 9, 10, 11]	Group121	9.67742	3	[APC, HEXIM1, HEXIM2]
GO:0004860	protein kinase inhibitor activity	GO_BiologicalProcess-EBI-UniProt-GOA-ACAP-ARAP_27.05.2021_00h00	0.00436367	0.00657366	[7, 8, 9, 10]	Group121	7.04225	5	[HEXIM1, HEXIM2, NPM1, PRKAR2A, SNCA]
GO:0006469	negative regulation of protein kinase activity	GO_BiologicalProcess-EBI-UniProt-GOA-ACAP-ARAP_27.05.2021_00h00	0.00172011	0.00296418	[7, 8, 9, 10]	Group121	4.33071	11	[ADARB1, APC, DVL1, HEXIM1, HEXIM2, LYN, NPM1, PDCD4, PRKAR2A, SIRT1, SNCA]
GO:0019887	protein kinase regulator activity	GO_BiologicalProcess-EBI-UniProt-GOA-ACAP-ARAP_27.05.2021_00h00	6.60554e-05	0.000199018	[8, 9]	Group121	5.88235	12	[APC, CCNL1, CCNL2, CSNK2B, DDX3X, HEXIM1, HEXIM2, MCM2, NPM1, PRKAR2A, RPLP1, SNCA]
GO:0016538	cyclin-dependent protein serine/threonine kinase regulator activity	GO_BiologicalProcess-EBI-UniProt-GOA-ACAP-ARAP_27.05.2021_00h00	0.00100486	0.00194717	[6, 7, 9, 10, 11]	Group121	9.80392	5	[CCNL1, CCNL2, HEXIM1, HEXIM2, MCM2]
GO:0030291	protein serine/threonine kinase inhibitor activity	GO_BiologicalProcess-EBI-UniProt-GOA-ACAP-ARAP_27.05.2021_00h00	0.0155676	0.0193868	[8, 9, 10, 11]	Group121	8.57143	3	[HEXIM1, HEXIM2, PRKAR2A]
GO:0032785	negative regulation of DNA-templated transcription, elongation	GO_BiologicalProcess-EBI-UniProt-GOA-ACAP-ARAP_27.05.2021_00h00	0.00164405	0.00287555	[7, 8, 9, 10, 11, 12]	Group121	18.75	3	[HEXIM1, LARP7, SUPT5H]
GO:0034243	regulation of transcription elongation from RNA polymerase II promoter	GO_BiologicalProcess-EBI-UniProt-GOA-ACAP-ARAP_27.05.2021_00h00	0.000126653	0.000341889	[7, 8, 9, 10, 11, 12]	Group121	15.1515	5	[HEXIM1, LARP7, LEO1, SUPT16H, SUPT6H]
GO:0071901	negative regulation of protein serine/threonine kinase activity	GO_BiologicalProcess-EBI-UniProt-GOA-ACAP-ARAP_27.05.2021_00h00	0.00583477	0.00841	[8, 9, 10, 11]	Group121	4.92958	7	[APC, HEXIM1, HEXIM2, LYN, PDCD4, PRKAR2A, SIRT1]
GO:0000380	alternative mRNA splicing, via spliceosome	GO_BiologicalProcess-EBI-UniProt-GOA-ACAP-ARAP_27.05.2021_00h00	3.39664e-07	1.86615e-06	[8, 9, 10, 11, 12]	Group122	12.5	10	[DDX17, FXR1, FXR2, HNRNPL, RBM10, RBM17, RSRC1, SFPQ, SRSF2, THRAP3]
GO:0000381	regulation of alternative mRNA splicing, via spliceosome	GO_BiologicalProcess-EBI-UniProt-GOA-ACAP-ARAP_27.05.2021_00h00	3.59462e-05	0.000117391	[7, 8, 9, 10, 11, 12, 13]	Group122	11.4754	7	[DDX17, FXR1, FXR2, HNRNPL, RBM10, SRSF2, THRAP3]
GO:0003723	RNA binding	GO_MolecularFunction-EBI-UniProt-GOA-ACAP-ARAP_27.05.2021_00h00	0	0	[4]	Group122	8.0756	141	[ACIN1, ADARB1, AKAP17A, AKAP8, ALKBH5, ANP32A, ARL6IP4, ATP5F1A, BCLAF1, BMS1, C1orf35, CANX, CIRBP, CLNS1A, CPSF6, CPSF7, DDX17, DDX21, DDX24, DDX3X, DDX41, DDX54, DHX16, DHX38, DKC1, EEF1B2, EEF1D, EIF2S1, EIF2S2, EIF3C, EIF3H, EIF3J, EIF4B, EIF5B, EXOSC9, FBRSL1, FIP1L1, FTSJ3, FUS, FXR1, FXR2, HDAC2, HDLBP, HEXIM1, HEXIM2, HNRNPA2B1, HNRNPC, HNRNPDL, HNRNPL, HSP90AA1, HTATSF1, JUN, KRI1, L1T…
GO:0022613	ribonucleoprotein complex biogenesis	GO_BiologicalProcess-EBI-UniProt-GOA-ACAP-ARAP_27.05.2021_00h00	9.51828e-33	3.7042e-31	[4]	Group122	11.2903	56	[BMS1, CD2BP2, CLNS1A, CPSF6, CPSF7, DDX17, DDX21, DDX3X, DDX54, DKC1, EIF2S1, EIF2S2, EIF3C, EIF3H, EIF3J, EIF4B, EXOSC9, FTSJ3, GCFC2, HEXIM1, HNRNPC, HSP90AA1, KRI1, LUC7L, LUC7L2, MAK16, MPHOSPH10, NAF1, NIFK, NMD3, NOLC1, NOP53, NOP56, NOP58, NPM1, PES1, PPAN, PSIP1, RPL13, RPL5, RPL6, RPLP0, RPLP1, RRP12, RRP1B, RRP9, RSL1D1, SF3A1, SF3B1, SRSF10, SURF6, UTP14A, UTP18, WDR55, XRCC5, XRN2]
GO:0005681	spliceosomal complex	GO_CellularComponent-EBI-UniProt-GOA-ACAP-ARAP_27.05.2021_00h00	2.91892e-17	5.92667e-16	[3, 7]	Group122	13.198	26	[AKAP17A, CIRBP, DDX41, DHX16, DHX38, GCFC2, HNRNPA2B1, HNRNPC, HTATSF1, LUC7L, LUC7L2, MFAP1, NCL, PNN, PRPF38A, PRPF40A, RBM17, RNF113A, SF3A1, SF3B1, SF3B2, SNRNP70, SRRM1, SRRM2, SRSF2, YBX1]
GO:0016070	RNA metabolic process	GO_BiologicalProcess-EBI-UniProt-GOA-ACAP-ARAP_27.05.2021_00h00	0	0	[5, 6]	Group122	4.08078	196	[ACIN1, ADARB1, AIP, AKAP17A, ALKBH5, ANP32A, APP, ARL6IP4, ARMCX3, ATN1, AURKAIP1, BCLAF1, BHLHE40, BMS1, CCNL1, CCNL2, CD2BP2, CDK11A, CDK16, CHD4, CHEK2, CIRBP, CLNS1A, CPSF6, CPSF7, CT45A1, DDX17, DDX21, DDX24, DDX3X, DDX41, DDX54, DHX16, DHX38, DKC1, DPY30, DVL1, E4F1, ECD, ESR1, EXOSC9, FIP1L1, FTSJ3, FUS, FXR1, FXR2, GCFC2, HDAC1, HDAC2, HDGFL2, HEXIM1, HEXIM2, HIF1A, HMGA1, HNRNPA2B1, HNR…
GO:0005684	U2-type spliceosomal complex	GO_CellularComponent-EBI-UniProt-GOA-ACAP-ARAP_27.05.2021_00h00	1.4602e-11	1.84301e-10	[4, 8]	Group122	15.625	15	[DHX16, GCFC2, HNRNPC, HTATSF1, LUC7L, LUC7L2, MFAP1, PRPF38A, PRPF40A, RNF113A, SF3A1, SF3B1, SF3B2, SNRNP70, SRRM2]
GO:0006396	RNA processing	GO_BiologicalProcess-EBI-UniProt-GOA-ACAP-ARAP_27.05.2021_00h00	0	0	[5, 6, 7]	Group122	10.3318	109	[ACIN1, ADARB1, AKAP17A, ALKBH5, APP, ARL6IP4, AURKAIP1, BCLAF1, BMS1, CCNL1, CD2BP2, CDK11A, CIRBP, CLNS1A, CPSF6, CPSF7, CT45A1, DDX17, DDX21, DDX3X, DDX41, DDX54, DHX16, DHX38, DKC1, ECD, ESR1, EXOSC9, FIP1L1, FTSJ3, FUS, FXR1, FXR2, GCFC2, HEXIM1, HNRNPA2B1, HNRNPC, HNRNPL, HTATSF1, IWS1, KRI1, LARP7, LEO1, LUC7L, LUC7L2, MAK16, MCM2, MFAP1, MPHOSPH10, NAF1, NCBP3, NCL, NIFK, NOLC1, NOP53, NO…
GO:0016607	nuclear speck	GO_CellularComponent-EBI-UniProt-GOA-ACAP-ARAP_27.05.2021_00h00	5.58156e-20	1.44811e-18	[3, 4, 8, 9]	Group122	9.09091	40	[ACIN1, AKAP17A, ALKBH5, ARL6IP4, BCLAF1, CCNL1, CCNL2, CD2BP2, CPSF6, DDX17, FNBP4, GPATCH2, HEXIM2, HIF1A, LUC7L2, MCM2, NCBP3, NPM1, NXF1, PNN, PRCC, PRPF40A, RBM10, RBM39, RING1, RNF113A, RSRC1, SF3A1, SF3B1, SF3B2, SFPQ, SNRNP70, SRRM1, SRRM2, SRSF10, SRSF11, SRSF2, TEPSIN, THRAP3, ZC3H13]
GO:0016071	mRNA metabolic process	GO_BiologicalProcess-EBI-UniProt-GOA-ACAP-ARAP_27.05.2021_00h00	0	4.2039e-45	[6, 7]	Group122	9.71302	88	[ACIN1, ADARB1, AKAP17A, ALKBH5, ANP32A, APP, ARL6IP4, AURKAIP1, BCLAF1, CD2BP2, CDK11A, CIRBP, CLNS1A, CPSF6, CPSF7, DDX17, DDX41, DHX16, DHX38, DKC1, ECD, EXOSC9, FIP1L1, FUS, FXR1, FXR2, GCFC2, HEXIM1, HNRNPA2B1, HNRNPC, HNRNPL, HTATSF1, IWS1, LARP1, LARP7, LEO1, LUC7L, LUC7L2, MFAP1, NCBP3, NCL, NPM1, NUP98, PNN, POLR2E, PRCC, PRPF38A, PRPF40A, PSIP1, PSMA3, RBM10, RBM17, RBM39, RNF113A, RPL1…
GO:1903311	regulation of mRNA metabolic process	GO_BiologicalProcess-EBI-UniProt-GOA-ACAP-ARAP_27.05.2021_00h00	7.08531e-16	1.2255e-14	[5, 6, 7, 8]	Group122	8.57143	33	[ALKBH5, ANP32A, CDK11A, CIRBP, CPSF6, CPSF7, DDX17, EXOSC9, FXR1, FXR2, HNRNPA2B1, HNRNPC, HNRNPL, IWS1, LARP1, LARP7, LEO1, NCL, NPM1, NUP98, PSMA3, RBM10, RBM39, SAFB, SERBP1, SNRNP70, SRSF10, SRSF2, SUPT5H, SUPT6H, THRAP3, TNKS1BP1, YBX1]
GO:0006397	mRNA processing	GO_BiologicalProcess-EBI-UniProt-GOA-ACAP-ARAP_27.05.2021_00h00	0	0	[6, 7, 8]	Group122	13.2969	73	[ACIN1, ADARB1, AKAP17A, ALKBH5, APP, ARL6IP4, AURKAIP1, BCLAF1, CD2BP2, CDK11A, CIRBP, CLNS1A, CPSF6, CPSF7, DDX17, DDX41, DHX16, DHX38, ECD, FIP1L1, FUS, FXR1, FXR2, GCFC2, HEXIM1, HNRNPA2B1, HNRNPC, HNRNPL, HTATSF1, IWS1, LARP7, LEO1, LUC7L, LUC7L2, MFAP1, NCBP3, NCL, NPM1, NUP98, PNN, POLR2E, PRCC, PRPF38A, PRPF40A, PSIP1, RBM10, RBM17, RBM39, RNF113A, RPRD2, RRP1B, RSRC1, SAFB, SF3A1, SF3B1,…
GO:0008380	RNA splicing	GO_BiologicalProcess-EBI-UniProt-GOA-ACAP-ARAP_27.05.2021_00h00	5.60064e-40	2.90611e-38	[6, 7, 8]	Group122	12.9979	62	[ACIN1, AKAP17A, ARL6IP4, BCLAF1, CD2BP2, CIRBP, CLNS1A, CPSF7, DDX17, DDX41, DHX16, DHX38, ECD, FIP1L1, FUS, FXR1, FXR2, GCFC2, HEXIM1, HNRNPA2B1, HNRNPC, HNRNPL, HTATSF1, IWS1, LARP7, LUC7L, LUC7L2, MFAP1, MPHOSPH10, NCL, NPM1, NUP98, PNN, POLR2E, PRCC, PRPF38A, PRPF40A, PSIP1, RBM10, RBM17, RBM39, RNF113A, RRP1B, RSRC1, SF3A1, SF3B1, SF3B2, SFPQ, SNRNP70, SREK1IP1, SRRM1, SRRM2, SRRT, SRSF10, …
GO:0034470	ncRNA processing	GO_BiologicalProcess-EBI-UniProt-GOA-ACAP-ARAP_27.05.2021_00h00	2.42785e-18	5.96739e-17	[6, 7, 8]	Group122	8.42333	39	[BMS1, CT45A1, DDX17, DDX21, DDX3X, DDX54, DKC1, EXOSC9, FTSJ3, HEXIM1, HNRNPA2B1, KRI1, LARP7, MAK16, MPHOSPH10, NAF1, NIFK, NOLC1, NOP53, NOP56, NOP58, PES1, PPAN, RNF113A, RPL13, RPL5, RPL6, RPLP0, RPLP1, RRP12, RRP1B, RRP9, RSL1D1, SRRT, SSB, UTP14A, UTP18, WDR55, XRN2]
GO:0043484	regulation of RNA splicing	GO_BiologicalProcess-EBI-UniProt-GOA-ACAP-ARAP_27.05.2021_00h00	4.22994e-13	5.98601e-12	[5, 6, 7, 8, 9]	Group122	12.5	20	[AKAP17A, CIRBP, DDX17, FUS, FXR1, FXR2, HNRNPA2B1, HNRNPL, LARP7, NCL, NPM1, NUP98, RBM10, RBM17, RBM39, RRP1B, SNRNP70, SRSF10, SRSF2, THRAP3]
GO:1903312	negative regulation of mRNA metabolic process	GO_BiologicalProcess-EBI-UniProt-GOA-ACAP-ARAP_27.05.2021_00h00	1.70839e-06	7.97819e-06	[5, 6, 7, 8, 9]	Group122	10.5263	10	[CIRBP, HNRNPA2B1, HNRNPC, LARP1, NPM1, RBM10, SRSF10, SUPT5H, THRAP3, YBX1]
GO:0033120	positive regulation of RNA splicing	GO_BiologicalProcess-EBI-UniProt-GOA-ACAP-ARAP_27.05.2021_00h00	0.00028537	0.000666338	[5, 6, 7, 8, 9, 10]	Group122	12.8205	5	[CIRBP, NCL, NUP98, SNRNP70, THRAP3]
GO:0050684	regulation of mRNA processing	GO_BiologicalProcess-EBI-UniProt-GOA-ACAP-ARAP_27.05.2021_00h00	3.2956e-18	7.69522e-17	[6, 7, 8, 9]	Group122	16.3265	24	[CDK11A, CIRBP, CPSF6, CPSF7, DDX17, FXR1, FXR2, HNRNPA2B1, HNRNPL, IWS1, LARP7, LEO1, NCL, NPM1, NUP98, RBM10, RBM39, SAFB, SNRNP70, SRSF10, SRSF2, SUPT5H, SUPT6H, THRAP3]
GO:0000375	RNA splicing, via transesterification reactions	GO_BiologicalProcess-EBI-UniProt-GOA-ACAP-ARAP_27.05.2021_00h00	5.48331e-33	2.32792e-31	[7, 8, 9]	Group122	13.5135	50	[CD2BP2, CIRBP, CLNS1A, CPSF7, DDX17, DDX41, DHX16, DHX38, FIP1L1, FUS, FXR1, FXR2, GCFC2, HEXIM1, HNRNPA2B1, HNRNPC, HNRNPL, HTATSF1, LARP7, LUC7L, LUC7L2, MFAP1, MPHOSPH10, NCL, NPM1, NUP98, PNN, POLR2E, PRCC, PRPF38A, PRPF40A, PSIP1, RBM10, RBM17, RBM39, RNF113A, RSRC1, SF3A1, SF3B1, SF3B2, SFPQ, SNRNP70, SRRM1, SRRM2, SRRT, SRSF10, SRSF11, SRSF2, THRAP3, YBX1]
GO:0050685	positive regulation of mRNA processing	GO_BiologicalProcess-EBI-UniProt-GOA-ACAP-ARAP_27.05.2021_00h00	1.25696e-05	4.55037e-05	[6, 7, 8, 9, 10]	Group122	17.1429	6	[CIRBP, LEO1, NCL, NUP98, SNRNP70, THRAP3]
GO:0000377	RNA splicing, via transesterification reactions with bulged adenosine as nucleophile	GO_BiologicalProcess-EBI-UniProt-GOA-ACAP-ARAP_27.05.2021_00h00	4.45814e-32	1.6015e-30	[8, 9, 10]	Group122	13.3515	49	[CD2BP2, CIRBP, CLNS1A, CPSF7, DDX17, DDX41, DHX16, DHX38, FIP1L1, FUS, FXR1, FXR2, GCFC2, HEXIM1, HNRNPA2B1, HNRNPC, HNRNPL, HTATSF1, LARP7, LUC7L, LUC7L2, MFAP1, NCL, NPM1, NUP98, PNN, POLR2E, PRCC, PRPF38A, PRPF40A, PSIP1, RBM10, RBM17, RBM39, RNF113A, RSRC1, SF3A1, SF3B1, SF3B2, SFPQ, SNRNP70, SRRM1, SRRM2, SRRT, SRSF10, SRSF11, SRSF2, THRAP3, YBX1]
GO:0000398	mRNA splicing, via spliceosome	GO_BiologicalProcess-EBI-UniProt-GOA-ACAP-ARAP_27.05.2021_00h00	4.45814e-32	1.6015e-30	[7, 8, 9, 10, 11]	Group122	13.3515	49	[CD2BP2, CIRBP, CLNS1A, CPSF7, DDX17, DDX41, DHX16, DHX38, FIP1L1, FUS, FXR1, FXR2, GCFC2, HEXIM1, HNRNPA2B1, HNRNPC, HNRNPL, HTATSF1, LARP7, LUC7L, LUC7L2, MFAP1, NCL, NPM1, NUP98, PNN, POLR2E, PRCC, PRPF38A, PRPF40A, PSIP1, RBM10, RBM17, RBM39, RNF113A, RSRC1, SF3A1, SF3B1, SF3B2, SFPQ, SNRNP70, SRRM1, SRRM2, SRRT, SRSF10, SRSF11, SRSF2, THRAP3, YBX1]
GO:0048024	regulation of mRNA splicing, via spliceosome	GO_BiologicalProcess-EBI-UniProt-GOA-ACAP-ARAP_27.05.2021_00h00	6.05463e-12	8.07861e-11	[6, 7, 8, 9, 10, 11, 12]	Group122	14.9533	16	[CIRBP, DDX17, FXR1, FXR2, HNRNPA2B1, HNRNPL, LARP7, NCL, NPM1, NUP98, RBM10, RBM39, SNRNP70, SRSF10, SRSF2, THRAP3]
GO:0048026	positive regulation of mRNA splicing, via spliceosome	GO_BiologicalProcess-EBI-UniProt-GOA-ACAP-ARAP_27.05.2021_00h00	2.53471e-05	8.6402e-05	[6, 7, 8, 9, 10, 11, 12, 13]	Group122	20.8333	5	[CIRBP, NCL, NUP98, SNRNP70, THRAP3]
GO:0007569	cell aging	GO_BiologicalProcess-EBI-UniProt-GOA-ACAP-ARAP_27.05.2021_00h00	0.000336674	0.000774515	[3]	Group123	7.01754	8	[CHEK2, HMGA1, NPM1, PDCD4, PML, RSL1D1, SIRT1, YBX1]
GO:0010212	response to ionizing radiation	GO_BiologicalProcess-EBI-UniProt-GOA-ACAP-ARAP_27.05.2021_00h00	0.00377293	0.00581504	[4]	Group123	4.81928	8	[CHEK2, EEF1D, PML, SIRT1, TNKS1BP1, XRCC4, XRCC5, XRCC6]
GO:0045786	negative regulation of cell cycle	GO_BiologicalProcess-EBI-UniProt-GOA-ACAP-ARAP_27.05.2021_00h00	7.8448e-05	0.000231868	[3, 4, 5]	Group123	4	20	[APC, AURKAIP1, CHEK2, HEXIM1, HEXIM2, MDC1, NOP53, NPM1, PDCD4, PHC1, PML, PRKACB, PSMA3, RING1, RNF2, RYBP, THOC5, TNKS1BP1, TSPYL2, YAF2]
GO:0071478	cellular response to radiation	GO_BiologicalProcess-EBI-UniProt-GOA-ACAP-ARAP_27.05.2021_00h00	0.00692855	0.00968752	[4, 5]	Group123	4.03587	9	[CHEK2, EEF1D, EIF2S1, NMT1, NPM1, SIRT1, TNKS1BP1, XRCC5, XRCC6]
GO:0000792	heterochromatin	GO_CellularComponent-EBI-UniProt-GOA-ACAP-ARAP_27.05.2021_00h00	3.30243e-05	0.000109378	[3, 7]	Group123	9.7561	8	[HDAC1, HMGA1, NOP53, PML, RING1, RNF2, SIRT1, TNKS1BP1]
GO:0042770	signal transduction in response to DNA damage	GO_BiologicalProcess-EBI-UniProt-GOA-ACAP-ARAP_27.05.2021_00h00	0.00692855	0.00968752	[4, 5, 6]	Group123	4.03587	9	[CHEK2, MDC1, NOP53, NPM1, PML, SIRT1, SNAI2, THOC5, TNKS1BP1]
GO:0043276	anoikis	GO_BiologicalProcess-EBI-UniProt-GOA-ACAP-ARAP_27.05.2021_00h00	0.0155676	0.0193868	[5]	Group123	8.57143	3	[CHEK2, SNAI2, SRC]
GO:0072331	signal transduction by p53 class mediator	GO_BiologicalProcess-EBI-UniProt-GOA-ACAP-ARAP_27.05.2021_00h00	6.77571e-06	2.72781e-05	[4, 5, 6]	Group123	5.37975	17	[CHD4, CHEK2, CSNK2A1, CSNK2B, HDAC1, HDAC2, HEXIM1, NOP53, NPM1, PIP4K2B, PML, RPL5, SIRT1, SNAI2, SSRP1, SUPT16H, TNKS1BP1]
GO:0097193	intrinsic apoptotic signaling pathway	GO_BiologicalProcess-EBI-UniProt-GOA-ACAP-ARAP_27.05.2021_00h00	0.00198888	0.00332906	[4, 5, 6]	Group123	4.02685	12	[BCLAF1, CHEK2, DDX3X, HDAC1, HIF1A, MSH6, PML, RPS3, SFPQ, SIRT1, SNAI2, SRC]
GO:2001020	regulation of response to DNA damage stimulus	GO_BiologicalProcess-EBI-UniProt-GOA-ACAP-ARAP_27.05.2021_00h00	0.000230705	0.000561142	[4, 5, 6]	Group123	5.15021	12	[BCLAF1, CHEK2, FUS, FXR1, FXR2, NPM1, PML, RPS3, SIRT1, SNAI2, THOC5, WDR48]
GO:2001021	negative regulation of response to DNA damage stimulus	GO_BiologicalProcess-EBI-UniProt-GOA-ACAP-ARAP_27.05.2021_00h00	0.0102019	0.0134965	[3, 4, 5, 6, 7]	Group123	5.74713	5	[CHEK2, RPS3, SIRT1, SNAI2, THOC5]
GO:0071479	cellular response to ionizing radiation	GO_BiologicalProcess-EBI-UniProt-GOA-ACAP-ARAP_27.05.2021_00h00	0.00150055	0.00264436	[5, 6]	Group123	7.31707	6	[CHEK2, EEF1D, SIRT1, TNKS1BP1, XRCC5, XRCC6]
GO:0008630	intrinsic apoptotic signaling pathway in response to DNA damage	GO_BiologicalProcess-EBI-UniProt-GOA-ACAP-ARAP_27.05.2021_00h00	0.0047156	0.00705828	[5, 6, 7]	Group123	5.82524	6	[CHEK2, MSH6, PML, RPS3, SIRT1, SNAI2]
GO:0016605	PML body	GO_CellularComponent-EBI-UniProt-GOA-ACAP-ARAP_27.05.2021_00h00	0.00705607	0.00983638	[3, 4, 8, 9]	Group123	5.35714	6	[CHEK2, PML, RNF111, SIRT1, SRSF2, THAP1]
GO:0030330	DNA damage response, signal transduction by p53 class mediator	GO_BiologicalProcess-EBI-UniProt-GOA-ACAP-ARAP_27.05.2021_00h00	0.00832827	0.0113061	[5, 6, 7]	Group123	5.17241	6	[CHEK2, NPM1, PML, SIRT1, SNAI2, TNKS1BP1]
GO:0032069	regulation of nuclease activity	GO_BiologicalProcess-EBI-UniProt-GOA-ACAP-ARAP_27.05.2021_00h00	0.00422897	0.00641211	[4, 5, 7, 8]	Group123	13.6364	3	[NPM1, RPS3, SIRT1]
GO:1901796	regulation of signal transduction by p53 class mediator	GO_BiologicalProcess-EBI-UniProt-GOA-ACAP-ARAP_27.05.2021_00h00	3.59093e-07	1.92754e-06	[5, 6, 7]	Group123	7.07965	16	[CHD4, CHEK2, CSNK2A1, CSNK2B, HDAC1, HDAC2, HEXIM1, NOP53, NPM1, PIP4K2B, PML, RPL5, SIRT1, SNAI2, SSRP1, SUPT16H]
GO:0043516	regulation of DNA damage response, signal transduction by p53 class mediator	GO_BiologicalProcess-EBI-UniProt-GOA-ACAP-ARAP_27.05.2021_00h00	0.0237402	0.0275788	[5, 6, 7, 8]	Group123	7.31707	3	[NPM1, SIRT1, SNAI2]
GO:1901797	negative regulation of signal transduction by p53 class mediator	GO_BiologicalProcess-EBI-UniProt-GOA-ACAP-ARAP_27.05.2021_00h00	0.0167972	0.0206428	[5, 6, 7, 8]	Group123	8.33333	3	[NOP53, SIRT1, SNAI2]
GO:2000209	regulation of anoikis	GO_BiologicalProcess-EBI-UniProt-GOA-ACAP-ARAP_27.05.2021_00h00	0.00682998	0.00960723	[6, 7]	Group123	11.5385	3	[CHEK2, SNAI2, SRC]
GO:0032070	regulation of deoxyribonuclease activity	GO_BiologicalProcess-EBI-UniProt-GOA-ACAP-ARAP_27.05.2021_00h00	0.00037675	0.000841828	[5, 6, 7, 8, 9]	Group123	30	3	[NPM1, RPS3, SIRT1]
GO:0042771	intrinsic apoptotic signaling pathway in response to DNA damage by p53 class mediator	GO_BiologicalProcess-EBI-UniProt-GOA-ACAP-ARAP_27.05.2021_00h00	0.033822	0.0376069	[6, 7, 8]	Group123	6.38298	3	[CHEK2, PML, SIRT1]
GO:1902229	regulation of intrinsic apoptotic signaling pathway in response to DNA damage	GO_BiologicalProcess-EBI-UniProt-GOA-ACAP-ARAP_27.05.2021_00h00	0.0222453	0.0262338	[5, 6, 7, 8, 9]	Group123	7.5	3	[RPS3, SIRT1, SNAI2]
GO:0032071	regulation of endodeoxyribonuclease activity	GO_BiologicalProcess-EBI-UniProt-GOA-ACAP-ARAP_27.05.2021_00h00	0.000179806	0.000463918	[6, 7, 8, 9, 10]	Group123	37.5	3	[NPM1, RPS3, SIRT1]
GO:0044773	mitotic DNA damage checkpoint signaling	GO_BiologicalProcess-EBI-UniProt-GOA-ACAP-ARAP_27.05.2021_00h00	0.0410793	0.0445105	[6, 7, 8, 9, 10, 11]	Group123	4	5	[CHEK2, MDC1, NOP53, PML, TNKS1BP1]
GO:0042800	histone methyltransferase activity (H3-K4 specific)	GO_BiologicalProcess-EBI-UniProt-GOA-ACAP-ARAP_27.05.2021_00h00	0.00234278	0.00382545	[8, 9, 10, 11, 12]	Group124	16.6667	3	[KMT2A, KMT2B, RBBP5]
GO:0043967	histone H4 acetylation	GO_BiologicalProcess-EBI-UniProt-GOA-ACAP-ARAP_27.05.2021_00h00	0.0223785	0.0262582	[8, 9, 10, 11, 12]	Group124	5.6338	4	[IWS1, JADE2, KMT2A, SIRT1]
GO:0034708	methyltransferase complex	GO_CellularComponent-EBI-UniProt-GOA-ACAP-ARAP_27.05.2021_00h00	2.2201e-05	7.73723e-05	[3, 4]	Group124	8.91089	9	[CLNS1A, DPY30, HDAC2, KMT2A, KMT2B, RBBP5, RNF2, SIRT1, ZC3H13]
GO:0032922	circadian regulation of gene expression	GO_BiologicalProcess-EBI-UniProt-GOA-ACAP-ARAP_27.05.2021_00h00	0.000604606	0.00125489	[2, 3, 5, 6]	Group124	8.69565	6	[BHLHE40, HDAC1, HDAC2, KMT2A, PML, SIRT1]
GO:0035097	histone methyltransferase complex	GO_CellularComponent-EBI-UniProt-GOA-ACAP-ARAP_27.05.2021_00h00	0.000105391	0.000292961	[3, 4, 5, 7, 8]	Group124	9.72222	7	[DPY30, HDAC2, KMT2A, KMT2B, RBBP5, RNF2, SIRT1]
GO:0006479	protein methylation	GO_BiologicalProcess-EBI-UniProt-GOA-ACAP-ARAP_27.05.2021_00h00	0.00762743	0.0104765	[4, 5, 6, 7, 8]	Group124	4.27807	8	[DPY30, IWS1, KMT2A, KMT2B, PAX5, RBBP5, SIRT1, SUPT6H]
GO:0016569	covalent chromatin modification	GO_BiologicalProcess-EBI-UniProt-GOA-ACAP-ARAP_27.05.2021_00h00	9.92058e-06	3.73622e-05	[5, 7]	Group124	4.33925	22	[AKAP8, DPY30, HDAC1, HDAC2, IWS1, JADE2, KMT2A, KMT2B, LEO1, PAX5, PCGF3, PCGF5, PHC1, RBBP5, RING1, RNF2, RYBP, SFPQ, SIRT1, SNCA, SUDS3, SUPT6H]
GO:0030099	myeloid cell differentiation	GO_BiologicalProcess-EBI-UniProt-GOA-ACAP-ARAP_27.05.2021_00h00	0.000159807	0.000419269	[4, 5, 6, 7, 8]	Group124	4.03587	18	[ACIN1, APP, DPY30, HDAC1, HIF1A, JUN, KMT2A, KMT2B, LEO1, LYN, PML, PURB, RBBP5, RIPK1, SIRT1, SRC, THOC5, TMOD3]
GO:1904837	beta-catenin-TCF complex assembly	GO_BiologicalProcess-EBI-UniProt-GOA-ACAP-ARAP_27.05.2021_00h00	0.0111731	0.0145344	[6]	Group124	9.67742	3	[HDAC1, LEO1, RBBP5]
GO:1905268	negative regulation of chromatin organization	GO_BiologicalProcess-EBI-UniProt-GOA-ACAP-ARAP_27.05.2021_00h00	0.00297799	0.00474649	[4, 5, 6, 7, 8]	Group124	7.69231	5	[HMGA1, PAX5, SIRT1, SNCA, SUPT6H]
GO:0044665	MLL1/2 complex	GO_CellularComponent-EBI-UniProt-GOA-ACAP-ARAP_27.05.2021_00h00	0.0111731	0.0145344	[4, 5, 6, 8, 9]	Group124	9.67742	3	[KMT2A, RBBP5, RNF2]
GO:0008213	protein alkylation	GO_BiologicalProcess-EBI-UniProt-GOA-ACAP-ARAP_27.05.2021_00h00	0.00762743	0.0104765	[6, 7]	Group124	4.27807	8	[DPY30, IWS1, KMT2A, KMT2B, PAX5, RBBP5, SIRT1, SUPT6H]
GO:0045637	regulation of myeloid cell differentiation	GO_BiologicalProcess-EBI-UniProt-GOA-ACAP-ARAP_27.05.2021_00h00	0.000640544	0.00131777	[4, 5, 6, 7, 8, 9]	Group124	4.5977	12	[ACIN1, DPY30, HDAC1, HIF1A, JUN, KMT2A, KMT2B, LEO1, LYN, PURB, RBBP5, RIPK1]
GO:0016570	histone modification	GO_BiologicalProcess-EBI-UniProt-GOA-ACAP-ARAP_27.05.2021_00h00	6.39159e-06	2.61831e-05	[6, 7, 8]	Group124	4.46247	22	[AKAP8, DPY30, HDAC1, HDAC2, IWS1, JADE2, KMT2A, KMT2B, LEO1, PAX5, PCGF3, PCGF5, PHC1, RBBP5, RING1, RNF2, RYBP, SFPQ, SIRT1, SNCA, SUDS3, SUPT6H]
GO:0016571	histone methylation	GO_BiologicalProcess-EBI-UniProt-GOA-ACAP-ARAP_27.05.2021_00h00	0.0021073	0.00347743	[5, 6, 7, 8, 9]	Group124	5.29801	8	[DPY30, IWS1, KMT2A, KMT2B, PAX5, RBBP5, SIRT1, SUPT6H]
GO:0018022	peptidyl-lysine methylation	GO_BiologicalProcess-EBI-UniProt-GOA-ACAP-ARAP_27.05.2021_00h00	0.00124707	0.00228385	[5, 6, 7, 8, 9]	Group124	5.7554	8	[DPY30, IWS1, KMT2A, KMT2B, PAX5, RBBP5, SIRT1, SUPT6H]
GO:0030219	megakaryocyte differentiation	GO_BiologicalProcess-EBI-UniProt-GOA-ACAP-ARAP_27.05.2021_00h00	0.0184774	0.022297	[5, 6, 7, 8, 9]	Group124	4.9505	5	[DPY30, HDAC1, KMT2A, KMT2B, RBBP5]
GO:0031056	regulation of histone modification	GO_BiologicalProcess-EBI-UniProt-GOA-ACAP-ARAP_27.05.2021_00h00	0.0119957	0.0154751	[5, 6, 7, 8, 9]	Group124	4.29448	7	[AKAP8, IWS1, KMT2A, PAX5, SIRT1, SNCA, SUPT6H]
GO:0071339	MLL1 complex	GO_CellularComponent-EBI-UniProt-GOA-ACAP-ARAP_27.05.2021_00h00	0.0111731	0.0145344	[5, 6, 7, 9, 10]	Group124	9.67742	3	[KMT2A, RBBP5, RNF2]
GO:0031057	negative regulation of histone modification	GO_BiologicalProcess-EBI-UniProt-GOA-ACAP-ARAP_27.05.2021_00h00	0.00502952	0.00745646	[5, 6, 7, 8, 9, 10]	Group124	8.69565	4	[PAX5, SIRT1, SNCA, SUPT6H]
GO:0045652	regulation of megakaryocyte differentiation	GO_BiologicalProcess-EBI-UniProt-GOA-ACAP-ARAP_27.05.2021_00h00	0.00760634	0.0104784	[5, 6, 7, 8, 9, 10]	Group124	6.17284	5	[DPY30, HDAC1, KMT2A, KMT2B, RBBP5]
GO:1901983	regulation of protein acetylation	GO_BiologicalProcess-EBI-UniProt-GOA-ACAP-ARAP_27.05.2021_00h00	0.000161367	0.000420997	[6, 7, 8, 9]	Group124	9.09091	7	[DDX3X, HDAC1, HDAC2, IWS1, KMT2A, SIRT1, SNCA]
GO:0018023	peptidyl-lysine trimethylation	GO_BiologicalProcess-EBI-UniProt-GOA-ACAP-ARAP_27.05.2021_00h00	0.0436596	0.0469794	[6, 7, 8, 9, 10]	Group124	5.76923	3	[IWS1, KMT2A, SIRT1]
GO:0031060	regulation of histone methylation	GO_BiologicalProcess-EBI-UniProt-GOA-ACAP-ARAP_27.05.2021_00h00	0.00491329	0.00730734	[6, 7, 8, 9, 10]	Group124	6.84932	5	[IWS1, KMT2A, PAX5, SIRT1, SUPT6H]
GO:0034968	histone lysine methylation	GO_BiologicalProcess-EBI-UniProt-GOA-ACAP-ARAP_27.05.2021_00h00	0.000560822	0.00117446	[6, 7, 8, 9, 10]	Group124	6.50407	8	[DPY30, IWS1, KMT2A, KMT2B, PAX5, RBBP5, SIRT1, SUPT6H]
GO:0031061	negative regulation of histone methylation	GO_BiologicalProcess-EBI-UniProt-GOA-ACAP-ARAP_27.05.2021_00h00	0.00480961	0.00717601	[6, 7, 8, 9, 10, 11]	Group124	13.0435	3	[PAX5, SIRT1, SUPT6H]
GO:2000756	regulation of peptidyl-lysine acetylation	GO_BiologicalProcess-EBI-UniProt-GOA-ACAP-ARAP_27.05.2021_00h00	0.000559007	0.00117593	[7, 8, 9, 10]	Group124	8.82353	6	[HDAC1, HDAC2, IWS1, KMT2A, SIRT1, SNCA]
GO:0006342	chromatin silencing	GO_BiologicalProcess-EBI-UniProt-GOA-ACAP-ARAP_27.05.2021_00h00	0.0315526	0.0354208	[3, 6, 7, 8, 9, 10, 11, 12, 13]	Group124	5.06329	4	[DPY30, HDAC2, HMGA1, SIRT1]
GO:0018024	histone-lysine N-methyltransferase activity	GO_BiologicalProcess-EBI-UniProt-GOA-ACAP-ARAP_27.05.2021_00h00	0.0356863	0.0393984	[7, 8, 9, 10, 11]	Group124	6.25	3	[KMT2A, KMT2B, RBBP5]
GO:0035065	regulation of histone acetylation	GO_BiologicalProcess-EBI-UniProt-GOA-ACAP-ARAP_27.05.2021_00h00	0.0120495	0.0155017	[6, 7, 8, 9, 10, 11, 12]	Group124	6.77966	4	[IWS1, KMT2A, SIRT1, SNCA]
GO:0051568	histone H3-K4 methylation	GO_BiologicalProcess-EBI-UniProt-GOA-ACAP-ARAP_27.05.2021_00h00	0.0113642	0.0147419	[7, 8, 9, 10, 11]	Group124	6.89655	4	[DPY30, KMT2A, KMT2B, RBBP5]
GO:0051219	phosphoprotein binding	GO_MolecularFunction-EBI-UniProt-GOA-ACAP-ARAP_27.05.2021_00h00	0.0139288	0.017533	[3]	Group125	5.31915	5	[LEO1, LYN, SNCA, SRC, THRAP3]
GO:0022602	ovulation cycle process	GO_BiologicalProcess-EBI-UniProt-GOA-ACAP-ARAP_27.05.2021_00h00	0.0376025	0.0412215	[2, 3, 4, 5]	Group125	6.12245	3	[ESR1, SIRT1, SRC]
GO:0031648	protein destabilization	GO_BiologicalProcess-EBI-UniProt-GOA-ACAP-ARAP_27.05.2021_00h00	0.0356863	0.0393984	[4]	Group125	6.25	3	[SIRT1, SNCA, SRC]
GO:0043274	phospholipase binding	GO_MolecularFunction-EBI-UniProt-GOA-ACAP-ARAP_27.05.2021_00h00	0.00422897	0.00641211	[4]	Group125	13.6364	3	[PRKCZ, SNCA, SRC]
GO:0046660	female sex differentiation	GO_BiologicalProcess-EBI-UniProt-GOA-ACAP-ARAP_27.05.2021_00h00	0.0365148	0.040218	[3, 4, 5]	Group125	4.13223	5	[ESR1, LHX8, LHX9, SIRT1, SRC]
GO:0045913	positive regulation of carbohydrate metabolic process	GO_BiologicalProcess-EBI-UniProt-GOA-ACAP-ARAP_27.05.2021_00h00	0.00841343	0.0113886	[3, 4, 5, 6]	Group125	6.0241	5	[APP, HIF1A, SIRT1, SNCA, SRC]
GO:0046545	development of primary female sexual characteristics	GO_BiologicalProcess-EBI-UniProt-GOA-ACAP-ARAP_27.05.2021_00h00	0.0222646	0.0261904	[4, 5, 6]	Group125	4.71698	5	[ESR1, LHX8, LHX9, SIRT1, SRC]
GO:0099091	postsynaptic specialization, intracellular component	GO_CellularComponent-EBI-UniProt-GOA-ACAP-ARAP_27.05.2021_00h00	0.00543605	0.00790852	[4, 6]	Group125	12.5	3	[BCR, LYN, SRC]
GO:1901655	cellular response to ketone	GO_BiologicalProcess-EBI-UniProt-GOA-ACAP-ARAP_27.05.2021_00h00	0.0206942	0.0245909	[5]	Group125	4.80769	5	[AKAP8, ATP2B1, LARP1, SIRT1, SRC]
GO:0031333	negative regulation of protein-containing complex assembly	GO_BiologicalProcess-EBI-UniProt-GOA-ACAP-ARAP_27.05.2021_00h00	0.00193843	0.00327988	[4, 5, 6, 7]	Group125	5.36913	8	[DDX3X, FHOD3, NOP53, PRKCZ, SNCA, SPTBN1, SRC, TMOD3]
GO:0070301	cellular response to hydrogen peroxide	GO_BiologicalProcess-EBI-UniProt-GOA-ACAP-ARAP_27.05.2021_00h00	0.019198	0.0230475	[5, 6, 7]	Group125	4.90196	5	[HDAC2, RIPK1, RPS3, SIRT1, SRC]
GO:1905268	negative regulation of chromatin organization	GO_BiologicalProcess-EBI-UniProt-GOA-ACAP-ARAP_27.05.2021_00h00	0.00297799	0.00474649	[4, 5, 6, 7, 8]	Group125	7.69231	5	[HMGA1, PAX5, SIRT1, SNCA, SUPT6H]
GO:1900076	regulation of cellular response to insulin stimulus	GO_BiologicalProcess-EBI-UniProt-GOA-ACAP-ARAP_27.05.2021_00h00	0.000704424	0.00141796	[3, 4, 7, 8, 9]	Group125	8.4507	6	[ATP2B1, GRB14, PIP4K2B, PRKCZ, SIRT1, SRC]
GO:1900077	negative regulation of cellular response to insulin stimulus	GO_BiologicalProcess-EBI-UniProt-GOA-ACAP-ARAP_27.05.2021_00h00	0.0222453	0.0262338	[3, 4, 5, 7, 8, 9, 10]	Group125	7.5	3	[GRB14, PIP4K2B, PRKCZ]
GO:1900078	positive regulation of cellular response to insulin stimulus	GO_BiologicalProcess-EBI-UniProt-GOA-ACAP-ARAP_27.05.2021_00h00	0.00928544	0.0123894	[3, 4, 5, 7, 8, 9, 10]	Group125	10.3448	3	[PRKCZ, SIRT1, SRC]
GO:0008585	female gonad development	GO_BiologicalProcess-EBI-UniProt-GOA-ACAP-ARAP_27.05.2021_00h00	0.0184774	0.022297	[5, 6, 7, 8]	Group125	4.9505	5	[ESR1, LHX8, LHX9, SIRT1, SRC]
GO:0045862	positive regulation of proteolysis	GO_BiologicalProcess-EBI-UniProt-GOA-ACAP-ARAP_27.05.2021_00h00	0.000343357	0.000778386	[5, 6, 7, 8]	Group125	4.06091	16	[ANP32B, APP, DDX3X, DVL1, FN1, HDAC2, KEAP1, LYN, NOP53, PML, RIPK1, RPS3, SIRT1, SNCA, SRC, WDR48]
GO:1901797	negative regulation of signal transduction by p53 class mediator	GO_BiologicalProcess-EBI-UniProt-GOA-ACAP-ARAP_27.05.2021_00h00	0.0167972	0.0206428	[5, 6, 7, 8]	Group125	8.33333	3	[NOP53, SIRT1, SNAI2]
GO:0014066	regulation of phosphatidylinositol 3-kinase signaling	GO_BiologicalProcess-EBI-UniProt-GOA-ACAP-ARAP_27.05.2021_00h00	0.018384	0.0222418	[5, 6, 7, 8, 9]	Group125	4.34783	6	[FN1, LYN, NOP53, PIP4K2B, SIRT1, SRC]
GO:0046626	regulation of insulin receptor signaling pathway	GO_BiologicalProcess-EBI-UniProt-GOA-ACAP-ARAP_27.05.2021_00h00	0.00410598	0.0062459	[4, 5, 6, 7, 8, 9, 10]	Group125	7.14286	5	[GRB14, PIP4K2B, PRKCZ, SIRT1, SRC]
GO:0048008	platelet-derived growth factor receptor signaling pathway	GO_BiologicalProcess-EBI-UniProt-GOA-ACAP-ARAP_27.05.2021_00h00	0.0120495	0.0155017	[6, 7, 8]	Group125	6.77966	4	[BCR, NRP1, SNCA, SRC]
GO:2000108	positive regulation of leukocyte apoptotic process	GO_BiologicalProcess-EBI-UniProt-GOA-ACAP-ARAP_27.05.2021_00h00	0.00759913	0.0104994	[6, 7, 8]	Group125	11.1111	3	[LYN, SIRT1, ZC3H8]
GO:2001243	negative regulation of intrinsic apoptotic signaling pathway	GO_BiologicalProcess-EBI-UniProt-GOA-ACAP-ARAP_27.05.2021_00h00	0.00593085	0.00849603	[5, 6, 7, 8, 9]	Group125	5.55556	6	[DDX3X, HDAC1, HIF1A, SIRT1, SNAI2, SRC]
GO:0097153	cysteine-type endopeptidase activity involved in apoptotic process	GO_BiologicalProcess-EBI-UniProt-GOA-ACAP-ARAP_27.05.2021_00h00	0.00407061	0.00621233	[5, 8, 9]	Group125	4.09836	10	[ANP32B, CSNK2A1, DDX3X, PML, RIPK1, RPS3, RPS6KA3, SIRT1, SNCA, SRC]
GO:0008286	insulin receptor signaling pathway	GO_BiologicalProcess-EBI-UniProt-GOA-ACAP-ARAP_27.05.2021_00h00	0.0249302	0.0286758	[6, 7, 8, 9]	Group125	4.05405	6	[APC, GRB14, PIP4K2B, PRKCZ, SIRT1, SRC]
GO:0031057	negative regulation of histone modification	GO_BiologicalProcess-EBI-UniProt-GOA-ACAP-ARAP_27.05.2021_00h00	0.00502952	0.00745646	[5, 6, 7, 8, 9, 10]	Group125	8.69565	4	[PAX5, SIRT1, SNCA, SUPT6H]
GO:0046627	negative regulation of insulin receptor signaling pathway	GO_BiologicalProcess-EBI-UniProt-GOA-ACAP-ARAP_27.05.2021_00h00	0.0167972	0.0206428	[4, 5, 6, 7, 8, 9, 10, 11]	Group125	8.33333	3	[GRB14, PIP4K2B, PRKCZ]
GO:0046628	positive regulation of insulin receptor signaling pathway	GO_BiologicalProcess-EBI-UniProt-GOA-ACAP-ARAP_27.05.2021_00h00	0.00610921	0.00872478	[4, 5, 6, 7, 8, 9, 10, 11]	Group125	12	3	[PRKCZ, SIRT1, SRC]
GO:1901984	negative regulation of protein acetylation	GO_BiologicalProcess-EBI-UniProt-GOA-ACAP-ARAP_27.05.2021_00h00	0.000358042	0.000807757	[6, 7, 8, 9, 10]	Group125	17.3913	4	[HDAC1, HDAC2, SIRT1, SNCA]
GO:0043281	regulation of cysteine-type endopeptidase activity involved in apoptotic process	GO_BiologicalProcess-EBI-UniProt-GOA-ACAP-ARAP_27.05.2021_00h00	0.00341541	0.00531665	[6, 8, 9, 10]	Group125	4.20168	10	[ANP32B, CSNK2A1, DDX3X, PML, RIPK1, RPS3, RPS6KA3, SIRT1, SNCA, SRC]
GO:2000756	regulation of peptidyl-lysine acetylation	GO_BiologicalProcess-EBI-UniProt-GOA-ACAP-ARAP_27.05.2021_00h00	0.000559007	0.00117593	[7, 8, 9, 10]	Group125	8.82353	6	[HDAC1, HDAC2, IWS1, KMT2A, SIRT1, SNCA]
GO:0035065	regulation of histone acetylation	GO_BiologicalProcess-EBI-UniProt-GOA-ACAP-ARAP_27.05.2021_00h00	0.0120495	0.0155017	[6, 7, 8, 9, 10, 11, 12]	Group125	6.77966	4	[IWS1, KMT2A, SIRT1, SNCA]
GO:0043154	negative regulation of cysteine-type endopeptidase activity involved in apoptotic process	GO_BiologicalProcess-EBI-UniProt-GOA-ACAP-ARAP_27.05.2021_00h00	0.012235	0.0156541	[6, 7, 8, 9, 10, 11, 12]	Group125	5.49451	5	[CSNK2A1, DDX3X, RPS6KA3, SNCA, SRC]
GO:2000757	negative regulation of peptidyl-lysine acetylation	GO_BiologicalProcess-EBI-UniProt-GOA-ACAP-ARAP_27.05.2021_00h00	0.00020301	0.000504287	[7, 8, 9, 10, 11]	Group125	20	4	[HDAC1, HDAC2, SIRT1, SNCA]
GO:2000117	negative regulation of cysteine-type endopeptidase activity	GO_BiologicalProcess-EBI-UniProt-GOA-ACAP-ARAP_27.05.2021_00h00	0.019198	0.0230475	[8, 9, 10, 11]	Group125	4.90196	5	[CSNK2A1, DDX3X, RPS6KA3, SNCA, SRC]
GO:0008094	ATPase, acting on DNA	GO_MolecularFunction-EBI-UniProt-GOA-ACAP-ARAP_27.05.2021_00h00	1.01205e-07	6.38684e-07	[2, 3]	Group126	7.76699	16	[CHD4, DDX17, DDX21, DDX24, DDX3X, DDX41, DDX54, DHX16, DHX38, MCM2, MCM3, MSH6, SIRT1, TOP2A, XRCC5, XRCC6]
GO:0019043	establishment of viral latency	GO_BiologicalProcess-EBI-UniProt-GOA-ACAP-ARAP_27.05.2021_00h00	9.04906e-08	6.03702e-07	[2, 3]	Group126	55.5556	5	[HMGA1, PSIP1, XRCC4, XRCC5, XRCC6]
GO:0008022	protein C-terminus binding	GO_MolecularFunction-EBI-UniProt-GOA-ACAP-ARAP_27.05.2021_00h00	0.00355003	0.00548962	[3]	Group126	4.47761	9	[FN1, MDC1, NCL, SIRT1, SRC, TOP2A, XRCC4, XRCC5, XRCC6]
GO:0070419	nonhomologous end joining complex	GO_CellularComponent-EBI-UniProt-GOA-ACAP-ARAP_27.05.2021_00h00	0.000266699	0.000632225	[3]	Group126	33.3333	3	[XRCC4, XRCC5, XRCC6]
GO:0004386	helicase activity	GO_MolecularFunction-EBI-UniProt-GOA-ACAP-ARAP_27.05.2021_00h00	1.09345e-07	6.80853e-07	[3, 4]	Group126	8.28729	15	[CHD4, DDX17, DDX21, DDX24, DDX3X, DDX41, DDX54, DHX16, DHX38, MCM2, MCM3, MSH6, SIRT1, XRCC5, XRCC6]
GO:0075713	establishment of integrated proviral latency	GO_BiologicalProcess-EBI-UniProt-GOA-ACAP-ARAP_27.05.2021_00h00	4.07209e-08	3.01852e-07	[3, 4]	Group126	62.5	5	[HMGA1, PSIP1, XRCC4, XRCC5, XRCC6]
GO:0010212	response to ionizing radiation	GO_BiologicalProcess-EBI-UniProt-GOA-ACAP-ARAP_27.05.2021_00h00	0.00377293	0.00581504	[4]	Group126	4.81928	8	[CHEK2, EEF1D, PML, SIRT1, TNKS1BP1, XRCC4, XRCC5, XRCC6]
GO:0098687	chromosomal region	GO_CellularComponent-EBI-UniProt-GOA-ACAP-ARAP_27.05.2021_00h00	0.000192004	0.000484679	[2, 6]	Group126	4.27807	16	[APC, CHEK2, CLASP2, DPY30, HNRNPA2B1, MCM2, MCM3, NUP98, PML, SEPTIN2, SLX4, SSB, THOC5, TOP2A, XRCC5, XRCC6]
GO:0032606	type I interferon production	GO_BiologicalProcess-EBI-UniProt-GOA-ACAP-ARAP_27.05.2021_00h00	0.0178022	0.02165	[3, 6]	Group126	4.37956	6	[DDX3X, DDX41, HSP90AA1, POLR2E, XRCC5, XRCC6]
GO:0071470	cellular response to osmotic stress	GO_BiologicalProcess-EBI-UniProt-GOA-ACAP-ARAP_27.05.2021_00h00	0.0356863	0.0393984	[4, 5]	Group126	6.25	3	[DDX3X, XRCC5, XRCC6]
GO:0071478	cellular response to radiation	GO_BiologicalProcess-EBI-UniProt-GOA-ACAP-ARAP_27.05.2021_00h00	0.00692855	0.00968752	[4, 5]	Group126	4.03587	9	[CHEK2, EEF1D, EIF2S1, NMT1, NPM1, SIRT1, TNKS1BP1, XRCC5, XRCC6]
GO:0000781	chromosome, telomeric region	GO_CellularComponent-EBI-UniProt-GOA-ACAP-ARAP_27.05.2021_00h00	8.12392e-05	0.00023419	[3, 7]	Group126	6.21469	11	[CHEK2, DPY30, HNRNPA2B1, MCM2, MCM3, PML, SLX4, SSB, THOC5, XRCC5, XRCC6]
GO:0003684	damaged DNA binding	GO_MolecularFunction-EBI-UniProt-GOA-ACAP-ARAP_27.05.2021_00h00	0.0290814	0.0328838	[5]	Group126	5.19481	4	[MSH6, RPS3, XRCC5, XRCC6]
GO:0010165	response to X-ray	GO_BiologicalProcess-EBI-UniProt-GOA-ACAP-ARAP_27.05.2021_00h00	0.0121938	0.0156442	[5]	Group126	9.375	3	[XRCC4, XRCC5, XRCC6]
GO:0010332	response to gamma radiation	GO_BiologicalProcess-EBI-UniProt-GOA-ACAP-ARAP_27.05.2021_00h00	0.0120495	0.0155017	[5]	Group126	6.77966	4	[CHEK2, PML, XRCC5, XRCC6]
GO:0042770	signal transduction in response to DNA damage	GO_BiologicalProcess-EBI-UniProt-GOA-ACAP-ARAP_27.05.2021_00h00	0.00692855	0.00968752	[4, 5, 6]	Group126	4.03587	9	[CHEK2, MDC1, NOP53, NPM1, PML, SIRT1, SNAI2, THOC5, TNKS1BP1]
GO:1990823	response to leukemia inhibitory factor	GO_BiologicalProcess-EBI-UniProt-GOA-ACAP-ARAP_27.05.2021_00h00	0.0177748	0.0216732	[5]	Group126	5	5	[NCL, PAX6, PML, SIRT1, XRCC5]
GO:0032479	regulation of type I interferon production	GO_BiologicalProcess-EBI-UniProt-GOA-ACAP-ARAP_27.05.2021_00h00	0.0178022	0.02165	[4, 5, 6, 7]	Group126	4.37956	6	[DDX3X, DDX41, HSP90AA1, POLR2E, XRCC5, XRCC6]
GO:0071479	cellular response to ionizing radiation	GO_BiologicalProcess-EBI-UniProt-GOA-ACAP-ARAP_27.05.2021_00h00	0.00150055	0.00264436	[5, 6]	Group126	7.31707	6	[CHEK2, EEF1D, SIRT1, TNKS1BP1, XRCC5, XRCC6]
GO:0000723	telomere maintenance	GO_BiologicalProcess-EBI-UniProt-GOA-ACAP-ARAP_27.05.2021_00h00	0.000109413	0.000300563	[5, 6, 7]	Group126	6.01093	11	[DKC1, HNRNPA2B1, HNRNPC, HSP90AA1, NAF1, PML, SLX4, SRC, TNKS1BP1, XRCC5, XRCC6]
GO:0006266	DNA ligation	GO_BiologicalProcess-EBI-UniProt-GOA-ACAP-ARAP_27.05.2021_00h00	0.00164405	0.00287555	[5, 6, 7]	Group126	18.75	3	[TOP2A, XRCC4, XRCC6]
GO:0008630	intrinsic apoptotic signaling pathway in response to DNA damage	GO_BiologicalProcess-EBI-UniProt-GOA-ACAP-ARAP_27.05.2021_00h00	0.0047156	0.00705828	[5, 6, 7]	Group126	5.82524	6	[CHEK2, MSH6, PML, RPS3, SIRT1, SNAI2]
GO:0016605	PML body	GO_CellularComponent-EBI-UniProt-GOA-ACAP-ARAP_27.05.2021_00h00	0.00705607	0.00983638	[3, 4, 8, 9]	Group126	5.35714	6	[CHEK2, PML, RNF111, SIRT1, SRSF2, THAP1]
GO:0030330	DNA damage response, signal transduction by p53 class mediator	GO_BiologicalProcess-EBI-UniProt-GOA-ACAP-ARAP_27.05.2021_00h00	0.00832827	0.0113061	[5, 6, 7]	Group126	5.17241	6	[CHEK2, NPM1, PML, SIRT1, SNAI2, TNKS1BP1]
GO:0032200	telomere organization	GO_BiologicalProcess-EBI-UniProt-GOA-ACAP-ARAP_27.05.2021_00h00	0.000209075	0.000513884	[6]	Group126	5.58376	11	[DKC1, HNRNPA2B1, HNRNPC, HSP90AA1, NAF1, PML, SLX4, SRC, TNKS1BP1, XRCC5, XRCC6]
GO:0032481	positive regulation of type I interferon production	GO_BiologicalProcess-EBI-UniProt-GOA-ACAP-ARAP_27.05.2021_00h00	0.00203289	0.00339057	[4, 5, 6, 7, 8]	Group126	6.89655	6	[DDX3X, DDX41, HSP90AA1, POLR2E, XRCC5, XRCC6]
GO:0042162	telomeric DNA binding	GO_MolecularFunction-EBI-UniProt-GOA-ACAP-ARAP_27.05.2021_00h00	0.00543327	0.00792918	[6]	Group126	8.51064	4	[HNRNPA2B1, NCL, XRCC5, XRCC6]
GO:0051053	negative regulation of DNA metabolic process	GO_BiologicalProcess-EBI-UniProt-GOA-ACAP-ARAP_27.05.2021_00h00	0.000808551	0.00161365	[4, 5, 6, 7, 8]	Group126	5.55556	9	[HNRNPC, KMT2A, MSH6, POLR2E, RPS3, SLX4, SRC, SUB1, XRCC5]
GO:0071103	DNA conformation change	GO_BiologicalProcess-EBI-UniProt-GOA-ACAP-ARAP_27.05.2021_00h00	1.28776e-06	6.26441e-06	[6]	Group126	5.30504	20	[ACIN1, AKAP8, ANP32B, CHD4, CSNK2A1, CSNK2B, DDX3X, HDAC1, HMGA1, HNRNPA2B1, MCM2, MCM3, NPM1, RSF1, SIRT1, TOP2A, TSPYL1, TSPYL2, XRCC5, XRCC6]
GO:1990830	cellular response to leukemia inhibitory factor	GO_BiologicalProcess-EBI-UniProt-GOA-ACAP-ARAP_27.05.2021_00h00	0.0170901	0.0209477	[6]	Group126	5.05051	5	[NCL, PAX6, PML, SIRT1, XRCC5]
GO:0071480	cellular response to gamma radiation	GO_BiologicalProcess-EBI-UniProt-GOA-ACAP-ARAP_27.05.2021_00h00	0.0132662	0.016835	[6, 7]	Group126	9.09091	3	[CHEK2, XRCC5, XRCC6]
GO:0006302	double-strand break repair	GO_BiologicalProcess-EBI-UniProt-GOA-ACAP-ARAP_27.05.2021_00h00	0.000538867	0.00113869	[6, 7, 8]	Group126	4.43686	13	[CHEK2, FUS, MCM2, MCM3, MDC1, PML, RNF2, SLX4, TNKS1BP1, WDR48, XRCC4, XRCC5, XRCC6]
GO:0032392	DNA geometric change	GO_BiologicalProcess-EBI-UniProt-GOA-ACAP-ARAP_27.05.2021_00h00	9.2389e-05	0.000261489	[7]	Group126	7.43802	9	[CHD4, DDX3X, HMGA1, HNRNPA2B1, MCM2, MCM3, TOP2A, XRCC5, XRCC6]
GO:0042771	intrinsic apoptotic signaling pathway in response to DNA damage by p53 class mediator	GO_BiologicalProcess-EBI-UniProt-GOA-ACAP-ARAP_27.05.2021_00h00	0.033822	0.0376069	[6, 7, 8]	Group126	6.38298	3	[CHEK2, PML, SIRT1]
GO:1904358	positive regulation of telomere maintenance via telomere lengthening	GO_BiologicalProcess-EBI-UniProt-GOA-ACAP-ARAP_27.05.2021_00h00	0.00331008	0.00518727	[5, 6, 7, 8, 9, 10]	Group126	9.7561	4	[DKC1, HNRNPA2B1, NAF1, XRCC5]
GO:1904813	ficolin-1-rich granule lumen	GO_CellularComponent-EBI-UniProt-GOA-ACAP-ARAP_27.05.2021_00h00	0.0195864	0.0233935	[5, 7, 8, 10]	Group126	4.28571	6	[C1orf35, CSNK2B, DDX3X, HSP90AA1, PDAP1, XRCC6]
GO:0032508	DNA duplex unwinding	GO_BiologicalProcess-EBI-UniProt-GOA-ACAP-ARAP_27.05.2021_00h00	0.000378722	0.000842205	[8]	Group126	6.89655	8	[CHD4, DDX3X, HMGA1, MCM2, MCM3, TOP2A, XRCC5, XRCC6]
GO:0044773	mitotic DNA damage checkpoint signaling	GO_BiologicalProcess-EBI-UniProt-GOA-ACAP-ARAP_27.05.2021_00h00	0.0410793	0.0445105	[6, 7, 8, 9, 10, 11]	Group126	4	5	[CHEK2, MDC1, NOP53, PML, TNKS1BP1]
GO:0003678	DNA helicase activity	GO_BiologicalProcess-EBI-UniProt-GOA-ACAP-ARAP_27.05.2021_00h00	0.00215456	0.00354289	[9]	Group126	6.81818	6	[CHD4, DDX3X, MCM2, MCM3, XRCC5, XRCC6]
GO:0010212	response to ionizing radiation	GO_BiologicalProcess-EBI-UniProt-GOA-ACAP-ARAP_27.05.2021_00h00	0.00377293	0.00581504	[4]	Group127	4.81928	8	[CHEK2, EEF1D, PML, SIRT1, TNKS1BP1, XRCC4, XRCC5, XRCC6]
GO:0000781	chromosome, telomeric region	GO_CellularComponent-EBI-UniProt-GOA-ACAP-ARAP_27.05.2021_00h00	8.12392e-05	0.00023419	[3, 7]	Group127	6.21469	11	[CHEK2, DPY30, HNRNPA2B1, MCM2, MCM3, PML, SLX4, SSB, THOC5, XRCC5, XRCC6]
GO:0070034	telomerase RNA binding	GO_MolecularFunction-EBI-UniProt-GOA-ACAP-ARAP_27.05.2021_00h00	0.00610921	0.00872478	[5]	Group127	12	3	[DKC1, HNRNPC, NAF1]
GO:2001022	positive regulation of response to DNA damage stimulus	GO_BiologicalProcess-EBI-UniProt-GOA-ACAP-ARAP_27.05.2021_00h00	0.00181043	0.00309696	[3, 4, 5, 6, 7]	Group127	6.08696	7	[BCLAF1, FUS, FXR1, FXR2, RPS3, SIRT1, WDR48]
GO:0008631	intrinsic apoptotic signaling pathway in response to oxidative stress	GO_BiologicalProcess-EBI-UniProt-GOA-ACAP-ARAP_27.05.2021_00h00	0.00677298	0.00955583	[4, 5, 6, 7]	Group127	8	4	[HIF1A, PML, SFPQ, SIRT1]
GO:0033044	regulation of chromosome organization	GO_BiologicalProcess-EBI-UniProt-GOA-ACAP-ARAP_27.05.2021_00h00	0.000359513	0.000807176	[5, 6]	Group127	4.40252	14	[AKAP8, DKC1, HNRNPA2B1, HNRNPC, KMT2A, MCM2, NAF1, PML, SFPQ, SIRT1, SLX4, SRC, TOP2A, XRCC5]
GO:0051052	regulation of DNA metabolic process	GO_BiologicalProcess-EBI-UniProt-GOA-ACAP-ARAP_27.05.2021_00h00	1.33623e-05	4.76352e-05	[4, 5, 6, 7]	Group127	4.70297	19	[DKC1, FUS, HNRNPA2B1, HNRNPC, HSP90AA1, KMT2A, MSH6, NAF1, NPM1, PML, POLR2E, RPS3, SIRT1, SLX4, SRC, SUB1, SUPT6H, WDR48, XRCC5]
GO:0032204	regulation of telomere maintenance	GO_BiologicalProcess-EBI-UniProt-GOA-ACAP-ARAP_27.05.2021_00h00	5.0735e-05	0.000157955	[3, 5, 6, 7, 8]	Group127	9.1954	8	[DKC1, HNRNPA2B1, HNRNPC, NAF1, PML, SLX4, SRC, XRCC5]
GO:0000723	telomere maintenance	GO_BiologicalProcess-EBI-UniProt-GOA-ACAP-ARAP_27.05.2021_00h00	0.000109413	0.000300563	[5, 6, 7]	Group127	6.01093	11	[DKC1, HNRNPA2B1, HNRNPC, HSP90AA1, NAF1, PML, SLX4, SRC, TNKS1BP1, XRCC5, XRCC6]
GO:0006281	DNA repair	GO_BiologicalProcess-EBI-UniProt-GOA-ACAP-ARAP_27.05.2021_00h00	6.96224e-06	2.77895e-05	[5, 6, 7]	Group127	4.08497	25	[ALKBH5, CHEK2, FUS, MCM2, MCM3, MDC1, MSH6, NOP53, NPM1, PML, POLR2E, RNF111, RNF113A, RNF2, RPS3, SFPQ, SIRT1, SLX4, SSRP1, SUPT16H, TNKS1BP1, WDR48, XRCC4, XRCC5, XRCC6]
GO:0009451	RNA modification	GO_BiologicalProcess-EBI-UniProt-GOA-ACAP-ARAP_27.05.2021_00h00	0.0061101	0.00869944	[5, 6, 7]	Group127	4.44444	8	[ADARB1, ALKBH5, DKC1, FTSJ3, LARP7, NAF1, SSB, ZC3H13]
GO:0015030	Cajal body	GO_CellularComponent-EBI-UniProt-GOA-ACAP-ARAP_27.05.2021_00h00	5.44889e-05	0.000168519	[3, 4, 8, 9]	Group127	10.7692	7	[DKC1, HNRNPA2B1, HNRNPC, NOLC1, NOP58, SRRM2, ZC3H8]
GO:0032200	telomere organization	GO_BiologicalProcess-EBI-UniProt-GOA-ACAP-ARAP_27.05.2021_00h00	0.000209075	0.000513884	[6]	Group127	5.58376	11	[DKC1, HNRNPA2B1, HNRNPC, HSP90AA1, NAF1, PML, SLX4, SRC, TNKS1BP1, XRCC5, XRCC6]
GO:0042162	telomeric DNA binding	GO_MolecularFunction-EBI-UniProt-GOA-ACAP-ARAP_27.05.2021_00h00	0.00543327	0.00792918	[6]	Group127	8.51064	4	[HNRNPA2B1, NCL, XRCC5, XRCC6]
GO:0051053	negative regulation of DNA metabolic process	GO_BiologicalProcess-EBI-UniProt-GOA-ACAP-ARAP_27.05.2021_00h00	0.000808551	0.00161365	[4, 5, 6, 7, 8]	Group127	5.55556	9	[HNRNPC, KMT2A, MSH6, POLR2E, RPS3, SLX4, SRC, SUB1, XRCC5]
GO:0051054	positive regulation of DNA metabolic process	GO_BiologicalProcess-EBI-UniProt-GOA-ACAP-ARAP_27.05.2021_00h00	8.71814e-05	0.000249777	[4, 5, 6, 7, 8]	Group127	5.71429	12	[DKC1, FUS, HNRNPA2B1, HSP90AA1, NAF1, PML, RPS3, SIRT1, SLX4, SRC, WDR48, XRCC5]
GO:2001251	negative regulation of chromosome organization	GO_BiologicalProcess-EBI-UniProt-GOA-ACAP-ARAP_27.05.2021_00h00	0.0157737	0.0194876	[5, 6, 7]	Group127	5.15464	5	[HNRNPC, MCM2, SLX4, SRC, TOP2A]
GO:2001252	positive regulation of chromosome organization	GO_BiologicalProcess-EBI-UniProt-GOA-ACAP-ARAP_27.05.2021_00h00	0.00114556	0.00213991	[5, 6, 7]	Group127	4.87805	10	[AKAP8, DKC1, HNRNPA2B1, KMT2A, NAF1, PML, SFPQ, SIRT1, SLX4, XRCC5]
GO:0002218	activation of innate immune response	GO_BiologicalProcess-EBI-UniProt-GOA-ACAP-ARAP_27.05.2021_00h00	0.000676215	0.00136707	[3, 5, 6, 7, 8, 9]	Group127	5.6962	9	[HEXIM1, HSP90AA1, LYN, PRKACB, PSMA3, SFPQ, SRC, XRCC5, XRCC6]
GO:0032205	negative regulation of telomere maintenance	GO_BiologicalProcess-EBI-UniProt-GOA-ACAP-ARAP_27.05.2021_00h00	0.0194151	0.0232483	[4, 5, 6, 7, 8, 9]	Group127	7.89474	3	[HNRNPC, SLX4, SRC]
GO:0032206	positive regulation of telomere maintenance	GO_BiologicalProcess-EBI-UniProt-GOA-ACAP-ARAP_27.05.2021_00h00	0.000192843	0.000484181	[4, 5, 6, 7, 8, 9]	Group127	10.7143	6	[DKC1, HNRNPA2B1, NAF1, PML, SLX4, XRCC5]
GO:0045739	positive regulation of DNA repair	GO_BiologicalProcess-EBI-UniProt-GOA-ACAP-ARAP_27.05.2021_00h00	0.0290814	0.0328838	[4, 5, 6, 7, 8, 9]	Group127	5.19481	4	[FUS, RPS3, SIRT1, WDR48]
GO:2000278	regulation of DNA biosynthetic process	GO_BiologicalProcess-EBI-UniProt-GOA-ACAP-ARAP_27.05.2021_00h00	0.00303428	0.00480342	[5, 6, 7, 8]	Group127	5.55556	7	[DKC1, HNRNPA2B1, HNRNPC, HSP90AA1, NAF1, SRC, XRCC5]
GO:1904356	regulation of telomere maintenance via telomere lengthening	GO_BiologicalProcess-EBI-UniProt-GOA-ACAP-ARAP_27.05.2021_00h00	6.63394e-05	0.000198593	[4, 6, 7, 8, 9]	Group127	10.4478	7	[DKC1, HNRNPA2B1, HNRNPC, NAF1, SLX4, SRC, XRCC5]
GO:0006278	RNA-dependent DNA biosynthetic process	GO_BiologicalProcess-EBI-UniProt-GOA-ACAP-ARAP_27.05.2021_00h00	0.000336674	0.000774515	[6, 7, 8]	Group127	7.01754	8	[DKC1, HNRNPA2B1, HNRNPC, HSP90AA1, NAF1, SRC, TNKS1BP1, XRCC5]
GO:0010833	telomere maintenance via telomere lengthening	GO_BiologicalProcess-EBI-UniProt-GOA-ACAP-ARAP_27.05.2021_00h00	1.23972e-05	4.55864e-05	[6, 7, 8]	Group127	9.57447	9	[DKC1, HNRNPA2B1, HNRNPC, HSP90AA1, NAF1, SLX4, SRC, TNKS1BP1, XRCC5]
GO:0034061	DNA polymerase activity	GO_BiologicalProcess-EBI-UniProt-GOA-ACAP-ARAP_27.05.2021_00h00	0.0051773	0.00762713	[6, 7, 8]	Group127	5.71429	6	[DKC1, HNRNPA2B1, HSP90AA1, NAF1, SRC, XRCC5]
GO:1902369	negative regulation of RNA catabolic process	GO_BiologicalProcess-EBI-UniProt-GOA-ACAP-ARAP_27.05.2021_00h00	2.66571e-07	1.55611e-06	[5, 6, 7, 8, 9]	Group127	12.8205	10	[CIRBP, DKC1, HNRNPC, LARP1, NAF1, RBM10, SLIRP, THRAP3, YBX1, ZCCHC17]
GO:2000573	positive regulation of DNA biosynthetic process	GO_BiologicalProcess-EBI-UniProt-GOA-ACAP-ARAP_27.05.2021_00h00	0.00551029	0.00799163	[5, 6, 7, 8, 9]	Group127	6.66667	5	[DKC1, HSP90AA1, NAF1, SRC, XRCC5]
GO:0043489	RNA stabilization	GO_BiologicalProcess-EBI-UniProt-GOA-ACAP-ARAP_27.05.2021_00h00	6.23658e-07	3.23609e-06	[4, 6, 7, 8, 9, 10]	Group127	13.6364	9	[CIRBP, DKC1, HNRNPC, LARP1, NAF1, RBM10, THRAP3, YBX1, ZCCHC17]
GO:0032210	regulation of telomere maintenance via telomerase	GO_BiologicalProcess-EBI-UniProt-GOA-ACAP-ARAP_27.05.2021_00h00	0.00209285	0.00346582	[5, 6, 7, 8, 9, 10]	Group127	8.33333	5	[DKC1, HNRNPC, NAF1, SRC, XRCC5]
GO:1904357	negative regulation of telomere maintenance via telomere lengthening	GO_BiologicalProcess-EBI-UniProt-GOA-ACAP-ARAP_27.05.2021_00h00	0.00928544	0.0123894	[5, 6, 7, 8, 9, 10]	Group127	10.3448	3	[HNRNPC, SLX4, SRC]
GO:1904358	positive regulation of telomere maintenance via telomere lengthening	GO_BiologicalProcess-EBI-UniProt-GOA-ACAP-ARAP_27.05.2021_00h00	0.00331008	0.00518727	[5, 6, 7, 8, 9, 10]	Group127	9.7561	4	[DKC1, HNRNPA2B1, NAF1, XRCC5]
GO:0000154	rRNA modification	GO_BiologicalProcess-EBI-UniProt-GOA-ACAP-ARAP_27.05.2021_00h00	0.0252883	0.0290162	[6, 7, 8, 9, 10]	Group127	7.14286	3	[DKC1, FTSJ3, NAF1]
GO:0003964	RNA-directed DNA polymerase activity	GO_BiologicalProcess-EBI-UniProt-GOA-ACAP-ARAP_27.05.2021_00h00	0.000604606	0.00125489	[7, 8, 9]	Group127	8.69565	6	[DKC1, HNRNPA2B1, HSP90AA1, NAF1, SRC, XRCC5]
GO:0007004	telomere maintenance via telomerase	GO_BiologicalProcess-EBI-UniProt-GOA-ACAP-ARAP_27.05.2021_00h00	0.000277879	0.0006554	[7, 8, 9]	Group127	8.33333	7	[DKC1, HNRNPC, HSP90AA1, NAF1, SRC, TNKS1BP1, XRCC5]
GO:0051972	regulation of telomerase activity	GO_BiologicalProcess-EBI-UniProt-GOA-ACAP-ARAP_27.05.2021_00h00	0.000192843	0.000484181	[5, 6, 7, 8, 9, 10, 11]	Group127	10.7143	6	[DKC1, HNRNPA2B1, HSP90AA1, NAF1, SRC, XRCC5]
GO:0032212	positive regulation of telomere maintenance via telomerase	GO_BiologicalProcess-EBI-UniProt-GOA-ACAP-ARAP_27.05.2021_00h00	0.0194151	0.0232483	[6, 7, 8, 9, 10, 11]	Group127	7.89474	3	[DKC1, NAF1, XRCC5]
GO:0003720	telomerase activity	GO_BiologicalProcess-EBI-UniProt-GOA-ACAP-ARAP_27.05.2021_00h00	0.000282743	0.000663523	[8, 9, 10]	Group127	10	6	[DKC1, HNRNPA2B1, HSP90AA1, NAF1, SRC, XRCC5]
GO:0051973	positive regulation of telomerase activity	GO_BiologicalProcess-EBI-UniProt-GOA-ACAP-ARAP_27.05.2021_00h00	0.00183679	0.00313058	[6, 7, 8, 9, 10, 11, 12]	Group127	11.4286	4	[DKC1, HSP90AA1, NAF1, XRCC5]
GO:0002039	p53 binding	GO_MolecularFunction-EBI-UniProt-GOA-ACAP-ARAP_27.05.2021_00h00	0.0203774	0.0242762	[3]	Group128	5.7971	4	[HDAC1, HIF1A, NOP53, SIRT1]
GO:0008134	transcription factor binding	GO_MolecularFunction-EBI-UniProt-GOA-ACAP-ARAP_27.05.2021_00h00	2.81173e-07	1.60132e-06	[3]	Group128	4.50161	28	[AIP, AKAP8, ATN1, AURKAIP1, BHLHE40, CHD4, CSNK2B, DDX3X, DDX54, ESR1, FUS, HDAC1, HDAC2, HIF1A, HMGA1, JUN, KEAP1, MLX, MTDH, NOLC1, NOP58, NPM1, PAX6, PURB, RPS3, SIRT1, SRC, THRAP3]
GO:0051219	phosphoprotein binding	GO_MolecularFunction-EBI-UniProt-GOA-ACAP-ARAP_27.05.2021_00h00	0.0139288	0.017533	[3]	Group128	5.31915	5	[LEO1, LYN, SNCA, SRC, THRAP3]
GO:0022602	ovulation cycle process	GO_BiologicalProcess-EBI-UniProt-GOA-ACAP-ARAP_27.05.2021_00h00	0.0376025	0.0412215	[2, 3, 4, 5]	Group128	6.12245	3	[ESR1, SIRT1, SRC]
GO:0031648	protein destabilization	GO_BiologicalProcess-EBI-UniProt-GOA-ACAP-ARAP_27.05.2021_00h00	0.0356863	0.0393984	[4]	Group128	6.25	3	[SIRT1, SNCA, SRC]
GO:0043274	phospholipase binding	GO_MolecularFunction-EBI-UniProt-GOA-ACAP-ARAP_27.05.2021_00h00	0.00422897	0.00641211	[4]	Group128	13.6364	3	[PRKCZ, SNCA, SRC]
GO:0046660	female sex differentiation	GO_BiologicalProcess-EBI-UniProt-GOA-ACAP-ARAP_27.05.2021_00h00	0.0365148	0.040218	[3, 4, 5]	Group128	4.13223	5	[ESR1, LHX8, LHX9, SIRT1, SRC]
GO:0140297	DNA-binding transcription factor binding	GO_MolecularFunction-EBI-UniProt-GOA-ACAP-ARAP_27.05.2021_00h00	1.24664e-05	4.5483e-05	[4]	Group128	4.72637	19	[AIP, AKAP8, ATN1, AURKAIP1, BHLHE40, CHD4, DDX54, ESR1, FUS, HDAC1, HDAC2, HIF1A, HMGA1, JUN, MTDH, NPM1, SIRT1, SRC, THRAP3]
GO:0034599	cellular response to oxidative stress	GO_BiologicalProcess-EBI-UniProt-GOA-ACAP-ARAP_27.05.2021_00h00	0.000991305	0.00192892	[4, 5]	Group128	4.15335	13	[EIF2S1, HDAC1, HDAC2, HIF1A, JUN, KEAP1, PML, RIPK1, RPS3, SFPQ, SIRT1, SNCA, SRC]
GO:0045913	positive regulation of carbohydrate metabolic process	GO_BiologicalProcess-EBI-UniProt-GOA-ACAP-ARAP_27.05.2021_00h00	0.00841343	0.0113886	[3, 4, 5, 6]	Group128	6.0241	5	[APP, HIF1A, SIRT1, SNCA, SRC]
GO:0036473	cell death in response to oxidative stress	GO_BiologicalProcess-EBI-UniProt-GOA-ACAP-ARAP_27.05.2021_00h00	0.0170901	0.0209477	[3, 5, 6]	Group128	5.05051	5	[HIF1A, PML, RIPK1, SFPQ, SIRT1]
GO:0046545	development of primary female sexual characteristics	GO_BiologicalProcess-EBI-UniProt-GOA-ACAP-ARAP_27.05.2021_00h00	0.0222646	0.0261904	[4, 5, 6]	Group128	4.71698	5	[ESR1, LHX8, LHX9, SIRT1, SRC]
GO:0048146	positive regulation of fibroblast proliferation	GO_BiologicalProcess-EBI-UniProt-GOA-ACAP-ARAP_27.05.2021_00h00	0.0457803	0.0489231	[4, 5, 6]	Group128	5.66038	3	[ESR1, FN1, PML]
GO:0061629	RNA polymerase II-specific DNA-binding transcription factor binding	GO_MolecularFunction-EBI-UniProt-GOA-ACAP-ARAP_27.05.2021_00h00	4.64519e-07	2.46512e-06	[5]	Group128	5.919	19	[AIP, AKAP8, ATN1, AURKAIP1, BHLHE40, CHD4, DDX54, ESR1, FUS, HDAC1, HDAC2, HIF1A, HMGA1, JUN, MTDH, NPM1, SIRT1, SRC, THRAP3]
GO:1900407	regulation of cellular response to oxidative stress	GO_BiologicalProcess-EBI-UniProt-GOA-ACAP-ARAP_27.05.2021_00h00	0.0411477	0.0444814	[4, 5, 6]	Group128	4.65116	4	[HIF1A, RIPK1, SFPQ, SIRT1]
GO:1901655	cellular response to ketone	GO_BiologicalProcess-EBI-UniProt-GOA-ACAP-ARAP_27.05.2021_00h00	0.0206942	0.0245909	[5]	Group128	4.80769	5	[AKAP8, ATP2B1, LARP1, SIRT1, SRC]
GO:0008631	intrinsic apoptotic signaling pathway in response to oxidative stress	GO_BiologicalProcess-EBI-UniProt-GOA-ACAP-ARAP_27.05.2021_00h00	0.00677298	0.00955583	[4, 5, 6, 7]	Group128	8	4	[HIF1A, PML, SFPQ, SIRT1]
GO:0043457	regulation of cellular respiration	GO_BiologicalProcess-EBI-UniProt-GOA-ACAP-ARAP_27.05.2021_00h00	0.0415895	0.0448552	[5, 6]	Group128	5.88235	3	[HIF1A, NOP53, SNCA]
GO:1903201	regulation of oxidative stress-induced cell death	GO_BiologicalProcess-EBI-UniProt-GOA-ACAP-ARAP_27.05.2021_00h00	0.0267293	0.0303712	[4, 5, 6, 7]	Group128	5.33333	4	[HIF1A, RIPK1, SFPQ, SIRT1]
GO:0002066	columnar/cuboidal epithelial cell development	GO_BiologicalProcess-EBI-UniProt-GOA-ACAP-ARAP_27.05.2021_00h00	0.03201	0.0358481	[5, 6, 7]	Group128	6.52174	3	[HIF1A, PAX6, SRC]
GO:0016922	nuclear receptor binding	GO_MolecularFunction-EBI-UniProt-GOA-ACAP-ARAP_27.05.2021_00h00	0.00193843	0.00327988	[6]	Group128	5.36913	8	[DDX54, ESR1, FUS, HIF1A, HMGA1, SIRT1, SRC, THRAP3]
GO:0030518	intracellular steroid hormone receptor signaling pathway	GO_BiologicalProcess-EBI-UniProt-GOA-ACAP-ARAP_27.05.2021_00h00	0.0102275	0.0134542	[4, 5, 6, 7, 8]	Group128	4.43038	7	[DDX17, DDX54, ESR1, HDAC1, SAFB, SIRT1, SRC]
GO:0032722	positive regulation of chemokine production	GO_BiologicalProcess-EBI-UniProt-GOA-ACAP-ARAP_27.05.2021_00h00	0.0267293	0.0303712	[4, 5, 6, 7, 8]	Group128	5.33333	4	[APP, DDX3X, HDAC1, HIF1A]
GO:0070301	cellular response to hydrogen peroxide	GO_BiologicalProcess-EBI-UniProt-GOA-ACAP-ARAP_27.05.2021_00h00	0.019198	0.0230475	[5, 6, 7]	Group128	4.90196	5	[HDAC2, RIPK1, RPS3, SIRT1, SRC]
GO:0099054	presynapse assembly	GO_BiologicalProcess-EBI-UniProt-GOA-ACAP-ARAP_27.05.2021_00h00	0.0415895	0.0448552	[5, 6, 7]	Group128	5.88235	3	[APP, DVL1, SNCA]
GO:1905268	negative regulation of chromatin organization	GO_BiologicalProcess-EBI-UniProt-GOA-ACAP-ARAP_27.05.2021_00h00	0.00297799	0.00474649	[4, 5, 6, 7, 8]	Group128	7.69231	5	[HMGA1, PAX5, SIRT1, SNCA, SUPT6H]
GO:1900076	regulation of cellular response to insulin stimulus	GO_BiologicalProcess-EBI-UniProt-GOA-ACAP-ARAP_27.05.2021_00h00	0.000704424	0.00141796	[3, 4, 7, 8, 9]	Group128	8.4507	6	[ATP2B1, GRB14, PIP4K2B, PRKCZ, SIRT1, SRC]
GO:1900078	positive regulation of cellular response to insulin stimulus	GO_BiologicalProcess-EBI-UniProt-GOA-ACAP-ARAP_27.05.2021_00h00	0.00928544	0.0123894	[3, 4, 5, 7, 8, 9, 10]	Group128	10.3448	3	[PRKCZ, SIRT1, SRC]
GO:0008088	axo-dendritic transport	GO_BiologicalProcess-EBI-UniProt-GOA-ACAP-ARAP_27.05.2021_00h00	0.0368547	0.0404968	[6, 7]	Group128	4.81928	4	[APP, ARMCX3, HIF1A, SFPQ]
GO:0008585	female gonad development	GO_BiologicalProcess-EBI-UniProt-GOA-ACAP-ARAP_27.05.2021_00h00	0.0184774	0.022297	[5, 6, 7, 8]	Group128	4.9505	5	[ESR1, LHX8, LHX9, SIRT1, SRC]
GO:0043124	negative regulation of I-kappaB kinase/NF-kappaB signaling	GO_BiologicalProcess-EBI-UniProt-GOA-ACAP-ARAP_27.05.2021_00h00	0.00543327	0.00792918	[5, 6, 7, 8]	Group128	8.51064	4	[ESR1, HDAC1, RIPK1, SIRT1]
GO:0060443	mammary gland morphogenesis	GO_BiologicalProcess-EBI-UniProt-GOA-ACAP-ARAP_27.05.2021_00h00	0.0415895	0.0448552	[5, 6, 7, 8]	Group128	5.88235	3	[ESR1, PML, SRC]
GO:0061180	mammary gland epithelium development	GO_BiologicalProcess-EBI-UniProt-GOA-ACAP-ARAP_27.05.2021_00h00	0.0315526	0.0354208	[5, 6, 7, 8]	Group128	5.06329	4	[ESR1, HIF1A, PML, SRC]
GO:1903715	regulation of aerobic respiration	GO_BiologicalProcess-EBI-UniProt-GOA-ACAP-ARAP_27.05.2021_00h00	0.0121938	0.0156442	[6, 7]	Group128	9.375	3	[HIF1A, NOP53, SNCA]
GO:2000106	regulation of leukocyte apoptotic process	GO_BiologicalProcess-EBI-UniProt-GOA-ACAP-ARAP_27.05.2021_00h00	0.0382555	0.0418392	[6, 7]	Group128	4.7619	4	[HIF1A, LYN, SIRT1, ZC3H8]
GO:2001242	regulation of intrinsic apoptotic signaling pathway	GO_BiologicalProcess-EBI-UniProt-GOA-ACAP-ARAP_27.05.2021_00h00	0.00113656	0.00213161	[5, 6, 7, 8]	Group128	5.29412	9	[BCLAF1, DDX3X, HDAC1, HIF1A, RPS3, SFPQ, SIRT1, SNAI2, SRC]
GO:0014066	regulation of phosphatidylinositol 3-kinase signaling	GO_BiologicalProcess-EBI-UniProt-GOA-ACAP-ARAP_27.05.2021_00h00	0.018384	0.0222418	[5, 6, 7, 8, 9]	Group128	4.34783	6	[FN1, LYN, NOP53, PIP4K2B, SIRT1, SRC]
GO:0030331	estrogen receptor binding	GO_MolecularFunction-EBI-UniProt-GOA-ACAP-ARAP_27.05.2021_00h00	0.00393999	0.00605255	[7]	Group128	9.30233	4	[DDX54, ESR1, FUS, SRC]
GO:0030520	intracellular estrogen receptor signaling pathway	GO_BiologicalProcess-EBI-UniProt-GOA-ACAP-ARAP_27.05.2021_00h00	0.00318308	0.00502196	[5, 6, 7, 8, 9]	Group128	7.57576	5	[DDX17, DDX54, ESR1, SAFB, SRC]
GO:0046626	regulation of insulin receptor signaling pathway	GO_BiologicalProcess-EBI-UniProt-GOA-ACAP-ARAP_27.05.2021_00h00	0.00410598	0.0062459	[4, 5, 6, 7, 8, 9, 10]	Group128	7.14286	5	[GRB14, PIP4K2B, PRKCZ, SIRT1, SRC]
GO:0048008	platelet-derived growth factor receptor signaling pathway	GO_BiologicalProcess-EBI-UniProt-GOA-ACAP-ARAP_27.05.2021_00h00	0.0120495	0.0155017	[6, 7, 8]	Group128	6.77966	4	[BCR, NRP1, SNCA, SRC]
GO:0060603	mammary gland duct morphogenesis	GO_BiologicalProcess-EBI-UniProt-GOA-ACAP-ARAP_27.05.2021_00h00	0.0180796	0.0219303	[5, 6, 7, 8, 9]	Group128	8.10811	3	[ESR1, PML, SRC]
GO:1902175	regulation of oxidative stress-induced intrinsic apoptotic signaling pathway	GO_BiologicalProcess-EBI-UniProt-GOA-ACAP-ARAP_27.05.2021_00h00	0.0132662	0.016835	[5, 6, 7, 8, 9]	Group128	9.09091	3	[HIF1A, SFPQ, SIRT1]
GO:2001243	negative regulation of intrinsic apoptotic signaling pathway	GO_BiologicalProcess-EBI-UniProt-GOA-ACAP-ARAP_27.05.2021_00h00	0.00593085	0.00849603	[5, 6, 7, 8, 9]	Group128	5.55556	6	[DDX3X, HDAC1, HIF1A, SIRT1, SNAI2, SRC]
GO:0097153	cysteine-type endopeptidase activity involved in apoptotic process	GO_BiologicalProcess-EBI-UniProt-GOA-ACAP-ARAP_27.05.2021_00h00	0.00407061	0.00621233	[5, 8, 9]	Group128	4.09836	10	[ANP32B, CSNK2A1, DDX3X, PML, RIPK1, RPS3, RPS6KA3, SIRT1, SNCA, SRC]
GO:0008286	insulin receptor signaling pathway	GO_BiologicalProcess-EBI-UniProt-GOA-ACAP-ARAP_27.05.2021_00h00	0.0249302	0.0286758	[6, 7, 8, 9]	Group128	4.05405	6	[APC, GRB14, PIP4K2B, PRKCZ, SIRT1, SRC]
GO:0031057	negative regulation of histone modification	GO_BiologicalProcess-EBI-UniProt-GOA-ACAP-ARAP_27.05.2021_00h00	0.00502952	0.00745646	[5, 6, 7, 8, 9, 10]	Group128	8.69565	4	[PAX5, SIRT1, SNCA, SUPT6H]
GO:0046628	positive regulation of insulin receptor signaling pathway	GO_BiologicalProcess-EBI-UniProt-GOA-ACAP-ARAP_27.05.2021_00h00	0.00610921	0.00872478	[4, 5, 6, 7, 8, 9, 10, 11]	Group128	12	3	[PRKCZ, SIRT1, SRC]
GO:0060444	branching involved in mammary gland duct morphogenesis	GO_BiologicalProcess-EBI-UniProt-GOA-ACAP-ARAP_27.05.2021_00h00	0.00759913	0.0104994	[5, 6, 7, 8, 9, 10]	Group128	11.1111	3	[ESR1, PML, SRC]
GO:0030225	macrophage differentiation	GO_BiologicalProcess-EBI-UniProt-GOA-ACAP-ARAP_27.05.2021_00h00	0.0395704	0.0430754	[6, 7, 8, 9, 10]	Group128	6	3	[APP, RIPK1, SIRT1]
GO:0043536	positive regulation of blood vessel endothelial cell migration	GO_BiologicalProcess-EBI-UniProt-GOA-ACAP-ARAP_27.05.2021_00h00	0.0134981	0.017083	[6, 7, 8, 9, 10]	Group128	6.55738	4	[ATP5F1A, HIF1A, NRP1, SIRT1]
GO:1901984	negative regulation of protein acetylation	GO_BiologicalProcess-EBI-UniProt-GOA-ACAP-ARAP_27.05.2021_00h00	0.000358042	0.000807757	[6, 7, 8, 9, 10]	Group128	17.3913	4	[HDAC1, HDAC2, SIRT1, SNCA]
GO:0043281	regulation of cysteine-type endopeptidase activity involved in apoptotic process	GO_BiologicalProcess-EBI-UniProt-GOA-ACAP-ARAP_27.05.2021_00h00	0.00341541	0.00531665	[6, 8, 9, 10]	Group128	4.20168	10	[ANP32B, CSNK2A1, DDX3X, PML, RIPK1, RPS3, RPS6KA3, SIRT1, SNCA, SRC]
GO:2000756	regulation of peptidyl-lysine acetylation	GO_BiologicalProcess-EBI-UniProt-GOA-ACAP-ARAP_27.05.2021_00h00	0.000559007	0.00117593	[7, 8, 9, 10]	Group128	8.82353	6	[HDAC1, HDAC2, IWS1, KMT2A, SIRT1, SNCA]
GO:0035065	regulation of histone acetylation	GO_BiologicalProcess-EBI-UniProt-GOA-ACAP-ARAP_27.05.2021_00h00	0.0120495	0.0155017	[6, 7, 8, 9, 10, 11, 12]	Group128	6.77966	4	[IWS1, KMT2A, SIRT1, SNCA]
GO:0043154	negative regulation of cysteine-type endopeptidase activity involved in apoptotic process	GO_BiologicalProcess-EBI-UniProt-GOA-ACAP-ARAP_27.05.2021_00h00	0.012235	0.0156541	[6, 7, 8, 9, 10, 11, 12]	Group128	5.49451	5	[CSNK2A1, DDX3X, RPS6KA3, SNCA, SRC]
GO:2000757	negative regulation of peptidyl-lysine acetylation	GO_BiologicalProcess-EBI-UniProt-GOA-ACAP-ARAP_27.05.2021_00h00	0.00020301	0.000504287	[7, 8, 9, 10, 11]	Group128	20	4	[HDAC1, HDAC2, SIRT1, SNCA]
GO:2000117	negative regulation of cysteine-type endopeptidase activity	GO_BiologicalProcess-EBI-UniProt-GOA-ACAP-ARAP_27.05.2021_00h00	0.019198	0.0230475	[8, 9, 10, 11]	Group128	4.90196	5	[CSNK2A1, DDX3X, RPS6KA3, SNCA, SRC]
GO:0019083	viral transcription	GO_BiologicalProcess-EBI-UniProt-GOA-ACAP-ARAP_27.05.2021_00h00	4.38621e-08	3.20056e-07	[2, 3]	Group129	8.24742	16	[HDAC1, HEXIM1, JUN, LARP7, NUP98, POLR2E, RPL13, RPL5, RPL6, RPLP0, RPLP1, RPS18, RPS3, RRP1B, RSF1, SUPT5H]
GO:0005844	polysome	GO_CellularComponent-EBI-UniProt-GOA-ACAP-ARAP_27.05.2021_00h00	3.9994e-06	1.7135e-05	[3]	Group129	10.9756	9	[EIF2S1, EIF3H, FUS, FXR1, FXR2, HDLBP, LARP1, RPL6, RPS3]
GO:0005852	eukaryotic translation initiation factor 3 complex	GO_CellularComponent-EBI-UniProt-GOA-ACAP-ARAP_27.05.2021_00h00	0.000103348	0.000289004	[2, 3, 4]	Group129	23.5294	4	[DDX3X, EIF3C, EIF3H, EIF3J]
GO:0031369	translation initiation factor binding	GO_MolecularFunction-EBI-UniProt-GOA-ACAP-ARAP_27.05.2021_00h00	0.00226284	0.00370789	[3]	Group129	10.8108	4	[DDX3X, EIF2S2, EIF3C, LARP1]
GO:0046782	regulation of viral transcription	GO_BiologicalProcess-EBI-UniProt-GOA-ACAP-ARAP_27.05.2021_00h00	0.000406362	0.000890944	[3, 4]	Group129	11.9048	5	[HEXIM1, LARP7, POLR2E, RSF1, SUPT5H]
GO:0070993	translation preinitiation complex	GO_CellularComponent-EBI-UniProt-GOA-ACAP-ARAP_27.05.2021_00h00	0.000164351	0.0004264	[3, 4]	Group129	21.0526	4	[EIF2S1, EIF3C, EIF3H, EIF3J]
GO:0009895	negative regulation of catabolic process	GO_BiologicalProcess-EBI-UniProt-GOA-ACAP-ARAP_27.05.2021_00h00	5.12012e-06	2.17373e-05	[3, 4, 5]	Group129	5.24781	18	[CIRBP, CSNK2A1, DKC1, EIF3H, HNRNPC, LARP1, NAF1, NOP53, PML, RBM10, RPL5, RYBP, SLIRP, SNCA, SNRNP70, THRAP3, YBX1, ZCCHC17]
GO:0019439	aromatic compound catabolic process	GO_BiologicalProcess-EBI-UniProt-GOA-ACAP-ARAP_27.05.2021_00h00	9.83364e-08	6.29083e-07	[4]	Group129	4.51128	30	[ALKBH5, ANP32A, BCLAF1, CIRBP, DKC1, EXOSC9, FXR1, FXR2, HNRNPC, LARP1, NAF1, NPM1, PSMA3, RBM10, RPL13, RPL5, RPL6, RPLP0, RPLP1, RPS18, RPS3, SERBP1, SLIRP, SND1, SSB, THRAP3, TNKS1BP1, XRN2, YBX1, ZCCHC17]
GO:0035770	ribonucleoprotein granule	GO_CellularComponent-EBI-UniProt-GOA-ACAP-ARAP_27.05.2021_00h00	0.000184341	0.000473008	[3, 5]	Group129	4.96183	13	[CIRBP, DDX3X, EIF2S1, FXR1, FXR2, HNRNPL, LARP1, LSM14A, NCL, NXF1, RPL6, RPLP0, YBX1]
GO:0044270	cellular nitrogen compound catabolic process	GO_BiologicalProcess-EBI-UniProt-GOA-ACAP-ARAP_27.05.2021_00h00	7.55658e-08	5.26705e-07	[4]	Group129	4.56621	30	[ALKBH5, ANP32A, BCLAF1, CIRBP, DKC1, EXOSC9, FXR1, FXR2, HNRNPC, LARP1, NAF1, NPM1, PSMA3, RBM10, RPL13, RPL5, RPL6, RPLP0, RPLP1, RPS18, RPS3, SERBP1, SLIRP, SND1, SSB, THRAP3, TNKS1BP1, XRN2, YBX1, ZCCHC17]
GO:0046700	heterocycle catabolic process	GO_BiologicalProcess-EBI-UniProt-GOA-ACAP-ARAP_27.05.2021_00h00	5.40105e-08	3.88045e-07	[4]	Group129	4.63679	30	[ALKBH5, ANP32A, BCLAF1, CIRBP, DKC1, EXOSC9, FXR1, FXR2, HNRNPC, LARP1, NAF1, NPM1, PSMA3, RBM10, RPL13, RPL5, RPL6, RPLP0, RPLP1, RPS18, RPS3, SERBP1, SLIRP, SND1, SSB, THRAP3, TNKS1BP1, XRN2, YBX1, ZCCHC17]
GO:1901361	organic cyclic compound catabolic process	GO_BiologicalProcess-EBI-UniProt-GOA-ACAP-ARAP_27.05.2021_00h00	2.86641e-07	1.61279e-06	[4]	Group129	4.29185	30	[ALKBH5, ANP32A, BCLAF1, CIRBP, DKC1, EXOSC9, FXR1, FXR2, HNRNPC, LARP1, NAF1, NPM1, PSMA3, RBM10, RPL13, RPL5, RPL6, RPLP0, RPLP1, RPS18, RPS3, SERBP1, SLIRP, SND1, SSB, THRAP3, TNKS1BP1, XRN2, YBX1, ZCCHC17]
GO:0036464	cytoplasmic ribonucleoprotein granule	GO_CellularComponent-EBI-UniProt-GOA-ACAP-ARAP_27.05.2021_00h00	0.000406728	0.00088758	[3, 4, 6]	Group129	4.83871	12	[CIRBP, DDX3X, EIF2S1, FXR1, FXR2, LARP1, LSM14A, NCL, NXF1, RPL6, RPLP0, YBX1]
GO:0016282	eukaryotic 43S preinitiation complex	GO_CellularComponent-EBI-UniProt-GOA-ACAP-ARAP_27.05.2021_00h00	0.00234278	0.00382545	[4, 5]	Group129	16.6667	3	[EIF3C, EIF3H, EIF3J]
GO:0022626	cytosolic ribosome	GO_CellularComponent-EBI-UniProt-GOA-ACAP-ARAP_27.05.2021_00h00	1.60611e-06	7.57628e-06	[3, 4, 5, 6]	Group129	9.40171	11	[DDX3X, EIF2S1, FXR2, RPL13, RPL5, RPL6, RPLP0, RPLP1, RPS18, RPS3, ZCCHC17]
GO:0033290	eukaryotic 48S preinitiation complex	GO_CellularComponent-EBI-UniProt-GOA-ACAP-ARAP_27.05.2021_00h00	7.9978e-05	0.000233436	[4, 5]	Group129	25	4	[EIF2S1, EIF3C, EIF3H, EIF3J]
GO:0034248	regulation of cellular amide metabolic process	GO_BiologicalProcess-EBI-UniProt-GOA-ACAP-ARAP_27.05.2021_00h00	8.60419e-08	5.82341e-07	[4, 5]	Group129	4.90018	27	[APP, BCLAF1, CIRBP, DDX3X, EEF1B2, EEF1D, EIF2S1, EIF2S2, EIF3C, EIF3H, EIF3J, EIF4B, EIF5B, EXOSC9, FXR1, FXR2, LARP1, LSM14A, NCL, NOLC1, NPM1, RPL5, RPS3, RPS6KA3, SNCA, TNKS1BP1, YBX1]
GO:0034655	nucleobase-containing compound catabolic process	GO_BiologicalProcess-EBI-UniProt-GOA-ACAP-ARAP_27.05.2021_00h00	7.39359e-09	6.39409e-08	[4, 5]	Group129	5.06757	30	[ALKBH5, ANP32A, BCLAF1, CIRBP, DKC1, EXOSC9, FXR1, FXR2, HNRNPC, LARP1, NAF1, NPM1, PSMA3, RBM10, RPL13, RPL5, RPL6, RPLP0, RPLP1, RPS18, RPS3, SERBP1, SLIRP, SND1, SSB, THRAP3, TNKS1BP1, XRN2, YBX1, ZCCHC17]
GO:0044391	ribosomal subunit	GO_CellularComponent-EBI-UniProt-GOA-ACAP-ARAP_27.05.2021_00h00	1.75416e-06	8.03129e-06	[3, 6]	Group129	7.14286	14	[DDX3X, EIF2S1, FXR2, MRPL38, MRPL4, NPM1, RPL13, RPL5, RPL6, RPLP0, RPLP1, RPS18, RPS3, ZCCHC17]
GO:0003729	mRNA binding	GO_MolecularFunction-EBI-UniProt-GOA-ACAP-ARAP_27.05.2021_00h00	1.48794e-21	4.34293e-20	[5]	Group129	11.5756	36	[ADARB1, CIRBP, CPSF6, DDX3X, EIF2S1, EIF2S2, EIF3C, EXOSC9, FUS, FXR1, FXR2, HDLBP, HNRNPA2B1, HNRNPC, HNRNPL, LARP1, LSM14A, LUC7L, LUC7L2, NCBP3, NCL, NUP98, NXF1, PURB, RPL5, RPS3, RSL1D1, SERBP1, SF3B1, SLC4A1AP, SNRNP70, SRRM2, SSB, SUPT5H, THOC5, YBX1]
GO:0005840	ribosome	GO_CellularComponent-EBI-UniProt-GOA-ACAP-ARAP_27.05.2021_00h00	1.48821e-09	1.57953e-08	[5]	Group129	8	20	[AURKAIP1, CANX, DDX3X, EIF2S1, EIF3H, FXR2, LARP1, MRPL38, MRPL4, NPM1, RPL13, RPL5, RPL6, RPLP0, RPLP1, RPS18, RPS3, RPS6KA3, SNCA, ZCCHC17]
GO:0010629	negative regulation of gene expression	GO_BiologicalProcess-EBI-UniProt-GOA-ACAP-ARAP_27.05.2021_00h00	9.77531e-11	1.14127e-09	[4, 5, 6]	Group129	4.0412	51	[AKAP8, ALKBH5, ANP32A, APP, ATP2B1, BCLAF1, CIRBP, DDX17, DDX3X, DPY30, EIF2S1, ESR1, EXOSC9, FN1, FXR1, FXR2, HDAC1, HDAC2, HEXIM1, HIF1A, HMGA1, HNRNPA2B1, HNRNPC, LARP1, LSM14A, NCL, NPM1, NUP98, PDCD4, PML, POLR2E, PSMA3, RBM10, RIPK1, RPL13, RPL5, RPL6, RPLP0, RPLP1, RPS18, RPS3, SERBP1, SIRT1, SND1, SRRT, SRSF10, SSB, THRAP3, TNKS1BP1, XRN2, YBX1]
GO:0016458	gene silencing	GO_BiologicalProcess-EBI-UniProt-GOA-ACAP-ARAP_27.05.2021_00h00	3.17118e-05	0.000105782	[2, 5, 6, 7]	Group129	5.24476	15	[DDX17, DDX3X, DPY30, ESR1, FXR1, HDAC2, HEXIM1, HMGA1, HNRNPA2B1, NUP98, POLR2E, RIPK1, SIRT1, SND1, SRRT]
GO:0019843	rRNA binding	GO_MolecularFunction-EBI-UniProt-GOA-ACAP-ARAP_27.05.2021_00h00	2.35142e-06	1.05588e-05	[5]	Group129	11.6883	9	[CIRBP, DDX21, NOP53, NPM1, PPAN, RPL5, RPLP0, RPS18, RPS3]
GO:0031330	negative regulation of cellular catabolic process	GO_BiologicalProcess-EBI-UniProt-GOA-ACAP-ARAP_27.05.2021_00h00	2.80386e-07	1.61655e-06	[4, 5, 6]	Group129	6.42857	18	[CIRBP, CSNK2A1, DKC1, EIF3H, HNRNPC, LARP1, NAF1, NOP53, PML, RBM10, RPL5, RYBP, SLIRP, SNCA, SNRNP70, THRAP3, YBX1, ZCCHC17]
GO:0034249	negative regulation of cellular amide metabolic process	GO_BiologicalProcess-EBI-UniProt-GOA-ACAP-ARAP_27.05.2021_00h00	0.000153645	0.000407683	[4, 5, 6]	Group129	5.38117	12	[CIRBP, DDX3X, EIF2S1, EXOSC9, FXR1, FXR2, LARP1, LSM14A, NCL, RPS3, TNKS1BP1, YBX1]
GO:0034250	positive regulation of cellular amide metabolic process	GO_BiologicalProcess-EBI-UniProt-GOA-ACAP-ARAP_27.05.2021_00h00	0.00517549	0.00764858	[4, 5, 6]	Group129	4.57143	8	[CIRBP, DDX3X, EIF3C, FXR1, FXR2, LARP1, NPM1, RPL5]
GO:0061980	regulatory RNA binding	GO_MolecularFunction-EBI-UniProt-GOA-ACAP-ARAP_27.05.2021_00h00	0.00726388	0.0100959	[5]	Group129	7.84314	4	[DDX21, HNRNPA2B1, RBM10, YBX1]
GO:0070034	telomerase RNA binding	GO_MolecularFunction-EBI-UniProt-GOA-ACAP-ARAP_27.05.2021_00h00	0.00610921	0.00872478	[5]	Group129	12	3	[DKC1, HNRNPC, NAF1]
GO:0010494	cytoplasmic stress granule	GO_CellularComponent-EBI-UniProt-GOA-ACAP-ARAP_27.05.2021_00h00	0.000189593	0.000483824	[4, 5, 7]	Group129	8.86076	7	[CIRBP, DDX3X, EIF2S1, LARP1, LSM14A, NXF1, YBX1]
GO:0010608	posttranscriptional regulation of gene expression	GO_BiologicalProcess-EBI-UniProt-GOA-ACAP-ARAP_27.05.2021_00h00	2.26677e-14	3.52861e-13	[5, 6]	Group129	5.85034	43	[ALKBH5, ANP32A, APP, BCLAF1, CIRBP, DDX3X, DKC1, EEF1B2, EEF1D, EIF2S1, EIF2S2, EIF3C, EIF3H, EIF3J, EIF4B, EIF5B, ESR1, EXOSC9, FXR1, FXR2, HEXIM1, HNRNPA2B1, HNRNPC, LARP1, LSM14A, NAF1, NCL, NOLC1, NPM1, NUP98, POLR2E, PSMA3, RBM10, RIPK1, RPL5, RPS3, RPS6KA3, SERBP1, SRRT, THRAP3, TNKS1BP1, YBX1, ZCCHC17]
GO:0015934	large ribosomal subunit	GO_CellularComponent-EBI-UniProt-GOA-ACAP-ARAP_27.05.2021_00h00	1.30895e-05	4.70215e-05	[4, 7]	Group129	8.40336	10	[FXR2, MRPL38, MRPL4, NPM1, RPL13, RPL5, RPL6, RPLP0, RPLP1, ZCCHC17]
GO:0015935	small ribosomal subunit	GO_CellularComponent-EBI-UniProt-GOA-ACAP-ARAP_27.05.2021_00h00	0.00760634	0.0104784	[4, 7]	Group129	6.17284	5	[DDX3X, EIF2S1, NPM1, RPS18, RPS3]
GO:0042177	negative regulation of protein catabolic process	GO_BiologicalProcess-EBI-UniProt-GOA-ACAP-ARAP_27.05.2021_00h00	0.00065792	0.00134758	[4, 5, 6, 7]	Group129	6.34921	8	[CSNK2A1, EIF3H, NOP53, PML, RPL5, RYBP, SNCA, SNRNP70]
GO:0042273	ribosomal large subunit biogenesis	GO_BiologicalProcess-EBI-UniProt-GOA-ACAP-ARAP_27.05.2021_00h00	1.24345e-09	1.35044e-08	[5, 6]	Group129	16	12	[FTSJ3, MAK16, NIFK, NOP53, NPM1, PES1, PPAN, RPL5, RPL6, RPLP0, RSL1D1, SURF6]
GO:0043043	peptide biosynthetic process	GO_BiologicalProcess-EBI-UniProt-GOA-ACAP-ARAP_27.05.2021_00h00	5.78817e-09	5.10014e-08	[5, 6]	Group129	4.56323	35	[APP, AURKAIP1, BCLAF1, CIRBP, DDX3X, EEF1B2, EEF1D, EIF2S1, EIF2S2, EIF3C, EIF3H, EIF3J, EIF4B, EIF5B, EXOSC9, FXR1, FXR2, LARP1, LSM14A, MRPL38, MRPL4, NCL, NOLC1, NPM1, RPL13, RPL5, RPL6, RPLP0, RPLP1, RPS18, RPS3, RPS6KA3, TNKS1BP1, YBX1, ZC3H15]
GO:0043487	regulation of RNA stability	GO_BiologicalProcess-EBI-UniProt-GOA-ACAP-ARAP_27.05.2021_00h00	9.81931e-08	6.36892e-07	[3, 5, 6, 7, 8]	Group129	6.89655	18	[ALKBH5, ANP32A, CIRBP, DKC1, EXOSC9, FXR1, FXR2, HNRNPC, LARP1, NAF1, NPM1, PSMA3, RBM10, SERBP1, THRAP3, TNKS1BP1, YBX1, ZCCHC17]
GO:0003730	mRNA 3'-UTR binding	GO_MolecularFunction-EBI-UniProt-GOA-ACAP-ARAP_27.05.2021_00h00	1.55433e-07	9.42688e-07	[6]	Group129	11.828	11	[CIRBP, EXOSC9, FUS, FXR1, FXR2, HNRNPA2B1, HNRNPC, LARP1, RPL5, RSL1D1, SERBP1]
GO:0006401	RNA catabolic process	GO_BiologicalProcess-EBI-UniProt-GOA-ACAP-ARAP_27.05.2021_00h00	8.37072e-12	1.08587e-10	[5, 6, 7]	Group129	6.72646	30	[ALKBH5, ANP32A, BCLAF1, CIRBP, DKC1, EXOSC9, FXR1, FXR2, HNRNPC, LARP1, NAF1, NPM1, PSMA3, RBM10, RPL13, RPL5, RPL6, RPLP0, RPLP1, RPS18, RPS3, SERBP1, SLIRP, SND1, SSB, THRAP3, TNKS1BP1, XRN2, YBX1, ZCCHC17]
GO:0006412	translation	GO_BiologicalProcess-EBI-UniProt-GOA-ACAP-ARAP_27.05.2021_00h00	1.93062e-09	1.9183e-08	[5, 6, 7]	Group129	4.7619	35	[APP, AURKAIP1, BCLAF1, CIRBP, DDX3X, EEF1B2, EEF1D, EIF2S1, EIF2S2, EIF3C, EIF3H, EIF3J, EIF4B, EIF5B, EXOSC9, FXR1, FXR2, LARP1, LSM14A, MRPL38, MRPL4, NCL, NOLC1, NPM1, RPL13, RPL5, RPL6, RPLP0, RPLP1, RPS18, RPS3, RPS6KA3, TNKS1BP1, YBX1, ZC3H15]
GO:0006413	translational initiation	GO_BiologicalProcess-EBI-UniProt-GOA-ACAP-ARAP_27.05.2021_00h00	2.17702e-08	1.66667e-07	[3, 6, 7, 8]	Group129	8.09524	17	[DDX3X, EIF2S1, EIF2S2, EIF3C, EIF3H, EIF3J, EIF4B, EIF5B, LARP1, NPM1, RPL13, RPL5, RPL6, RPLP0, RPLP1, RPS18, RPS3]
GO:0022625	cytosolic large ribosomal subunit	GO_CellularComponent-EBI-UniProt-GOA-ACAP-ARAP_27.05.2021_00h00	4.00038e-05	0.000127957	[4, 5, 6, 7, 8]	Group129	11.2903	7	[FXR2, RPL13, RPL5, RPL6, RPLP0, RPLP1, ZCCHC17]
GO:0022627	cytosolic small ribosomal subunit	GO_CellularComponent-EBI-UniProt-GOA-ACAP-ARAP_27.05.2021_00h00	0.00777769	0.0106204	[4, 5, 6, 7, 8]	Group129	7.69231	4	[DDX3X, EIF2S1, RPS18, RPS3]
GO:0034063	stress granule assembly	GO_BiologicalProcess-EBI-UniProt-GOA-ACAP-ARAP_27.05.2021_00h00	0.000583351	0.00121618	[6]	Group129	15.3846	4	[CIRBP, DDX3X, EIF2S1, LSM14A]
GO:0035198	miRNA binding	GO_MolecularFunction-EBI-UniProt-GOA-ACAP-ARAP_27.05.2021_00h00	0.00249943	0.00406702	[6]	Group129	10.5263	4	[DDX21, HNRNPA2B1, RBM10, YBX1]
GO:0042255	ribosome assembly	GO_BiologicalProcess-EBI-UniProt-GOA-ACAP-ARAP_27.05.2021_00h00	7.10997e-07	3.60908e-06	[6]	Group129	13.4328	9	[DDX3X, EIF2S1, NOP53, NPM1, PPAN, RPL5, RPL6, RPLP0, XRCC5]
GO:0048027	mRNA 5'-UTR binding	GO_MolecularFunction-EBI-UniProt-GOA-ACAP-ARAP_27.05.2021_00h00	6.65774e-05	0.000198036	[6]	Group129	17.2414	5	[DDX3X, LARP1, NCL, RPL5, RSL1D1]
GO:0070972	protein localization to endoplasmic reticulum	GO_BiologicalProcess-EBI-UniProt-GOA-ACAP-ARAP_27.05.2021_00h00	0.00865736	0.0116513	[6]	Group129	4.57516	7	[RPL13, RPL5, RPL6, RPLP0, RPLP1, RPS18, RPS3]
GO:0072599	establishment of protein localization to endoplasmic reticulum	GO_BiologicalProcess-EBI-UniProt-GOA-ACAP-ARAP_27.05.2021_00h00	0.00303428	0.00480342	[5, 6, 7]	Group129	5.55556	7	[RPL13, RPL5, RPL6, RPLP0, RPLP1, RPS18, RPS3]
GO:0006402	mRNA catabolic process	GO_BiologicalProcess-EBI-UniProt-GOA-ACAP-ARAP_27.05.2021_00h00	2.38226e-09	2.22503e-08	[5, 6, 7, 8]	Group129	6.23441	25	[ALKBH5, ANP32A, BCLAF1, CIRBP, EXOSC9, FXR1, FXR2, HNRNPC, LARP1, NPM1, PSMA3, RBM10, RPL13, RPL5, RPL6, RPLP0, RPLP1, RPS18, RPS3, SERBP1, SSB, THRAP3, TNKS1BP1, XRN2, YBX1]
GO:0006417	regulation of translation	GO_BiologicalProcess-EBI-UniProt-GOA-ACAP-ARAP_27.05.2021_00h00	1.745e-08	1.40503e-07	[5, 6, 7, 8]	Group129	5.46218	26	[APP, BCLAF1, CIRBP, DDX3X, EEF1B2, EEF1D, EIF2S1, EIF2S2, EIF3C, EIF3H, EIF3J, EIF4B, EIF5B, EXOSC9, FXR1, FXR2, LARP1, LSM14A, NCL, NOLC1, NPM1, RPL5, RPS3, RPS6KA3, TNKS1BP1, YBX1]
GO:0016071	mRNA metabolic process	GO_BiologicalProcess-EBI-UniProt-GOA-ACAP-ARAP_27.05.2021_00h00	0	4.2039e-45	[6, 7]	Group129	9.71302	88	[ACIN1, ADARB1, AKAP17A, ALKBH5, ANP32A, APP, ARL6IP4, AURKAIP1, BCLAF1, CD2BP2, CDK11A, CIRBP, CLNS1A, CPSF6, CPSF7, DDX17, DDX41, DHX16, DHX38, DKC1, ECD, EXOSC9, FIP1L1, FUS, FXR1, FXR2, GCFC2, HEXIM1, HNRNPA2B1, HNRNPC, HNRNPL, HTATSF1, IWS1, LARP1, LARP7, LEO1, LUC7L, LUC7L2, MFAP1, NCBP3, NCL, NPM1, NUP98, PNN, POLR2E, PRCC, PRPF38A, PRPF40A, PSIP1, PSMA3, RBM10, RBM17, RBM39, RNF113A, RPL1…
GO:1903311	regulation of mRNA metabolic process	GO_BiologicalProcess-EBI-UniProt-GOA-ACAP-ARAP_27.05.2021_00h00	7.08531e-16	1.2255e-14	[5, 6, 7, 8]	Group129	8.57143	33	[ALKBH5, ANP32A, CDK11A, CIRBP, CPSF6, CPSF7, DDX17, EXOSC9, FXR1, FXR2, HNRNPA2B1, HNRNPC, HNRNPL, IWS1, LARP1, LARP7, LEO1, NCL, NPM1, NUP98, PSMA3, RBM10, RBM39, SAFB, SERBP1, SNRNP70, SRSF10, SRSF2, SUPT5H, SUPT6H, THRAP3, TNKS1BP1, YBX1]
GO:1903363	negative regulation of cellular protein catabolic process	GO_BiologicalProcess-EBI-UniProt-GOA-ACAP-ARAP_27.05.2021_00h00	0.0011572	0.00215303	[5, 6, 7, 8]	Group129	7.69231	6	[CSNK2A1, EIF3H, NOP53, PML, RPL5, RYBP]
GO:0006446	regulation of translational initiation	GO_BiologicalProcess-EBI-UniProt-GOA-ACAP-ARAP_27.05.2021_00h00	0.000277879	0.0006554	[4, 6, 7, 8, 9]	Group129	8.33333	7	[DDX3X, EIF2S1, EIF3H, EIF4B, EIF5B, LARP1, NPM1]
GO:0000027	ribosomal large subunit assembly	GO_BiologicalProcess-EBI-UniProt-GOA-ACAP-ARAP_27.05.2021_00h00	7.89132e-05	0.000231776	[6, 7, 8]	Group129	16.6667	5	[NOP53, PPAN, RPL5, RPL6, RPLP0]
GO:0002181	cytoplasmic translation	GO_BiologicalProcess-EBI-UniProt-GOA-ACAP-ARAP_27.05.2021_00h00	1.28842e-06	6.20302e-06	[6, 7, 8]	Group129	7.92683	13	[EIF2S2, EIF3C, EIF3H, EIF3J, EIF4B, RPL13, RPL5, RPL6, RPLP0, RPLP1, RPS18, RPS3, ZC3H15]
GO:0002183	cytoplasmic translational initiation	GO_BiologicalProcess-EBI-UniProt-GOA-ACAP-ARAP_27.05.2021_00h00	0.00019388	0.000484182	[4, 7, 8, 9]	Group129	13.8889	5	[EIF2S2, EIF3C, EIF3H, EIF3J, EIF4B]
GO:0006397	mRNA processing	GO_BiologicalProcess-EBI-UniProt-GOA-ACAP-ARAP_27.05.2021_00h00	0	0	[6, 7, 8]	Group129	13.2969	73	[ACIN1, ADARB1, AKAP17A, ALKBH5, APP, ARL6IP4, AURKAIP1, BCLAF1, CD2BP2, CDK11A, CIRBP, CLNS1A, CPSF6, CPSF7, DDX17, DDX41, DHX16, DHX38, ECD, FIP1L1, FUS, FXR1, FXR2, GCFC2, HEXIM1, HNRNPA2B1, HNRNPC, HNRNPL, HTATSF1, IWS1, LARP7, LEO1, LUC7L, LUC7L2, MFAP1, NCBP3, NCL, NPM1, NUP98, PNN, POLR2E, PRCC, PRPF38A, PRPF40A, PSIP1, RBM10, RBM17, RBM39, RNF113A, RPRD2, RRP1B, RSRC1, SAFB, SF3A1, SF3B1,…
GO:0017148	negative regulation of translation	GO_BiologicalProcess-EBI-UniProt-GOA-ACAP-ARAP_27.05.2021_00h00	4.95039e-05	0.000155157	[5, 6, 7, 8, 9]	Group129	6.06061	12	[CIRBP, DDX3X, EIF2S1, EXOSC9, FXR1, FXR2, LARP1, LSM14A, NCL, RPS3, TNKS1BP1, YBX1]
GO:0043484	regulation of RNA splicing	GO_BiologicalProcess-EBI-UniProt-GOA-ACAP-ARAP_27.05.2021_00h00	4.22994e-13	5.98601e-12	[5, 6, 7, 8, 9]	Group129	12.5	20	[AKAP17A, CIRBP, DDX17, FUS, FXR1, FXR2, HNRNPA2B1, HNRNPL, LARP7, NCL, NPM1, NUP98, RBM10, RBM17, RBM39, RRP1B, SNRNP70, SRSF10, SRSF2, THRAP3]
GO:0045047	protein targeting to ER	GO_BiologicalProcess-EBI-UniProt-GOA-ACAP-ARAP_27.05.2021_00h00	0.00253248	0.00410648	[6, 7, 8]	Group129	5.7377	7	[RPL13, RPL5, RPL6, RPLP0, RPLP1, RPS18, RPS3]
GO:0045727	positive regulation of translation	GO_BiologicalProcess-EBI-UniProt-GOA-ACAP-ARAP_27.05.2021_00h00	0.00130572	0.00235434	[5, 6, 7, 8, 9]	Group129	5.71429	8	[CIRBP, DDX3X, EIF3C, FXR1, FXR2, LARP1, NPM1, RPL5]
GO:0061013	regulation of mRNA catabolic process	GO_BiologicalProcess-EBI-UniProt-GOA-ACAP-ARAP_27.05.2021_00h00	8.22206e-06	3.22664e-05	[5, 6, 7, 8, 9]	Group129	5.88235	15	[ALKBH5, ANP32A, CIRBP, EXOSC9, FXR1, FXR2, HNRNPC, LARP1, NPM1, PSMA3, RBM10, SERBP1, THRAP3, TNKS1BP1, YBX1]
GO:1902369	negative regulation of RNA catabolic process	GO_BiologicalProcess-EBI-UniProt-GOA-ACAP-ARAP_27.05.2021_00h00	2.66571e-07	1.55611e-06	[5, 6, 7, 8, 9]	Group129	12.8205	10	[CIRBP, DKC1, HNRNPC, LARP1, NAF1, RBM10, SLIRP, THRAP3, YBX1, ZCCHC17]
GO:1903312	negative regulation of mRNA metabolic process	GO_BiologicalProcess-EBI-UniProt-GOA-ACAP-ARAP_27.05.2021_00h00	1.70839e-06	7.97819e-06	[5, 6, 7, 8, 9]	Group129	10.5263	10	[CIRBP, HNRNPA2B1, HNRNPC, LARP1, NPM1, RBM10, SRSF10, SUPT5H, THRAP3, YBX1]
GO:0043488	regulation of mRNA stability	GO_BiologicalProcess-EBI-UniProt-GOA-ACAP-ARAP_27.05.2021_00h00	5.59904e-06	2.3346e-05	[4, 6, 7, 8, 9, 10]	Group129	6.07287	15	[ALKBH5, ANP32A, CIRBP, EXOSC9, FXR1, FXR2, HNRNPC, LARP1, NPM1, PSMA3, RBM10, SERBP1, THRAP3, TNKS1BP1, YBX1]
GO:0043489	RNA stabilization	GO_BiologicalProcess-EBI-UniProt-GOA-ACAP-ARAP_27.05.2021_00h00	6.23658e-07	3.23609e-06	[4, 6, 7, 8, 9, 10]	Group129	13.6364	9	[CIRBP, DKC1, HNRNPC, LARP1, NAF1, RBM10, THRAP3, YBX1, ZCCHC17]
GO:0000956	nuclear-transcribed mRNA catabolic process	GO_BiologicalProcess-EBI-UniProt-GOA-ACAP-ARAP_27.05.2021_00h00	3.62002e-05	0.000117399	[6, 7, 8, 9]	Group129	5.8296	13	[BCLAF1, EXOSC9, RPL13, RPL5, RPL6, RPLP0, RPLP1, RPS18, RPS3, SSB, THRAP3, TNKS1BP1, XRN2]
GO:0001732	formation of cytoplasmic translation initiation complex	GO_BiologicalProcess-EBI-UniProt-GOA-ACAP-ARAP_27.05.2021_00h00	0.000103348	0.000289004	[5, 6, 7, 8, 9, 10]	Group129	23.5294	4	[EIF2S2, EIF3C, EIF3H, EIF3J]
GO:0006613	cotranslational protein targeting to membrane	GO_BiologicalProcess-EBI-UniProt-GOA-ACAP-ARAP_27.05.2021_00h00	0.0014012	0.00248806	[6, 7, 8, 9]	Group129	6.36364	7	[RPL13, RPL5, RPL6, RPLP0, RPLP1, RPS18, RPS3]
GO:0032210	regulation of telomere maintenance via telomerase	GO_BiologicalProcess-EBI-UniProt-GOA-ACAP-ARAP_27.05.2021_00h00	0.00209285	0.00346582	[5, 6, 7, 8, 9, 10]	Group129	8.33333	5	[DKC1, HNRNPC, NAF1, SRC, XRCC5]
GO:0033119	negative regulation of RNA splicing	GO_BiologicalProcess-EBI-UniProt-GOA-ACAP-ARAP_27.05.2021_00h00	0.000780228	0.0015638	[5, 6, 7, 8, 9, 10]	Group129	14.2857	4	[HNRNPA2B1, NPM1, RBM10, SRSF10]
GO:0045182	translation regulator activity	GO_BiologicalProcess-EBI-UniProt-GOA-ACAP-ARAP_27.05.2021_00h00	6.77998e-07	3.47939e-06	[6, 7, 8, 9]	Group129	8.3871	13	[CIRBP, EEF1B2, EEF1D, EIF2S1, EIF2S2, EIF3C, EIF3H, EIF3J, EIF4B, EIF5B, FXR1, FXR2, LARP1]
GO:0050684	regulation of mRNA processing	GO_BiologicalProcess-EBI-UniProt-GOA-ACAP-ARAP_27.05.2021_00h00	3.2956e-18	7.69522e-17	[6, 7, 8, 9]	Group129	16.3265	24	[CDK11A, CIRBP, CPSF6, CPSF7, DDX17, FXR1, FXR2, HNRNPA2B1, HNRNPL, IWS1, LARP7, LEO1, NCL, NPM1, NUP98, RBM10, RBM39, SAFB, SNRNP70, SRSF10, SRSF2, SUPT5H, SUPT6H, THRAP3]
GO:1902373	negative regulation of mRNA catabolic process	GO_BiologicalProcess-EBI-UniProt-GOA-ACAP-ARAP_27.05.2021_00h00	0.000438058	0.000947097	[5, 6, 7, 8, 9, 10]	Group129	9.23077	6	[CIRBP, HNRNPC, LARP1, RBM10, THRAP3, YBX1]
GO:1903051	negative regulation of proteolysis involved in cellular protein catabolic process	GO_BiologicalProcess-EBI-UniProt-GOA-ACAP-ARAP_27.05.2021_00h00	0.000438058	0.000947097	[6, 7, 8, 9]	Group129	9.23077	6	[CSNK2A1, EIF3H, NOP53, PML, RPL5, RYBP]
GO:0048255	mRNA stabilization	GO_BiologicalProcess-EBI-UniProt-GOA-ACAP-ARAP_27.05.2021_00h00	0.000192843	0.000484181	[5, 6, 7, 8, 9, 10, 11]	Group129	10.7143	6	[CIRBP, HNRNPC, LARP1, RBM10, THRAP3, YBX1]
GO:0050686	negative regulation of mRNA processing	GO_BiologicalProcess-EBI-UniProt-GOA-ACAP-ARAP_27.05.2021_00h00	7.89132e-05	0.000231776	[6, 7, 8, 9, 10]	Group129	16.6667	5	[HNRNPA2B1, NPM1, RBM10, SRSF10, SUPT5H]
GO:0000184	nuclear-transcribed mRNA catabolic process, nonsense-mediated decay	GO_BiologicalProcess-EBI-UniProt-GOA-ACAP-ARAP_27.05.2021_00h00	0.000892761	0.00175915	[7, 8, 9, 10]	Group129	6.06061	8	[BCLAF1, RPL13, RPL5, RPL6, RPLP0, RPLP1, RPS18, RPS3]
GO:0006614	SRP-dependent cotranslational protein targeting to membrane	GO_BiologicalProcess-EBI-UniProt-GOA-ACAP-ARAP_27.05.2021_00h00	0.00106807	0.00204421	[7, 8, 9, 10]	Group129	6.66667	7	[RPL13, RPL5, RPL6, RPLP0, RPLP1, RPS18, RPS3]
GO:0008135	translation factor activity, RNA binding	GO_BiologicalProcess-EBI-UniProt-GOA-ACAP-ARAP_27.05.2021_00h00	1.35157e-05	4.78171e-05	[6, 7, 8, 9, 10, 11]	Group129	9.47368	9	[EEF1B2, EEF1D, EIF2S1, EIF2S2, EIF3C, EIF3H, EIF3J, EIF4B, EIF5B]
GO:0090079	translation regulator activity, nucleic acid binding	GO_BiologicalProcess-EBI-UniProt-GOA-ACAP-ARAP_27.05.2021_00h00	1.30895e-05	4.70215e-05	[7, 8, 9, 10]	Group129	8.40336	10	[EEF1B2, EEF1D, EIF2S1, EIF2S2, EIF3C, EIF3H, EIF3J, EIF4B, EIF5B, LARP1]
GO:2000058	regulation of ubiquitin-dependent protein catabolic process	GO_BiologicalProcess-EBI-UniProt-GOA-ACAP-ARAP_27.05.2021_00h00	0.00466981	0.00701222	[7, 8, 9, 10]	Group129	4.65116	8	[CSNK2A1, DVL1, EIF3H, KEAP1, NOP53, PML, RPL5, RYBP]
GO:0003743	translation initiation factor activity	GO_BiologicalProcess-EBI-UniProt-GOA-ACAP-ARAP_27.05.2021_00h00	1.2376e-05	4.58696e-05	[4, 7, 8, 9, 10, 11, 12]	Group129	13.4615	7	[EIF2S1, EIF2S2, EIF3C, EIF3H, EIF3J, EIF4B, EIF5B]
GO:0048024	regulation of mRNA splicing, via spliceosome	GO_BiologicalProcess-EBI-UniProt-GOA-ACAP-ARAP_27.05.2021_00h00	6.05463e-12	8.07861e-11	[6, 7, 8, 9, 10, 11, 12]	Group129	14.9533	16	[CIRBP, DDX17, FXR1, FXR2, HNRNPA2B1, HNRNPL, LARP7, NCL, NPM1, NUP98, RBM10, RBM39, SNRNP70, SRSF10, SRSF2, THRAP3]
GO:2000059	negative regulation of ubiquitin-dependent protein catabolic process	GO_BiologicalProcess-EBI-UniProt-GOA-ACAP-ARAP_27.05.2021_00h00	0.000113925	0.00030932	[7, 8, 9, 10, 11]	Group129	11.7647	6	[CSNK2A1, EIF3H, NOP53, PML, RPL5, RYBP]
GO:0048025	negative regulation of mRNA splicing, via spliceosome	GO_BiologicalProcess-EBI-UniProt-GOA-ACAP-ARAP_27.05.2021_00h00	0.000247814	0.000593484	[6, 7, 8, 9, 10, 11, 12, 13]	Group129	19.0476	4	[HNRNPA2B1, NPM1, RBM10, SRSF10]
GO:0017136	NAD-dependent histone deacetylase activity	GO_BiologicalProcess-EBI-UniProt-GOA-ACAP-ARAP_27.05.2021_00h00	0.00135079	0.00241693	[9, 10, 11]	Group130	20	3	[HDAC1, HDAC2, SIRT1]
GO:0042800	histone methyltransferase activity (H3-K4 specific)	GO_BiologicalProcess-EBI-UniProt-GOA-ACAP-ARAP_27.05.2021_00h00	0.00234278	0.00382545	[8, 9, 10, 11, 12]	Group130	16.6667	3	[KMT2A, KMT2B, RBBP5]
GO:0043967	histone H4 acetylation	GO_BiologicalProcess-EBI-UniProt-GOA-ACAP-ARAP_27.05.2021_00h00	0.0223785	0.0262582	[8, 9, 10, 11, 12]	Group130	5.6338	4	[IWS1, JADE2, KMT2A, SIRT1]
GO:0043984	histone H4-K16 acetylation	GO_BiologicalProcess-EBI-UniProt-GOA-ACAP-ARAP_27.05.2021_00h00	0.00759913	0.0104994	[9, 10, 11, 12, 13]	Group130	11.1111	3	[JADE2, KMT2A, SIRT1]
GO:0002039	p53 binding	GO_MolecularFunction-EBI-UniProt-GOA-ACAP-ARAP_27.05.2021_00h00	0.0203774	0.0242762	[3]	Group130	5.7971	4	[HDAC1, HIF1A, NOP53, SIRT1]
GO:0007569	cell aging	GO_BiologicalProcess-EBI-UniProt-GOA-ACAP-ARAP_27.05.2021_00h00	0.000336674	0.000774515	[3]	Group130	7.01754	8	[CHEK2, HMGA1, NPM1, PDCD4, PML, RSL1D1, SIRT1, YBX1]
GO:0019213	deacetylase activity	GO_MolecularFunction-EBI-UniProt-GOA-ACAP-ARAP_27.05.2021_00h00	0.00831481	0.0113208	[3]	Group130	7.54717	4	[HDAC1, HDAC2, SIRT1, SUDS3]
GO:0031491	nucleosome binding	GO_MolecularFunction-EBI-UniProt-GOA-ACAP-ARAP_27.05.2021_00h00	1.54971e-05	5.44145e-05	[3]	Group130	10.8108	8	[CHD4, HDAC1, HDAC2, HNRNPC, SMARCC2, SSRP1, SUPT16H, SUPT6H]
GO:0071696	ectodermal placode development	GO_BiologicalProcess-EBI-UniProt-GOA-ACAP-ARAP_27.05.2021_00h00	0.00135079	0.00241693	[3]	Group130	20	3	[HDAC1, HDAC2, NRP1]
GO:1990841	promoter-specific chromatin binding	GO_MolecularFunction-EBI-UniProt-GOA-ACAP-ARAP_27.05.2021_00h00	0.0120495	0.0155017	[3]	Group130	6.77966	4	[HDAC1, HDAC2, NUP98, SIRT1]
GO:0002532	production of molecular mediator involved in inflammatory response	GO_BiologicalProcess-EBI-UniProt-GOA-ACAP-ARAP_27.05.2021_00h00	0.0354841	0.0392679	[2, 5]	Group130	4.87805	4	[HIF1A, LYN, PDCD4, RNF2]
GO:0022602	ovulation cycle process	GO_BiologicalProcess-EBI-UniProt-GOA-ACAP-ARAP_27.05.2021_00h00	0.0376025	0.0412215	[2, 3, 4, 5]	Group130	6.12245	3	[ESR1, SIRT1, SRC]
GO:0034708	methyltransferase complex	GO_CellularComponent-EBI-UniProt-GOA-ACAP-ARAP_27.05.2021_00h00	2.2201e-05	7.73723e-05	[3, 4]	Group130	8.91089	9	[CLNS1A, DPY30, HDAC2, KMT2A, KMT2B, RBBP5, RNF2, SIRT1, ZC3H13]
GO:0090342	regulation of cell aging	GO_BiologicalProcess-EBI-UniProt-GOA-ACAP-ARAP_27.05.2021_00h00	0.00887568	0.0118766	[3, 4]	Group130	7.40741	4	[HMGA1, RSL1D1, SIRT1, YBX1]
GO:0010212	response to ionizing radiation	GO_BiologicalProcess-EBI-UniProt-GOA-ACAP-ARAP_27.05.2021_00h00	0.00377293	0.00581504	[4]	Group130	4.81928	8	[CHEK2, EEF1D, PML, SIRT1, TNKS1BP1, XRCC4, XRCC5, XRCC6]
GO:0031490	chromatin DNA binding	GO_MolecularFunction-EBI-UniProt-GOA-ACAP-ARAP_27.05.2021_00h00	0.023078	0.0269436	[3, 5]	Group130	4.6729	5	[CHD4, HDAC1, HDAC2, HNRNPC, SMARCC2]
GO:0031648	protein destabilization	GO_BiologicalProcess-EBI-UniProt-GOA-ACAP-ARAP_27.05.2021_00h00	0.0356863	0.0393984	[4]	Group130	6.25	3	[SIRT1, SNCA, SRC]
GO:0032922	circadian regulation of gene expression	GO_BiologicalProcess-EBI-UniProt-GOA-ACAP-ARAP_27.05.2021_00h00	0.000604606	0.00125489	[2, 3, 5, 6]	Group130	8.69565	6	[BHLHE40, HDAC1, HDAC2, KMT2A, PML, SIRT1]
GO:0042826	histone deacetylase binding	GO_MolecularFunction-EBI-UniProt-GOA-ACAP-ARAP_27.05.2021_00h00	8.12032e-05	0.00023554	[4]	Group130	7.56302	9	[AKAP8, CHD4, HDAC1, HDAC2, HIF1A, HSP90AA1, SFPQ, SUDS3, TOP2A]
GO:0043274	phospholipase binding	GO_MolecularFunction-EBI-UniProt-GOA-ACAP-ARAP_27.05.2021_00h00	0.00422897	0.00641211	[4]	Group130	13.6364	3	[PRKCZ, SNCA, SRC]
GO:0043954	cellular component maintenance	GO_BiologicalProcess-EBI-UniProt-GOA-ACAP-ARAP_27.05.2021_00h00	0.0203774	0.0242762	[4]	Group130	5.7971	4	[HDAC2, PLEKHA7, SIRT1, SUPT6H]
GO:0046660	female sex differentiation	GO_BiologicalProcess-EBI-UniProt-GOA-ACAP-ARAP_27.05.2021_00h00	0.0365148	0.040218	[3, 4, 5]	Group130	4.13223	5	[ESR1, LHX8, LHX9, SIRT1, SRC]
GO:0051095	regulation of helicase activity	GO_BiologicalProcess-EBI-UniProt-GOA-ACAP-ARAP_27.05.2021_00h00	0.000868259	0.00171812	[4]	Group130	23.0769	3	[MCM2, MSH6, SIRT1]
GO:0062197	cellular response to chemical stress	GO_BiologicalProcess-EBI-UniProt-GOA-ACAP-ARAP_27.05.2021_00h00	0.000154952	0.000408828	[4]	Group130	4.35967	16	[DDX3X, EIF2S1, HDAC1, HDAC2, HIF1A, JUN, KEAP1, PML, RIPK1, RPS3, SFPQ, SIRT1, SNCA, SRC, XRCC5, XRCC6]
GO:0090398	cellular senescence	GO_BiologicalProcess-EBI-UniProt-GOA-ACAP-ARAP_27.05.2021_00h00	0.00436367	0.00657366	[4]	Group130	7.04225	5	[HMGA1, PML, RSL1D1, SIRT1, YBX1]
GO:0140297	DNA-binding transcription factor binding	GO_MolecularFunction-EBI-UniProt-GOA-ACAP-ARAP_27.05.2021_00h00	1.24664e-05	4.5483e-05	[4]	Group130	4.72637	19	[AIP, AKAP8, ATN1, AURKAIP1, BHLHE40, CHD4, DDX54, ESR1, FUS, HDAC1, HDAC2, HIF1A, HMGA1, JUN, MTDH, NPM1, SIRT1, SRC, THRAP3]
GO:0032602	chemokine production	GO_BiologicalProcess-EBI-UniProt-GOA-ACAP-ARAP_27.05.2021_00h00	0.0170901	0.0209477	[3, 6]	Group130	5.05051	5	[APP, DDX3X, HDAC1, HIF1A, SNAI2]
GO:0034599	cellular response to oxidative stress	GO_BiologicalProcess-EBI-UniProt-GOA-ACAP-ARAP_27.05.2021_00h00	0.000991305	0.00192892	[4, 5]	Group130	4.15335	13	[EIF2S1, HDAC1, HDAC2, HIF1A, JUN, KEAP1, PML, RIPK1, RPS3, SFPQ, SIRT1, SNCA, SRC]
GO:0034605	cellular response to heat	GO_BiologicalProcess-EBI-UniProt-GOA-ACAP-ARAP_27.05.2021_00h00	0.0156013	0.0193772	[4, 5]	Group130	4.51128	6	[EIF2S1, HDAC2, HSP90AA1, LYN, NUP98, SIRT1]
GO:0045913	positive regulation of carbohydrate metabolic process	GO_BiologicalProcess-EBI-UniProt-GOA-ACAP-ARAP_27.05.2021_00h00	0.00841343	0.0113886	[3, 4, 5, 6]	Group130	6.0241	5	[APP, HIF1A, SIRT1, SNCA, SRC]
GO:0071478	cellular response to radiation	GO_BiologicalProcess-EBI-UniProt-GOA-ACAP-ARAP_27.05.2021_00h00	0.00692855	0.00968752	[4, 5]	Group130	4.03587	9	[CHEK2, EEF1D, EIF2S1, NMT1, NPM1, SIRT1, TNKS1BP1, XRCC5, XRCC6]
GO:0036473	cell death in response to oxidative stress	GO_BiologicalProcess-EBI-UniProt-GOA-ACAP-ARAP_27.05.2021_00h00	0.0170901	0.0209477	[3, 5, 6]	Group130	5.05051	5	[HIF1A, PML, RIPK1, SFPQ, SIRT1]
GO:0000792	heterochromatin	GO_CellularComponent-EBI-UniProt-GOA-ACAP-ARAP_27.05.2021_00h00	3.30243e-05	0.000109378	[3, 7]	Group130	9.7561	8	[HDAC1, HMGA1, NOP53, PML, RING1, RNF2, SIRT1, TNKS1BP1]
GO:0016458	gene silencing	GO_BiologicalProcess-EBI-UniProt-GOA-ACAP-ARAP_27.05.2021_00h00	3.17118e-05	0.000105782	[2, 5, 6, 7]	Group130	5.24476	15	[DDX17, DDX3X, DPY30, ESR1, FXR1, HDAC2, HEXIM1, HMGA1, HNRNPA2B1, NUP98, POLR2E, RIPK1, SIRT1, SND1, SRRT]
GO:0031492	nucleosomal DNA binding	GO_MolecularFunction-EBI-UniProt-GOA-ACAP-ARAP_27.05.2021_00h00	0.000454217	0.000977508	[4, 6]	Group130	11.6279	5	[CHD4, HDAC1, HDAC2, HNRNPC, SMARCC2]
GO:0032239	regulation of nucleobase-containing compound transport	GO_BiologicalProcess-EBI-UniProt-GOA-ACAP-ARAP_27.05.2021_00h00	7.9978e-05	0.000233436	[4, 5, 6]	Group130	25	4	[CPSF6, IWS1, RIPK1, SUPT6H]
GO:0042770	signal transduction in response to DNA damage	GO_BiologicalProcess-EBI-UniProt-GOA-ACAP-ARAP_27.05.2021_00h00	0.00692855	0.00968752	[4, 5, 6]	Group130	4.03587	9	[CHEK2, MDC1, NOP53, NPM1, PML, SIRT1, SNAI2, THOC5, TNKS1BP1]
GO:0043276	anoikis	GO_BiologicalProcess-EBI-UniProt-GOA-ACAP-ARAP_27.05.2021_00h00	0.0155676	0.0193868	[5]	Group130	8.57143	3	[CHEK2, SNAI2, SRC]
GO:0046545	development of primary female sexual characteristics	GO_BiologicalProcess-EBI-UniProt-GOA-ACAP-ARAP_27.05.2021_00h00	0.0222646	0.0261904	[4, 5, 6]	Group130	4.71698	5	[ESR1, LHX8, LHX9, SIRT1, SRC]
GO:0061629	RNA polymerase II-specific DNA-binding transcription factor binding	GO_MolecularFunction-EBI-UniProt-GOA-ACAP-ARAP_27.05.2021_00h00	4.64519e-07	2.46512e-06	[5]	Group130	5.919	19	[AIP, AKAP8, ATN1, AURKAIP1, BHLHE40, CHD4, DDX54, ESR1, FUS, HDAC1, HDAC2, HIF1A, HMGA1, JUN, MTDH, NPM1, SIRT1, SRC, THRAP3]
GO:0070603	SWI/SNF superfamily-type complex	GO_CellularComponent-EBI-UniProt-GOA-ACAP-ARAP_27.05.2021_00h00	0.00169887	0.00293842	[3, 7]	Group130	7.14286	6	[CHD4, CSNK2A1, HDAC1, HDAC2, RSF1, SMARCC2]
GO:0071887	leukocyte apoptotic process	GO_BiologicalProcess-EBI-UniProt-GOA-ACAP-ARAP_27.05.2021_00h00	0.0247619	0.0285526	[5]	Group130	4.58716	5	[HIF1A, LYN, RIPK1, SIRT1, ZC3H8]
GO:0072331	signal transduction by p53 class mediator	GO_BiologicalProcess-EBI-UniProt-GOA-ACAP-ARAP_27.05.2021_00h00	6.77571e-06	2.72781e-05	[4, 5, 6]	Group130	5.37975	17	[CHD4, CHEK2, CSNK2A1, CSNK2B, HDAC1, HDAC2, HEXIM1, NOP53, NPM1, PIP4K2B, PML, RPL5, SIRT1, SNAI2, SSRP1, SUPT16H, TNKS1BP1]
GO:0097193	intrinsic apoptotic signaling pathway	GO_BiologicalProcess-EBI-UniProt-GOA-ACAP-ARAP_27.05.2021_00h00	0.00198888	0.00332906	[4, 5, 6]	Group130	4.02685	12	[BCLAF1, CHEK2, DDX3X, HDAC1, HIF1A, MSH6, PML, RPS3, SFPQ, SIRT1, SNAI2, SRC]
GO:0098732	macromolecule deacylation	GO_BiologicalProcess-EBI-UniProt-GOA-ACAP-ARAP_27.05.2021_00h00	0.0105338	0.0138183	[5]	Group130	4.91803	6	[AKAP8, HDAC1, HDAC2, SFPQ, SIRT1, SUDS3]
GO:1900407	regulation of cellular response to oxidative stress	GO_BiologicalProcess-EBI-UniProt-GOA-ACAP-ARAP_27.05.2021_00h00	0.0411477	0.0444814	[4, 5, 6]	Group130	4.65116	4	[HIF1A, RIPK1, SFPQ, SIRT1]
GO:1990823	response to leukemia inhibitory factor	GO_BiologicalProcess-EBI-UniProt-GOA-ACAP-ARAP_27.05.2021_00h00	0.0177748	0.0216732	[5]	Group130	5	5	[NCL, PAX6, PML, SIRT1, XRCC5]
GO:2000179	positive regulation of neural precursor cell proliferation	GO_BiologicalProcess-EBI-UniProt-GOA-ACAP-ARAP_27.05.2021_00h00	0.0107046	0.0139638	[4, 5, 6]	Group130	7.01754	4	[HIF1A, LYN, PAX6, RASSF10]
GO:2000772	regulation of cellular senescence	GO_BiologicalProcess-EBI-UniProt-GOA-ACAP-ARAP_27.05.2021_00h00	0.00428337	0.00647357	[4, 5, 6]	Group130	9.09091	4	[HMGA1, RSL1D1, SIRT1, YBX1]
GO:2001020	regulation of response to DNA damage stimulus	GO_BiologicalProcess-EBI-UniProt-GOA-ACAP-ARAP_27.05.2021_00h00	0.000230705	0.000561142	[4, 5, 6]	Group130	5.15021	12	[BCLAF1, CHEK2, FUS, FXR1, FXR2, NPM1, PML, RPS3, SIRT1, SNAI2, THOC5, WDR48]
GO:2001021	negative regulation of response to DNA damage stimulus	GO_BiologicalProcess-EBI-UniProt-GOA-ACAP-ARAP_27.05.2021_00h00	0.0102019	0.0134965	[3, 4, 5, 6, 7]	Group130	5.74713	5	[CHEK2, RPS3, SIRT1, SNAI2, THOC5]
GO:2001022	positive regulation of response to DNA damage stimulus	GO_BiologicalProcess-EBI-UniProt-GOA-ACAP-ARAP_27.05.2021_00h00	0.00181043	0.00309696	[3, 4, 5, 6, 7]	Group130	6.08696	7	[BCLAF1, FUS, FXR1, FXR2, RPS3, SIRT1, WDR48]
GO:0035097	histone methyltransferase complex	GO_CellularComponent-EBI-UniProt-GOA-ACAP-ARAP_27.05.2021_00h00	0.000105391	0.000292961	[3, 4, 5, 7, 8]	Group130	9.72222	7	[DPY30, HDAC2, KMT2A, KMT2B, RBBP5, RNF2, SIRT1]
GO:0008631	intrinsic apoptotic signaling pathway in response to oxidative stress	GO_BiologicalProcess-EBI-UniProt-GOA-ACAP-ARAP_27.05.2021_00h00	0.00677298	0.00955583	[4, 5, 6, 7]	Group130	8	4	[HIF1A, PML, SFPQ, SIRT1]
GO:0010508	positive regulation of autophagy	GO_BiologicalProcess-EBI-UniProt-GOA-ACAP-ARAP_27.05.2021_00h00	0.0105338	0.0138183	[4, 5, 6, 7]	Group130	4.91803	6	[HIF1A, LARP1, MTDH, PIP4K2B, SIRT1, SUPT5H]
GO:0015935	small ribosomal subunit	GO_CellularComponent-EBI-UniProt-GOA-ACAP-ARAP_27.05.2021_00h00	0.00760634	0.0104784	[4, 7]	Group130	6.17284	5	[DDX3X, EIF2S1, NPM1, RPS18, RPS3]
GO:0032642	regulation of chemokine production	GO_BiologicalProcess-EBI-UniProt-GOA-ACAP-ARAP_27.05.2021_00h00	0.0170901	0.0209477	[4, 5, 6, 7]	Group130	5.05051	5	[APP, DDX3X, HDAC1, HIF1A, SNAI2]
GO:0040029	regulation of gene expression, epigenetic	GO_BiologicalProcess-EBI-UniProt-GOA-ACAP-ARAP_27.05.2021_00h00	0.00127779	0.00233097	[5, 6]	Group130	4.80769	10	[DDX21, DPY30, HDAC2, HMGA1, PCGF3, PCGF5, POLR2E, SF3B1, SIRT1, TAF1D]
GO:0043457	regulation of cellular respiration	GO_BiologicalProcess-EBI-UniProt-GOA-ACAP-ARAP_27.05.2021_00h00	0.0415895	0.0448552	[5, 6]	Group130	5.88235	3	[HIF1A, NOP53, SNCA]
GO:0071479	cellular response to ionizing radiation	GO_BiologicalProcess-EBI-UniProt-GOA-ACAP-ARAP_27.05.2021_00h00	0.00150055	0.00264436	[5, 6]	Group130	7.31707	6	[CHEK2, EEF1D, SIRT1, TNKS1BP1, XRCC5, XRCC6]
GO:1903201	regulation of oxidative stress-induced cell death	GO_BiologicalProcess-EBI-UniProt-GOA-ACAP-ARAP_27.05.2021_00h00	0.0267293	0.0303712	[4, 5, 6, 7]	Group130	5.33333	4	[HIF1A, RIPK1, SFPQ, SIRT1]
GO:2000273	positive regulation of signaling receptor activity	GO_BiologicalProcess-EBI-UniProt-GOA-ACAP-ARAP_27.05.2021_00h00	0.00585812	0.00841767	[4, 5, 6, 7]	Group130	8.33333	4	[HDAC1, HDAC2, HIF1A, NRP1]
GO:0016581	NuRD complex	GO_CellularComponent-EBI-UniProt-GOA-ACAP-ARAP_27.05.2021_00h00	0.000299307	0.000691962	[3, 4, 5, 8, 9]	Group130	18.1818	4	[CHD4, CSNK2A1, HDAC1, HDAC2]
GO:0000118	histone deacetylase complex	GO_CellularComponent-EBI-UniProt-GOA-ACAP-ARAP_27.05.2021_00h00	0.00973239	0.012912	[3, 7, 8]	Group130	5.81395	5	[CHD4, CSNK2A1, HDAC1, HDAC2, SUDS3]
GO:0002066	columnar/cuboidal epithelial cell development	GO_BiologicalProcess-EBI-UniProt-GOA-ACAP-ARAP_27.05.2021_00h00	0.03201	0.0358481	[5, 6, 7]	Group130	6.52174	3	[HIF1A, PAX6, SRC]
GO:0006333	chromatin assembly or disassembly	GO_BiologicalProcess-EBI-UniProt-GOA-ACAP-ARAP_27.05.2021_00h00	0.000204734	0.000505878	[5, 7]	Group130	5.21739	12	[ANP32B, HDAC1, HIRIP3, HMGA1, MCM2, NPM1, RSF1, SIRT1, SMARCC2, SUPT16H, TSPYL1, TSPYL2]
GO:0006338	chromatin remodeling	GO_BiologicalProcess-EBI-UniProt-GOA-ACAP-ARAP_27.05.2021_00h00	0.00284698	0.00456886	[5, 7]	Group130	4.31034	10	[CHD4, ESR1, HDAC1, HDAC2, HMGA1, HNRNPC, NPM1, RSF1, SIRT1, SMARCC2]
GO:0006479	protein methylation	GO_BiologicalProcess-EBI-UniProt-GOA-ACAP-ARAP_27.05.2021_00h00	0.00762743	0.0104765	[4, 5, 6, 7, 8]	Group130	4.27807	8	[DPY30, IWS1, KMT2A, KMT2B, PAX5, RBBP5, SIRT1, SUPT6H]
GO:0008630	intrinsic apoptotic signaling pathway in response to DNA damage	GO_BiologicalProcess-EBI-UniProt-GOA-ACAP-ARAP_27.05.2021_00h00	0.0047156	0.00705828	[5, 6, 7]	Group130	5.82524	6	[CHEK2, MSH6, PML, RPS3, SIRT1, SNAI2]
GO:0016569	covalent chromatin modification	GO_BiologicalProcess-EBI-UniProt-GOA-ACAP-ARAP_27.05.2021_00h00	9.92058e-06	3.73622e-05	[5, 7]	Group130	4.33925	22	[AKAP8, DPY30, HDAC1, HDAC2, IWS1, JADE2, KMT2A, KMT2B, LEO1, PAX5, PCGF3, PCGF5, PHC1, RBBP5, RING1, RNF2, RYBP, SFPQ, SIRT1, SNCA, SUDS3, SUPT6H]
GO:0016605	PML body	GO_CellularComponent-EBI-UniProt-GOA-ACAP-ARAP_27.05.2021_00h00	0.00705607	0.00983638	[3, 4, 8, 9]	Group130	5.35714	6	[CHEK2, PML, RNF111, SIRT1, SRSF2, THAP1]
GO:0016922	nuclear receptor binding	GO_MolecularFunction-EBI-UniProt-GOA-ACAP-ARAP_27.05.2021_00h00	0.00193843	0.00327988	[6]	Group130	5.36913	8	[DDX54, ESR1, FUS, HIF1A, HMGA1, SIRT1, SRC, THRAP3]
GO:0030099	myeloid cell differentiation	GO_BiologicalProcess-EBI-UniProt-GOA-ACAP-ARAP_27.05.2021_00h00	0.000159807	0.000419269	[4, 5, 6, 7, 8]	Group130	4.03587	18	[ACIN1, APP, DPY30, HDAC1, HIF1A, JUN, KMT2A, KMT2B, LEO1, LYN, PML, PURB, RBBP5, RIPK1, SIRT1, SRC, THOC5, TMOD3]
GO:0030330	DNA damage response, signal transduction by p53 class mediator	GO_BiologicalProcess-EBI-UniProt-GOA-ACAP-ARAP_27.05.2021_00h00	0.00832827	0.0113061	[5, 6, 7]	Group130	5.17241	6	[CHEK2, NPM1, PML, SIRT1, SNAI2, TNKS1BP1]
GO:0030518	intracellular steroid hormone receptor signaling pathway	GO_BiologicalProcess-EBI-UniProt-GOA-ACAP-ARAP_27.05.2021_00h00	0.0102275	0.0134542	[4, 5, 6, 7, 8]	Group130	4.43038	7	[DDX17, DDX54, ESR1, HDAC1, SAFB, SIRT1, SRC]
GO:0032069	regulation of nuclease activity	GO_BiologicalProcess-EBI-UniProt-GOA-ACAP-ARAP_27.05.2021_00h00	0.00422897	0.00641211	[4, 5, 7, 8]	Group130	13.6364	3	[NPM1, RPS3, SIRT1]
GO:0032722	positive regulation of chemokine production	GO_BiologicalProcess-EBI-UniProt-GOA-ACAP-ARAP_27.05.2021_00h00	0.0267293	0.0303712	[4, 5, 6, 7, 8]	Group130	5.33333	4	[APP, DDX3X, HDAC1, HIF1A]
GO:0051054	positive regulation of DNA metabolic process	GO_BiologicalProcess-EBI-UniProt-GOA-ACAP-ARAP_27.05.2021_00h00	8.71814e-05	0.000249777	[4, 5, 6, 7, 8]	Group130	5.71429	12	[DKC1, FUS, HNRNPA2B1, HSP90AA1, NAF1, PML, RPS3, SIRT1, SLX4, SRC, WDR48, XRCC5]
GO:0051059	NF-kappaB binding	GO_MolecularFunction-EBI-UniProt-GOA-ACAP-ARAP_27.05.2021_00h00	0.000108796	0.000300636	[6]	Group130	15.625	5	[AKAP8, HDAC1, HDAC2, MTDH, NPM1]
GO:0070227	lymphocyte apoptotic process	GO_BiologicalProcess-EBI-UniProt-GOA-ACAP-ARAP_27.05.2021_00h00	0.0255976	0.0292992	[6]	Group130	5.40541	4	[HIF1A, LYN, RIPK1, ZC3H8]
GO:0070301	cellular response to hydrogen peroxide	GO_BiologicalProcess-EBI-UniProt-GOA-ACAP-ARAP_27.05.2021_00h00	0.019198	0.0230475	[5, 6, 7]	Group130	4.90196	5	[HDAC2, RIPK1, RPS3, SIRT1, SRC]
GO:0070827	chromatin maintenance	GO_BiologicalProcess-EBI-UniProt-GOA-ACAP-ARAP_27.05.2021_00h00	6.56754e-05	0.000199158	[5, 7]	Group130	50	3	[HDAC2, SIRT1, SUPT6H]
GO:0070828	heterochromatin organization	GO_BiologicalProcess-EBI-UniProt-GOA-ACAP-ARAP_27.05.2021_00h00	0.0382555	0.0418392	[5, 7]	Group130	4.7619	4	[HDAC1, HDAC2, HMGA1, SIRT1]
GO:0090545	CHD-type complex	GO_CellularComponent-EBI-UniProt-GOA-ACAP-ARAP_27.05.2021_00h00	0.000299307	0.000691962	[4, 8]	Group130	18.1818	4	[CHD4, CSNK2A1, HDAC1, HDAC2]
GO:0099054	presynapse assembly	GO_BiologicalProcess-EBI-UniProt-GOA-ACAP-ARAP_27.05.2021_00h00	0.0415895	0.0448552	[5, 6, 7]	Group130	5.88235	3	[APP, DVL1, SNCA]
GO:1901796	regulation of signal transduction by p53 class mediator	GO_BiologicalProcess-EBI-UniProt-GOA-ACAP-ARAP_27.05.2021_00h00	3.59093e-07	1.92754e-06	[5, 6, 7]	Group130	7.07965	16	[CHD4, CHEK2, CSNK2A1, CSNK2B, HDAC1, HDAC2, HEXIM1, NOP53, NPM1, PIP4K2B, PML, RPL5, SIRT1, SNAI2, SSRP1, SUPT16H]
GO:1905268	negative regulation of chromatin organization	GO_BiologicalProcess-EBI-UniProt-GOA-ACAP-ARAP_27.05.2021_00h00	0.00297799	0.00474649	[4, 5, 6, 7, 8]	Group130	7.69231	5	[HMGA1, PAX5, SIRT1, SNCA, SUPT6H]
GO:1990830	cellular response to leukemia inhibitory factor	GO_BiologicalProcess-EBI-UniProt-GOA-ACAP-ARAP_27.05.2021_00h00	0.0170901	0.0209477	[6]	Group130	5.05051	5	[NCL, PAX6, PML, SIRT1, XRCC5]
GO:2001235	positive regulation of apoptotic signaling pathway	GO_BiologicalProcess-EBI-UniProt-GOA-ACAP-ARAP_27.05.2021_00h00	0.012665	0.01616	[4, 5, 6, 7, 8]	Group130	4.72441	6	[BCLAF1, PML, RIPK1, RPS3, SFPQ, SIRT1]
GO:2001252	positive regulation of chromosome organization	GO_BiologicalProcess-EBI-UniProt-GOA-ACAP-ARAP_27.05.2021_00h00	0.00114556	0.00213991	[5, 6, 7]	Group130	4.87805	10	[AKAP8, DKC1, HNRNPA2B1, KMT2A, NAF1, PML, SFPQ, SIRT1, SLX4, XRCC5]
GO:0070822	Sin3-type complex	GO_CellularComponent-EBI-UniProt-GOA-ACAP-ARAP_27.05.2021_00h00	0.00020301	0.000504287	[3, 4, 7, 8, 9]	Group130	20	4	[CSNK2A1, HDAC1, HDAC2, SUDS3]
GO:0031497	chromatin assembly	GO_BiologicalProcess-EBI-UniProt-GOA-ACAP-ARAP_27.05.2021_00h00	0.00403955	0.00618515	[5, 6, 8]	Group130	4.39024	9	[ANP32B, HDAC1, HMGA1, MCM2, NPM1, RSF1, SIRT1, TSPYL1, TSPYL2]
GO:1900078	positive regulation of cellular response to insulin stimulus	GO_BiologicalProcess-EBI-UniProt-GOA-ACAP-ARAP_27.05.2021_00h00	0.00928544	0.0123894	[3, 4, 5, 7, 8, 9, 10]	Group130	10.3448	3	[PRKCZ, SIRT1, SRC]
GO:0000228	nuclear chromosome	GO_CellularComponent-EBI-UniProt-GOA-ACAP-ARAP_27.05.2021_00h00	0.000392224	0.000868097	[6, 7]	Group130	4.8583	12	[CPSF6, CSNK2A1, EXOSC9, HDAC1, HDAC2, JUN, MCM2, MCM3, NIFK, SLX4, SUDS3, TOP2A]
GO:0004536	deoxyribonuclease activity	GO_BiologicalProcess-EBI-UniProt-GOA-ACAP-ARAP_27.05.2021_00h00	0.0255976	0.0292992	[5, 6, 7, 8]	Group130	5.40541	4	[NPM1, RPS3, SIRT1, SLX4]
GO:0008088	axo-dendritic transport	GO_BiologicalProcess-EBI-UniProt-GOA-ACAP-ARAP_27.05.2021_00h00	0.0368547	0.0404968	[6, 7]	Group130	4.81928	4	[APP, ARMCX3, HIF1A, SFPQ]
GO:0008213	protein alkylation	GO_BiologicalProcess-EBI-UniProt-GOA-ACAP-ARAP_27.05.2021_00h00	0.00762743	0.0104765	[6, 7]	Group130	4.27807	8	[DPY30, IWS1, KMT2A, KMT2B, PAX5, RBBP5, SIRT1, SUPT6H]
GO:0008585	female gonad development	GO_BiologicalProcess-EBI-UniProt-GOA-ACAP-ARAP_27.05.2021_00h00	0.0184774	0.022297	[5, 6, 7, 8]	Group130	4.9505	5	[ESR1, LHX8, LHX9, SIRT1, SRC]
GO:0016239	positive regulation of macroautophagy	GO_BiologicalProcess-EBI-UniProt-GOA-ACAP-ARAP_27.05.2021_00h00	0.00179927	0.00308919	[5, 6, 7, 8]	Group130	8.62069	5	[HIF1A, LARP1, PIP4K2B, SIRT1, SUPT5H]
GO:0035601	protein deacylation	GO_BiologicalProcess-EBI-UniProt-GOA-ACAP-ARAP_27.05.2021_00h00	0.00867045	0.0116353	[6, 7]	Group130	5.12821	6	[AKAP8, HDAC1, HDAC2, SFPQ, SIRT1, SUDS3]
GO:0043124	negative regulation of I-kappaB kinase/NF-kappaB signaling	GO_BiologicalProcess-EBI-UniProt-GOA-ACAP-ARAP_27.05.2021_00h00	0.00543327	0.00792918	[5, 6, 7, 8]	Group130	8.51064	4	[ESR1, HDAC1, RIPK1, SIRT1]
GO:0043516	regulation of DNA damage response, signal transduction by p53 class mediator	GO_BiologicalProcess-EBI-UniProt-GOA-ACAP-ARAP_27.05.2021_00h00	0.0237402	0.0275788	[5, 6, 7, 8]	Group130	7.31707	3	[NPM1, SIRT1, SNAI2]
GO:0045739	positive regulation of DNA repair	GO_BiologicalProcess-EBI-UniProt-GOA-ACAP-ARAP_27.05.2021_00h00	0.0290814	0.0328838	[4, 5, 6, 7, 8, 9]	Group130	5.19481	4	[FUS, RPS3, SIRT1, WDR48]
GO:0045862	positive regulation of proteolysis	GO_BiologicalProcess-EBI-UniProt-GOA-ACAP-ARAP_27.05.2021_00h00	0.000343357	0.000778386	[5, 6, 7, 8]	Group130	4.06091	16	[ANP32B, APP, DDX3X, DVL1, FN1, HDAC2, KEAP1, LYN, NOP53, PML, RIPK1, RPS3, SIRT1, SNCA, SRC, WDR48]
GO:0050769	positive regulation of neurogenesis	GO_BiologicalProcess-EBI-UniProt-GOA-ACAP-ARAP_27.05.2021_00h00	0.00105809	0.00203346	[4, 5, 6, 7, 8, 9]	Group130	4.60251	11	[FN1, HDAC1, HDAC2, HIF1A, LYN, NRP1, PAX6, PRKCI, RASSF10, SRRT, XRCC5]
GO:0060147	regulation of posttranscriptional gene silencing	GO_BiologicalProcess-EBI-UniProt-GOA-ACAP-ARAP_27.05.2021_00h00	0.0410793	0.0445105	[4, 5, 6, 7, 8, 9]	Group130	4	5	[ESR1, FXR1, NUP98, POLR2E, RIPK1]
GO:0061180	mammary gland epithelium development	GO_BiologicalProcess-EBI-UniProt-GOA-ACAP-ARAP_27.05.2021_00h00	0.0315526	0.0354208	[5, 6, 7, 8]	Group130	5.06329	4	[ESR1, HIF1A, PML, SRC]
GO:1901224	positive regulation of NIK/NF-kappaB signaling	GO_BiologicalProcess-EBI-UniProt-GOA-ACAP-ARAP_27.05.2021_00h00	0.0213636	0.0252577	[5, 6, 7, 8]	Group130	5.71429	4	[APP, DDX3X, PDCD4, RPS3]
GO:1901797	negative regulation of signal transduction by p53 class mediator	GO_BiologicalProcess-EBI-UniProt-GOA-ACAP-ARAP_27.05.2021_00h00	0.0167972	0.0206428	[5, 6, 7, 8]	Group130	8.33333	3	[NOP53, SIRT1, SNAI2]
GO:1903715	regulation of aerobic respiration	GO_BiologicalProcess-EBI-UniProt-GOA-ACAP-ARAP_27.05.2021_00h00	0.0121938	0.0156442	[6, 7]	Group130	9.375	3	[HIF1A, NOP53, SNCA]
GO:2000106	regulation of leukocyte apoptotic process	GO_BiologicalProcess-EBI-UniProt-GOA-ACAP-ARAP_27.05.2021_00h00	0.0382555	0.0418392	[6, 7]	Group130	4.7619	4	[HIF1A, LYN, SIRT1, ZC3H8]
GO:2000209	regulation of anoikis	GO_BiologicalProcess-EBI-UniProt-GOA-ACAP-ARAP_27.05.2021_00h00	0.00682998	0.00960723	[6, 7]	Group130	11.5385	3	[CHEK2, SNAI2, SRC]
GO:2001236	regulation of extrinsic apoptotic signaling pathway	GO_BiologicalProcess-EBI-UniProt-GOA-ACAP-ARAP_27.05.2021_00h00	0.0148283	0.0185155	[5, 6, 7, 8]	Group130	4.11765	7	[BIRC6, DDX3X, NRP1, PML, RIPK1, SNAI2, SRC]
GO:2001242	regulation of intrinsic apoptotic signaling pathway	GO_BiologicalProcess-EBI-UniProt-GOA-ACAP-ARAP_27.05.2021_00h00	0.00113656	0.00213161	[5, 6, 7, 8]	Group130	5.29412	9	[BCLAF1, DDX3X, HDAC1, HIF1A, RPS3, SFPQ, SIRT1, SNAI2, SRC]
GO:0001046	core promoter sequence-specific DNA binding	GO_MolecularFunction-EBI-UniProt-GOA-ACAP-ARAP_27.05.2021_00h00	0.0395704	0.0430754	[6, 8]	Group130	6	3	[HDAC1, NPM1, PAX6]
GO:0014032	neural crest cell development	GO_BiologicalProcess-EBI-UniProt-GOA-ACAP-ARAP_27.05.2021_00h00	0.0411477	0.0444814	[5, 6, 7, 8, 9]	Group130	4.65116	4	[HIF1A, NOLC1, NRP1, SNAI2]
GO:0014066	regulation of phosphatidylinositol 3-kinase signaling	GO_BiologicalProcess-EBI-UniProt-GOA-ACAP-ARAP_27.05.2021_00h00	0.018384	0.0222418	[5, 6, 7, 8, 9]	Group130	4.34783	6	[FN1, LYN, NOP53, PIP4K2B, SIRT1, SRC]
GO:0016570	histone modification	GO_BiologicalProcess-EBI-UniProt-GOA-ACAP-ARAP_27.05.2021_00h00	6.39159e-06	2.61831e-05	[6, 7, 8]	Group130	4.46247	22	[AKAP8, DPY30, HDAC1, HDAC2, IWS1, JADE2, KMT2A, KMT2B, LEO1, PAX5, PCGF3, PCGF5, PHC1, RBBP5, RING1, RNF2, RYBP, SFPQ, SIRT1, SNCA, SUDS3, SUPT6H]
GO:0016571	histone methylation	GO_BiologicalProcess-EBI-UniProt-GOA-ACAP-ARAP_27.05.2021_00h00	0.0021073	0.00347743	[5, 6, 7, 8, 9]	Group130	5.29801	8	[DPY30, IWS1, KMT2A, KMT2B, PAX5, RBBP5, SIRT1, SUPT6H]
GO:0018022	peptidyl-lysine methylation	GO_BiologicalProcess-EBI-UniProt-GOA-ACAP-ARAP_27.05.2021_00h00	0.00124707	0.00228385	[5, 6, 7, 8, 9]	Group130	5.7554	8	[DPY30, IWS1, KMT2A, KMT2B, PAX5, RBBP5, SIRT1, SUPT6H]
GO:0030219	megakaryocyte differentiation	GO_BiologicalProcess-EBI-UniProt-GOA-ACAP-ARAP_27.05.2021_00h00	0.0184774	0.022297	[5, 6, 7, 8, 9]	Group130	4.9505	5	[DPY30, HDAC1, KMT2A, KMT2B, RBBP5]
GO:0031050	dsRNA processing	GO_BiologicalProcess-EBI-UniProt-GOA-ACAP-ARAP_27.05.2021_00h00	0.00153704	0.00269849	[6, 7, 8]	Group130	8.92857	5	[DDX3X, ESR1, HNRNPA2B1, RIPK1, SRRT]
GO:0031056	regulation of histone modification	GO_BiologicalProcess-EBI-UniProt-GOA-ACAP-ARAP_27.05.2021_00h00	0.0119957	0.0154751	[5, 6, 7, 8, 9]	Group130	4.29448	7	[AKAP8, IWS1, KMT2A, PAX5, SIRT1, SNCA, SUPT6H]
GO:0032070	regulation of deoxyribonuclease activity	GO_BiologicalProcess-EBI-UniProt-GOA-ACAP-ARAP_27.05.2021_00h00	0.00037675	0.000841828	[5, 6, 7, 8, 9]	Group130	30	3	[NPM1, RPS3, SIRT1]
GO:0042771	intrinsic apoptotic signaling pathway in response to DNA damage by p53 class mediator	GO_BiologicalProcess-EBI-UniProt-GOA-ACAP-ARAP_27.05.2021_00h00	0.033822	0.0376069	[6, 7, 8]	Group130	6.38298	3	[CHEK2, PML, SIRT1]
GO:0043044	ATP-dependent chromatin remodeling	GO_BiologicalProcess-EBI-UniProt-GOA-ACAP-ARAP_27.05.2021_00h00	0.00132883	0.00238678	[6, 8]	Group130	6.42202	7	[CHD4, HDAC1, HDAC2, HNRNPC, NPM1, RSF1, SMARCC2]
GO:0043534	blood vessel endothelial cell migration	GO_BiologicalProcess-EBI-UniProt-GOA-ACAP-ARAP_27.05.2021_00h00	0.0387559	0.0422874	[6, 7, 8]	Group130	4.06504	5	[ATP5F1A, CSNK2B, HIF1A, NRP1, SIRT1]
GO:0043535	regulation of blood vessel endothelial cell migration	GO_BiologicalProcess-EBI-UniProt-GOA-ACAP-ARAP_27.05.2021_00h00	0.0157737	0.0194876	[5, 6, 7, 8, 9]	Group130	5.15464	5	[ATP5F1A, CSNK2B, HIF1A, NRP1, SIRT1]
GO:0046831	regulation of RNA export from nucleus	GO_BiologicalProcess-EBI-UniProt-GOA-ACAP-ARAP_27.05.2021_00h00	0.000868259	0.00171812	[5, 6, 7, 8, 9]	Group130	23.0769	3	[CPSF6, IWS1, SUPT6H]
GO:0048008	platelet-derived growth factor receptor signaling pathway	GO_BiologicalProcess-EBI-UniProt-GOA-ACAP-ARAP_27.05.2021_00h00	0.0120495	0.0155017	[6, 7, 8]	Group130	6.77966	4	[BCR, NRP1, SNCA, SRC]
GO:0070918	production of small RNA involved in gene silencing by RNA	GO_BiologicalProcess-EBI-UniProt-GOA-ACAP-ARAP_27.05.2021_00h00	0.00153704	0.00269849	[4, 7, 8, 9]	Group130	8.92857	5	[DDX3X, ESR1, HNRNPA2B1, RIPK1, SRRT]
GO:1902175	regulation of oxidative stress-induced intrinsic apoptotic signaling pathway	GO_BiologicalProcess-EBI-UniProt-GOA-ACAP-ARAP_27.05.2021_00h00	0.0132662	0.016835	[5, 6, 7, 8, 9]	Group130	9.09091	3	[HIF1A, SFPQ, SIRT1]
GO:1902229	regulation of intrinsic apoptotic signaling pathway in response to DNA damage	GO_BiologicalProcess-EBI-UniProt-GOA-ACAP-ARAP_27.05.2021_00h00	0.0222453	0.0262338	[5, 6, 7, 8, 9]	Group130	7.5	3	[RPS3, SIRT1, SNAI2]
GO:1904037	positive regulation of epithelial cell apoptotic process	GO_BiologicalProcess-EBI-UniProt-GOA-ACAP-ARAP_27.05.2021_00h00	0.00164619	0.00286854	[6, 7, 8]	Group130	11.7647	4	[EIF2S1, HDAC1, PDCD4, PRKCI]
GO:2000108	positive regulation of leukocyte apoptotic process	GO_BiologicalProcess-EBI-UniProt-GOA-ACAP-ARAP_27.05.2021_00h00	0.00759913	0.0104994	[6, 7, 8]	Group130	11.1111	3	[LYN, SIRT1, ZC3H8]
GO:2001237	negative regulation of extrinsic apoptotic signaling pathway	GO_BiologicalProcess-EBI-UniProt-GOA-ACAP-ARAP_27.05.2021_00h00	0.00767317	0.0105084	[5, 6, 7, 8, 9]	Group130	5.26316	6	[BIRC6, DDX3X, NRP1, RIPK1, SNAI2, SRC]
GO:2001243	negative regulation of intrinsic apoptotic signaling pathway	GO_BiologicalProcess-EBI-UniProt-GOA-ACAP-ARAP_27.05.2021_00h00	0.00593085	0.00849603	[5, 6, 7, 8, 9]	Group130	5.55556	6	[DDX3X, HDAC1, HIF1A, SIRT1, SNAI2, SRC]
GO:2001244	positive regulation of intrinsic apoptotic signaling pathway	GO_BiologicalProcess-EBI-UniProt-GOA-ACAP-ARAP_27.05.2021_00h00	0.0113642	0.0147419	[5, 6, 7, 8, 9]	Group130	6.89655	4	[BCLAF1, RPS3, SFPQ, SIRT1]
GO:0016580	Sin3 complex	GO_CellularComponent-EBI-UniProt-GOA-ACAP-ARAP_27.05.2021_00h00	6.07025e-05	0.0001865	[4, 5, 8, 9, 10]	Group130	26.6667	4	[CSNK2A1, HDAC1, HDAC2, SUDS3]
GO:0097153	cysteine-type endopeptidase activity involved in apoptotic process	GO_BiologicalProcess-EBI-UniProt-GOA-ACAP-ARAP_27.05.2021_00h00	0.00407061	0.00621233	[5, 8, 9]	Group130	4.09836	10	[ANP32B, CSNK2A1, DDX3X, PML, RIPK1, RPS3, RPS6KA3, SIRT1, SNCA, SRC]
GO:0004520	endodeoxyribonuclease activity	GO_BiologicalProcess-EBI-UniProt-GOA-ACAP-ARAP_27.05.2021_00h00	0.00585812	0.00841767	[6, 7, 8, 9]	Group130	8.33333	4	[NPM1, RPS3, SIRT1, SLX4]
GO:0006476	protein deacetylation	GO_BiologicalProcess-EBI-UniProt-GOA-ACAP-ARAP_27.05.2021_00h00	0.0054202	0.00793489	[7, 8]	Group130	5.66038	6	[AKAP8, HDAC1, HDAC2, SFPQ, SIRT1, SUDS3]
GO:0010952	positive regulation of peptidase activity	GO_BiologicalProcess-EBI-UniProt-GOA-ACAP-ARAP_27.05.2021_00h00	0.00169223	0.00293782	[6, 7, 8, 9]	Group130	4.62963	10	[ANP32B, APP, DDX3X, FN1, LYN, PML, RIPK1, RPS3, SIRT1, SNCA]
GO:0014015	positive regulation of gliogenesis	GO_BiologicalProcess-EBI-UniProt-GOA-ACAP-ARAP_27.05.2021_00h00	0.0184906	0.0222555	[5, 6, 7, 8, 9, 10]	Group130	5.97015	4	[HDAC1, HDAC2, LYN, PRKCI]
GO:0031057	negative regulation of histone modification	GO_BiologicalProcess-EBI-UniProt-GOA-ACAP-ARAP_27.05.2021_00h00	0.00502952	0.00745646	[5, 6, 7, 8, 9, 10]	Group130	8.69565	4	[PAX5, SIRT1, SNCA, SUPT6H]
GO:0045652	regulation of megakaryocyte differentiation	GO_BiologicalProcess-EBI-UniProt-GOA-ACAP-ARAP_27.05.2021_00h00	0.00760634	0.0104784	[5, 6, 7, 8, 9, 10]	Group130	6.17284	5	[DPY30, HDAC1, KMT2A, KMT2B, RBBP5]
GO:0046628	positive regulation of insulin receptor signaling pathway	GO_BiologicalProcess-EBI-UniProt-GOA-ACAP-ARAP_27.05.2021_00h00	0.00610921	0.00872478	[4, 5, 6, 7, 8, 9, 10, 11]	Group130	12	3	[PRKCZ, SIRT1, SRC]
GO:1901983	regulation of protein acetylation	GO_BiologicalProcess-EBI-UniProt-GOA-ACAP-ARAP_27.05.2021_00h00	0.000161367	0.000420997	[6, 7, 8, 9]	Group130	9.09091	7	[DDX3X, HDAC1, HDAC2, IWS1, KMT2A, SIRT1, SNCA]
GO:0016575	histone deacetylation	GO_BiologicalProcess-EBI-UniProt-GOA-ACAP-ARAP_27.05.2021_00h00	0.00203289	0.00339057	[7, 8, 9]	Group130	6.89655	6	[AKAP8, HDAC1, HDAC2, SFPQ, SIRT1, SUDS3]
GO:0018023	peptidyl-lysine trimethylation	GO_BiologicalProcess-EBI-UniProt-GOA-ACAP-ARAP_27.05.2021_00h00	0.0436596	0.0469794	[6, 7, 8, 9, 10]	Group130	5.76923	3	[IWS1, KMT2A, SIRT1]
GO:0030225	macrophage differentiation	GO_BiologicalProcess-EBI-UniProt-GOA-ACAP-ARAP_27.05.2021_00h00	0.0395704	0.0430754	[6, 7, 8, 9, 10]	Group130	6	3	[APP, RIPK1, SIRT1]
GO:0031060	regulation of histone methylation	GO_BiologicalProcess-EBI-UniProt-GOA-ACAP-ARAP_27.05.2021_00h00	0.00491329	0.00730734	[6, 7, 8, 9, 10]	Group130	6.84932	5	[IWS1, KMT2A, PAX5, SIRT1, SUPT6H]
GO:0031952	regulation of protein autophosphorylation	GO_BiologicalProcess-EBI-UniProt-GOA-ACAP-ARAP_27.05.2021_00h00	0.0376025	0.0412215	[7, 8, 9]	Group130	6.12245	3	[DDX3X, SRC, TNKS1BP1]
GO:0032071	regulation of endodeoxyribonuclease activity	GO_BiologicalProcess-EBI-UniProt-GOA-ACAP-ARAP_27.05.2021_00h00	0.000179806	0.000463918	[6, 7, 8, 9, 10]	Group130	37.5	3	[NPM1, RPS3, SIRT1]
GO:0034968	histone lysine methylation	GO_BiologicalProcess-EBI-UniProt-GOA-ACAP-ARAP_27.05.2021_00h00	0.000560822	0.00117446	[6, 7, 8, 9, 10]	Group130	6.50407	8	[DPY30, IWS1, KMT2A, KMT2B, PAX5, RBBP5, SIRT1, SUPT6H]
GO:0043536	positive regulation of blood vessel endothelial cell migration	GO_BiologicalProcess-EBI-UniProt-GOA-ACAP-ARAP_27.05.2021_00h00	0.0134981	0.017083	[6, 7, 8, 9, 10]	Group130	6.55738	4	[ATP5F1A, HIF1A, NRP1, SIRT1]
GO:0060964	regulation of gene silencing by miRNA	GO_BiologicalProcess-EBI-UniProt-GOA-ACAP-ARAP_27.05.2021_00h00	0.0387559	0.0422874	[5, 6, 7, 8, 9, 10, 11]	Group130	4.06504	5	[ESR1, FXR1, NUP98, POLR2E, RIPK1]
GO:1901984	negative regulation of protein acetylation	GO_BiologicalProcess-EBI-UniProt-GOA-ACAP-ARAP_27.05.2021_00h00	0.000358042	0.000807757	[6, 7, 8, 9, 10]	Group130	17.3913	4	[HDAC1, HDAC2, SIRT1, SNCA]
GO:0035196	production of miRNAs involved in gene silencing by miRNA	GO_BiologicalProcess-EBI-UniProt-GOA-ACAP-ARAP_27.05.2021_00h00	0.00119788	0.0022111	[5, 6, 8, 9, 10, 11]	Group130	9.43396	5	[DDX3X, ESR1, HNRNPA2B1, RIPK1, SRRT]
GO:0043281	regulation of cysteine-type endopeptidase activity involved in apoptotic process	GO_BiologicalProcess-EBI-UniProt-GOA-ACAP-ARAP_27.05.2021_00h00	0.00341541	0.00531665	[6, 8, 9, 10]	Group130	4.20168	10	[ANP32B, CSNK2A1, DDX3X, PML, RIPK1, RPS3, RPS6KA3, SIRT1, SNCA, SRC]
GO:0010950	positive regulation of endopeptidase activity	GO_BiologicalProcess-EBI-UniProt-GOA-ACAP-ARAP_27.05.2021_00h00	0.00969091	0.0128936	[7, 8, 9, 10]	Group130	4.10256	8	[ANP32B, DDX3X, LYN, PML, RIPK1, RPS3, SIRT1, SNCA]
GO:0031061	negative regulation of histone methylation	GO_BiologicalProcess-EBI-UniProt-GOA-ACAP-ARAP_27.05.2021_00h00	0.00480961	0.00717601	[6, 7, 8, 9, 10, 11]	Group130	13.0435	3	[PAX5, SIRT1, SUPT6H]
GO:0031954	positive regulation of protein autophosphorylation	GO_BiologicalProcess-EBI-UniProt-GOA-ACAP-ARAP_27.05.2021_00h00	0.00759913	0.0104994	[7, 8, 9, 10]	Group130	11.1111	3	[DDX3X, SRC, TNKS1BP1]
GO:0033558	protein deacetylase activity	GO_BiologicalProcess-EBI-UniProt-GOA-ACAP-ARAP_27.05.2021_00h00	0.00226284	0.00370789	[8, 9]	Group130	10.8108	4	[HDAC1, HDAC2, SIRT1, SUDS3]
GO:0044773	mitotic DNA damage checkpoint signaling	GO_BiologicalProcess-EBI-UniProt-GOA-ACAP-ARAP_27.05.2021_00h00	0.0410793	0.0445105	[6, 7, 8, 9, 10, 11]	Group130	4	5	[CHEK2, MDC1, NOP53, PML, TNKS1BP1]
GO:2000756	regulation of peptidyl-lysine acetylation	GO_BiologicalProcess-EBI-UniProt-GOA-ACAP-ARAP_27.05.2021_00h00	0.000559007	0.00117593	[7, 8, 9, 10]	Group130	8.82353	6	[HDAC1, HDAC2, IWS1, KMT2A, SIRT1, SNCA]
GO:0006342	chromatin silencing	GO_BiologicalProcess-EBI-UniProt-GOA-ACAP-ARAP_27.05.2021_00h00	0.0315526	0.0354208	[3, 6, 7, 8, 9, 10, 11, 12, 13]	Group130	5.06329	4	[DPY30, HDAC2, HMGA1, SIRT1]
GO:0004407	histone deacetylase activity	GO_BiologicalProcess-EBI-UniProt-GOA-ACAP-ARAP_27.05.2021_00h00	0.00204215	0.00339389	[8, 9, 10]	Group130	11.1111	4	[HDAC1, HDAC2, SIRT1, SUDS3]
GO:0018024	histone-lysine N-methyltransferase activity	GO_BiologicalProcess-EBI-UniProt-GOA-ACAP-ARAP_27.05.2021_00h00	0.0356863	0.0393984	[7, 8, 9, 10, 11]	Group130	6.25	3	[KMT2A, KMT2B, RBBP5]
GO:0035065	regulation of histone acetylation	GO_BiologicalProcess-EBI-UniProt-GOA-ACAP-ARAP_27.05.2021_00h00	0.0120495	0.0155017	[6, 7, 8, 9, 10, 11, 12]	Group130	6.77966	4	[IWS1, KMT2A, SIRT1, SNCA]
GO:0042509	regulation of tyrosine phosphorylation of STAT protein	GO_BiologicalProcess-EBI-UniProt-GOA-ACAP-ARAP_27.05.2021_00h00	0.0411477	0.0444814	[7, 8, 9, 10, 11]	Group130	4.65116	4	[HDAC1, HDAC2, LYN, OSBP]
GO:0043154	negative regulation of cysteine-type endopeptidase activity involved in apoptotic process	GO_BiologicalProcess-EBI-UniProt-GOA-ACAP-ARAP_27.05.2021_00h00	0.012235	0.0156541	[6, 7, 8, 9, 10, 11, 12]	Group130	5.49451	5	[CSNK2A1, DDX3X, RPS6KA3, SNCA, SRC]
GO:0051568	histone H3-K4 methylation	GO_BiologicalProcess-EBI-UniProt-GOA-ACAP-ARAP_27.05.2021_00h00	0.0113642	0.0147419	[7, 8, 9, 10, 11]	Group130	6.89655	4	[DPY30, KMT2A, KMT2B, RBBP5]
GO:0070888	E-box binding	GO_MolecularFunction-EBI-UniProt-GOA-ACAP-ARAP_27.05.2021_00h00	0.00726388	0.0100959	[8, 10]	Group130	7.84314	4	[BHLHE40, HDAC1, HIF1A, SNAI2]
GO:0070932	histone H3 deacetylation	GO_BiologicalProcess-EBI-UniProt-GOA-ACAP-ARAP_27.05.2021_00h00	0.000247814	0.000593484	[8, 9, 10]	Group130	19.0476	4	[HDAC1, HDAC2, SFPQ, SIRT1]
GO:2000757	negative regulation of peptidyl-lysine acetylation	GO_BiologicalProcess-EBI-UniProt-GOA-ACAP-ARAP_27.05.2021_00h00	0.00020301	0.000504287	[7, 8, 9, 10, 11]	Group130	20	4	[HDAC1, HDAC2, SIRT1, SNCA]
GO:0043280	positive regulation of cysteine-type endopeptidase activity involved in apoptotic process	GO_BiologicalProcess-EBI-UniProt-GOA-ACAP-ARAP_27.05.2021_00h00	0.00753493	0.0104416	[6, 7, 9, 10, 11, 12]	Group130	4.69799	7	[ANP32B, DDX3X, PML, RIPK1, RPS3, SIRT1, SNCA]
GO:0034979	NAD-dependent protein deacetylase activity	GO_BiologicalProcess-EBI-UniProt-GOA-ACAP-ARAP_27.05.2021_00h00	0.0019742	0.00331638	[9, 10]	Group130	17.6471	3	[HDAC1, HDAC2, SIRT1]
GO:0042531	positive regulation of tyrosine phosphorylation of STAT protein	GO_BiologicalProcess-EBI-UniProt-GOA-ACAP-ARAP_27.05.2021_00h00	0.0244953	0.0283152	[7, 8, 9, 10, 11, 12]	Group130	5.47945	4	[HDAC1, HDAC2, LYN, OSBP]
GO:2000117	negative regulation of cysteine-type endopeptidase activity	GO_BiologicalProcess-EBI-UniProt-GOA-ACAP-ARAP_27.05.2021_00h00	0.019198	0.0230475	[8, 9, 10, 11]	Group130	4.90196	5	[CSNK2A1, DDX3X, RPS6KA3, SNCA, SRC]
GO:2001056	positive regulation of cysteine-type endopeptidase activity	GO_BiologicalProcess-EBI-UniProt-GOA-ACAP-ARAP_27.05.2021_00h00	0.0135614	0.0171167	[8, 9, 10, 11]	Group130	4.19162	7	[ANP32B, DDX3X, PML, RIPK1, RPS3, SIRT1, SNCA]

## Sheet: Donkey Fun.Group Cluster2_IKZF3
Table S8: GO enrichment for donkey genes of cluster analysis
Function	Groups	P-value	BH P-value	Group Genes
transcription coregulator binding	Group00	0.02	0.02	LMO2|NEK6|UBE2I
negative regulation of cell-substrate adhesion	Group01	0.01	0.02	NOTCH1|PIK3R1|RHOA
cis-Golgi network	Group02	0	0	AKAP9|GOLGA6A|PIK3R1|TRAPPC6A
catalytic step 2 spliceosome	Group03	0	0.01	BCAS2|ESS2|HNRNPF|MAGOHB
lamellipodium assembly	Group04	0.02	0.02	ABLIM3|ARHGEF6|PIK3R1
interstrand cross-link repair	Group05	0.01	0.01	FANCG|FANCL|RAD51D
non-membrane spanning protein tyrosine kinase activity	Group06	0.01	0.01	BLK|PTK6|STK16
regulation of B cell proliferation	Group07	0	0	BLK|CDKN1A|IKZF3|LGALS14|PKN1
DNA damage response, signal transduction resulting in transcription	Group08	0	0	CDKN1A|KAT5|MAD2L2|MCM7|NUDT16L1|PCID2|POLM|SETMAR
T cell costimulation	Group09	0	0	ANKS1A|CDK4|EPHB6|GRAP2|PIK3R1|PKN1|PRKAA1|RHOA
RNA surveillance	Group10	0	0	EXOSC4|EXOSC5|NUDT16L1|PCID2|PRPF18
SWI/SNF superfamily-type complex	Group11	0	0	GATAD2B|ING5|KAT5|MCRS1|NAA38|PBRM1|PSMA1|SMARCB1|SMARCD1|VBP1
regulation of hematopoietic progenitor cell differentiation	Group12	0	0	EGLN3|LMO1|LMO2|MCM7|NOTCH1|OAZ3|PSMA1|PSMF1
AMP-activated protein kinase activity	Group13	0	0	AQP1|ATP6V0D1|CDK4|CDKN1A|CDKN2D|CKS1B|PRKAA1|PRKAA2|PRKAB2|USP2
double-strand break repair via nonhomologous end joining	Group14	0	0	KAT5|MAD2L2|MCM7|NEK6|NUDT16L1|PCID2|POLM|SETMAR
protein kinase complex	Group15	0	0	ABLIM3|CDK4|CDKN1A|CDKN2D|CKS1B|KAT5|NOS3|PIK3R1|PIN1|PKN1|PRKAA1|PRKAA2|PRKAB2|SMARCB1|TCAF1
insulin receptor signaling pathway	Group16	0	0	ABLIM3|ATP6V0D1|ATP6V0D2|CDK4|EPHB6|GRAP2|OAZ3|PIK3R1|PIK3R2|PIN1|PKN1|PRKAA1|PRKAA2|TCAF1
positive regulation of intracellular protein transport	Group17	0	0	ABLIM3|AKAP9|CCDC57|CDK4|NOS3|NOTCH1|OAZ3|PIK3R1|PIK3R2|PIN1|PKN1|PRKAA1|PRKAA2|TCAF1|TCAP

## Sheet: Donkey All Terms Cluster2_IKZF3
Table S8: GO enrichment for donkey genes of cluster analysis
GOID	GOTerm	Ontology Source	Term P-value	Term BH P-value	GOLevels	GOGroups	% Associated Genes	Nr. Genes	Associated Genes Found
GO:0001221	transcription coregulator binding	GO_MolecularFunction-EBI-UniProt-GOA-ACAP-ARAP_27.05.2021_00h00	0.0174633	0.018087	[4]	Group00	4.16667	3	[LMO2, NEK6, UBE2I]
GO:0010812	negative regulation of cell-substrate adhesion	GO_BiologicalProcess-EBI-UniProt-GOA-ACAP-ARAP_27.05.2021_00h00	0.0138459	0.0160613	[4, 5, 6]	Group01	4.54545	3	[NOTCH1, PIK3R1, RHOA]
GO:0005801	cis-Golgi network	GO_CellularComponent-EBI-UniProt-GOA-ACAP-ARAP_27.05.2021_00h00	0.00308412	0.00638853	[4, 5, 6]	Group02	5.06329	4	[AKAP9, GOLGA6A, PIK3R1, TRAPPC6A]
GO:0071013	catalytic step 2 spliceosome	GO_CellularComponent-EBI-UniProt-GOA-ACAP-ARAP_27.05.2021_00h00	0.00454204	0.00774818	[3, 4, 8]	Group03	4.54545	4	[BCAS2, ESS2, HNRNPF, MAGOHB]
GO:0030032	lamellipodium assembly	GO_BiologicalProcess-EBI-UniProt-GOA-ACAP-ARAP_27.05.2021_00h00	0.0194511	0.0194511	[7]	Group04	4	3	[ABLIM3, ARHGEF6, PIK3R1]
GO:0036297	interstrand cross-link repair	GO_BiologicalProcess-EBI-UniProt-GOA-ACAP-ARAP_27.05.2021_00h00	0.0122147	0.0147594	[6, 7, 8]	Group05	4.7619	3	[FANCG, FANCL, RAD51D]
GO:0004715	non-membrane spanning protein tyrosine kinase activity	GO_BiologicalProcess-EBI-UniProt-GOA-ACAP-ARAP_27.05.2021_00h00	0.0107002	0.0134916	[9, 10, 11]	Group06	5	3	[BLK, PTK6, STK16]
GO:0070227	lymphocyte apoptotic process	GO_BiologicalProcess-EBI-UniProt-GOA-ACAP-ARAP_27.05.2021_00h00	0.0187752	0.0191046	[6]	Group07	4.05405	3	[BLK, LGALS14, PKN1]
GO:0030888	regulation of B cell proliferation	GO_BiologicalProcess-EBI-UniProt-GOA-ACAP-ARAP_27.05.2021_00h00	0.00150818	0.00514555	[6, 7, 8]	Group07	6.15385	4	[BLK, CDKN1A, IKZF3, PKN1]
GO:0042772	DNA damage response, signal transduction resulting in transcription	GO_BiologicalProcess-EBI-UniProt-GOA-ACAP-ARAP_27.05.2021_00h00	0.000269692	0.00173801	[5, 6, 7]	Group08	17.6471	3	[CDKN1A, KAT5, MAD2L2]
GO:2001251	negative regulation of chromosome organization	GO_BiologicalProcess-EBI-UniProt-GOA-ACAP-ARAP_27.05.2021_00h00	0.00640474	0.00928688	[5, 6, 7]	Group08	4.12371	4	[MAD2L2, MCM7, PCID2, SETMAR]
GO:0006303	double-strand break repair via nonhomologous end joining	GO_BiologicalProcess-EBI-UniProt-GOA-ACAP-ARAP_27.05.2021_00h00	0.00158497	0.00510712	[7, 8, 9]	Group08	4.5045	5	[KAT5, MAD2L2, NUDT16L1, POLM, SETMAR]
GO:2001032	regulation of double-strand break repair via nonhomologous end joining	GO_BiologicalProcess-EBI-UniProt-GOA-ACAP-ARAP_27.05.2021_00h00	0.00215945	0.0056931	[7, 8, 9, 10]	Group08	8.82353	3	[MAD2L2, NUDT16L1, SETMAR]
GO:0031294	lymphocyte costimulation	GO_BiologicalProcess-EBI-UniProt-GOA-ACAP-ARAP_27.05.2021_00h00	0.00142368	0.00516083	[2, 5, 6, 7, 8]	Group09	6.25	4	[EPHB6, GRAP2, PIK3R1, PKN1]
GO:0031295	T cell costimulation	GO_BiologicalProcess-EBI-UniProt-GOA-ACAP-ARAP_27.05.2021_00h00	0.00126468	0.00489008	[3, 6, 7, 8, 9]	Group09	6.45161	4	[EPHB6, GRAP2, PIK3R1, PKN1]
GO:0046626	regulation of insulin receptor signaling pathway	GO_BiologicalProcess-EBI-UniProt-GOA-ACAP-ARAP_27.05.2021_00h00	0.00198362	0.00547857	[4, 5, 6, 7, 8, 9, 10]	Group09	5.71429	4	[CDK4, PIK3R1, PKN1, PRKAA1]
GO:0048013	ephrin receptor signaling pathway	GO_BiologicalProcess-EBI-UniProt-GOA-ACAP-ARAP_27.05.2021_00h00	0.0057361	0.0087551	[6, 7, 8]	Group09	4.25532	4	[ANKS1A, EPHB6, PKN1, RHOA]
GO:0034661	ncRNA catabolic process	GO_BiologicalProcess-EBI-UniProt-GOA-ACAP-ARAP_27.05.2021_00h00	0.00396352	0.00718388	[6, 7, 8]	Group10	7.14286	3	[EXOSC4, EXOSC5, NUDT16L1]
GO:0071025	RNA surveillance	GO_BiologicalProcess-EBI-UniProt-GOA-ACAP-ARAP_27.05.2021_00h00	4.08095e-06	0.000118348	[6, 7, 8]	Group10	26.6667	4	[EXOSC4, EXOSC5, PCID2, PRPF18]
GO:0016074	sno(s)RNA metabolic process	GO_BiologicalProcess-EBI-UniProt-GOA-ACAP-ARAP_27.05.2021_00h00	0.000321833	0.00169694	[7, 8]	Group10	16.6667	3	[EXOSC4, EXOSC5, NUDT16L1]
GO:0071027	nuclear RNA surveillance	GO_BiologicalProcess-EBI-UniProt-GOA-ACAP-ARAP_27.05.2021_00h00	2.1631e-06	0.00012546	[7, 8, 9]	Group10	30.7692	4	[EXOSC4, EXOSC5, PCID2, PRPF18]
GO:0071028	nuclear mRNA surveillance	GO_BiologicalProcess-EBI-UniProt-GOA-ACAP-ARAP_27.05.2021_00h00	2.1631e-06	0.00012546	[7, 8, 9, 10]	Group10	30.7692	4	[EXOSC4, EXOSC5, PCID2, PRPF18]
GO:0043967	histone H4 acetylation	GO_BiologicalProcess-EBI-UniProt-GOA-ACAP-ARAP_27.05.2021_00h00	0.0168273	0.0177452	[8, 9, 10, 11, 12]	Group11	4.22535	3	[ING5, MCRS1, SMARCB1]
GO:0005844	polysome	GO_CellularComponent-EBI-UniProt-GOA-ACAP-ARAP_27.05.2021_00h00	0.00352796	0.00705593	[3]	Group11	4.87805	4	[MCRS1, NAA38, PSMA1, VBP1]
GO:0031248	protein acetyltransferase complex	GO_CellularComponent-EBI-UniProt-GOA-ACAP-ARAP_27.05.2021_00h00	0.00663863	0.00939123	[3, 5]	Group11	4.08163	4	[ING5, KAT5, MCRS1, NAA38]
GO:1902493	acetyltransferase complex	GO_CellularComponent-EBI-UniProt-GOA-ACAP-ARAP_27.05.2021_00h00	0.00663863	0.00939123	[4]	Group11	4.08163	4	[ING5, KAT5, MCRS1, NAA38]
GO:0070603	SWI/SNF superfamily-type complex	GO_CellularComponent-EBI-UniProt-GOA-ACAP-ARAP_27.05.2021_00h00	4.32287e-05	0.000626817	[3, 7]	Group11	7.14286	6	[GATAD2B, KAT5, MCRS1, PBRM1, SMARCB1, SMARCD1]
GO:2000736	regulation of stem cell differentiation	GO_BiologicalProcess-EBI-UniProt-GOA-ACAP-ARAP_27.05.2021_00h00	0.00266543	0.00618379	[4, 5]	Group12	4	5	[LMO1, LMO2, NOTCH1, PSMA1, PSMF1]
GO:0006521	regulation of cellular amino acid metabolic process	GO_BiologicalProcess-EBI-UniProt-GOA-ACAP-ARAP_27.05.2021_00h00	0.0149989	0.0167295	[4, 5, 6, 7]	Group12	4.41176	3	[OAZ3, PSMA1, PSMF1]
GO:1901532	regulation of hematopoietic progenitor cell differentiation	GO_BiologicalProcess-EBI-UniProt-GOA-ACAP-ARAP_27.05.2021_00h00	0.000827683	0.00342897	[4, 5, 6, 7, 8, 9]	Group12	5.20833	5	[LMO1, LMO2, NOTCH1, PSMA1, PSMF1]
GO:0060218	hematopoietic stem cell differentiation	GO_BiologicalProcess-EBI-UniProt-GOA-ACAP-ARAP_27.05.2021_00h00	0.0057361	0.0087551	[5, 6, 7, 8, 9]	Group12	4.25532	4	[LMO1, LMO2, PSMA1, PSMF1]
GO:0036388	pre-replicative complex assembly	GO_BiologicalProcess-EBI-UniProt-GOA-ACAP-ARAP_27.05.2021_00h00	0.0155952	0.0170664	[7, 8]	Group12	4.34783	3	[MCM7, PSMA1, PSMF1]
GO:1902036	regulation of hematopoietic stem cell differentiation	GO_BiologicalProcess-EBI-UniProt-GOA-ACAP-ARAP_27.05.2021_00h00	0.00294509	0.00632649	[5, 6, 7, 8, 9, 10]	Group12	5.12821	4	[LMO1, LMO2, PSMA1, PSMF1]
GO:0061418	regulation of transcription from RNA polymerase II promoter in response to hypoxia	GO_BiologicalProcess-EBI-UniProt-GOA-ACAP-ARAP_27.05.2021_00h00	0.00384683	0.0071973	[5, 6, 7, 8, 9, 10, 11, 12, 13]	Group12	4.7619	4	[EGLN3, NOTCH1, PSMA1, PSMF1]
GO:0030332	cyclin binding	GO_MolecularFunction-EBI-UniProt-GOA-ACAP-ARAP_27.05.2021_00h00	0.0016493	0.00503471	[3]	Group13	9.67742	3	[CDK4, CDKN1A, USP2]
GO:0036296	response to increased oxygen levels	GO_BiologicalProcess-EBI-UniProt-GOA-ACAP-ARAP_27.05.2021_00h00	0.00254825	0.00615827	[4]	Group13	8.33333	3	[ATP6V0D1, CDK4, CDKN1A]
GO:0048146	positive regulation of fibroblast proliferation	GO_BiologicalProcess-EBI-UniProt-GOA-ACAP-ARAP_27.05.2021_00h00	0.0076122	0.0100343	[4, 5, 6]	Group13	5.66038	3	[AQP1, CDK4, CDKN1A]
GO:1902911	protein kinase complex	GO_CellularComponent-EBI-UniProt-GOA-ACAP-ARAP_27.05.2021_00h00	0.000135122	0.00130617	[5]	Group13	5.82524	6	[CDK4, CDKN1A, CDKN2D, CKS1B, PRKAA1, PRKAB2]
GO:1902554	serine/threonine protein kinase complex	GO_CellularComponent-EBI-UniProt-GOA-ACAP-ARAP_27.05.2021_00h00	0.00454204	0.00774818	[6]	Group13	4.54545	4	[CDK4, CDKN1A, CDKN2D, CKS1B]
GO:0000307	cyclin-dependent protein kinase holoenzyme complex	GO_CellularComponent-EBI-UniProt-GOA-ACAP-ARAP_27.05.2021_00h00	0.000312783	0.00181414	[7]	Group13	9.30233	4	[CDK4, CDKN1A, CDKN2D, CKS1B]
GO:0016538	cyclin-dependent protein serine/threonine kinase regulator activity	GO_BiologicalProcess-EBI-UniProt-GOA-ACAP-ARAP_27.05.2021_00h00	0.00684189	0.00944832	[6, 7, 9, 10, 11]	Group13	5.88235	3	[CDKN1A, CDKN2D, CKS1B]
GO:0004679	AMP-activated protein kinase activity	GO_BiologicalProcess-EBI-UniProt-GOA-ACAP-ARAP_27.05.2021_00h00	3.48353e-05	0.000673482	[9, 10]	Group13	33.3333	3	[PRKAA1, PRKAA2, PRKAB2]
GO:1905818	regulation of chromosome separation	GO_BiologicalProcess-EBI-UniProt-GOA-ACAP-ARAP_27.05.2021_00h00	0.0187752	0.0191046	[4, 5, 6]	Group14	4.05405	3	[MAD2L2, NEK6, PCID2]
GO:0033045	regulation of sister chromatid segregation	GO_BiologicalProcess-EBI-UniProt-GOA-ACAP-ARAP_27.05.2021_00h00	0.0187752	0.0191046	[4, 5, 6, 7]	Group14	4.05405	3	[MAD2L2, NEK6, PCID2]
GO:0044784	metaphase/anaphase transition of cell cycle	GO_BiologicalProcess-EBI-UniProt-GOA-ACAP-ARAP_27.05.2021_00h00	0.0144158	0.0163945	[4, 5, 6, 7, 8]	Group14	4.47761	3	[MAD2L2, NEK6, PCID2]
GO:2001251	negative regulation of chromosome organization	GO_BiologicalProcess-EBI-UniProt-GOA-ACAP-ARAP_27.05.2021_00h00	0.00640474	0.00928688	[5, 6, 7]	Group14	4.12371	4	[MAD2L2, MCM7, PCID2, SETMAR]
GO:0051306	mitotic sister chromatid separation	GO_BiologicalProcess-EBI-UniProt-GOA-ACAP-ARAP_27.05.2021_00h00	0.0149989	0.0167295	[4, 5, 6, 7, 8, 9]	Group14	4.41176	3	[MAD2L2, NEK6, PCID2]
GO:1902099	regulation of metaphase/anaphase transition of cell cycle	GO_BiologicalProcess-EBI-UniProt-GOA-ACAP-ARAP_27.05.2021_00h00	0.0132891	0.01573	[5, 6, 7, 8, 9]	Group14	4.61538	3	[MAD2L2, NEK6, PCID2]
GO:0010965	regulation of mitotic sister chromatid separation	GO_BiologicalProcess-EBI-UniProt-GOA-ACAP-ARAP_27.05.2021_00h00	0.0138459	0.0160613	[5, 6, 7, 8, 9, 10]	Group14	4.54545	3	[MAD2L2, NEK6, PCID2]
GO:0006303	double-strand break repair via nonhomologous end joining	GO_BiologicalProcess-EBI-UniProt-GOA-ACAP-ARAP_27.05.2021_00h00	0.00158497	0.00510712	[7, 8, 9]	Group14	4.5045	5	[KAT5, MAD2L2, NUDT16L1, POLM, SETMAR]
GO:0007091	metaphase/anaphase transition of mitotic cell cycle	GO_BiologicalProcess-EBI-UniProt-GOA-ACAP-ARAP_27.05.2021_00h00	0.0122147	0.0147594	[5, 6, 7, 8, 9, 10, 11]	Group14	4.7619	3	[MAD2L2, NEK6, PCID2]
GO:2001032	regulation of double-strand break repair via nonhomologous end joining	GO_BiologicalProcess-EBI-UniProt-GOA-ACAP-ARAP_27.05.2021_00h00	0.00215945	0.0056931	[7, 8, 9, 10]	Group14	8.82353	3	[MAD2L2, NUDT16L1, SETMAR]
GO:0030071	regulation of mitotic metaphase/anaphase transition	GO_BiologicalProcess-EBI-UniProt-GOA-ACAP-ARAP_27.05.2021_00h00	0.0111922	0.0138116	[6, 7, 8, 9, 10, 11, 12]	Group14	4.91803	3	[MAD2L2, NEK6, PCID2]
GO:1902911	protein kinase complex	GO_CellularComponent-EBI-UniProt-GOA-ACAP-ARAP_27.05.2021_00h00	0.000135122	0.00130617	[5]	Group15	5.82524	6	[CDK4, CDKN1A, CDKN2D, CKS1B, PRKAA1, PRKAB2]
GO:0045981	positive regulation of nucleotide metabolic process	GO_BiologicalProcess-EBI-UniProt-GOA-ACAP-ARAP_27.05.2021_00h00	0.00722094	0.00973987	[4, 5, 6, 7, 8, 9]	Group15	5.76923	3	[NOS3, PRKAA1, PRKAA2]
GO:0046626	regulation of insulin receptor signaling pathway	GO_BiologicalProcess-EBI-UniProt-GOA-ACAP-ARAP_27.05.2021_00h00	0.00198362	0.00547857	[4, 5, 6, 7, 8, 9, 10]	Group15	5.71429	4	[CDK4, PIK3R1, PKN1, PRKAA1]
GO:1903533	regulation of protein targeting	GO_BiologicalProcess-EBI-UniProt-GOA-ACAP-ARAP_27.05.2021_00h00	0.00068224	0.00304384	[6, 7, 8]	Group15	5.43478	5	[ABLIM3, PIN1, PKN1, PRKAA1, TCAF1]
GO:1900544	positive regulation of purine nucleotide metabolic process	GO_BiologicalProcess-EBI-UniProt-GOA-ACAP-ARAP_27.05.2021_00h00	0.00722094	0.00973987	[5, 6, 7, 8, 9, 10]	Group15	5.76923	3	[NOS3, PRKAA1, PRKAA2]
GO:1901983	regulation of protein acetylation	GO_BiologicalProcess-EBI-UniProt-GOA-ACAP-ARAP_27.05.2021_00h00	0.00281041	0.00626938	[6, 7, 8, 9]	Group15	5.19481	4	[KAT5, PRKAA1, PRKAA2, SMARCB1]
GO:0016572	histone phosphorylation	GO_BiologicalProcess-EBI-UniProt-GOA-ACAP-ARAP_27.05.2021_00h00	0.00396352	0.00718388	[7, 8, 9]	Group15	7.14286	3	[PKN1, PRKAA1, PRKAA2]
GO:1901985	positive regulation of protein acetylation	GO_BiologicalProcess-EBI-UniProt-GOA-ACAP-ARAP_27.05.2021_00h00	0.000342043	0.00165321	[6, 7, 8, 9, 10]	Group15	9.09091	4	[KAT5, PRKAA1, PRKAA2, SMARCB1]
GO:2000756	regulation of peptidyl-lysine acetylation	GO_BiologicalProcess-EBI-UniProt-GOA-ACAP-ARAP_27.05.2021_00h00	0.0149989	0.0167295	[7, 8, 9, 10]	Group15	4.41176	3	[PRKAA1, PRKAA2, SMARCB1]
GO:0035173	histone kinase activity	GO_BiologicalProcess-EBI-UniProt-GOA-ACAP-ARAP_27.05.2021_00h00	0.00022334	0.00161922	[8, 9, 10]	Group15	18.75	3	[PKN1, PRKAA1, PRKAA2]
GO:2000758	positive regulation of peptidyl-lysine acetylation	GO_BiologicalProcess-EBI-UniProt-GOA-ACAP-ARAP_27.05.2021_00h00	0.00234886	0.00592321	[7, 8, 9, 10, 11]	Group15	8.57143	3	[PRKAA1, PRKAA2, SMARCB1]
GO:0004679	AMP-activated protein kinase activity	GO_BiologicalProcess-EBI-UniProt-GOA-ACAP-ARAP_27.05.2021_00h00	3.48353e-05	0.000673482	[9, 10]	Group15	33.3333	3	[PRKAA1, PRKAA2, PRKAB2]
GO:0045309	protein phosphorylated amino acid binding	GO_MolecularFunction-EBI-UniProt-GOA-ACAP-ARAP_27.05.2021_00h00	0.0102212	0.0131739	[4]	Group16	5.08475	3	[PIK3R1, PIK3R2, PIN1]
GO:0031294	lymphocyte costimulation	GO_BiologicalProcess-EBI-UniProt-GOA-ACAP-ARAP_27.05.2021_00h00	0.00142368	0.00516083	[2, 5, 6, 7, 8]	Group16	6.25	4	[EPHB6, GRAP2, PIK3R1, PKN1]
GO:0090316	positive regulation of intracellular protein transport	GO_BiologicalProcess-EBI-UniProt-GOA-ACAP-ARAP_27.05.2021_00h00	0.000133128	0.00154428	[4, 5, 6, 7, 8]	Group16	4.06091	8	[ABLIM3, OAZ3, PIK3R1, PIK3R2, PIN1, PKN1, PRKAA1, TCAF1]
GO:1903749	positive regulation of establishment of protein localization to mitochondrion	GO_BiologicalProcess-EBI-UniProt-GOA-ACAP-ARAP_27.05.2021_00h00	0.0122147	0.0147594	[3, 4, 5, 6, 7, 8, 9]	Group16	4.7619	3	[ABLIM3, PIN1, PRKAA1]
GO:0031295	T cell costimulation	GO_BiologicalProcess-EBI-UniProt-GOA-ACAP-ARAP_27.05.2021_00h00	0.00126468	0.00489008	[3, 6, 7, 8, 9]	Group16	6.45161	4	[EPHB6, GRAP2, PIK3R1, PKN1]
GO:0046626	regulation of insulin receptor signaling pathway	GO_BiologicalProcess-EBI-UniProt-GOA-ACAP-ARAP_27.05.2021_00h00	0.00198362	0.00547857	[4, 5, 6, 7, 8, 9, 10]	Group16	5.71429	4	[CDK4, PIK3R1, PKN1, PRKAA1]
GO:1903533	regulation of protein targeting	GO_BiologicalProcess-EBI-UniProt-GOA-ACAP-ARAP_27.05.2021_00h00	0.00068224	0.00304384	[6, 7, 8]	Group16	5.43478	5	[ABLIM3, PIN1, PKN1, PRKAA1, TCAF1]
GO:1903955	positive regulation of protein targeting to mitochondrion	GO_BiologicalProcess-EBI-UniProt-GOA-ACAP-ARAP_27.05.2021_00h00	0.00254825	0.00615827	[4, 5, 6, 7, 8, 9, 10]	Group16	8.33333	3	[ABLIM3, PIN1, PRKAA1]
GO:0008286	insulin receptor signaling pathway	GO_BiologicalProcess-EBI-UniProt-GOA-ACAP-ARAP_27.05.2021_00h00	0.000138186	0.00114497	[6, 7, 8, 9]	Group16	4.72973	7	[ATP6V0D1, ATP6V0D2, CDK4, PIK3R1, PIK3R2, PKN1, PRKAA1]
GO:1903214	regulation of protein targeting to mitochondrion	GO_BiologicalProcess-EBI-UniProt-GOA-ACAP-ARAP_27.05.2021_00h00	0.00577712	0.00859162	[6, 7, 8, 9]	Group16	6.25	3	[ABLIM3, PIN1, PRKAA1]
GO:0016572	histone phosphorylation	GO_BiologicalProcess-EBI-UniProt-GOA-ACAP-ARAP_27.05.2021_00h00	0.00396352	0.00718388	[7, 8, 9]	Group16	7.14286	3	[PKN1, PRKAA1, PRKAA2]
GO:0035173	histone kinase activity	GO_BiologicalProcess-EBI-UniProt-GOA-ACAP-ARAP_27.05.2021_00h00	0.00022334	0.00161922	[8, 9, 10]	Group16	18.75	3	[PKN1, PRKAA1, PRKAA2]
GO:0043500	muscle adaptation	GO_BiologicalProcess-EBI-UniProt-GOA-ACAP-ARAP_27.05.2021_00h00	0.001715	0.00497349	[2, 4]	Group17	4.42478	5	[NOS3, NOTCH1, PIN1, PKN1, TCAP]
GO:0014896	muscle hypertrophy	GO_BiologicalProcess-EBI-UniProt-GOA-ACAP-ARAP_27.05.2021_00h00	0.00531725	0.00833515	[4]	Group17	4.34783	4	[NOTCH1, PIN1, PKN1, TCAP]
GO:0043502	regulation of muscle adaptation	GO_BiologicalProcess-EBI-UniProt-GOA-ACAP-ARAP_27.05.2021_00h00	0.00491939	0.00815214	[3, 4, 5, 6]	Group17	4.44444	4	[NOS3, NOTCH1, PIN1, PKN1]
GO:0014897	striated muscle hypertrophy	GO_BiologicalProcess-EBI-UniProt-GOA-ACAP-ARAP_27.05.2021_00h00	0.00491939	0.00815214	[5]	Group17	4.44444	4	[NOTCH1, PIN1, PKN1, TCAP]
GO:0010611	regulation of cardiac muscle hypertrophy	GO_BiologicalProcess-EBI-UniProt-GOA-ACAP-ARAP_27.05.2021_00h00	0.0107002	0.0134916	[4, 5, 6, 7]	Group17	5	3	[NOTCH1, PIN1, PKN1]
GO:0014743	regulation of muscle hypertrophy	GO_BiologicalProcess-EBI-UniProt-GOA-ACAP-ARAP_27.05.2021_00h00	0.0122147	0.0147594	[5, 6]	Group17	4.7619	3	[NOTCH1, PIN1, PKN1]
GO:0003300	cardiac muscle hypertrophy	GO_BiologicalProcess-EBI-UniProt-GOA-ACAP-ARAP_27.05.2021_00h00	0.00436089	0.0076646	[6]	Group17	4.5977	4	[NOTCH1, PIN1, PKN1, TCAP]
GO:0055006	cardiac cell development	GO_BiologicalProcess-EBI-UniProt-GOA-ACAP-ARAP_27.05.2021_00h00	0.00368506	0.00712444	[4, 5, 6, 7, 8]	Group17	4.81928	4	[NOTCH1, PIN1, PKN1, TCAP]
GO:0060420	regulation of heart growth	GO_BiologicalProcess-EBI-UniProt-GOA-ACAP-ARAP_27.05.2021_00h00	0.0162046	0.017405	[4, 5, 6, 7, 8]	Group17	4.28571	3	[NOTCH1, PIN1, PKN1]
GO:0090316	positive regulation of intracellular protein transport	GO_BiologicalProcess-EBI-UniProt-GOA-ACAP-ARAP_27.05.2021_00h00	0.000133128	0.00154428	[4, 5, 6, 7, 8]	Group17	4.06091	8	[ABLIM3, OAZ3, PIK3R1, PIK3R2, PIN1, PKN1, PRKAA1, TCAF1]
GO:1903749	positive regulation of establishment of protein localization to mitochondrion	GO_BiologicalProcess-EBI-UniProt-GOA-ACAP-ARAP_27.05.2021_00h00	0.0122147	0.0147594	[3, 4, 5, 6, 7, 8, 9]	Group17	4.7619	3	[ABLIM3, PIN1, PRKAA1]
GO:0007020	microtubule nucleation	GO_BiologicalProcess-EBI-UniProt-GOA-ACAP-ARAP_27.05.2021_00h00	0.00215945	0.0056931	[4, 6, 7, 9]	Group17	8.82353	3	[AKAP9, CCDC57, PKN1]
GO:0046785	microtubule polymerization	GO_BiologicalProcess-EBI-UniProt-GOA-ACAP-ARAP_27.05.2021_00h00	0.00511573	0.00824201	[5, 8]	Group17	4.3956	4	[AKAP9, CCDC57, PIN1, PKN1]
GO:0055021	regulation of cardiac muscle tissue growth	GO_BiologicalProcess-EBI-UniProt-GOA-ACAP-ARAP_27.05.2021_00h00	0.0122147	0.0147594	[4, 5, 6, 7, 8, 9]	Group17	4.7619	3	[NOTCH1, PIN1, PKN1]
GO:0046626	regulation of insulin receptor signaling pathway	GO_BiologicalProcess-EBI-UniProt-GOA-ACAP-ARAP_27.05.2021_00h00	0.00198362	0.00547857	[4, 5, 6, 7, 8, 9, 10]	Group17	5.71429	4	[CDK4, PIK3R1, PKN1, PRKAA1]
GO:1903533	regulation of protein targeting	GO_BiologicalProcess-EBI-UniProt-GOA-ACAP-ARAP_27.05.2021_00h00	0.00068224	0.00304384	[6, 7, 8]	Group17	5.43478	5	[ABLIM3, PIN1, PKN1, PRKAA1, TCAF1]
GO:1903955	positive regulation of protein targeting to mitochondrion	GO_BiologicalProcess-EBI-UniProt-GOA-ACAP-ARAP_27.05.2021_00h00	0.00254825	0.00615827	[4, 5, 6, 7, 8, 9, 10]	Group17	8.33333	3	[ABLIM3, PIN1, PRKAA1]
GO:1903214	regulation of protein targeting to mitochondrion	GO_BiologicalProcess-EBI-UniProt-GOA-ACAP-ARAP_27.05.2021_00h00	0.00577712	0.00859162	[6, 7, 8, 9]	Group17	6.25	3	[ABLIM3, PIN1, PRKAA1]
GO:0016572	histone phosphorylation	GO_BiologicalProcess-EBI-UniProt-GOA-ACAP-ARAP_27.05.2021_00h00	0.00396352	0.00718388	[7, 8, 9]	Group17	7.14286	3	[PKN1, PRKAA1, PRKAA2]
GO:0035173	histone kinase activity	GO_BiologicalProcess-EBI-UniProt-GOA-ACAP-ARAP_27.05.2021_00h00	0.00022334	0.00161922	[8, 9, 10]	Group17	18.75	3	[PKN1, PRKAA1, PRKAA2]

## Sheet: Donkey Fun.GroupCluster3_ZNF587
Table S8: GO enrichment for donkey genes of cluster analysis
Function	Groups	P-value	BH P-value	Group Genes
somitogenesis	Group00	0.01	0.01	AXIN2|MEOX2|MYF5
response to muramyl dipeptide	Group01	0	0	CARD9|ERBIN|LDOC1|TRIM41
U2-type spliceosomal complex	Group02	0	0.01	ISY1|PRPF31|RBM22|TFIP11
negative regulation of epithelial cell migration	Group03	0.01	0.01	CARD10|MCC|MEOX2
maintenance of protein location	Group04	0.01	0.01	GOPC|HOOK2|MDFI|SORL1
positive regulation of cell-matrix adhesion	Group05	0.01	0.01	EFEMP2|LIMS1|TSC1
negative regulation of viral process	Group06	0	0.01	MID2|PLSCR1|TRIM27|TRIM28
Arp2/3 complex-mediated actin nucleation	Group07	0.01	0.01	FCHSD2|PICK1|TRIM27
muscle tissue morphogenesis	Group08	0.01	0.01	EFEMP2|HOXA1|LRP2|MYF5
establishment of mitotic spindle orientation	Group09	0.01	0.01	INSC|NDEL1|SPRY2
keratin filament	Group10	0	0	FST|KRT31|KRT38|KRT40|KRTAP1-1|KRTAP10-1|KRTAP10-10|KRTAP10-11|KRTAP10-5|KRTAP10-6|KRTAP10-7|KRTAP10-8|KRTAP10-9|KRTAP12-2|KRTAP12-3|KRTAP2-3|KRTAP2-4|KRTAP5-7|KRTAP5-9|NDEL1|ZNF175
negative regulation of cellular response to growth factor stimulus	Group11	0	0	CCDC125|DVL3|LMO3|LRP2|PRDM14|SORL1|SPRY2|SPRY3|VWC2

## Sheet: Donkey All TermsCluster3_ZNF587
Table S8: GO enrichment for donkey genes of cluster analysis
GOID	GOTerm	Ontology Source	Term P-value	Term BH P-value	GOLevels	GOGroups	% Associated Genes	Nr. Genes	Associated Genes Found
GO:0001756	somitogenesis	GO_BiologicalProcess-EBI-UniProt-GOA-ACAP-ARAP_27.05.2021_00h00	0.0113078	0.0125642	[3, 4, 5, 6, 7]	Group00	4.47761	3	[AXIN2, MEOX2, MYF5]
GO:0032495	response to muramyl dipeptide	GO_BiologicalProcess-EBI-UniProt-GOA-ACAP-ARAP_27.05.2021_00h00	9.83081e-06	3.68655e-05	[5, 6]	Group01	20	4	[CARD9, ERBIN, LDOC1, TRIM41]
GO:0005684	U2-type spliceosomal complex	GO_CellularComponent-EBI-UniProt-GOA-ACAP-ARAP_27.05.2021_00h00	0.00449039	0.00792423	[4, 8]	Group02	4.16667	4	[ISY1, PRPF31, RBM22, TFIP11]
GO:0010633	negative regulation of epithelial cell migration	GO_BiologicalProcess-EBI-UniProt-GOA-ACAP-ARAP_27.05.2021_00h00	0.0108556	0.0125257	[3, 4, 5, 6, 7, 8]	Group03	4.54545	3	[CARD10, MCC, MEOX2]
GO:0045185	maintenance of protein location	GO_BiologicalProcess-EBI-UniProt-GOA-ACAP-ARAP_27.05.2021_00h00	0.00518925	0.00864875	[3, 4]	Group04	4	4	[GOPC, HOOK2, MDFI, SORL1]
GO:0001954	positive regulation of cell-matrix adhesion	GO_BiologicalProcess-EBI-UniProt-GOA-ACAP-ARAP_27.05.2021_00h00	0.00875416	0.0109427	[5, 6, 7]	Group05	4.91803	3	[EFEMP2, LIMS1, TSC1]
GO:0048525	negative regulation of viral process	GO_BiologicalProcess-EBI-UniProt-GOA-ACAP-ARAP_27.05.2021_00h00	0.00401	0.00751875	[2, 3, 4]	Group06	4.30108	4	[MID2, PLSCR1, TRIM27, TRIM28]
GO:0045010	actin nucleation	GO_BiologicalProcess-EBI-UniProt-GOA-ACAP-ARAP_27.05.2021_00h00	0.00798707	0.0108915	[5, 6, 7, 8, 9, 10, 11, 12]	Group07	5.08475	3	[FCHSD2, PICK1, TRIM27]
GO:0034314	Arp2/3 complex-mediated actin nucleation	GO_BiologicalProcess-EBI-UniProt-GOA-ACAP-ARAP_27.05.2021_00h00	0.00328585	0.00657171	[6, 7, 8, 9, 10, 11, 12, 13]	Group07	6.97674	3	[FCHSD2, PICK1, TRIM27]
GO:0060415	muscle tissue morphogenesis	GO_BiologicalProcess-EBI-UniProt-GOA-ACAP-ARAP_27.05.2021_00h00	0.0132243	0.0141689	[4, 5, 6, 7, 8]	Group08	4.22535	3	[EFEMP2, LRP2, MYF5]
GO:0048844	artery morphogenesis	GO_BiologicalProcess-EBI-UniProt-GOA-ACAP-ARAP_27.05.2021_00h00	0.0137306	0.0142041	[5, 6, 7, 8, 9]	Group08	4.16667	3	[EFEMP2, HOXA1, LRP2]
GO:0051653	spindle localization	GO_BiologicalProcess-EBI-UniProt-GOA-ACAP-ARAP_27.05.2021_00h00	0.00726127	0.0103732	[3, 4]	Group09	5.26316	3	[INSC, NDEL1, SPRY2]
GO:0051293	establishment of spindle localization	GO_BiologicalProcess-EBI-UniProt-GOA-ACAP-ARAP_27.05.2021_00h00	0.00562378	0.00887966	[4, 5, 7]	Group09	5.76923	3	[INSC, NDEL1, SPRY2]
GO:0051294	establishment of spindle orientation	GO_BiologicalProcess-EBI-UniProt-GOA-ACAP-ARAP_27.05.2021_00h00	0.00196937	0.00422008	[4, 5, 6, 8]	Group09	8.33333	3	[INSC, NDEL1, SPRY2]
GO:0040001	establishment of mitotic spindle localization	GO_BiologicalProcess-EBI-UniProt-GOA-ACAP-ARAP_27.05.2021_00h00	0.0018144	0.00418707	[5, 6, 8]	Group09	8.57143	3	[INSC, NDEL1, SPRY2]
GO:0000132	establishment of mitotic spindle orientation	GO_BiologicalProcess-EBI-UniProt-GOA-ACAP-ARAP_27.05.2021_00h00	0.00115432	0.00314813	[5, 6, 7, 9]	Group09	10	3	[INSC, NDEL1, SPRY2]
GO:0043588	skin development	GO_BiologicalProcess-EBI-UniProt-GOA-ACAP-ARAP_27.05.2021_00h00	1.85163e-10	7.93555e-10	[4, 5, 6]	Group10	4.3578	19	[FST, KRT31, KRT38, KRT40, KRTAP1-1, KRTAP10-1, KRTAP10-10, KRTAP10-11, KRTAP10-5, KRTAP10-6, KRTAP10-7, KRTAP10-8, KRTAP10-9, KRTAP12-2, KRTAP12-3, KRTAP2-3, KRTAP2-4, KRTAP5-7, KRTAP5-9]
GO:0009913	epidermal cell differentiation	GO_BiologicalProcess-EBI-UniProt-GOA-ACAP-ARAP_27.05.2021_00h00	1.4508e-10	7.25398e-10	[5, 6]	Group10	4.74934	18	[KRT31, KRT38, KRT40, KRTAP1-1, KRTAP10-1, KRTAP10-10, KRTAP10-11, KRTAP10-5, KRTAP10-6, KRTAP10-7, KRTAP10-8, KRTAP10-9, KRTAP12-2, KRTAP12-3, KRTAP2-3, KRTAP2-4, KRTAP5-7, KRTAP5-9]
GO:0031424	keratinization	GO_BiologicalProcess-EBI-UniProt-GOA-ACAP-ARAP_27.05.2021_00h00	3.78396e-14	2.83797e-13	[2, 6, 7, 8]	Group10	7.75862	18	[KRT31, KRT38, KRT40, KRTAP1-1, KRTAP10-1, KRTAP10-10, KRTAP10-11, KRTAP10-5, KRTAP10-6, KRTAP10-7, KRTAP10-8, KRTAP10-9, KRTAP12-2, KRTAP12-3, KRTAP2-3, KRTAP2-4, KRTAP5-7, KRTAP5-9]
GO:0030216	keratinocyte differentiation	GO_BiologicalProcess-EBI-UniProt-GOA-ACAP-ARAP_27.05.2021_00h00	5.89144e-12	3.53486e-11	[5, 6, 7]	Group10	5.76923	18	[KRT31, KRT38, KRT40, KRTAP1-1, KRTAP10-1, KRTAP10-10, KRTAP10-11, KRTAP10-5, KRTAP10-6, KRTAP10-7, KRTAP10-8, KRTAP10-9, KRTAP12-2, KRTAP12-3, KRTAP2-3, KRTAP2-4, KRTAP5-7, KRTAP5-9]
GO:0045111	intermediate filament cytoskeleton	GO_CellularComponent-EBI-UniProt-GOA-ACAP-ARAP_27.05.2021_00h00	2.94991e-15	4.42487e-14	[6]	Group10	7.43494	20	[KRT31, KRT38, KRT40, KRTAP1-1, KRTAP10-1, KRTAP10-10, KRTAP10-11, KRTAP10-5, KRTAP10-6, KRTAP10-7, KRTAP10-8, KRTAP10-9, KRTAP12-2, KRTAP12-3, KRTAP2-3, KRTAP2-4, KRTAP5-7, KRTAP5-9, NDEL1, ZNF175]
GO:0005882	intermediate filament	GO_CellularComponent-EBI-UniProt-GOA-ACAP-ARAP_27.05.2021_00h00	2.39951e-14	2.39951e-13	[6, 7]	Group10	7.9646	18	[KRT31, KRT38, KRT40, KRTAP1-1, KRTAP10-1, KRTAP10-10, KRTAP10-11, KRTAP10-5, KRTAP10-6, KRTAP10-7, KRTAP10-8, KRTAP10-9, KRTAP12-2, KRTAP12-3, KRTAP2-3, KRTAP2-4, KRTAP5-7, KRTAP5-9]
GO:0045095	keratin filament	GO_CellularComponent-EBI-UniProt-GOA-ACAP-ARAP_27.05.2021_00h00	2.88667e-16	8.66001e-15	[7, 8]	Group10	15	15	[KRTAP1-1, KRTAP10-1, KRTAP10-10, KRTAP10-11, KRTAP10-5, KRTAP10-6, KRTAP10-7, KRTAP10-8, KRTAP10-9, KRTAP12-2, KRTAP12-3, KRTAP2-3, KRTAP2-4, KRTAP5-7, KRTAP5-9]
GO:0090288	negative regulation of cellular response to growth factor stimulus	GO_BiologicalProcess-EBI-UniProt-GOA-ACAP-ARAP_27.05.2021_00h00	0.00015082	0.000502735	[3, 4, 5, 6, 7]	Group11	5.21739	6	[LRP2, PRDM14, SORL1, SPRY2, SPRY3, VWC2]
GO:0040036	regulation of fibroblast growth factor receptor signaling pathway	GO_BiologicalProcess-EBI-UniProt-GOA-ACAP-ARAP_27.05.2021_00h00	0.00127154	0.00317886	[4, 5, 6, 7, 8, 9]	Group11	9.67742	3	[PRDM14, SPRY2, SPRY3]
GO:0051058	negative regulation of small GTPase mediated signal transduction	GO_BiologicalProcess-EBI-UniProt-GOA-ACAP-ARAP_27.05.2021_00h00	0.00836543	0.0109114	[5, 6, 7, 8]	Group11	5	3	[CCDC125, SPRY2, SPRY3]
GO:0030514	negative regulation of BMP signaling pathway	GO_BiologicalProcess-EBI-UniProt-GOA-ACAP-ARAP_27.05.2021_00h00	0.00998326	0.0119799	[4, 5, 6, 7, 8, 9, 10]	Group11	4.6875	3	[LRP2, SORL1, VWC2]
GO:0040037	negative regulation of fibroblast growth factor receptor signaling pathway	GO_BiologicalProcess-EBI-UniProt-GOA-ACAP-ARAP_27.05.2021_00h00	0.000291293	0.000873879	[4, 5, 6, 7, 8, 9, 10]	Group11	15.7895	3	[PRDM14, SPRY2, SPRY3]
GO:0046580	negative regulation of Ras protein signal transduction	GO_BiologicalProcess-EBI-UniProt-GOA-ACAP-ARAP_27.05.2021_00h00	0.00593135	0.00889702	[6, 7, 8, 9]	Group11	5.66038	3	[CCDC125, SPRY2, SPRY3]
GO:0070373	negative regulation of ERK1 and ERK2 cascade	GO_BiologicalProcess-EBI-UniProt-GOA-ACAP-ARAP_27.05.2021_00h00	0.0153151	0.0153151	[6, 7, 8, 9]	Group11	4	3	[LMO3, SPRY2, SPRY3]
GO:0140058	neuron projection arborization	GO_BiologicalProcess-EBI-UniProt-GOA-ACAP-ARAP_27.05.2021_00h00	0.00196937	0.00422008	[7, 8, 9, 10, 11, 12]	Group11	8.33333	3	[DVL3, LRP2, SPRY3]

## Sheet: Donkey Fun.GroupCluster4_CEP120
Table S8: GO enrichment for donkey genes of cluster analysis
Function	Groups	P-value	BH P-value	Group Genes
microtubule binding	Group00	0	0	ALMS1|CAMSAP1|CCDC61|CCDC66|CEP295|CEP350|CHORDC1|HAUS4|HAUS6|HAUS7|HAUS8|KIF14|MAP7D3
centriolar subdistal appendage	Group01	0	0	CCDC61|CEP128|CEP170|ODF2
pericentriolar material	Group02	0	0	CEP152|CEP192|PCM1
microtubule anchoring	Group03	0	0	CEP20|CEP350|CEP43|PCM1
microtubule minus-end binding	Group04	0	0	CAMSAP1|HAUS4|HAUS7
protein kinase inhibitor activity	Group05	0.01	0.01	CEP43|CHORDC1|PRKAR2A
cell proliferation in forebrain	Group06	0	0	CAMSAP1|CEP120|CHORDC1|KIF14|PCM1
microtubule polymerization or depolymerization	Group07	0	0	CAMSAP1|CENPJ|CEP192|CKAP2|KIF14|MAP7D3
centriolar satellite	Group08	0	0	C2CD3|CCDC14|CCDC61|CCDC66|CEP131|CEP20|CEP55|CEP72|CEP78|CEP97|ENTR1|HAUS6|KIAA0586|KIAA0753|LCA5|OFD1|PCM1|PCNT|PIBF1|SSX2IP|WRAP73
mitotic sister chromatid segregation	Group09	0	0	ANAPC1|CCDC66|CEP55|KIF14|NCAPD2|PIBF1|RIOK2|SPICE1|TTK|WRAP73
spindle	Group10	0	0	ALMS1|CAMSAP1|CCDC66|CENPJ|CEP128|CEP162|CEP170|CEP295|CEP350|CEP95|CKAP2|CSPP1|HAUS1|HAUS2|HAUS3|HAUS4|HAUS5|HAUS6|HAUS7|HAUS8|KIF14|LRRC49|MAP7D3|ODF2|PCNT|SPICE1|TTC28|TTK|TTLL5|WRAP73|YEATS2
protein localization to microtubule organizing center	Group11	0	0	C2CD3|CCDC14|CCDC61|CCDC66|CEP131|CEP135|CEP192|CEP20|CEP350|CEP55|CEP72|CEP78|CEP97|ENTR1|HAUS6|KIAA0586|KIAA0753|LCA5|OFD1|PCM1|PCNT|PIBF1|SSX2IP|TTK|WRAP73
microtubule organizing center	Group12	0	0	ALMS1|C2CD3|CAMSAP1|CCDC14|CCDC61|CCDC66|CCDC77|CCP110|CENPJ|CEP120|CEP128|CEP131|CEP135|CEP152|CEP162|CEP170|CEP192|CEP20|CEP295|CEP350|CEP43|CEP55|CEP72|CEP78|CEP95|CEP97|CHORDC1|CKAP2|CNTROB|CSPP1|ENTR1|HAUS1|HAUS2|HAUS3|HAUS4|HAUS5|HAUS6|HAUS7|HAUS8|KIAA0586|KIAA0753|KIF14|KNL1|LCA5|LRRC49|MAP7D3|MIB1|MPHOSPH9|ODF2|OFD1|PCM1|PCNT|PIBF1|PRKAR2A|RAPGEF6|RPL10|SPICE1|SSX2IP|TBC1D31|TTC28|TTK|TTL…
metaphase plate congression	Group13	0	0	ANAPC1|CEP55|KIF14|NCAPD2|PIBF1|RIOK2|SPICE1|TTK|WRAP73
regulation of G2/M transition of mitotic cell cycle	Group14	0	0	ALMS1|CAMSAP1|CCDC61|CCDC66|CCP110|CENPJ|CEP120|CEP128|CEP131|CEP135|CEP152|CEP162|CEP170|CEP192|CEP295|CEP350|CEP43|CEP72|CEP78|CEP95|CEP97|CKAP2|CSPP1|HAUS1|HAUS2|HAUS3|HAUS4|HAUS5|HAUS6|HAUS7|HAUS8|KIF14|KNL1|LRRC49|MAP7D3|ODF2|OFD1|PCM1|PCNT|PIBF1|SPICE1|TTC28|TTK|TTLL5|WRAP73|YEATS2
microtubule organizing center organization	Group15	0	0	ALMS1|C2CD3|CCDC61|CCP110|CENPJ|CEP120|CEP128|CEP131|CEP135|CEP152|CEP162|CEP170|CEP192|CEP20|CEP295|CEP350|CEP43|CEP55|CEP72|CEP78|CEP97|CHORDC1|CNTROB|CSPP1|ENTR1|HAUS1|HAUS2|HAUS3|HAUS4|HAUS5|HAUS6|HAUS7|HAUS8|KIAA0586|KIAA0753|KIF14|MPHOSPH9|ODF2|OFD1|PCM1|SPICE1|SSX2IP|WDR90|WRAP73
centrosome	Group16	0	0	ALMS1|ANAPC1|ARHGAP21|C2CD3|CAMSAP1|CCDC14|CCDC61|CCDC66|CCDC77|CCP110|CENPJ|CEP120|CEP128|CEP131|CEP135|CEP152|CEP162|CEP170|CEP192|CEP20|CEP295|CEP350|CEP43|CEP55|CEP72|CEP78|CEP95|CEP97|CHORDC1|CKAP2|CNOT11|CNTROB|CSPP1|ENTR1|HAUS1|HAUS2|HAUS3|HAUS4|HAUS5|HAUS6|HAUS7|HAUS8|KIAA0586|KIAA0753|KIF14|KNL1|LCA5|LRRC49|LTV1|MAP7D3|MIB1|MPHOSPH9|ODF2|OFD1|PCM1|PCNT|PIBF1|PRKAR2A|RAPGEF6|RIOK2|RPL10|S…

## Sheet: Donkey All TermsCluster4_CEP120
Table S8: GO enrichment for donkey genes of cluster analysis
GOID	GOTerm	Ontology Source	Term P-value	Term BH P-value	GOLevels	GOGroups	% Associated Genes	Nr. Genes	Associated Genes Found
GO:0008017	microtubule binding	GO_MolecularFunction-EBI-UniProt-GOA-ACAP-ARAP_27.05.2021_00h00	5.96745e-09	1.19349e-08	[5]	Group00	4.43686	13	[ALMS1, CAMSAP1, CCDC61, CCDC66, CEP295, CEP350, CHORDC1, HAUS4, HAUS6, HAUS7, HAUS8, KIF14, MAP7D3]
GO:0120103	centriolar subdistal appendage	GO_CellularComponent-EBI-UniProt-GOA-ACAP-ARAP_27.05.2021_00h00	2.50826e-07	4.07001e-07	[2, 5]	Group01	36.3636	4	[CCDC61, CEP128, CEP170, ODF2]
GO:0000242	pericentriolar material	GO_CellularComponent-EBI-UniProt-GOA-ACAP-ARAP_27.05.2021_00h00	0.000214564	0.000279583	[2, 4, 9]	Group02	13.6364	3	[CEP152, CEP192, PCM1]
GO:0034453	microtubule anchoring	GO_BiologicalProcess-EBI-UniProt-GOA-ACAP-ARAP_27.05.2021_00h00	1.45072e-05	2.01229e-05	[4, 7]	Group03	14.2857	4	[CEP20, CEP350, CEP43, PCM1]
GO:0051011	microtubule minus-end binding	GO_MolecularFunction-EBI-UniProt-GOA-ACAP-ARAP_27.05.2021_00h00	6.51505e-05	8.89356e-05	[6]	Group04	20	3	[CAMSAP1, HAUS4, HAUS7]
GO:0019210	kinase inhibitor activity	GO_BiologicalProcess-EBI-UniProt-GOA-ACAP-ARAP_27.05.2021_00h00	0.00766034	0.00766034	[6, 7, 8]	Group05	4	3	[CEP43, CHORDC1, PRKAR2A]
GO:0004860	protein kinase inhibitor activity	GO_BiologicalProcess-EBI-UniProt-GOA-ACAP-ARAP_27.05.2021_00h00	0.00658467	0.00674145	[7, 8, 9, 10]	Group05	4.22535	3	[CEP43, CHORDC1, PRKAR2A]
GO:0031122	cytoplasmic microtubule organization	GO_BiologicalProcess-EBI-UniProt-GOA-ACAP-ARAP_27.05.2021_00h00	0.000462554	0.000576516	[4, 5, 7]	Group06	5.97015	4	[CAMSAP1, CEP120, CHORDC1, PCM1]
GO:0021846	cell proliferation in forebrain	GO_BiologicalProcess-EBI-UniProt-GOA-ACAP-ARAP_27.05.2021_00h00	0.000399663	0.000505457	[4, 6, 7, 8, 9]	Group06	11.1111	3	[CEP120, KIF14, PCM1]
GO:0031109	microtubule polymerization or depolymerization	GO_BiologicalProcess-EBI-UniProt-GOA-ACAP-ARAP_27.05.2021_00h00	8.8701e-05	0.000119192	[4, 7]	Group07	4.44444	6	[CAMSAP1, CENPJ, CEP192, CKAP2, KIF14, MAP7D3]
GO:0007019	microtubule depolymerization	GO_BiologicalProcess-EBI-UniProt-GOA-ACAP-ARAP_27.05.2021_00h00	0.00274012	0.00302116	[5, 8]	Group07	5.76923	3	[CAMSAP1, CKAP2, KIF14]
GO:0046785	microtubule polymerization	GO_BiologicalProcess-EBI-UniProt-GOA-ACAP-ARAP_27.05.2021_00h00	0.00146187	0.00167627	[5, 8]	Group07	4.3956	4	[CAMSAP1, CENPJ, CEP192, MAP7D3]
GO:0035869	ciliary transition zone	GO_CellularComponent-EBI-UniProt-GOA-ACAP-ARAP_27.05.2021_00h00	0.000674724	0.000817272	[2, 5]	Group08	5.40541	4	[CCDC66, CEP131, LCA5, PCM1]
GO:0034451	centriolar satellite	GO_CellularComponent-EBI-UniProt-GOA-ACAP-ARAP_27.05.2021_00h00	9.05068e-19	2.68399e-18	[2, 4, 9]	Group08	14.2857	16	[C2CD3, CCDC14, CCDC61, CCDC66, CEP131, CEP20, CEP55, CEP72, CEP97, HAUS6, KIAA0753, OFD1, PCM1, PCNT, PIBF1, SSX2IP]
GO:0036064	ciliary basal body	GO_CellularComponent-EBI-UniProt-GOA-ACAP-ARAP_27.05.2021_00h00	3.53981e-12	7.80574e-12	[3, 5, 8]	Group08	8.07453	13	[C2CD3, CCDC61, CCDC66, CEP131, CEP20, CEP78, ENTR1, KIAA0586, LCA5, OFD1, PCM1, SSX2IP, WRAP73]
GO:0042073	intraciliary transport	GO_BiologicalProcess-EBI-UniProt-GOA-ACAP-ARAP_27.05.2021_00h00	0.000201319	0.00026636	[3, 6, 7]	Group08	7.40741	4	[CEP131, LCA5, PCM1, SSX2IP]
GO:0035735	intraciliary transport involved in cilium assembly	GO_BiologicalProcess-EBI-UniProt-GOA-ACAP-ARAP_27.05.2021_00h00	0.00147968	0.00167437	[4, 7, 8]	Group08	7.14286	3	[CEP131, PCM1, SSX2IP]
GO:0090543	Flemming body	GO_CellularComponent-EBI-UniProt-GOA-ACAP-ARAP_27.05.2021_00h00	0.00110436	0.0013191	[2, 3]	Group09	7.89474	3	[CCDC66, CEP55, KIF14]
GO:0050000	chromosome localization	GO_BiologicalProcess-EBI-UniProt-GOA-ACAP-ARAP_27.05.2021_00h00	0.00129122	0.00150061	[4]	Group09	4.54545	4	[CEP55, KIF14, PIBF1, SPICE1]
GO:0051303	establishment of chromosome localization	GO_BiologicalProcess-EBI-UniProt-GOA-ACAP-ARAP_27.05.2021_00h00	0.00118552	0.00139664	[4, 5]	Group09	4.65116	4	[CEP55, KIF14, PIBF1, SPICE1]
GO:0051310	metaphase plate congression	GO_BiologicalProcess-EBI-UniProt-GOA-ACAP-ARAP_27.05.2021_00h00	0.000576817	0.00070866	[3, 4, 5, 6]	Group09	5.6338	4	[CEP55, KIF14, PIBF1, SPICE1]
GO:0000070	mitotic sister chromatid segregation	GO_BiologicalProcess-EBI-UniProt-GOA-ACAP-ARAP_27.05.2021_00h00	1.15007e-05	1.62141e-05	[4, 5, 6, 7, 8]	Group09	4.0404	8	[ANAPC1, CEP55, KIF14, NCAPD2, PIBF1, RIOK2, TTK, WRAP73]
GO:0007080	mitotic metaphase plate congression	GO_BiologicalProcess-EBI-UniProt-GOA-ACAP-ARAP_27.05.2021_00h00	0.0033841	0.00368396	[4, 5, 6, 7, 8, 9]	Group09	5.35714	3	[CEP55, KIF14, PIBF1]
GO:0005875	microtubule associated complex	GO_CellularComponent-EBI-UniProt-GOA-ACAP-ARAP_27.05.2021_00h00	3.19417e-07	4.90534e-07	[2, 7]	Group10	5.32544	9	[HAUS1, HAUS2, HAUS3, HAUS4, HAUS5, HAUS6, HAUS7, HAUS8, KIF14]
GO:0000922	spindle pole	GO_CellularComponent-EBI-UniProt-GOA-ACAP-ARAP_27.05.2021_00h00	4.08747e-07	6.16706e-07	[2, 6, 8]	Group10	5.17241	9	[ALMS1, CEP128, CEP95, CKAP2, CSPP1, HAUS1, HAUS8, ODF2, TTC28]
GO:0005819	spindle	GO_CellularComponent-EBI-UniProt-GOA-ACAP-ARAP_27.05.2021_00h00	5.43182e-20	1.86855e-19	[5, 7]	Group10	6.28141	25	[ALMS1, CEP128, CEP162, CEP170, CEP295, CEP350, CEP95, CKAP2, CSPP1, HAUS1, HAUS2, HAUS3, HAUS4, HAUS5, HAUS6, HAUS7, HAUS8, KIF14, MAP7D3, ODF2, SPICE1, TTC28, TTK, WRAP73, YEATS2]
GO:0005874	microtubule	GO_CellularComponent-EBI-UniProt-GOA-ACAP-ARAP_27.05.2021_00h00	1.82052e-14	4.34902e-14	[6, 7]	Group10	4.7619	21	[CAMSAP1, CCDC66, CENPJ, CEP162, CEP170, CEP295, CKAP2, CSPP1, HAUS1, HAUS2, HAUS3, HAUS4, HAUS5, HAUS6, HAUS7, HAUS8, KIF14, LRRC49, ODF2, PCNT, TTLL5]
GO:0005876	spindle microtubule	GO_CellularComponent-EBI-UniProt-GOA-ACAP-ARAP_27.05.2021_00h00	1.47154e-10	3.01316e-10	[6, 7, 8]	Group10	12.6761	9	[CEP295, HAUS1, HAUS2, HAUS3, HAUS4, HAUS5, HAUS6, HAUS7, HAUS8]
GO:0072686	mitotic spindle	GO_CellularComponent-EBI-UniProt-GOA-ACAP-ARAP_27.05.2021_00h00	7.99512e-11	1.71895e-10	[6, 8]	Group10	7.31707	12	[CEP170, CEP295, HAUS1, HAUS2, HAUS3, HAUS4, HAUS5, HAUS6, HAUS7, HAUS8, WRAP73, YEATS2]
GO:1990498	mitotic spindle microtubule	GO_CellularComponent-EBI-UniProt-GOA-ACAP-ARAP_27.05.2021_00h00	1.82669e-18	5.23652e-18	[7, 8, 9]	Group10	69.2308	9	[CEP295, HAUS1, HAUS2, HAUS3, HAUS4, HAUS5, HAUS6, HAUS7, HAUS8]
GO:0034451	centriolar satellite	GO_CellularComponent-EBI-UniProt-GOA-ACAP-ARAP_27.05.2021_00h00	9.05068e-19	2.68399e-18	[2, 4, 9]	Group11	14.2857	16	[C2CD3, CCDC14, CCDC61, CCDC66, CEP131, CEP20, CEP55, CEP72, CEP97, HAUS6, KIAA0753, OFD1, PCM1, PCNT, PIBF1, SSX2IP]
GO:0036064	ciliary basal body	GO_CellularComponent-EBI-UniProt-GOA-ACAP-ARAP_27.05.2021_00h00	3.53981e-12	7.80574e-12	[3, 5, 8]	Group11	8.07453	13	[C2CD3, CCDC61, CCDC66, CEP131, CEP20, CEP78, ENTR1, KIAA0586, LCA5, OFD1, PCM1, SSX2IP, WRAP73]
GO:0044380	protein localization to cytoskeleton	GO_BiologicalProcess-EBI-UniProt-GOA-ACAP-ARAP_27.05.2021_00h00	2.08092e-14	4.83674e-14	[6]	Group11	18.0328	11	[C2CD3, CCDC14, CEP131, CEP192, CEP350, CEP72, KIAA0753, PCM1, PIBF1, TTK, WRAP73]
GO:0072698	protein localization to microtubule cytoskeleton	GO_BiologicalProcess-EBI-UniProt-GOA-ACAP-ARAP_27.05.2021_00h00	9.34723e-15	2.29675e-14	[7]	Group11	19.2982	11	[C2CD3, CCDC14, CEP131, CEP192, CEP350, CEP72, KIAA0753, PCM1, PIBF1, TTK, WRAP73]
GO:1905515	non-motile cilium assembly	GO_BiologicalProcess-EBI-UniProt-GOA-ACAP-ARAP_27.05.2021_00h00	4.52391e-08	8.27778e-08	[7, 8]	Group11	11.1111	7	[C2CD3, CEP131, CEP135, CEP350, PCM1, PIBF1, WRAP73]
GO:1905508	protein localization to microtubule organizing center	GO_BiologicalProcess-EBI-UniProt-GOA-ACAP-ARAP_27.05.2021_00h00	2.89333e-15	7.31842e-15	[8]	Group11	27.7778	10	[C2CD3, CCDC14, CEP131, CEP192, CEP350, CEP72, KIAA0753, PCM1, PIBF1, WRAP73]
GO:0071539	protein localization to centrosome	GO_BiologicalProcess-EBI-UniProt-GOA-ACAP-ARAP_27.05.2021_00h00	1.22099e-13	2.76329e-13	[9]	Group11	26.4706	9	[C2CD3, CCDC14, CEP131, CEP192, CEP350, CEP72, KIAA0753, PCM1, PIBF1]
GO:0005815	microtubule organizing center	GO_CellularComponent-EBI-UniProt-GOA-ACAP-ARAP_27.05.2021_00h00	0	0	[2, 7]	Group12	6.72269	56	[ALMS1, C2CD3, CCDC14, CCDC61, CCDC66, CCDC77, CCP110, CENPJ, CEP120, CEP128, CEP131, CEP135, CEP152, CEP162, CEP170, CEP192, CEP20, CEP295, CEP350, CEP43, CEP55, CEP72, CEP78, CEP95, CEP97, CKAP2, CNTROB, CSPP1, ENTR1, HAUS1, HAUS2, HAUS3, HAUS4, HAUS5, HAUS6, HAUS7, HAUS8, KIAA0586, KIAA0753, LCA5, MIB1, MPHOSPH9, ODF2, OFD1, PCM1, PCNT, PIBF1, PRKAR2A, RAPGEF6, SPICE1, SSX2IP, TBC1D31, TTC28, …
GO:0030031	cell projection assembly	GO_BiologicalProcess-EBI-UniProt-GOA-ACAP-ARAP_27.05.2021_00h00	1.97381e-28	1.30575e-27	[5]	Group12	5.46763	38	[ALMS1, C2CD3, CCDC66, CCP110, CENPJ, CEP120, CEP131, CEP135, CEP152, CEP162, CEP192, CEP20, CEP350, CEP43, CEP72, CEP78, CEP97, CNTROB, ENTR1, HAUS1, HAUS2, HAUS3, HAUS4, HAUS5, HAUS6, HAUS7, HAUS8, KIAA0586, LRRC49, ODF2, OFD1, PCM1, PCNT, PIBF1, RAPGEF6, SSX2IP, WDR90, WRAP73]
GO:0070925	organelle assembly	GO_BiologicalProcess-EBI-UniProt-GOA-ACAP-ARAP_27.05.2021_00h00	3.30414e-28	2.02969e-27	[5]	Group12	4.30862	43	[ALMS1, C2CD3, CCDC61, CCDC66, CCP110, CENPJ, CEP120, CEP131, CEP135, CEP152, CEP162, CEP192, CEP20, CEP295, CEP350, CEP43, CEP72, CEP78, CEP97, CNTROB, ENTR1, HAUS1, HAUS2, HAUS3, HAUS4, HAUS5, HAUS6, HAUS7, HAUS8, KIAA0586, KIAA0753, KNL1, LRRC49, ODF2, OFD1, PCM1, PCNT, PIBF1, RPL10, SPICE1, SSX2IP, WDR90, WRAP73]
GO:0005813	centrosome	GO_CellularComponent-EBI-UniProt-GOA-ACAP-ARAP_27.05.2021_00h00	0	0	[3, 8]	Group12	8.1862	51	[ALMS1, C2CD3, CCDC14, CCDC61, CCDC66, CCDC77, CCP110, CENPJ, CEP120, CEP131, CEP135, CEP152, CEP162, CEP170, CEP192, CEP20, CEP295, CEP350, CEP43, CEP55, CEP72, CEP78, CEP95, CEP97, CKAP2, CNTROB, CSPP1, ENTR1, HAUS1, HAUS2, HAUS3, HAUS4, HAUS5, HAUS6, HAUS7, HAUS8, KIAA0586, KIAA0753, MIB1, ODF2, OFD1, PCM1, PCNT, PIBF1, PRKAR2A, RAPGEF6, SPICE1, SSX2IP, TBC1D31, TTLL5, WRAP73]
GO:0044782	cilium organization	GO_BiologicalProcess-EBI-UniProt-GOA-ACAP-ARAP_27.05.2021_00h00	2.75598e-34	2.63349e-33	[5, 6]	Group12	7.85124	38	[ALMS1, C2CD3, CCDC66, CCP110, CENPJ, CEP120, CEP131, CEP135, CEP152, CEP162, CEP192, CEP20, CEP350, CEP43, CEP72, CEP78, CEP97, CNTROB, ENTR1, HAUS1, HAUS2, HAUS3, HAUS4, HAUS5, HAUS6, HAUS7, HAUS8, KIAA0586, LCA5, LRRC49, ODF2, OFD1, PCM1, PCNT, PIBF1, SSX2IP, WDR90, WRAP73]
GO:0015630	microtubule cytoskeleton	GO_CellularComponent-EBI-UniProt-GOA-ACAP-ARAP_27.05.2021_00h00	0	1.96182e-44	[6]	Group12	4.64945	63	[ALMS1, C2CD3, CAMSAP1, CCDC14, CCDC61, CCDC66, CCDC77, CCP110, CENPJ, CEP120, CEP128, CEP131, CEP135, CEP152, CEP162, CEP170, CEP192, CEP20, CEP295, CEP350, CEP43, CEP55, CEP72, CEP78, CEP95, CEP97, CHORDC1, CKAP2, CNTROB, CSPP1, ENTR1, HAUS1, HAUS2, HAUS3, HAUS4, HAUS5, HAUS6, HAUS7, HAUS8, KIAA0586, KIAA0753, KIF14, LCA5, LRRC49, MAP7D3, MIB1, MPHOSPH9, ODF2, OFD1, PCM1, PCNT, PIBF1, PRKAR2A, …
GO:0120031	plasma membrane bounded cell projection assembly	GO_BiologicalProcess-EBI-UniProt-GOA-ACAP-ARAP_27.05.2021_00h00	8.40063e-29	6.02045e-28	[6]	Group12	5.59647	38	[ALMS1, C2CD3, CCDC66, CCP110, CENPJ, CEP120, CEP131, CEP135, CEP152, CEP162, CEP192, CEP20, CEP350, CEP43, CEP72, CEP78, CEP97, CNTROB, ENTR1, HAUS1, HAUS2, HAUS3, HAUS4, HAUS5, HAUS6, HAUS7, HAUS8, KIAA0586, LRRC49, ODF2, OFD1, PCM1, PCNT, PIBF1, RAPGEF6, SSX2IP, WDR90, WRAP73]
GO:0060271	cilium assembly	GO_BiologicalProcess-EBI-UniProt-GOA-ACAP-ARAP_27.05.2021_00h00	1.49501e-33	1.28571e-32	[6, 7]	Group12	7.95699	37	[ALMS1, C2CD3, CCDC66, CCP110, CENPJ, CEP120, CEP131, CEP135, CEP152, CEP162, CEP192, CEP20, CEP350, CEP43, CEP72, CEP78, CEP97, CNTROB, ENTR1, HAUS1, HAUS2, HAUS3, HAUS4, HAUS5, HAUS6, HAUS7, HAUS8, KIAA0586, LRRC49, ODF2, OFD1, PCM1, PCNT, PIBF1, SSX2IP, WDR90, WRAP73]
GO:0050000	chromosome localization	GO_BiologicalProcess-EBI-UniProt-GOA-ACAP-ARAP_27.05.2021_00h00	0.00129122	0.00150061	[4]	Group13	4.54545	4	[CEP55, KIF14, PIBF1, SPICE1]
GO:0051303	establishment of chromosome localization	GO_BiologicalProcess-EBI-UniProt-GOA-ACAP-ARAP_27.05.2021_00h00	0.00118552	0.00139664	[4, 5]	Group13	4.65116	4	[CEP55, KIF14, PIBF1, SPICE1]
GO:0051310	metaphase plate congression	GO_BiologicalProcess-EBI-UniProt-GOA-ACAP-ARAP_27.05.2021_00h00	0.000576817	0.00070866	[3, 4, 5, 6]	Group13	5.6338	4	[CEP55, KIF14, PIBF1, SPICE1]
GO:1905818	regulation of chromosome separation	GO_BiologicalProcess-EBI-UniProt-GOA-ACAP-ARAP_27.05.2021_00h00	0.00738232	0.00746917	[4, 5, 6]	Group13	4.05405	3	[ANAPC1, RIOK2, TTK]
GO:0033045	regulation of sister chromatid segregation	GO_BiologicalProcess-EBI-UniProt-GOA-ACAP-ARAP_27.05.2021_00h00	0.00738232	0.00746917	[4, 5, 6, 7]	Group13	4.05405	3	[ANAPC1, RIOK2, TTK]
GO:0000070	mitotic sister chromatid segregation	GO_BiologicalProcess-EBI-UniProt-GOA-ACAP-ARAP_27.05.2021_00h00	1.15007e-05	1.62141e-05	[4, 5, 6, 7, 8]	Group13	4.0404	8	[ANAPC1, CEP55, KIF14, NCAPD2, PIBF1, RIOK2, TTK, WRAP73]
GO:0044784	metaphase/anaphase transition of cell cycle	GO_BiologicalProcess-EBI-UniProt-GOA-ACAP-ARAP_27.05.2021_00h00	0.00560485	0.00587826	[4, 5, 6, 7, 8]	Group13	4.47761	3	[ANAPC1, RIOK2, TTK]
GO:0007080	mitotic metaphase plate congression	GO_BiologicalProcess-EBI-UniProt-GOA-ACAP-ARAP_27.05.2021_00h00	0.0033841	0.00368396	[4, 5, 6, 7, 8, 9]	Group13	5.35714	3	[CEP55, KIF14, PIBF1]
GO:0051306	mitotic sister chromatid separation	GO_BiologicalProcess-EBI-UniProt-GOA-ACAP-ARAP_27.05.2021_00h00	0.00584095	0.00605207	[4, 5, 6, 7, 8, 9]	Group13	4.41176	3	[ANAPC1, RIOK2, TTK]
GO:0010965	regulation of mitotic sister chromatid separation	GO_BiologicalProcess-EBI-UniProt-GOA-ACAP-ARAP_27.05.2021_00h00	0.0053746	0.00570636	[5, 6, 7, 8, 9, 10]	Group13	4.54545	3	[ANAPC1, RIOK2, TTK]
GO:0007091	metaphase/anaphase transition of mitotic cell cycle	GO_BiologicalProcess-EBI-UniProt-GOA-ACAP-ARAP_27.05.2021_00h00	0.0047185	0.00507239	[5, 6, 7, 8, 9, 10, 11]	Group13	4.7619	3	[ANAPC1, RIOK2, TTK]
GO:0005875	microtubule associated complex	GO_CellularComponent-EBI-UniProt-GOA-ACAP-ARAP_27.05.2021_00h00	3.19417e-07	4.90534e-07	[2, 7]	Group14	5.32544	9	[HAUS1, HAUS2, HAUS3, HAUS4, HAUS5, HAUS6, HAUS7, HAUS8, KIF14]
GO:0044839	cell cycle G2/M phase transition	GO_BiologicalProcess-EBI-UniProt-GOA-ACAP-ARAP_27.05.2021_00h00	1.35028e-20	4.8385e-20	[4, 5]	Group14	7.84983	23	[ALMS1, CCP110, CENPJ, CEP131, CEP135, CEP152, CEP192, CEP43, CEP72, CEP78, HAUS1, HAUS2, HAUS3, HAUS4, HAUS5, HAUS6, HAUS7, HAUS8, KIF14, ODF2, OFD1, PCM1, PCNT]
GO:0007051	spindle organization	GO_BiologicalProcess-EBI-UniProt-GOA-ACAP-ARAP_27.05.2021_00h00	4.65057e-17	1.24984e-16	[3, 4, 7]	Group14	7.04225	20	[CCDC61, CEP120, CEP192, CEP72, CEP97, HAUS1, HAUS2, HAUS3, HAUS4, HAUS5, HAUS6, HAUS7, HAUS8, KNL1, OFD1, PCNT, PIBF1, SPICE1, TTK, WRAP73]
GO:1902850	microtubule cytoskeleton organization involved in mitosis	GO_BiologicalProcess-EBI-UniProt-GOA-ACAP-ARAP_27.05.2021_00h00	3.12272e-07	4.8828e-07	[4, 5, 7]	Group14	4.52489	10	[CCDC61, CEP192, CEP97, KNL1, OFD1, PCNT, PIBF1, SPICE1, TTK, WRAP73]
GO:0000086	G2/M transition of mitotic cell cycle	GO_BiologicalProcess-EBI-UniProt-GOA-ACAP-ARAP_27.05.2021_00h00	5.21299e-21	1.94921e-20	[5, 6]	Group14	8.18505	23	[ALMS1, CCP110, CENPJ, CEP131, CEP135, CEP152, CEP192, CEP43, CEP72, CEP78, HAUS1, HAUS2, HAUS3, HAUS4, HAUS5, HAUS6, HAUS7, HAUS8, KIF14, ODF2, OFD1, PCM1, PCNT]
GO:0070652	HAUS complex	GO_CellularComponent-EBI-UniProt-GOA-ACAP-ARAP_27.05.2021_00h00	5.24105e-19	1.66937e-18	[3, 8]	Group14	100	8	[HAUS1, HAUS2, HAUS3, HAUS4, HAUS5, HAUS6, HAUS7, HAUS8]
GO:0007052	mitotic spindle organization	GO_BiologicalProcess-EBI-UniProt-GOA-ACAP-ARAP_27.05.2021_00h00	1.29425e-07	2.18245e-07	[4, 5, 6, 8]	Group14	4.97512	10	[CCDC61, CEP192, CEP97, KNL1, OFD1, PCNT, PIBF1, SPICE1, TTK, WRAP73]
GO:0051225	spindle assembly	GO_BiologicalProcess-EBI-UniProt-GOA-ACAP-ARAP_27.05.2021_00h00	1.36854e-15	3.5665e-15	[4, 5, 6, 8]	Group14	10.4895	15	[CCDC61, CEP192, CEP97, HAUS1, HAUS2, HAUS3, HAUS4, HAUS5, HAUS6, HAUS7, HAUS8, OFD1, PIBF1, SPICE1, WRAP73]
GO:0005819	spindle	GO_CellularComponent-EBI-UniProt-GOA-ACAP-ARAP_27.05.2021_00h00	5.43182e-20	1.86855e-19	[5, 7]	Group14	6.28141	25	[ALMS1, CEP128, CEP162, CEP170, CEP295, CEP350, CEP95, CKAP2, CSPP1, HAUS1, HAUS2, HAUS3, HAUS4, HAUS5, HAUS6, HAUS7, HAUS8, KIF14, MAP7D3, ODF2, SPICE1, TTC28, TTK, WRAP73, YEATS2]
GO:1902749	regulation of cell cycle G2/M phase transition	GO_BiologicalProcess-EBI-UniProt-GOA-ACAP-ARAP_27.05.2021_00h00	6.33915e-23	3.02871e-22	[5, 6, 7]	Group14	9.91379	23	[ALMS1, CCP110, CENPJ, CEP131, CEP135, CEP152, CEP192, CEP43, CEP72, CEP78, HAUS1, HAUS2, HAUS3, HAUS4, HAUS5, HAUS6, HAUS7, HAUS8, KIF14, ODF2, OFD1, PCM1, PCNT]
GO:0005874	microtubule	GO_CellularComponent-EBI-UniProt-GOA-ACAP-ARAP_27.05.2021_00h00	1.82052e-14	4.34902e-14	[6, 7]	Group14	4.7619	21	[CAMSAP1, CCDC66, CENPJ, CEP162, CEP170, CEP295, CKAP2, CSPP1, HAUS1, HAUS2, HAUS3, HAUS4, HAUS5, HAUS6, HAUS7, HAUS8, KIF14, LRRC49, ODF2, PCNT, TTLL5]
GO:0005876	spindle microtubule	GO_CellularComponent-EBI-UniProt-GOA-ACAP-ARAP_27.05.2021_00h00	1.47154e-10	3.01316e-10	[6, 7, 8]	Group14	12.6761	9	[CEP295, HAUS1, HAUS2, HAUS3, HAUS4, HAUS5, HAUS6, HAUS7, HAUS8]
GO:0010389	regulation of G2/M transition of mitotic cell cycle	GO_BiologicalProcess-EBI-UniProt-GOA-ACAP-ARAP_27.05.2021_00h00	2.27382e-23	1.22218e-22	[6, 7, 8]	Group14	10.3604	23	[ALMS1, CCP110, CENPJ, CEP131, CEP135, CEP152, CEP192, CEP43, CEP72, CEP78, HAUS1, HAUS2, HAUS3, HAUS4, HAUS5, HAUS6, HAUS7, HAUS8, KIF14, ODF2, OFD1, PCM1, PCNT]
GO:0072686	mitotic spindle	GO_CellularComponent-EBI-UniProt-GOA-ACAP-ARAP_27.05.2021_00h00	7.99512e-11	1.71895e-10	[6, 8]	Group14	7.31707	12	[CEP170, CEP295, HAUS1, HAUS2, HAUS3, HAUS4, HAUS5, HAUS6, HAUS7, HAUS8, WRAP73, YEATS2]
GO:0090307	mitotic spindle assembly	GO_BiologicalProcess-EBI-UniProt-GOA-ACAP-ARAP_27.05.2021_00h00	1.04989e-07	1.80582e-07	[5, 6, 7, 8, 9]	Group14	9.85915	7	[CCDC61, CEP192, CEP97, OFD1, PIBF1, SPICE1, WRAP73]
GO:1990498	mitotic spindle microtubule	GO_CellularComponent-EBI-UniProt-GOA-ACAP-ARAP_27.05.2021_00h00	1.82669e-18	5.23652e-18	[7, 8, 9]	Group14	69.2308	9	[CEP295, HAUS1, HAUS2, HAUS3, HAUS4, HAUS5, HAUS6, HAUS7, HAUS8]
GO:0031023	microtubule organizing center organization	GO_BiologicalProcess-EBI-UniProt-GOA-ACAP-ARAP_27.05.2021_00h00	9.58022e-36	1.6478e-34	[3, 4, 7]	Group15	18.4211	28	[ALMS1, C2CD3, CCDC61, CCP110, CENPJ, CEP120, CEP131, CEP135, CEP152, CEP192, CEP295, CEP72, CHORDC1, CNTROB, HAUS1, HAUS2, HAUS3, HAUS4, HAUS5, HAUS6, HAUS7, HAUS8, KIAA0753, ODF2, OFD1, PCM1, SPICE1, SSX2IP]
GO:0007098	centrosome cycle	GO_BiologicalProcess-EBI-UniProt-GOA-ACAP-ARAP_27.05.2021_00h00	5.93792e-35	6.38327e-34	[3, 4, 5, 8]	Group15	19.1489	27	[ALMS1, C2CD3, CCP110, CENPJ, CEP120, CEP131, CEP135, CEP152, CEP192, CEP295, CEP72, CHORDC1, CNTROB, HAUS1, HAUS2, HAUS3, HAUS4, HAUS5, HAUS6, HAUS7, HAUS8, KIAA0753, ODF2, OFD1, PCM1, SPICE1, SSX2IP]
GO:0032465	regulation of cytokinesis	GO_BiologicalProcess-EBI-UniProt-GOA-ACAP-ARAP_27.05.2021_00h00	0.001584	0.00176914	[4, 5, 6]	Group15	4.30108	4	[CCP110, CSPP1, ENTR1, KIF14]
GO:1902115	regulation of organelle assembly	GO_BiologicalProcess-EBI-UniProt-GOA-ACAP-ARAP_27.05.2021_00h00	5.73559e-08	1.02763e-07	[4, 5, 6]	Group15	4.66102	11	[ALMS1, CCP110, CENPJ, CEP120, CEP135, CEP295, CEP97, CNTROB, ENTR1, SPICE1, WRAP73]
GO:0005814	centriole	GO_CellularComponent-EBI-UniProt-GOA-ACAP-ARAP_27.05.2021_00h00	7.84555e-36	1.68679e-34	[3, 5, 8]	Group15	18.543	28	[ALMS1, C2CD3, CCP110, CENPJ, CEP120, CEP128, CEP131, CEP135, CEP152, CEP162, CEP170, CEP192, CEP20, CEP295, CEP350, CEP43, CEP55, CEP78, CNTROB, KIAA0586, KIAA0753, MPHOSPH9, ODF2, OFD1, PCM1, SPICE1, WDR90, WRAP73]
GO:0051298	centrosome duplication	GO_BiologicalProcess-EBI-UniProt-GOA-ACAP-ARAP_27.05.2021_00h00	2.36469e-21	1.01682e-20	[3, 4, 5, 6, 9]	Group15	20.2532	16	[ALMS1, C2CD3, CCP110, CENPJ, CEP120, CEP131, CEP135, CEP152, CEP192, CEP295, CEP72, CHORDC1, CNTROB, KIAA0753, OFD1, SPICE1]
GO:1902117	positive regulation of organelle assembly	GO_BiologicalProcess-EBI-UniProt-GOA-ACAP-ARAP_27.05.2021_00h00	2.02259e-07	3.34506e-07	[4, 5, 6, 7]	Group15	8.97436	7	[CCP110, CENPJ, CEP120, CEP135, CEP295, ENTR1, WRAP73]
GO:0098534	centriole assembly	GO_BiologicalProcess-EBI-UniProt-GOA-ACAP-ARAP_27.05.2021_00h00	2.95652e-23	1.49565e-22	[4, 5, 6, 8]	Group15	31.25	15	[ALMS1, C2CD3, CCDC61, CCP110, CENPJ, CEP120, CEP135, CEP152, CEP192, CEP295, CEP72, CNTROB, KIAA0753, OFD1, SPICE1]
GO:0046605	regulation of centrosome cycle	GO_BiologicalProcess-EBI-UniProt-GOA-ACAP-ARAP_27.05.2021_00h00	1.31693e-08	2.46209e-08	[4, 5, 6, 9]	Group15	13.2075	7	[ALMS1, CENPJ, CEP120, CEP131, CEP295, CHORDC1, SPICE1]
GO:0120034	positive regulation of plasma membrane bounded cell projection assembly	GO_BiologicalProcess-EBI-UniProt-GOA-ACAP-ARAP_27.05.2021_00h00	0.000343895	0.000441418	[4, 5, 6, 7, 8]	Group15	4.46429	5	[CCP110, CEP120, CEP135, ENTR1, WRAP73]
GO:0007099	centriole replication	GO_BiologicalProcess-EBI-UniProt-GOA-ACAP-ARAP_27.05.2021_00h00	6.7537e-22	3.05694e-21	[3, 4, 5, 6, 7, 9, 10]	Group15	31.8182	14	[ALMS1, C2CD3, CCP110, CENPJ, CEP120, CEP135, CEP152, CEP192, CEP295, CEP72, CNTROB, KIAA0753, OFD1, SPICE1]
GO:0010824	regulation of centrosome duplication	GO_BiologicalProcess-EBI-UniProt-GOA-ACAP-ARAP_27.05.2021_00h00	7.46898e-09	1.45985e-08	[4, 5, 6, 7, 10]	Group15	14.2857	7	[ALMS1, CENPJ, CEP120, CEP131, CEP295, CHORDC1, SPICE1]
GO:1902017	regulation of cilium assembly	GO_BiologicalProcess-EBI-UniProt-GOA-ACAP-ARAP_27.05.2021_00h00	7.30536e-07	1.06485e-06	[5, 6, 7, 8]	Group15	7.44681	7	[CCP110, CEP120, CEP135, CEP97, CNTROB, ENTR1, WRAP73]
GO:0061511	centriole elongation	GO_BiologicalProcess-EBI-UniProt-GOA-ACAP-ARAP_27.05.2021_00h00	8.41146e-11	1.76436e-10	[3, 4, 5, 6, 7, 8, 10, 11]	Group15	71.4286	5	[C2CD3, CCP110, CENPJ, CEP120, CEP295]
GO:0045724	positive regulation of cilium assembly	GO_BiologicalProcess-EBI-UniProt-GOA-ACAP-ARAP_27.05.2021_00h00	2.96916e-07	4.72867e-07	[5, 6, 7, 8, 9]	Group15	18.5185	5	[CCP110, CEP120, CEP135, ENTR1, WRAP73]
GO:0046599	regulation of centriole replication	GO_BiologicalProcess-EBI-UniProt-GOA-ACAP-ARAP_27.05.2021_00h00	9.89404e-08	1.7365e-07	[4, 5, 6, 7, 8, 10, 11]	Group15	22.7273	5	[ALMS1, CENPJ, CEP120, CEP295, SPICE1]
GO:1903722	regulation of centriole elongation	GO_BiologicalProcess-EBI-UniProt-GOA-ACAP-ARAP_27.05.2021_00h00	1.16395e-08	2.22444e-08	[4, 5, 6, 7, 8, 9, 11, 12]	Group15	66.6667	4	[CCP110, CENPJ, CEP120, CEP295]
GO:0046601	positive regulation of centriole replication	GO_BiologicalProcess-EBI-UniProt-GOA-ACAP-ARAP_27.05.2021_00h00	2.96638e-06	4.25181e-06	[4, 5, 6, 7, 8, 9, 10, 11, 12]	Group15	50	3	[CENPJ, CEP120, CEP295]
GO:1903724	positive regulation of centriole elongation	GO_BiologicalProcess-EBI-UniProt-GOA-ACAP-ARAP_27.05.2021_00h00	5.97941e-07	8.86602e-07	[4, 5, 6, 7, 8, 9, 10, 11, 12, 13]	Group15	75	3	[CENPJ, CEP120, CEP295]
GO:0051640	organelle localization	GO_BiologicalProcess-EBI-UniProt-GOA-ACAP-ARAP_27.05.2021_00h00	5.80449e-25	3.32791e-24	[3]	Group16	5.06512	35	[ALMS1, ARHGAP21, C2CD3, CCP110, CENPJ, CEP120, CEP131, CEP135, CEP152, CEP162, CEP192, CEP43, CEP55, CEP72, CEP78, CEP97, CHORDC1, HAUS1, HAUS2, HAUS3, HAUS4, HAUS5, HAUS6, HAUS7, HAUS8, KIF14, LTV1, ODF2, OFD1, PCM1, PCNT, PIBF1, RIOK2, SPICE1, TANC2]
GO:0140056	organelle localization by membrane tethering	GO_BiologicalProcess-EBI-UniProt-GOA-ACAP-ARAP_27.05.2021_00h00	5.66905e-29	4.43217e-28	[3, 4]	Group16	14.2857	25	[ALMS1, C2CD3, CCP110, CENPJ, CEP131, CEP135, CEP152, CEP162, CEP192, CEP43, CEP72, CEP78, CEP97, HAUS1, HAUS2, HAUS3, HAUS4, HAUS5, HAUS6, HAUS7, HAUS8, ODF2, OFD1, PCM1, PCNT]
GO:0010564	regulation of cell cycle process	GO_BiologicalProcess-EBI-UniProt-GOA-ACAP-ARAP_27.05.2021_00h00	2.46622e-21	1.00998e-20	[3, 4, 5]	Group16	4.11622	34	[ALMS1, ANAPC1, CCP110, CENPJ, CEP120, CEP131, CEP135, CEP152, CEP192, CEP295, CEP43, CEP72, CEP78, CEP97, CHORDC1, CNOT11, CSPP1, ENTR1, HAUS1, HAUS2, HAUS3, HAUS4, HAUS5, HAUS6, HAUS7, HAUS8, KIF14, ODF2, OFD1, PCM1, PCNT, RIOK2, SPICE1, TTK]
GO:0000226	microtubule cytoskeleton organization	GO_BiologicalProcess-EBI-UniProt-GOA-ACAP-ARAP_27.05.2021_00h00	1.71617e-35	2.10843e-34	[3, 6]	Group16	6.15385	44	[ALMS1, C2CD3, CAMSAP1, CCDC61, CCDC66, CCP110, CENPJ, CEP120, CEP131, CEP135, CEP152, CEP192, CEP20, CEP295, CEP350, CEP43, CEP72, CEP97, CHORDC1, CKAP2, CNTROB, HAUS1, HAUS2, HAUS3, HAUS4, HAUS5, HAUS6, HAUS7, HAUS8, KIAA0753, KIF14, KNL1, LRRC49, MAP7D3, ODF2, OFD1, PCM1, PCNT, PIBF1, SPICE1, SSX2IP, TTK, TTLL5, WRAP73]
GO:0005815	microtubule organizing center	GO_CellularComponent-EBI-UniProt-GOA-ACAP-ARAP_27.05.2021_00h00	0	0	[2, 7]	Group16	6.72269	56	[ALMS1, C2CD3, CCDC14, CCDC61, CCDC66, CCDC77, CCP110, CENPJ, CEP120, CEP128, CEP131, CEP135, CEP152, CEP162, CEP170, CEP192, CEP20, CEP295, CEP350, CEP43, CEP55, CEP72, CEP78, CEP95, CEP97, CKAP2, CNTROB, CSPP1, ENTR1, HAUS1, HAUS2, HAUS3, HAUS4, HAUS5, HAUS6, HAUS7, HAUS8, KIAA0586, KIAA0753, LCA5, MIB1, MPHOSPH9, ODF2, OFD1, PCM1, PCNT, PIBF1, PRKAR2A, RAPGEF6, SPICE1, SSX2IP, TBC1D31, TTC28, …
GO:0005875	microtubule associated complex	GO_CellularComponent-EBI-UniProt-GOA-ACAP-ARAP_27.05.2021_00h00	3.19417e-07	4.90534e-07	[2, 7]	Group16	5.32544	9	[HAUS1, HAUS2, HAUS3, HAUS4, HAUS5, HAUS6, HAUS7, HAUS8, KIF14]
GO:0007346	regulation of mitotic cell cycle	GO_BiologicalProcess-EBI-UniProt-GOA-ACAP-ARAP_27.05.2021_00h00	8.85838e-19	2.72079e-18	[4, 5]	Group16	4.60526	28	[ALMS1, ANAPC1, CCP110, CENPJ, CEP131, CEP135, CEP152, CEP192, CEP43, CEP72, CEP78, CNOT11, HAUS1, HAUS2, HAUS3, HAUS4, HAUS5, HAUS6, HAUS7, HAUS8, KIF14, ODF2, OFD1, PCM1, PCNT, RIOK2, TTC28, TTK]
GO:0044772	mitotic cell cycle phase transition	GO_BiologicalProcess-EBI-UniProt-GOA-ACAP-ARAP_27.05.2021_00h00	3.91155e-18	1.08514e-17	[4, 5]	Group16	4.61538	27	[ALMS1, ANAPC1, CCP110, CENPJ, CEP131, CEP135, CEP152, CEP192, CEP43, CEP72, CEP78, CNOT11, HAUS1, HAUS2, HAUS3, HAUS4, HAUS5, HAUS6, HAUS7, HAUS8, KIF14, ODF2, OFD1, PCM1, PCNT, RIOK2, TTK]
GO:0044839	cell cycle G2/M phase transition	GO_BiologicalProcess-EBI-UniProt-GOA-ACAP-ARAP_27.05.2021_00h00	1.35028e-20	4.8385e-20	[4, 5]	Group16	7.84983	23	[ALMS1, CCP110, CENPJ, CEP131, CEP135, CEP152, CEP192, CEP43, CEP72, CEP78, HAUS1, HAUS2, HAUS3, HAUS4, HAUS5, HAUS6, HAUS7, HAUS8, KIF14, ODF2, OFD1, PCM1, PCNT]
GO:0031023	microtubule organizing center organization	GO_BiologicalProcess-EBI-UniProt-GOA-ACAP-ARAP_27.05.2021_00h00	9.58022e-36	1.6478e-34	[3, 4, 7]	Group16	18.4211	28	[ALMS1, C2CD3, CCDC61, CCP110, CENPJ, CEP120, CEP131, CEP135, CEP152, CEP192, CEP295, CEP72, CHORDC1, CNTROB, HAUS1, HAUS2, HAUS3, HAUS4, HAUS5, HAUS6, HAUS7, HAUS8, KIAA0753, ODF2, OFD1, PCM1, SPICE1, SSX2IP]
GO:0007098	centrosome cycle	GO_BiologicalProcess-EBI-UniProt-GOA-ACAP-ARAP_27.05.2021_00h00	5.93792e-35	6.38327e-34	[3, 4, 5, 8]	Group16	19.1489	27	[ALMS1, C2CD3, CCP110, CENPJ, CEP120, CEP131, CEP135, CEP152, CEP192, CEP295, CEP72, CHORDC1, CNTROB, HAUS1, HAUS2, HAUS3, HAUS4, HAUS5, HAUS6, HAUS7, HAUS8, KIAA0753, ODF2, OFD1, PCM1, SPICE1, SSX2IP]
GO:0030031	cell projection assembly	GO_BiologicalProcess-EBI-UniProt-GOA-ACAP-ARAP_27.05.2021_00h00	1.97381e-28	1.30575e-27	[5]	Group16	5.46763	38	[ALMS1, C2CD3, CCDC66, CCP110, CENPJ, CEP120, CEP131, CEP135, CEP152, CEP162, CEP192, CEP20, CEP350, CEP43, CEP72, CEP78, CEP97, CNTROB, ENTR1, HAUS1, HAUS2, HAUS3, HAUS4, HAUS5, HAUS6, HAUS7, HAUS8, KIAA0586, LRRC49, ODF2, OFD1, PCM1, PCNT, PIBF1, RAPGEF6, SSX2IP, WDR90, WRAP73]
GO:0070925	organelle assembly	GO_BiologicalProcess-EBI-UniProt-GOA-ACAP-ARAP_27.05.2021_00h00	3.30414e-28	2.02969e-27	[5]	Group16	4.30862	43	[ALMS1, C2CD3, CCDC61, CCDC66, CCP110, CENPJ, CEP120, CEP131, CEP135, CEP152, CEP162, CEP192, CEP20, CEP295, CEP350, CEP43, CEP72, CEP78, CEP97, CNTROB, ENTR1, HAUS1, HAUS2, HAUS3, HAUS4, HAUS5, HAUS6, HAUS7, HAUS8, KIAA0586, KIAA0753, KNL1, LRRC49, ODF2, OFD1, PCM1, PCNT, PIBF1, RPL10, SPICE1, SSX2IP, WDR90, WRAP73]
GO:1901987	regulation of cell cycle phase transition	GO_BiologicalProcess-EBI-UniProt-GOA-ACAP-ARAP_27.05.2021_00h00	4.87743e-19	1.6133e-18	[4, 5, 6]	Group16	5.00928	27	[ALMS1, ANAPC1, CCP110, CENPJ, CEP131, CEP135, CEP152, CEP192, CEP43, CEP72, CEP78, CNOT11, HAUS1, HAUS2, HAUS3, HAUS4, HAUS5, HAUS6, HAUS7, HAUS8, KIF14, ODF2, OFD1, PCM1, PCNT, RIOK2, TTK]
GO:0051298	centrosome duplication	GO_BiologicalProcess-EBI-UniProt-GOA-ACAP-ARAP_27.05.2021_00h00	2.36469e-21	1.01682e-20	[3, 4, 5, 6, 9]	Group16	20.2532	16	[ALMS1, C2CD3, CCP110, CENPJ, CEP120, CEP131, CEP135, CEP152, CEP192, CEP295, CEP72, CHORDC1, CNTROB, KIAA0753, OFD1, SPICE1]
GO:0000086	G2/M transition of mitotic cell cycle	GO_BiologicalProcess-EBI-UniProt-GOA-ACAP-ARAP_27.05.2021_00h00	5.21299e-21	1.94921e-20	[5, 6]	Group16	8.18505	23	[ALMS1, CCP110, CENPJ, CEP131, CEP135, CEP152, CEP192, CEP43, CEP72, CEP78, HAUS1, HAUS2, HAUS3, HAUS4, HAUS5, HAUS6, HAUS7, HAUS8, KIF14, ODF2, OFD1, PCM1, PCNT]
GO:0005813	centrosome	GO_CellularComponent-EBI-UniProt-GOA-ACAP-ARAP_27.05.2021_00h00	0	0	[3, 8]	Group16	8.1862	51	[ALMS1, C2CD3, CCDC14, CCDC61, CCDC66, CCDC77, CCP110, CENPJ, CEP120, CEP131, CEP135, CEP152, CEP162, CEP170, CEP192, CEP20, CEP295, CEP350, CEP43, CEP55, CEP72, CEP78, CEP95, CEP97, CKAP2, CNTROB, CSPP1, ENTR1, HAUS1, HAUS2, HAUS3, HAUS4, HAUS5, HAUS6, HAUS7, HAUS8, KIAA0586, KIAA0753, MIB1, ODF2, OFD1, PCM1, PCNT, PIBF1, PRKAR2A, RAPGEF6, SPICE1, SSX2IP, TBC1D31, TTLL5, WRAP73]
GO:0044782	cilium organization	GO_BiologicalProcess-EBI-UniProt-GOA-ACAP-ARAP_27.05.2021_00h00	2.75598e-34	2.63349e-33	[5, 6]	Group16	7.85124	38	[ALMS1, C2CD3, CCDC66, CCP110, CENPJ, CEP120, CEP131, CEP135, CEP152, CEP162, CEP192, CEP20, CEP350, CEP43, CEP72, CEP78, CEP97, CNTROB, ENTR1, HAUS1, HAUS2, HAUS3, HAUS4, HAUS5, HAUS6, HAUS7, HAUS8, KIAA0586, LCA5, LRRC49, ODF2, OFD1, PCM1, PCNT, PIBF1, SSX2IP, WDR90, WRAP73]
GO:0070652	HAUS complex	GO_CellularComponent-EBI-UniProt-GOA-ACAP-ARAP_27.05.2021_00h00	5.24105e-19	1.66937e-18	[3, 8]	Group16	100	8	[HAUS1, HAUS2, HAUS3, HAUS4, HAUS5, HAUS6, HAUS7, HAUS8]
GO:0098534	centriole assembly	GO_BiologicalProcess-EBI-UniProt-GOA-ACAP-ARAP_27.05.2021_00h00	2.95652e-23	1.49565e-22	[4, 5, 6, 8]	Group16	31.25	15	[ALMS1, C2CD3, CCDC61, CCP110, CENPJ, CEP120, CEP135, CEP152, CEP192, CEP295, CEP72, CNTROB, KIAA0753, OFD1, SPICE1]
GO:0097711	ciliary basal body-plasma membrane docking	GO_BiologicalProcess-EBI-UniProt-GOA-ACAP-ARAP_27.05.2021_00h00	1.09918e-35	1.57549e-34	[4, 5, 7, 8]	Group16	25.2525	25	[ALMS1, C2CD3, CCP110, CENPJ, CEP131, CEP135, CEP152, CEP162, CEP192, CEP43, CEP72, CEP78, CEP97, HAUS1, HAUS2, HAUS3, HAUS4, HAUS5, HAUS6, HAUS7, HAUS8, ODF2, OFD1, PCM1, PCNT]
GO:0120031	plasma membrane bounded cell projection assembly	GO_BiologicalProcess-EBI-UniProt-GOA-ACAP-ARAP_27.05.2021_00h00	8.40063e-29	6.02045e-28	[6]	Group16	5.59647	38	[ALMS1, C2CD3, CCDC66, CCP110, CENPJ, CEP120, CEP131, CEP135, CEP152, CEP162, CEP192, CEP20, CEP350, CEP43, CEP72, CEP78, CEP97, CNTROB, ENTR1, HAUS1, HAUS2, HAUS3, HAUS4, HAUS5, HAUS6, HAUS7, HAUS8, KIAA0586, LRRC49, ODF2, OFD1, PCM1, PCNT, PIBF1, RAPGEF6, SSX2IP, WDR90, WRAP73]
GO:1901990	regulation of mitotic cell cycle phase transition	GO_BiologicalProcess-EBI-UniProt-GOA-ACAP-ARAP_27.05.2021_00h00	3.27131e-21	1.27878e-20	[5, 6, 7]	Group16	6.08108	27	[ALMS1, ANAPC1, CCP110, CENPJ, CEP131, CEP135, CEP152, CEP192, CEP43, CEP72, CEP78, CNOT11, HAUS1, HAUS2, HAUS3, HAUS4, HAUS5, HAUS6, HAUS7, HAUS8, KIF14, ODF2, OFD1, PCM1, PCNT, RIOK2, TTK]
[truncated: 4 more rows]

## Sheet: Donkey Fun.group Cluster5_LCOR
Table S8: GO enrichment for donkey genes of cluster analysis
Function	Groups	P-value	BH P-value	Group Genes
transcription repressor complex	Group0	0.00152477	0.00152477	CBX5|CTBP1|CTBP2
antimicrobial humoral immune response mediated by antimicrobial peptide	Group1	0.000203293	0.000304939	CHAMP1|CXCL9|RPL30|RPL39
[truncated: 4 more rows]

## Sheet: Donkey All Terms Cluster5_LCOR
Table S8: GO enrichment for donkey genes of cluster analysis
[truncated: 100 more rows]

[truncated: 6 more sheets: Donkey Fun.Group Cluster6_MDM4, Donkey All Terms Cluster6_MDM4, Donkey Fun.Group Cluster7_SOCS4, Donkey All Terms Cluster7_SOCS4, Donkey Fun.Groups Cluster8_LCOR, Donkey All Terms Cluster8_LCOR]
