# Supplementary material for: Transcriptomic Characterization of Cow, Donkey and Goat Milk Extracellular Vesicles Reveals Their Anti-inflammatory and Immunomodulatory Potential
Source: Int J Mol Sci. 2021 Nov 25;22(23):12759. doi: 10.3390/ijms222312759 (PMC8657891; doi:10.3390/ijms222312759)
Supplement: Supplementary file 1 [file ijms-22-12759-s001.zip › Supplementary_files/Table_S9.xlsx]

## Sheet: Goat Fun.Groups Cluster1_ATXN1
Table S9: GO enrichment for goat genes of cluster analysis
Function	Groups	P-value	BH P-value	Group Genes
learning	Group000	0.01	0.01	APP|ATXN1|CIC|FYN|IFT20|NLGN3|PIAS1|PRKN|SORCS3|TBR1
actomyosin	Group001	0.02	0.02	MYO18A|NEBL|PDLIM5|TOX4|TRIP6|ZYX
ribonucleoprotein complex binding	Group002	0.01	0.02	EIF1B|HSPA5|NVL|PES1|PIWIL1|PQBP1|SNRPB|SNRPD2|UNK
protein C-terminus binding	Group003	0.03	0.03	ATXN1|ATXN2|BAIAP2|PIAS1|RBFOX1|SDCBP|SIAH1|SREBF2|TERF2|VPS4B
ADP binding	Group004	0.01	0.02	ATP1A3|ATP5F1D|CHORDC1|MYO18A
protein self-association	Group005	0.02	0.02	ATXN1|CRK|LDB1|RNF112|TRIM32
regulation of embryonic development	Group006	0.03	0.03	CDK1|CFL1|EHMT1|NPHP3|OTX2
protein N-terminus binding	Group007	0	0	ALG2|HSPA1A|HSPA1B|NCOR2|PDLIM5|RBPJ|SDCBP|SNCA|TBL1XR1|TSC1
actin filament binding	Group008	0.02	0.03	ADD3|ANXA8|CFL1|KLHL17|LASP1|MYO18A|MYOM2|NEBL|SYNE2|TOX4|TPM3
negative regulation of transport	Group009	0.01	0.01	AKT1|APP|ATXN2|CHORDC1|CRY2|ITGB1BP1|OAZ1|PICALM|PLA2G10|PRKN|SDCBP|SNCA|SREBF1|SREBF2|UBQLN1|UBQLN2|VPS4B|VSNL1|WNK1|WNK2
isopeptidase activity	Group010	0	0	EIF3F|MPND|PRPF8|STAMBP
protein K63-linked ubiquitination	Group011	0.01	0.02	OTUB1|PRKN|TRAF2|UBE2E3|UBE2V1
C2H2 zinc finger domain binding	Group012	0.01	0.01	EHMT1|U2AF2|ZXDC
cullin family protein binding	Group013	0.02	0.03	KLHL36|PRKN|SKP1
nuclear protein-containing complex	Group014	0	0	BASP1|BICRAL|BUB3|CCNK|CDC16|CDC23|CDC26|CDK6|CIRBP|CPSF7|CREM|CRX|ELL2|ERCC8|GCFC2|HDAC3|HEY2|HSPA1A|HSPA5|HSPA8|KAT5|KAT6A|KMT2B|LDB1|MED15|MED27|NCOR1|NCOR2|NFYA|NUDT21|NUP43|NVL|PES1|PLRG1|POM121|PRPF8|RBM17|RNF2|RYBP|SF1|SF3A3|SF3B3|SKP1|SMARCC2|SMARCD1|SNRNP40|SNRPB|SNRPD2|SNRPD3|SUPT20H|SYNE2|TBL1XR1|TBX15|TEAD1|TERF2|TLE4|U2AF1|U2AF2|UBAP2L|UBQLN4|WDR61|WDR83|YY1AP1|ZMAT2
regulation of signal transduction by p53 class mediator	Group015	0.02	0.03	AKT1|CDK1|CDK2|EHMT1|KAT5|KAT6A|KDM1A|MLST8|PRDM1|PRKN|USP2
nuclear outer membrane	Group016	0.03	0.03	DMPK|SNCA|SYNE2
centrosome	Group017	0.01	0.01	ATP6V0D1|CDK1|CDK2|CDK6|CEP162|CEP70|DCTN3|HSPA1A|HSPA1B|IFT20|IST1|ITGB1BP1|KLHL12|NEK8|NUDT21|PRKACA|PSMA1|RAD18|RAD23A|RAPSN|SKP1|SNAP29|TTC19|UBE2V1|USP2|VPS4B
regulation of platelet-derived growth factor receptor signaling pathway	Group018	0.03	0.03	CBL|IFT20|SNCA
synaptic vesicle priming	Group019	0.02	0.02	SNAP29|SNCA|SV2A
kinetochore	Group020	0.02	0.03	BUB3|CENPV|DCTN3|KIF22|NUP43|SUMO2|SUMO3|ZNF276
SWI/SNF complex	Group021	0.01	0.01	BICRAL|SMARCC2|SMARCD1
kinase binding	Group022	0	0	ADCY6|AKT1|ATP1A3|BECN1|CBL|CBLC|CHORDC1|CRK|CRY2|CTBP2|EIF4ENIF1|ELAVL1|ITGB1BP1|MYOM2|PDLIM5|PIWIL1|PRKACA|PRKN|PTPN1|RAD23A|RPS19|SQSTM1|SREBF1|SV2A|TBR1|TGFBR2|TOLLIP|TRAF2|TRIM38|TRIP6|UBE2V1|UBQLN1|WNK1|ZC3HC1
protein domain specific binding	Group023	0	0	ADAM15|APP|ATP1A3|BAIAP2|BASP1|BHLHE40|CBL|CBLC|CCT6A|CDK2|CRK|CRX|DIXDC1|EHMT1|ENKUR|ESRRA|FYN|HEYL|HSPA1A|HSPA1B|HSPA5|HSPA8|IST1|KLHL17|LDB1|LITAF|LNX2|MLF1|MRTFA|NLK|PIAS1|PRKACA|PRKN|QKI|RAPGEF1|RNF2|SKP1|SNCA|SQSTM1|STAMBP|TCAP|TRIM9|U2AF2|UBE2I|ZXDC
LRR domain binding	Group024	0.01	0.01	CRX|MRTFA|ZXDC
animal organ regeneration	Group025	0.02	0.03	CDK1|IGF2R|PPAT|RPL19|TGFBR2|TOX4
translation initiation factor binding	Group026	0.01	0.02	EIF2S2|EIF3F|OTX2|TRIM32
negative regulation of lipid transport	Group027	0.01	0.01	AKT1|CRY2|PLA2G10|SREBF2
I-kappaB phosphorylation	Group028	0.01	0.02	AKT1|PRDX4|TRAF2
pre-mRNA binding	Group029	0.02	0.02	PRPF8|SF1|U2AF1|U2AF2
protein localization to endosome	Group030	0.03	0.03	TMEM30A|TOLLIP|WASHC2C
ubiquitin-like protein binding	Group031	0	0	BUB3|DDI2|OTUB1|PRKN|RAD23A|RNF111|RNF31|SQSTM1|TOLLIP|TRIM32|UBXN1
MRF binding	Group032	0.01	0.01	BHLHE40|FHL2|KDM1A|KLF5
regulation of neuron differentiation	Group033	0.03	0.03	APP|DIXDC1|EIF4ENIF1|ESRP1|HEY2|HEYL|RNF112|SOX3|TRIM32|ZHX2
transition metal ion binding	Group034	0	0	APP|ARG1|CBLC|CHORDC1|CRIP2|CUTC|EHMT1|ESRRA|FTL|GATAD1|IMPA1|KAT6A|KMT2B|L3MBTL3|LITAF|LOXL1|MSMO1|NFX1|OTUD7B|PEPD|PIAS1|PRKACA|PRKN|PTPN1|RNF112|RNF139|RNF2|SF1|SF3A3|SIAH1|SNCA|SQSTM1|TDP2|TRAF2|TRIM23|TRIM32|TRIM38|TRIM65|TRIM74|TRIM9|ZBTB32|ZC3HC1|ZCCHC13|ZMAT2|ZMYM6|ZNF276|ZSWIM8
cell adhesion molecule binding	Group035	0.01	0.01	ADAM15|ATXN2L|BAIAP2|CBL|EPN2|FYN|H3C12|HSPA1A|HSPA5|HSPA8|IST1|ITGB1BP1|ITGB4|LASP1|NLGN3|OBSCN|PCMT1|PDLIM5|PICALM|PTPN1|RPL15|SDCBP|TOX4|VSTM2L
protein serine kinase activity	Group036	0.01	0.01	AKT1|CAMK1|CAMK2B|CDK1|CDK11B|CDK2|CDK6|DMPK|FYN|MKNK1|NEK8|NLK|OBSCN|PIK3CA|PIM2|PRKACA|WNK1|WNK2
cell-substrate junction organization	Group037	0.01	0.01	ADAM15|CDK6|CRK|DOCK5|EFEMP2|FYN|IQSEC1|ITGB1BP1|ITGB4|LDB1|NID1|TRIP6|TSC1|WASHC2C
nuclear body	Group038	0	0	APBB1|ATXN2L|BASP1|BHLHE40|CDK2|CRY2|DCAF7|EHMT1|EIF4ENIF1|ESRP1|HIVEP1|HSPA1A|HSPA1B|ITGB1BP1|KAT6A|KIF22|KLF11|KLHL20|MSX2|NUDT21|NUP43|OBSCN|PHPT1|PIAS1|PLRG1|POMP|PQBP1|PRKACA|PRKN|PRPF8|RAD18|RNF111|RNF112|RNF2|SF1|SF3A3|SF3B3|SNRNP40|SNRPD3|SQSTM1|SUGP2|SUMO2|SUMO3|TDP2|TERF2|TOLLIP|TRIM69|U2AF1|U2AF2|UBE2I|UBE2V1|UBOX5|WDFY3
integral component of mitochondrial outer membrane	Group039	0.02	0.02	DMPK|MGARP|TOMM20
phosphatidylinositol-3,4-bisphosphate binding	Group040	0.02	0.02	AKT1|ANXA8|OBSCN|PLEKHA5|WASHC2C
ephrin receptor binding	Group041	0	0.01	APP|ATP1A3|ATXN2|BECN1|CBL|CBLC|CRK|FYN|PTPN1|SDCBP|TOLLIP|TRIP6
cellular response to prostaglandin E stimulus	Group042	0.04	0.04	ACACA|ADCY6|AKT1
neuron projection organization	Group043	0	0	APP|ATP1A3|BAIAP2|CAMK2B|CFL1|CHRNA7|FYN|NLGN3|PDLIM5|SQSTM1|ZNF804A
presynaptic cytosol	Group044	0.03	0.03	BAIAP2|CTBP2|EHMT1|HDAC3|HSPA8|UBE2I
cellular response to nitric oxide	Group045	0.02	0.03	CDK2|CRK|TRAF2
nuclear lumen	Group046	0	0	ABTB1|ACACA|ADD3|AKT1|APBB1|APP|ARHGAP32|ARID5A|ATP5PB|ATXN1|ATXN2|ATXN2L|BAALC|BAIAP2|BASP1|BHLHE40|BICRAL|BUB3|C2orf49|CAMK1|CAMK2B|CCNB1IP1|CCNK|CCT5|CCT6A|CDC16|CDC23|CDC26|CDK1|CDK11B|CDK2|CDK6|CENPV|CFL1|CHORDC1|CIC|CIRBP|CLASRP|COX4I1|CPSF7|CREM|CRK|CRLF3|CRX|CRY2|CTBP2|CUTC|DALRD3|DAZ2|DCAF4|DCAF7|DCTN3|DDI2|DHX37|DLX3|DNAJA3|DNAJB4|DNAJB6|EDRF1|EHMT1|EIF4A2|EIF4ENIF1|ELAVL1|ELL2|ELP5|ERC…
peptidyl-lysine monomethylation	Group047	0.03	0.03	EHMT1|KMT2B|PCMT1|PCMTD2|SETD2|SETD6
cytoplasmic stress granule	Group048	0	0	ATXN2|ATXN2L|CIRBP|EIF4ENIF1|ELAVL1|MBNL1|PQBP1|PUM1|RBFOX1|RBPMS|UBAP2L
cyclin binding	Group049	0.01	0.01	BHLHE40|CCNK|CDK1|CDK2|CDK6|CREM|CRY2|HDAC3|PTGDS|SOX14|USP2
gastrulation	Group050	0	0	BASP1|CDK1|HEY2|ITGB4|LDB1|MBP|NPHP3|OTX2|PRKACA|RBPJ|RNF2|SETD2|SUPT20H|TGFBR2|WNK1
cellular response to peptide	Group051	0	0.01	ADCY6|AKT1|APP|ARG1|ATP1A3|ATP6V0D1|ATP6V1B1|BAIAP2|CRK|ESRRA|FYN|IMPA1|KLF11|KLF3|KLF5|MGARP|PEPD|PIK3CA|PPAT|PRKACA|PTPN1|SREBF1|TDP2
protein polyubiquitination	Group052	0	0	ABTB1|BECN1|CBL|CCNK|CDC16|CDC23|CDC26|CDK1|CDK2|CDK6|CISH|DCAF4|DCAF7|DZIP3|ERCC8|ILVBL|KAT5|KAT6A|KLHL12|KLHL20|KLHL8|KMT2B|MED27|OGDH|OTUB1|PIK3CA|PLRG1|PRKN|PSMA1|PSMA4|PSMB1|PSMB4|PSMB8|PSMC3|RAD18|RMND5A|RNF111|RNF183|RNF2|RNF31|SIAH1|SKP1|SNRPB|SNRPD2|SNRPD3|SUPT20H|TBC1D5|TRAF2|TRIM32|TRIM38|TRIM69|UBAP2L|UBE2E3|UBE2I|UBE2V1|UBOX5|WDFY3|WDR61|ZSWIM8
protein heterotetramerization	Group053	0.03	0.03	ACACA|CPSF7|CUTC|FARSB|NUDT21|SNCA|SNRPB|SNRPD3
labyrinthine layer development	Group054	0.01	0.01	AKT1|CDK6|DNAJB6|HEY2|KLF5|NSDHL|PRDM1|RBPJ|SETD2
mRNA metabolic process	Group055	0	0	ABTB1|AHDC1|AKT1|ANKHD1|APP|ARID5A|ATXN1|ATXN2|ATXN2L|BASP1|BHLHE40|C2orf49|CCT5|CCT6A|CDK11B|CIC|CIRBP|CLASRP|CPSF7|CREM|CRLF3|CRX|CRY2|DALRD3|DAZ2|DHX37|DLX3|DNAJB6|DZIP3|EIF1AY|EIF1B|EIF2S2|EIF3F|EIF4A2|EIF4E2|EIF4ENIF1|ELAVL1|ELP5|ESRP1|ESRRA|ETV4|FARSB|FDPS|FOXN4|FUBP3|GABPB1|GATAD1|GCFC2|GMEB2|GPATCH8|GSPT1|H2AP|H2BC9|H3C12|HEY2|HEYL|HIVEP1|HNRNPLL|HOXC4|HSPA1A|HSPA1B|HSPA8|IMMT|KAT6A|KDM1A…
cellular response to nerve growth factor stimulus	Group056	0.01	0.01	ADAM15|AKT1|APP|CBL|CBLC|CRK|ENKUR|HSPA5|PRKN|QKI|RAPGEF1
smooth endoplasmic reticulum	Group057	0	0	APP|DHX37|HSPA5|MTERF4|PRDX4|RNF112|RPL10|RPL15|RPL18|RPL19|RPL22|RPS19|RPS5
protein sumoylation	Group058	0	0	APBB1|CAMK1|CDK1|CDK2|EHMT1|HDAC3|KAT5|KAT6A|KDM1A|KMT2B|LDB1|LOXL1|NUP43|OTUB1|PIAS1|POM121|RNF2|RYBP|SETD2|SETD6|SKP1|SNCA|SREBF1|SUMO2|SUMO3|TBL1XR1|TOLLIP|UBE2I|WDR61
focal adhesion	Group059	0.01	0.01	ADAM15|ADD3|AKT1|APP|ATP1A3|BAIAP2|CBL|CFL1|CHORDC1|DIXDC1|FHL2|FYN|HSPA1A|HSPA1B|HSPA5|HSPA8|IGF2R|ITGB1BP1|ITGB4|KLF11|LASP1|OBSCN|PANX2|PDLIM5|PIK3CA|RPL10|RPL15|RPL18|RPL19|RPL22|RPS19|RPS5|SDCBP|SLC4A2|SV2A|SYNE2|TOX4|TRIP6|UBOX5|ZYX
brain development	Group060	0	0.01	APP|ATP5PB|ATP6V0D1|ATXN1|BAIAP2|BASP1|CDK6|CIC|CRK|DHX37|DIXDC1|FAT4|FYN|HSPA5|KDM1A|KLHL17|LDB1|LHX6|MBP|NME5|NUMBL|OGDH|OTX2|RBFOX2|RBPJ|SETD2|SNRPB|SOX3|SYNE2|TBR1|TGFBR2|TMX2|TSC1
heat shock protein binding	Group061	0	0	BAG2|CCT5|CCT6A|CHORDC1|DDI2|DNAJA3|DNAJB6|HDAC3|HSPA1A|HSPA1B|HSPA5|HSPA8|NLK|OGDH|PIM2|PRKN|RAD23A|RNF139|SIAH1|SNCA|SREBF1|TSC1|USP2
response to copper ion	Group062	0.01	0.01	APP|ATP5F1D|BAIAP2|BECN1|CAMK1|CAMK2B|CDK1|CFL1|FYN|HSPA8|NLGN3|PDLIM5|SNCA|VPS4B|ZNF804A
I-kappaB kinase/NF-kappaB signaling	Group063	0	0	AKT1|APP|FYN|HSPA1A|HSPA1B|LITAF|OTUD7B|PIM2|PRDX4|PRKN|REL|RHEBL1|RNF31|SQSTM1|TIAF1|TRAF2|TRIM32|TRIM38|UBE2I|UBE2V1
embryo development	Group064	0	0	AKT1|ATP6V1B1|BASP1|C2orf49|C6orf141|CCNB1IP1|CDK1|CFL1|DNAJB6|EHMT1|EIF2S2|FOXN4|HEY2|HOXC4|ITGB4|KLHL12|LDB1|MBNL1|MBP|MSX2|NPHP3|NSDHL|OTUD7B|OTX2|PRDM1|PRKACA|PSPH|RAI2|RBPJ|RNF112|RNF2|RPL10|RPL15|SETD2|SUPT20H|TBR1|TBX15|TCAP|TEAD1|TERF2|TGFBR2|TRIP6|TSC1|UBE2V1|UNK|WNK1
regulation of protein binding	Group065	0.01	0.01	ADAM15|AKT1|APP|BAG2|CAMK1|CRK|CTBP2|HEY2|ITGB1BP1|KDM1A|MSX2|NVL|PRKACA|PRKN|SPAG8|SUMO2|SUMO3|TLE5
protein localization to nucleus	Group066	0	0	AKT1|ATXN1|CAMK1|CCT5|CCT6A|CDK1|CHORDC1|CRY2|DNAJB6|EIF4ENIF1|ELAVL1|FYN|HDAC3|NUP43|NVL|OTUD7B|PLRG1|POM121|PRKACA|SETD2|SKP1|SNRPB|SNRPD2|SNRPD3|SUMO2|SUMO3|TSC1|U2AF1|U2AF2
negative regulation of receptor-mediated endocytosis	Group067	0.01	0.02	APP|ATXN2|CBL|CBLC|CRK|FYN|PICALM|PTPN1|SDCBP|TBC1D5|TOLLIP|TRIP6|UBQLN2|USP46
nucleoside diphosphate kinase activity	Group068	0.02	0.02	ACACA|ADCY6|AK2|APP|ATP5F1B|ATP5F1D|ATP5PB|ENTPD6|NCOR1|NME4|NME5|NUP43|OGDH|POM121|PPAT|SNCA
positive regulation of mitotic cell cycle	Group069	0	0	AKT1|APP|ASNS|ATP5F1D|BECN1|CDC16|CDC23|CDK1|PLRG1|SNCA|USP2|VPS4B
protein monoubiquitination	Group070	0	0	CBL|KLHL12|OTUB1|OTUD7B|PRKN|RAD18|RNF2|RYBP|SKP1|UBXN1
cytoplasmic ribonucleoprotein granule	Group071	0	0	ATXN2|ATXN2L|CCT5|CIRBP|DAZ2|EIF4E2|EIF4ENIF1|ELAVL1|GABPB1|MBNL1|NUDT21|PIWIL1|PQBP1|PSMA4|PSMC3|PUM1|RBFOX1|RBPMS|SQSTM1|UBAP2L
transcription repressor complex	Group072	0	0	ARID5A|BHLHE40|CDK1|CRX|CRY2|CTBP2|ESRRA|H2BC9|HDAC3|HEY2|HSPA1A|HSPA1B|KAT5|KDM1A|LDB1|MED15|MED27|NCOR1|NCOR2|NUDT21|PIAS1|PRDM1|PRKN|PSMC3|RBPJ|SETD6|SF3B3|SPEN|TBL1XR1|TBX15|TEAD1|TRIM32|TRIP6|ZNF366
modulation by host of viral process	Group073	0.02	0.02	ARG1|CCNK|CFL1|HSPA8|IGF2R|PRKN|PSMC3
response to manganese ion	Group074	0	0	AKT1|APP|ARG1|CBL|CRK|HSPA1A|HSPA5|PRDX4|PRKN|PTPN1|RAPGEF1|RPL10|RPL15|UBXN1
polyubiquitin modification-dependent protein binding	Group075	0	0	AKT1|BAG2|BECN1|DZIP3|HSPA1A|HSPA1B|HSPA8|OTUD7B|PIAS1|PRKN|PRPF8|RAD18|RAD23A|RYBP|SDCBP|SNAP29|SQSTM1|SUMO2|TBC1D5|UBQLN1|UBQLN2|UBQLN4|UBXN1|WDFY3
regulation of response to endoplasmic reticulum stress	Group076	0	0.01	DZIP3|HSPA1A|HSPA5|OTUD7B|PRKN|PRPF8|PTPN1|RAD18|RAD23A|RNF139|RNF183|SQSTM1|TMUB2|UBQLN1|UBQLN2|UBQLN4|UBXN1
chloride channel regulator activity	Group077	0.06	0.06	AKT1|CHORDC1|CHRNA7|KCNAB2|PHPT1|WNK1|WNK2
macroautophagy	Group078	0	0	AKT1|ATG10|ATP6V0D1|ATP6V1B1|BECN1|DZIP3|FEZ2|HSPA8|IFT20|MLST8|OTUD7B|PIK3CA|PRKACA|PRKN|PRPF8|RAD18|RAD23A|SNAP29|SQSTM1|STAM2|TBC1D5|TOMM20|TSC1|UBE2V1|UBQLN1|UBQLN2|UBQLN4|UBXN1|USP30|VPS4B|WDFY3
transferase complex	Group079	0	0	ABTB1|BECN1|CCNK|CDC16|CDC23|CDC26|CDK1|CDK2|CDK6|CISH|DCAF4|DCAF7|ERCC8|ILVBL|KAT5|KAT6A|KLHL12|KLHL20|KLHL8|KMT2B|MED27|OGDH|PIK3CA|PLRG1|PRKN|RAD18|RMND5A|RNF2|RNF31|SKP1|SNRPB|SNRPD2|SNRPD3|SUPT20H|TBC1D5|TRAF2|UBAP2L|UBE2E3|UBE2I|UBE2V1|WDFY3|WDR61|ZSWIM8
regulation of RNA splicing	Group080	0	0	CIRBP|ESRP1|HNRNPLL|HSPA1A|HSPA1B|HSPA5|HSPA8|MBNL1|PQBP1|QKI|RBFOX1|RBFOX2|RBM17|SF1|U2AF2|ZC3H10
regulation of protein stability	Group081	0	0	AKT1|APP|BAG2|CCT5|CCT6A|CHORDC1|CHRNA7|CST3|DDI2|DNAJA3|DNAJB6|FYN|GGA2|H3C12|HDAC3|HSPA1A|HSPA1B|HSPA5|HSPA8|NLK|NME5|OGDH|PIM2|PRKN|RAD23A|RNF139|SIAH1|SNCA|SREBF1|TSC1|USP2
chaperone binding	Group082	0	0	ATP1A3|BAG2|CHORDC1|DNAJA3|DNAJB4|DNAJB6|HSPA1A|HSPA1B|HSPA5|HSPA8|MYO18A|OGDH|PRKN|SNCA|TSC1|VPS4B
mRNA binding	Group083	0	0	ATXN2|ATXN2L|CCT5|CIRBP|DAZ2|EIF2S2|EIF4ENIF1|ELAVL1|ESRP1|FUBP3|HNRNPLL|MBNL1|NUDT21|PIWIL1|PQBP1|PUM1|QKI|RBFOX1|RBFOX2|RBPMS|RPS5|SF1|TENT5A|TENT5B|TRAF2|UBAP2L|UNK|ZCCHC13
postsynapse	Group084	0	0.01	ADD3|AKT1|AP2B1|APBB1|APP|ARHGAP32|ATP1A3|BAALC|BAIAP2|CAMK1|CAMK2B|CFL1|CHRNA7|CTBP2|DNAJA3|ELAVL1|FYN|HSPA8|IQSEC1|KLHL17|NLGN3|PCDHGC3|PDLIM5|PICALM|PLEKHA5|PRKACA|PRKN|RAPGEF4|RAPSN|RNF112|RPS19|SDCBP|SNCA|SORCS3|SYBU|TSC1|ZNF804A
organelle assembly	Group085	0	0	ATP6V0D1|ATXN2|ATXN2L|BECN1|CCDC136|CDK1|CDK2|CEP162|CEP70|CIRBP|DCTN3|DHX37|EIF4ENIF1|EML3|FEZ2|GORASP2|HDAC3|HSPA1A|HSPA1B|IFT20|IST1|MTERF4|MYOM2|NCOR1|NEBL|NME5|NPHP3|OBSCN|POGZ|PPP2R1A|PRKACA|RPL10|RPL15|RPS19|RPS5|SDCBP|SNAP29|STAM2|SYNE2|TBC1D5|TBC1D9B|TCAP|TOX4|UBAP2L|UBQLN1|UBQLN2|VPS4B
cellular response to manganese ion	Group086	0	0	APP|ARG1|HSPA5|PRDX4|PRKN|RNF112|RPL10|RPL15|RPL18|RPL19|RPL22|RPS19|RPS5|SPCS3
regulation of exosomal secretion	Group087	0.01	0.02	ANXA8|AP1G1|BECN1|CCDC136|CHORDC1|IST1|KLHL12|MYO18A|PICALM|PRKN|SAR1A|SDCBP|SNAP29|SNCA|SQSTM1|STAM2|VPS4B
nucleocytoplasmic transport	Group088	0	0	AKT1|ATXN1|ATXN2|CAMK1|CCT5|CCT6A|CDK1|CHORDC1|CRY2|EIF4ENIF1|ELAVL1|HDAC3|NUP43|POM121|PRKACA|QKI|RBFOX1|SETD2|SLC25A51|SNRPB|SNRPD2|SNRPD3|TGFBR2|TOMM20|TSC1|U2AF1|U2AF2
nuclear transport	Group089	0	0	AKT1|ATXN1|CAMK1|CCT5|CCT6A|CDK1|CHORDC1|CRY2|DNAJB6|EIF4ENIF1|ELAVL1|FYN|HDAC3|NUP43|NVL|OTUD7B|PLRG1|POM121|PRKACA|SETD2|SKP1|SNRPB|SNRPD2|SNRPD3|SUMO2|SUMO3|TSC1|U2AF1|U2AF2
regulation of mitotic spindle assembly	Group090	0.01	0.02	BECN1|BUB3|CDC16|CDC23|CDC26|CDK1|EML3|HSPA1A|HSPA1B|IST1|KIF22|NUP43|POGZ|POM121|PPP2R1A|UBE2I|VPS4B
histone deacetylase binding	Group091	0	0	AKT1|CBLC|FYN|HDAC3|HEY2|HSPA1A|HSPA1B|ITGB1BP1|NCOR1|NCOR2|NME5|NUDT21|PPP2R1A|PRDM1|PRKN|PTPN1|TSC1|UBQLN1|WNK2
regulation of protein modification by small protein conjugation or removal	Group092	0	0	AKT1|APBB1|APP|BAG2|BECN1|CAMK2B|CDK6|CHORDC1|CIRBP|DNAJA3|DNAJB4|DNAJB6|ERCC8|FYN|HDAC3|HSPA1A|HSPA1B|HSPA5|HSPA8|KDM1A|MLST8|NCOR1|NME5|NUP43|OTUB1|PIAS1|POM121|PRKACA|PRKN|PTPN1|RNF111|RNF183|SDCBP|SETD2|SGMS1|SIAH1|SKP1|SQSTM1|TERF2|TOLLIP|TRAF2|TRIM32|TSC1|U2AF2|UBE2I|UBE2V1|UBQLN1|UBQLN2|UBQLN4|UBXN1|ZC3HC1
response to cytokine	Group093	0	0	AKT1|AP1G1|APP|ARG1|CAMK2B|CBL|CFL1|CISH|CRK|CTBP2|EIF4A2|FYN|H3C12|HSPA1A|HSPA1B|HSPA5|HSPA8|IFI35|IL34|KLF5|KLHL20|NCAM1|NCOR2|NUMBL|OTUB1|PHPT1|PIAS1|PIK3CA|PQBP1|PRKACA|PRKN|PRPF8|PSMA1|PSMA4|PSMB1|PSMB4|PSMB8|PSMC3|PTPN1|PUM1|RAPGEF1|REL|RNF31|RPS19|SETD2|SGMS1|SKP1|SNCA|SQSTM1|TLE4|TLE5|TOLLIP|TOX4|TRAF2|TRIM32|TRIM38|UBE2V1|WNK1|ZYX
intracellular transport	Group094	0	0	ACACA|AKT1|ANXA8|AP1G1|AP2B1|APBB1|APP|ARFGAP1|ATP5F1B|ATP5F1D|ATP5PB|ATXN1|BECN1|BUB3|CAMK1|CCT5|CCT6A|CDK1|CHORDC1|CRY2|DCTN3|DNAJB6|EIF4ENIF1|ELAVL1|EMC7|FYN|GGA2|HDAC3|HSPA5|HSPA8|IFT20|ITGB1BP1|KCNAB2|KLHL12|KLHL20|LCA5L|MGARP|MTERF4|MYO18A|NUP43|NVL|OAZ1|OBSCN|OTUD7B|PACS1|PHPT1|PICALM|PLRG1|POM121|PRKACA|PRKN|PTPN1|RAPGEF4|RNF139|RNF2|RNF31|RPL10|RPL15|RPL18|RPL19|RPL22|RPS19|RPS5|SAR1A|SD…
protein deubiquitination	Group095	0	0	BECN1|CDK1|EIF3F|MPND|OTUB1|OTUD7B|PRKN|PSMA1|PSMA4|PSMB1|PSMB4|PSMB8|PSMC3|RAD23A|RNF2|RYBP|SKP1|STAM2|STAMBP|TOMM20|TRAF2|UBXN1|USP2|USP30|USP46|USP54
regulation of mitotic cell cycle	Group096	0	0	AKT1|APP|ASNS|BECN1|BTG3|BUB3|CCNK|CDC16|CDC23|CDC26|CDK1|CDK11B|CDK2|CDK6|CENPV|CEP70|DCTN3|EML3|KIF22|NLK|PIM2|PLRG1|POGZ|PPP2R1A|PRKACA|PSMA1|PSMA4|PSMB1|PSMB4|PSMB8|PSMC3|RAD23A|SDCBP|SKP1|TGFBR2|TRIM32|USP2|VPS4B|WNK1
positive regulation of tumor necrosis factor-mediated signaling pathway	Group097	0	0	AKT1|CTBP2|DNAJB6|HDAC3|HEY2|HSPA1A|HSPA1B|KAT5|NCOR1|NCOR2|NUDT21|PRDM1|PRKN|RBPJ|SF3B3|SPEN|TBL1XR1|TBX15|TRAF2|TRIM32
protein localization to organelle	Group098	0	0	AKT1|AP2B1|APP|ATXN1|BUB3|CAMK1|CCT5|CCT6A|CDK1|CHORDC1|CRY2|DNAJB6|EIF4ENIF1|ELAVL1|EMC7|FYN|HDAC3|HSPA5|HSPA8|IFT20|ITGB1BP1|KCNAB2|MGARP|MTERF4|NUP43|NVL|OAZ1|OBSCN|OTUD7B|PACS1|PICALM|PLRG1|POM121|PRKACA|PRKN|PTPN1|RNF2|RNF31|RPL10|RPL15|RPL18|RPL19|RPL22|RPS19|RPS5|SAR1A|SETD2|SKP1|SNRPB|SNRPD2|SNRPD3|SPCS3|SQSTM1|SREBF1|SREBF2|STAC2|SUMO2|SUMO3|TERF2|TMEM30A|TOLLIP|TOMM20|TOX4|TSC1|U2AF1|U2…
response to endoplasmic reticulum stress	Group099	0	0	ARFGAP1|ATG10|ATP6V0D1|DNAJB4|EXTL3|GORASP2|HSPA1A|HSPA1B|HSPA5|HSPA8|PRKN|PTPN1|RNF139|RNF183|SERPINH1|TMUB2|TRAF2|UBQLN1|UBQLN2|UBXN1
transcription corepressor activity	Group100	0	0	ARG1|ARID5A|ATP1A3|BASP1|BHLHE40|CREM|CRX|CRY2|CTBP2|ESRRA|FHL2|H2BC9|H3C12|HDAC3|HEY2|HEYL|HSPA1A|HSPA1B|KAT5|KDM1A|KLF5|LDB1|MGARP|NCOR1|NCOR2|PIAS1|PRKN|PUM1|RBFOX2|RBPJ|RYBP|SETD6|SF1|SPEN|SREBF1|TBL1XR1|TDP2|TLE4|TLE5|TRIM32|TRIP6|UBE2V1|YY1AP1|ZNF366
regulation of ubiquitin-dependent protein catabolic process	Group101	0	0	AKT1|ARFGAP1|ATG10|ATP6V0D1|BAG2|EXTL3|GORASP2|HSPA1A|HSPA1B|HSPA5|PIAS1|PRKACA|PRKN|PSMC3|PTPN1|RAD23A|RNF139|RNF183|RYBP|SDCBP|SUMO2|TMUB2|TRAF2|UBQLN1|UBQLN2|UBQLN4|UBXN1
nucleic acid metabolic process	Group102	0	0	ABTB1|ACACA|ADCY6|AHDC1|AK2|AKT1|ANKHD1|APBB1|APP|ARG1|ARID5A|ASNS|ATP1A3|ATP5F1B|ATP5F1D|ATP5PB|ATP6V1B1|ATXN1|ATXN2|ATXN2L|BAG2|BASP1|BHLHE40|BICRAL|C2orf49|CAMK1|CCNB1IP1|CCNK|CCT5|CCT6A|CDK1|CDK11B|CDK2|CDK6|CENPV|CHORDC1|CHRNA7|CIC|CIRBP|CLASRP|CLCN2|CPSF7|CREM|CRK|CRLF3|CRX|CRY2|CTBP2|DALRD3|DAZ2|DHX37|DLX3|DNAJA3|DNAJB6|DZIP3|EDRF1|EHMT1|EIF1AY|EIF1B|EIF2S2|EIF3F|EIF4A2|EIF4E2|EIF4ENIF1|EL…
spliceosomal complex	Group103	0	0	CIRBP|CPSF7|DHX37|EIF2S2|EIF3F|EIF4A2|GCFC2|GSPT1|HSPA8|METTL17|MTERF4|NUDT21|NVL|PES1|PLRG1|PRPF8|RBM17|RPL10|RPL15|RPL18|RPL19|RPL22|RPS19|RPS5|SF1|SF3A3|SF3B3|SNRNP40|SNRPB|SNRPD2|SNRPD3|TSC1|U2AF1|U2AF2|UNK|WDR83|ZCCHC13|ZMAT2
regulation of proteasomal ubiquitin-dependent protein catabolic process	Group104	0	0	AKT1|AP2B1|BAG2|CAMK2B|CHORDC1|DNAJA3|DNAJB4|DNAJB6|FYN|HDAC3|HSPA1A|HSPA1B|HSPA5|HSPA8|ITGB1BP1|MLST8|NUP43|OTUB1|PIAS1|POM121|PRKACA|PRKN|RAD23A|RNF111|RYBP|SDCBP|SKP1|SQSTM1|STAC2|SUMO2|TOLLIP|U2AF2|UBE2I|UBQLN1|UBQLN2|UBQLN4|UBXN1|ZC3HC1
negative regulation of nucleic acid-templated transcription	Group105	0	0	APBB1|ARID5A|ATXN1|BAIAP2|BASP1|BHLHE40|CENPV|CIC|CREM|CRX|CRY2|CTBP2|DNAJA3|DNAJB6|EHMT1|EIF4A2|ESRRA|FHL2|GCFC2|H2AP|H2BC9|H3C12|HDAC3|HEY2|HEYL|HIVEP1|HSPA1A|HSPA1B|HSPA8|KAT5|KAT6A|KDM1A|KLF11|KLF3|KLF5|L3MBTL3|LDB1|MED15|MED27|MPND|MRTFA|MSX2|NCOR1|NCOR2|NFX1|NLK|OTUD7B|PIAS1|PQBP1|PRDM1|PRKN|PUM1|RBFOX2|RBPJ|RBPMS|RNF2|RPL10|RPL15|RYBP|SDCBP|SETD6|SF1|SF3B3|SIX5|SMARCC2|SMARCD1|SNCA|SOX14|S…
anaphase-promoting complex-dependent catabolic process	Group106	0	0	AKT1|APBB1|APP|ASNS|BECN1|BTG3|BUB3|CCNK|CDC16|CDC23|CDC26|CDK1|CDK11B|CDK2|CDK6|CENPV|CEP70|CHORDC1|CRLF3|DCTN3|EHMT1|EML3|GSPT1|HSPA1A|HSPA1B|HSPA8|IST1|KIF22|KLF11|MLF1|NUP43|PES1|PIAS1|PIM2|PLRG1|POGZ|POM121|PPAT|PPP2R1A|PRKACA|PSMA1|PSMA4|PSMB1|PSMB4|PSMB8|PSMC3|PUM1|RAD23A|RNF112|RNF2|RYBP|SDCBP|SETD2|SKP1|TERF2|TRIM32|TSC1|TTC19|UBE2I|UHRF2|USP2|VPS4B|YY1AP1
labyrinthine layer blood vessel development	Group107	0	0.01	AKT1|AP2B1|ATP6V1B1|BASP1|C6orf141|CCNB1IP1|CDK1|DNAJB6|EFEMP2|EIF2S2|FOXN4|HEY2|HEYL|HOXC4|LOXL1|MBNL1|NPHP3|NSDHL|OTUD7B|PRDM1|PSPH|RBPJ|RNF112|RPL10|RPL15|SETD2|TBR1|TBX15|TCAP|TEAD1|TERF2|TGFBR2|UBE2V1|UNK
cullin-RING ubiquitin ligase complex	Group108	0	0	AKT1|APP|ASNS|BECN1|BUB3|CCNK|CDC16|CDC23|CDC26|CDK1|CDK2|CENPV|DCAF4|DCAF7|EML3|ERCC8|HSPA1A|HSPA1B|IST1|KIF22|KLHL12|KLHL20|KLHL8|NUP43|PLRG1|POGZ|POM121|PPP2R1A|PRKN|PSMA1|PSMA4|PSMB1|PSMB4|PSMB8|PSMC3|PUM1|RAD18|RAD23A|RNF2|SKP1|TRIM32|UBE2E3|UBE2I|USP2|VPS4B|ZSWIM8
postsynapse organization	Group109	0	0.01	ADCY6|ADD3|AKT1|AP2B1|APBB1|APP|ARHGAP32|ATP1A3|BAALC|BAIAP2|CAMK1|CAMK2B|CFL1|CHRNA7|CRK|CTBP2|DNAJA3|ELAVL1|FYN|HSPA5|HSPA8|IQSEC1|IST1|KDM1A|KLHL17|NLGN3|PCDHGC3|PDLIM5|PICALM|PLEKHA5|PQBP1|PRKACA|PRKN|RAPGEF1|RAPSN|RBFOX2|RNF112|RPS19|SDCBP|SEMA4G|SNCA|SORCS3|SYBU|TBR1|TMEM30A|TSC1|ZNF804A
mitochondrial transport	Group110	0	0	ACACA|ADCY6|AK2|AKT1|ATP5F1B|ATP5F1D|ATP5PB|ATP6V0D1|ATP6V1B1|HSPA1A|IMMT|MGARP|MTERF4|NME4|NME5|PPAT|PRKN|RNF2|RNF31|SLC25A51|SNCA|SREBF1|SREBF2|TOMM20
protein modification by small protein removal	Group111	0	0	ADAM15|AKT1|ANXA8|APP|BAG2|BECN1|BUB3|CBL|CBLC|CDC16|CDC23|CDC26|CDK1|CDK2|CST3|DDI2|DNAJB6|EIF3F|ERCC8|FYN|HSPA1A|HSPA1B|HSPA5|IST1|KAT5|KLHL20|KLHL8|MBP|MPND|MRTFA|OAZ1|OTUB1|OTUD7B|PEPD|PIAS1|PICALM|PRKACA|PRKN|PRPF8|PSMA1|PSMA4|PSMB1|PSMB4|PSMB8|PSMC3|RAD23A|RMND5A|RNF111|RNF139|RNF2|RNF31|RYBP|SDCBP|SERPINH1|SIAH1|SKP1|SNCA|SPCS3|SQSTM1|STAM2|STAMBP|SUMO2|TBL1XR1|TMUB2|TOLLIP|TOMM20|TRAF2|TR…
PML body	Group112	0	0	AKT1|APBB1|APP|ASNS|BASP1|BECN1|BTG3|BUB3|CAMK1|CDC16|CDC23|CDC26|CDK1|CDK11B|CDK2|CDK6|CEP70|CRLF3|DCTN3|DMPK|EHMT1|EIF4ENIF1|EML3|GSPT1|HSPA1A|HSPA1B|IST1|KAT5|KAT6A|KDM1A|KIF22|KLF11|KLHL20|KMT2B|LDB1|LOXL1|NLGN3|NUP43|PIAS1|PICALM|PIM2|PIWIL1|PLRG1|POGZ|POM121|PPAT|PPP2R1A|PRKACA|PSMA1|PSMA4|PSMB1|PSMB4|PSMB8|PSMC3|PUM1|RAD18|RNF111|RNF2|RPS19|SDCBP|SETD2|SETD6|SF1|SKP1|SNCA|SQSTM1|SUMO2|SUMO…
inclusion body	Group113	0	0	AKT1|ATXN1|BAG2|BECN1|CHORDC1|DNAJB6|FYN|HDAC3|HSPA1A|HSPA1B|HSPA5|HSPA8|OTUB1|PIAS1|PICALM|PRKN|PSMC3|PTPN1|RAD18|RAD23A|RNF111|RNF139|RNF183|RNF31|SKP1|SNCA|SQSTM1|SUMO2|TDP2|TRAF2|TRIM32|U2AF2|UBE2V1|UBQLN1|UBQLN2|UBXN1|USP30|WDFY3
clathrin coat of endocytic vesicle	Group114	0.02	0.02	AP1G1|AP2B1|APP|ARFGAP1|ATXN2|BECN1|CBL|CBLC|EPN2|FYN|GGA2|HSPA8|IGF2R|KLHL12|PACS1|PICALM|PTPN1|SAR1A|SDCBP|SNCA|SREBF1|SREBF2|TBC1D5|TOLLIP|TRIP6|UBQLN2|USP46|WASHC2C
establishment of protein localization to organelle	Group115	0	0	ACACA|AKT1|ANXA8|AP1G1|AP2B1|APP|ARFGAP1|ATP5F1B|ATP5F1D|ATP5PB|ATXN1|BECN1|BUB3|CAMK1|CCT5|CCT6A|CDK1|CHORDC1|CRY2|DCTN3|DNAJB6|EIF4ENIF1|ELAVL1|EMC7|FYN|GGA2|GORASP2|GSPT1|HDAC3|HSPA1A|HSPA5|HSPA8|IFT20|ITGB1BP1|KLHL12|KLHL20|LCA5L|MGARP|MTERF4|NUP43|NVL|OAZ1|OBSCN|OTUD7B|PACS1|PICALM|PLRG1|POM121|PPP2R1A|PRKACA|PRKN|PSMC3|PTPN1|RAPSN|RNF139|RNF2|RNF31|RPL10|RPL15|RPL18|RPL19|RPL22|RPS19|RPS5|S…
cellular catabolic process	Group116	0	0	AKT1|AP2B1|APP|ARG1|ASB9|ATG10|ATP6V0D1|ATP6V1B1|BAG2|BECN1|BUB3|CBL|CBLC|CCT5|CDC16|CDC23|CDC26|CDK1|CDK11B|CDK2|CIRBP|CPSF7|CST3|DAZ2|DDI2|DHRSX|EIF4ENIF1|ELAVL1|ENTPD6|ERCC8|FEZ2|FYN|GSPT1|HSPA1A|HSPA1B|HSPA5|HSPA8|IFT20|ILVBL|ITGB4|KAT5|KLHL20|KLHL8|MBNL1|MLST8|NCOR1|NUDT21|NUP43|OAZ1|OGDH|OTUD7B|PIAS1|PIK3CA|PIM2|PLA2G10|PLEKHN1|POM121|PPAT|PPP2R1A|PRKACA|PRKN|PSMA1|PSMA4|PSMB1|PSMB4|PSMB8|P…
regulation of gene silencing	Group117	0	0	ARG1|ARID5A|ATP1A3|CDK2|CREM|CRX|CRY2|CTBP2|EIF4E2|EIF4ENIF1|ELAVL1|ESRRA|H2AP|H3C12|HDAC3|HEYL|HSPA1A|HSPA1B|KDM1A|MGARP|NCOR1|NCOR2|NUP43|PIWIL1|POM121|PUM1|RBFOX2|SREBF1|TBL1XR1|TRIP6|UBE2V1|ZC3H10|ZC3H7B|ZNF366
RNA binding	Group118	0	0	ABTB1|AKT1|ANKHD1|APP|ARID5A|ATXN1|ATXN2|ATXN2L|C2orf49|CCT5|CCT6A|CDK1|CDK11B|CHORDC1|CIRBP|CLASRP|CPSF7|CRY2|DALRD3|DAZ2|DHX37|DZIP3|EIF1AY|EIF1B|EIF2S2|EIF3F|EIF4A2|EIF4E2|EIF4ENIF1|ELAVL1|ELP5|ESRP1|FARSB|FDPS|FUBP3|GCFC2|GPATCH8|GSPT1|HDAC3|HNRNPLL|HSPA1A|HSPA1B|HSPA8|IMMT|KDM1A|MBNL1|METTL17|MOCS3|MTERF4|MYO18A|NCOR1|NCOR2|NFX1|NUDT21|NVL|PES1|PIWIL1|PLEKHN1|PLRG1|POM121|PPP2R1A|PQBP1|PRKAC…
proteasomal protein catabolic process	Group119	0	0	AKT1|AP1G1|AP2B1|APBB1|APP|ARG1|ASNS|BAG2|BECN1|BTG3|BUB3|CCNK|CDC16|CDC23|CDC26|CDK1|CDK11B|CDK2|CDK6|CENPV|CEP70|CHORDC1|CRLF3|DCTN3|DDI2|EHMT1|EML3|ERCC8|FYN|GSPT1|HSPA1A|HSPA1B|HSPA5|HSPA8|IFI35|IST1|KAT5|KIF22|KLF11|KLHL20|LITAF|MGARP|MLF1|NUP43|OTUB1|PES1|PIAS1|PIM2|PLRG1|POGZ|POM121|PPAT|PPP2R1A|PQBP1|PRKACA|PRKN|PSMA1|PSMA4|PSMB1|PSMB4|PSMB8|PSMC3|PUM1|RAD23A|RBPJ|REL|RMND5A|RNF112|RNF139…
nucleoplasm	Group120	0	0	ABTB1|ACACA|ADCY6|ADD3|AHDC1|AK2|AKT1|ANKHD1|ANXA8|APBB1|APP|ARG1|ARHGAP32|ARID5A|ASNS|ATP1A3|ATP5F1B|ATP5F1D|ATP5PB|ATP6V1B1|ATXN1|ATXN2|ATXN2L|BAALC|BAG2|BAIAP2|BASP1|BECN1|BHLHE40|BICRAL|BUB3|C2orf49|CAMK1|CAMK2B|CBL|CBLC|CCNB1IP1|CCNK|CCT5|CCT6A|CDC16|CDC23|CDC26|CDK1|CDK11B|CDK2|CDK6|CENPV|CHORDC1|CHRNA7|CIC|CIRBP|CLASRP|CLCN2|COX4I1|CPSF7|CREM|CRK|CRLF3|CRX|CRY2|CST3|CTBP2|CUTC|DALRD3|DAZ2|…
regulation of cellular protein localization	Group121	0	0	ACACA|AKT1|ANXA8|AP1G1|AP2B1|APBB1|APP|ARFGAP1|ATG10|ATP5F1B|ATP5F1D|ATP5PB|ATP6V0D1|ATP6V1B1|ATXN1|BECN1|BUB3|CAMK1|CCT5|CCT6A|CDK1|CHORDC1|CRY2|DCTN3|DNAJB6|EIF4ENIF1|ELAVL1|EMC7|FDPS|FEZ2|FYN|GGA2|HDAC3|HSPA1A|HSPA1B|HSPA5|HSPA8|IFT20|IST1|ITGB1BP1|KCNAB2|KLHL12|KLHL20|LCA5L|MGARP|MLST8|MSMO1|MTERF4|MYO18A|NME5|NSDHL|NUP43|NVL|OAZ1|OBSCN|OTUD7B|PACS1|PHPT1|PICALM|PIK3CA|PLRG1|POM121|PRKACA|PRK…
muscle cell differentiation	Group122	0	0	ADAM15|AKT1|AP2B1|APP|ATP6V1B1|BASP1|C6orf141|CAMK1|CCNB1IP1|CDK1|DMPK|DNAJB6|EFEMP2|EIF2S2|EPN2|ESRP1|FAT4|FHL2|FOXN4|HDAC3|HEY2|HEYL|HOXC4|IFT20|ITGB1BP1|KDM1A|KLF5|LDB1|LOXL1|MBNL1|MRTFA|MSX2|MYOM2|NEBL|NPHP3|NSDHL|OBSCN|OTUD7B|OTX2|PDLIM5|PIAS1|PRDM1|PSPH|QKI|RBFOX1|RBPJ|RNF112|RNF2|RPL10|RPL15|SETD2|SIX5|SPEN|SQSTM1|SREBF2|SYNE2|TBR1|TBX15|TCAP|TEAD1|TERF2|TGFBR2|TPM3|TRIM32|TSC1|UBE2V1|UNK|…
cellular macromolecule catabolic process	Group123	0	0	ABTB1|ACACA|AKT1|ANKHD1|ANXA8|AP1G1|AP2B1|APBB1|APP|ARFGAP1|ARG1|ARID5A|ASB9|ASNS|ATP1A3|ATP5F1B|ATP5F1D|ATP5PB|ATP6V0D1|ATP6V1B1|ATXN1|ATXN2|ATXN2L|BAG2|BASP1|BECN1|BHLHE40|BUB3|C2orf49|CAMK1|CBL|CBLC|CCT5|CCT6A|CDC16|CDC23|CDC26|CDK1|CDK11B|CDK2|CENPV|CFL1|CHORDC1|CHRNA7|CIC|CIRBP|CLASRP|CPSF7|CREM|CRY2|CST3|CTBP2|DALRD3|DAZ2|DCTN3|DDI2|DHRSX|DHX37|DIXDC1|DNAJA3|DNAJB6|DZIP3|EHMT1|EIF1AY|EIF1B|…
protein modification by small protein conjugation or removal	Group124	0	0	ABTB1|ADAM15|AKT1|ANXA8|AP2B1|APBB1|APP|ARG1|ASB13|ASB3|ASB9|ASNS|ATG10|ATP6V0D1|ATP6V1B1|BAG2|BECN1|BTG3|BUB3|CAMK2B|CBL|CBLC|CCNB1IP1|CDC16|CDC23|CDC26|CDK1|CDK11B|CDK2|CDK6|CENPV|CEP70|CHORDC1|CHRNA7|CIRBP|CISH|CPSF7|CRK|CRLF3|CST3|DAZ2|DCAF4|DCAF7|DCTN3|DDI2|DHRSX|DNAJA3|DNAJB6|DZIP3|EIF3F|EIF4E2|EIF4ENIF1|ELAVL1|ENTPD6|ERCC8|FEZ2|FYN|GSPT1|H2AP|H2BC9|H3C12|HDAC3|HEY2|HEYL|HSPA1A|HSPA1B|HSPA5…
regulation of proteasomal protein catabolic process	Group125	0	0	AKT1|AP2B1|APBB1|APP|ARFGAP1|ARG1|ASB9|ATG10|ATP1A3|ATP6V0D1|ATXN2|ATXN2L|BAG2|BECN1|CAMK1|CAMK2B|CBL|CCT5|CCT6A|CDC23|CDK1|CDK2|CDK6|CHORDC1|CHRNA7|CIRBP|DDI2|DNAJA3|DNAJB4|DNAJB6|EML3|ERCC8|ESRRA|EXTL3|FEZ2|FKBP2|FYN|GORASP2|H3C12|HDAC3|HEY2|HNRNPLL|HSPA1A|HSPA1B|HSPA5|HSPA8|IFI35|IFT20|IL34|IST1|ITGB1BP1|KAT6A|KCNAB2|KDM1A|KIF22|KMT2B|L3MBTL3|LDB1|LITAF|MBP|MLST8|MRTFA|NCOR1|NCOR2|NFX1|NLK|NME…
proteasome-mediated ubiquitin-dependent protein catabolic process	Group126	0	0	ABTB1|ADAM15|AKT1|AP1G1|AP2B1|APBB1|APP|ARG1|ASB13|ASB3|ASB9|ASNS|ATP6V0D1|ATP6V1B1|ATXN2|BAG2|BECN1|BTG3|BUB3|CAMK2B|CBL|CCNK|CDC16|CDC23|CDC26|CDK1|CDK11B|CDK2|CDK6|CENPV|CEP70|CFL1|CHORDC1|CHRNA7|CIRBP|CISH|CLASRP|CLCN2|CPSF7|CRK|CRLF3|CST3|CTBP2|DALRD3|DAZ2|DCAF4|DCAF7|DCTN3|DDI2|DHRSX|DIXDC1|DZIP3|EHMT1|EIF1AY|EIF1B|EIF2S2|EIF3F|EIF4A2|EIF4E2|EIF4ENIF1|ELAVL1|EML3|ENTPD6|ERCC8|ESRP1|FARSB|FE…

## Sheet: Goat All Terms Cluster1_ATXN1
Table S9: GO enrichment for goat genes of cluster analysis
GOID	GOTerm	Ontology Source	Term P-value	Term BH P-value	GOLevels	GOGroups	% Associated Genes	Nr. Genes	Associated Genes Found
GO:0007612	learning	GO_BiologicalProcess-EBI-UniProt-GOA-ACAP-ARAP_27.05.2021_00h00	0.00680317	0.0155081	[3, 6]	Group000	6.17284	10	[APP, ATXN1, CIC, FYN, IFT20, NLGN3, PIAS1, PRKN, SORCS3, TBR1]
GO:0042641	actomyosin	GO_CellularComponent-EBI-UniProt-GOA-ACAP-ARAP_27.05.2021_00h00	0.0172435	0.0303103	[2, 7]	Group001	7.14286	6	[MYO18A, NEBL, PDLIM5, TOX4, TRIP6, ZYX]
GO:0043021	ribonucleoprotein complex binding	GO_MolecularFunction-EBI-UniProt-GOA-ACAP-ARAP_27.05.2021_00h00	0.0133948	0.0251073	[3]	Group002	5.88235	9	[EIF1B, HSPA5, NVL, PES1, PIWIL1, PQBP1, SNRPB, SNRPD2, UNK]
GO:0008022	protein C-terminus binding	GO_MolecularFunction-EBI-UniProt-GOA-ACAP-ARAP_27.05.2021_00h00	0.0270833	0.0425058	[3]	Group003	4.97512	10	[ATXN1, ATXN2, BAIAP2, PIAS1, RBFOX1, SDCBP, SIAH1, SREBF2, TERF2, VPS4B]
GO:0043531	ADP binding	GO_MolecularFunction-EBI-UniProt-GOA-ACAP-ARAP_27.05.2021_00h00	0.0136878	0.0255959	[4, 6, 7, 8]	Group004	10.5263	4	[ATP1A3, ATP5F1D, CHORDC1, MYO18A]
GO:0043621	protein self-association	GO_MolecularFunction-EBI-UniProt-GOA-ACAP-ARAP_27.05.2021_00h00	0.015766	0.0283429	[3]	Group005	8.33333	5	[ATXN1, CRK, LDB1, RNF112, TRIM32]
GO:0045995	regulation of embryonic development	GO_BiologicalProcess-EBI-UniProt-GOA-ACAP-ARAP_27.05.2021_00h00	0.0271734	0.0425626	[4, 5]	Group006	7.24638	5	[CDK1, CFL1, EHMT1, NPHP3, OTX2]
GO:0047485	protein N-terminus binding	GO_MolecularFunction-EBI-UniProt-GOA-ACAP-ARAP_27.05.2021_00h00	0.000579221	0.00226814	[3]	Group007	8.62069	10	[ALG2, HSPA1A, HSPA1B, NCOR2, PDLIM5, RBPJ, SDCBP, SNCA, TBL1XR1, TSC1]
GO:0051015	actin filament binding	GO_MolecularFunction-EBI-UniProt-GOA-ACAP-ARAP_27.05.2021_00h00	0.0242826	0.039199	[3, 5]	Group008	4.86726	11	[ADD3, ANXA8, CFL1, KLHL17, LASP1, MYO18A, MYOM2, NEBL, SYNE2, TOX4, TPM3]
GO:0051051	negative regulation of transport	GO_BiologicalProcess-EBI-UniProt-GOA-ACAP-ARAP_27.05.2021_00h00	0.0073958	0.0165256	[2, 3, 4, 5]	Group009	4.4843	20	[AKT1, APP, ATXN2, CHORDC1, CRY2, ITGB1BP1, OAZ1, PICALM, PLA2G10, PRKN, SDCBP, SNCA, SREBF1, SREBF2, UBQLN1, UBQLN2, VPS4B, VSNL1, WNK1, WNK2]
GO:0070122	isopeptidase activity	GO_BiologicalProcess-EBI-UniProt-GOA-ACAP-ARAP_27.05.2021_00h00	0.00103662	0.00362817	[6, 7]	Group010	21.0526	4	[EIF3F, MPND, PRPF8, STAMBP]
GO:0070534	protein K63-linked ubiquitination	GO_BiologicalProcess-EBI-UniProt-GOA-ACAP-ARAP_27.05.2021_00h00	0.0147406	0.026928	[10, 11]	Group011	8.47458	5	[OTUB1, PRKN, TRAF2, UBE2E3, UBE2V1]
GO:0070742	C2H2 zinc finger domain binding	GO_MolecularFunction-EBI-UniProt-GOA-ACAP-ARAP_27.05.2021_00h00	0.00648633	0.0149583	[4]	Group012	18.75	3	[EHMT1, U2AF2, ZXDC]
GO:0097602	cullin family protein binding	GO_MolecularFunction-EBI-UniProt-GOA-ACAP-ARAP_27.05.2021_00h00	0.0226411	0.0370024	[3]	Group013	12	3	[KLHL36, PRKN, SKP1]
GO:0140513	nuclear protein-containing complex	GO_CellularComponent-EBI-UniProt-GOA-ACAP-ARAP_27.05.2021_00h00	3.98008e-08	4.91913e-07	[2, 6]	Group014	5.01175	64	[BASP1, BICRAL, BUB3, CCNK, CDC16, CDC23, CDC26, CDK6, CIRBP, CPSF7, CREM, CRX, ELL2, ERCC8, GCFC2, HDAC3, HEY2, HSPA1A, HSPA5, HSPA8, KAT5, KAT6A, KMT2B, LDB1, MED15, MED27, NCOR1, NCOR2, NFYA, NUDT21, NUP43, NVL, PES1, PLRG1, POM121, PRPF8, RBM17, RNF2, RYBP, SF1, SF3A3, SF3B3, SKP1, SMARCC2, SMARCD1, SNRNP40, SNRPB, SNRPD2, SNRPD3, SUPT20H, SYNE2, TBL1XR1, TBX15, TEAD1, TERF2, TLE4, U2AF1, U2A…
GO:1901796	regulation of signal transduction by p53 class mediator	GO_BiologicalProcess-EBI-UniProt-GOA-ACAP-ARAP_27.05.2021_00h00	0.0242826	0.039199	[5, 6, 7]	Group015	4.86726	11	[AKT1, CDK1, CDK2, EHMT1, KAT5, KAT6A, KDM1A, MLST8, PRDM1, PRKN, USP2]
GO:0005640	nuclear outer membrane	GO_CellularComponent-EBI-UniProt-GOA-ACAP-ARAP_27.05.2021_00h00	0.0277789	0.0431691	[4, 5, 6, 7, 8]	Group016	11.1111	3	[DMPK, SNCA, SYNE2]
GO:0005813	centrosome	GO_CellularComponent-EBI-UniProt-GOA-ACAP-ARAP_27.05.2021_00h00	0.00624564	0.0145732	[3, 8]	Group017	4.17335	26	[ATP6V0D1, CDK1, CDK2, CDK6, CEP162, CEP70, DCTN3, HSPA1A, HSPA1B, IFT20, IST1, ITGB1BP1, KLHL12, NEK8, NUDT21, PRKACA, PSMA1, RAD18, RAD23A, RAPSN, SKP1, SNAP29, TTC19, UBE2V1, USP2, VPS4B]
GO:0010640	regulation of platelet-derived growth factor receptor signaling pathway	GO_BiologicalProcess-EBI-UniProt-GOA-ACAP-ARAP_27.05.2021_00h00	0.025139	0.0400906	[4, 5, 6, 7, 8, 9]	Group018	11.5385	3	[CBL, IFT20, SNCA]
GO:0016082	synaptic vesicle priming	GO_BiologicalProcess-EBI-UniProt-GOA-ACAP-ARAP_27.05.2021_00h00	0.0160009	0.0287	[3, 5, 6, 7, 8, 9, 10]	Group019	13.6364	3	[SNAP29, SNCA, SV2A]
GO:0000776	kinetochore	GO_CellularComponent-EBI-UniProt-GOA-ACAP-ARAP_27.05.2021_00h00	0.0249846	0.0399248	[3, 5, 8, 9]	Group020	5.59441	8	[BUB3, CENPV, DCTN3, KIF22, NUP43, SUMO2, SUMO3, ZNF276]
GO:0016514	SWI/SNF complex	GO_CellularComponent-EBI-UniProt-GOA-ACAP-ARAP_27.05.2021_00h00	0.010629	0.0212313	[4, 8]	Group021	15.7895	3	[BICRAL, SMARCC2, SMARCD1]
GO:0019900	kinase binding	GO_MolecularFunction-EBI-UniProt-GOA-ACAP-ARAP_27.05.2021_00h00	0.0011206	0.00387071	[4]	Group022	4.30925	34	[ADCY6, AKT1, ATP1A3, BECN1, CBL, CBLC, CHORDC1, CRK, CRY2, CTBP2, EIF4ENIF1, ELAVL1, ITGB1BP1, MYOM2, PDLIM5, PIWIL1, PRKACA, PRKN, PTPN1, RAD23A, RPS19, SQSTM1, SREBF1, SV2A, TBR1, TGFBR2, TOLLIP, TRAF2, TRIM38, TRIP6, UBE2V1, UBQLN1, WNK1, ZC3HC1]
GO:0019904	protein domain specific binding	GO_MolecularFunction-EBI-UniProt-GOA-ACAP-ARAP_27.05.2021_00h00	2.16211e-08	2.85038e-07	[3]	Group023	6.08931	45	[ADAM15, APP, ATP1A3, BAIAP2, BASP1, BHLHE40, CBL, CBLC, CCT6A, CDK2, CRK, CRX, DIXDC1, EHMT1, ENKUR, ESRRA, FYN, HEYL, HSPA1A, HSPA1B, HSPA5, HSPA8, IST1, KLHL17, LDB1, LITAF, LNX2, MLF1, MRTFA, NLK, PIAS1, PRKACA, PRKN, QKI, RAPGEF1, RNF2, SKP1, SNCA, SQSTM1, STAMBP, TCAP, TRIM9, U2AF2, UBE2I, ZXDC]
GO:0030275	LRR domain binding	GO_MolecularFunction-EBI-UniProt-GOA-ACAP-ARAP_27.05.2021_00h00	0.00911445	0.0191743	[4]	Group024	16.6667	3	[CRX, MRTFA, ZXDC]
GO:0031100	animal organ regeneration	GO_BiologicalProcess-EBI-UniProt-GOA-ACAP-ARAP_27.05.2021_00h00	0.0245514	0.0393918	[4, 5, 6]	Group025	6.59341	6	[CDK1, IGF2R, PPAT, RPL19, TGFBR2, TOX4]
GO:0031369	translation initiation factor binding	GO_MolecularFunction-EBI-UniProt-GOA-ACAP-ARAP_27.05.2021_00h00	0.0124834	0.0237936	[3]	Group026	10.8108	4	[EIF2S2, EIF3F, OTX2, TRIM32]
GO:0032369	negative regulation of lipid transport	GO_BiologicalProcess-EBI-UniProt-GOA-ACAP-ARAP_27.05.2021_00h00	0.00592452	0.013989	[3, 4, 5, 6, 7]	Group027	13.3333	4	[AKT1, CRY2, PLA2G10, SREBF2]
GO:0007252	I-kappaB phosphorylation	GO_BiologicalProcess-EBI-UniProt-GOA-ACAP-ARAP_27.05.2021_00h00	0.0122805	0.0235203	[5, 6, 7, 8]	Group028	15	3	[AKT1, PRDX4, TRAF2]
GO:0036002	pre-mRNA binding	GO_MolecularFunction-EBI-UniProt-GOA-ACAP-ARAP_27.05.2021_00h00	0.016312	0.029126	[5]	Group029	10	4	[PRPF8, SF1, U2AF1, U2AF2]
GO:0036010	protein localization to endosome	GO_BiologicalProcess-EBI-UniProt-GOA-ACAP-ARAP_27.05.2021_00h00	0.0277789	0.0431691	[6]	Group030	11.1111	3	[TMEM30A, TOLLIP, WASHC2C]
GO:0032182	ubiquitin-like protein binding	GO_MolecularFunction-EBI-UniProt-GOA-ACAP-ARAP_27.05.2021_00h00	7.04262e-05	0.000418851	[3]	Group031	10.1852	11	[BUB3, DDI2, OTUB1, PRKN, RAD23A, RNF111, RNF31, SQSTM1, TOLLIP, TRIM32, UBXN1]
GO:0043130	ubiquitin binding	GO_MolecularFunction-EBI-UniProt-GOA-ACAP-ARAP_27.05.2021_00h00	7.86041e-05	0.000453838	[4]	Group031	10.989	10	[BUB3, DDI2, OTUB1, PRKN, RAD23A, RNF31, SQSTM1, TOLLIP, TRIM32, UBXN1]
GO:0043425	bHLH transcription factor binding	GO_MolecularFunction-EBI-UniProt-GOA-ACAP-ARAP_27.05.2021_00h00	0.00592452	0.013989	[5]	Group032	13.3333	4	[BHLHE40, FHL2, KDM1A, KLF5]
GO:0043426	MRF binding	GO_MolecularFunction-EBI-UniProt-GOA-ACAP-ARAP_27.05.2021_00h00	0.000141669	0.000713758	[6]	Group032	60	3	[BHLHE40, KDM1A, KLF5]
GO:0045664	regulation of neuron differentiation	GO_BiologicalProcess-EBI-UniProt-GOA-ACAP-ARAP_27.05.2021_00h00	0.0313238	0.0471048	[4, 5, 7, 8, 9]	Group033	4.85437	10	[APP, DIXDC1, EIF4ENIF1, ESRP1, HEY2, HEYL, RNF112, SOX3, TRIM32, ZHX2]
GO:0045665	negative regulation of neuron differentiation	GO_BiologicalProcess-EBI-UniProt-GOA-ACAP-ARAP_27.05.2021_00h00	0.0318976	0.047786	[4, 5, 6, 7, 8, 9, 10]	Group033	6.94444	5	[APP, DIXDC1, EIF4ENIF1, SOX3, ZHX2]
GO:0046914	transition metal ion binding	GO_MolecularFunction-EBI-UniProt-GOA-ACAP-ARAP_27.05.2021_00h00	0.000474559	0.00189584	[5]	Group034	4.06926	47	[APP, ARG1, CBLC, CHORDC1, CRIP2, CUTC, EHMT1, ESRRA, FTL, GATAD1, IMPA1, KAT6A, KMT2B, L3MBTL3, LITAF, LOXL1, MSMO1, NFX1, OTUD7B, PEPD, PIAS1, PRKACA, PRKN, PTPN1, RNF112, RNF139, RNF2, SF1, SF3A3, SIAH1, SNCA, SQSTM1, TDP2, TRAF2, TRIM23, TRIM32, TRIM38, TRIM65, TRIM74, TRIM9, ZBTB32, ZC3HC1, ZCCHC13, ZMAT2, ZMYM6, ZNF276, ZSWIM8]
GO:0008270	zinc ion binding	GO_MolecularFunction-EBI-UniProt-GOA-ACAP-ARAP_27.05.2021_00h00	0.000817243	0.00300669	[6]	Group034	4.26759	37	[CBLC, CHORDC1, CRIP2, EHMT1, ESRRA, GATAD1, KAT6A, KMT2B, L3MBTL3, LITAF, NFX1, OTUD7B, PIAS1, PRKN, PTPN1, RNF112, RNF139, RNF2, SF1, SF3A3, SIAH1, SNCA, SQSTM1, TRAF2, TRIM23, TRIM32, TRIM38, TRIM65, TRIM74, TRIM9, ZBTB32, ZC3HC1, ZCCHC13, ZMAT2, ZMYM6, ZNF276, ZSWIM8]
GO:0050839	cell adhesion molecule binding	GO_MolecularFunction-EBI-UniProt-GOA-ACAP-ARAP_27.05.2021_00h00	0.00965648	0.0198397	[3]	Group035	4.12371	24	[ADAM15, ATXN2L, BAIAP2, CBL, EPN2, FYN, H3C12, HSPA1A, HSPA5, HSPA8, IST1, ITGB1BP1, ITGB4, LASP1, NLGN3, OBSCN, PCMT1, PDLIM5, PICALM, PTPN1, RPL15, SDCBP, TOX4, VSTM2L]
GO:0045296	cadherin binding	GO_MolecularFunction-EBI-UniProt-GOA-ACAP-ARAP_27.05.2021_00h00	0.0156452	0.0281899	[4]	Group035	4.48179	16	[ATXN2L, BAIAP2, CBL, EPN2, FYN, H3C12, HSPA1A, HSPA5, HSPA8, IST1, LASP1, PCMT1, PDLIM5, PICALM, PTPN1, RPL15]
GO:0106310	protein serine kinase activity	GO_BiologicalProcess-EBI-UniProt-GOA-ACAP-ARAP_27.05.2021_00h00	0.0064524	0.0149235	[9, 10]	Group036	4.72441	18	[AKT1, CAMK1, CAMK2B, CDK1, CDK11B, CDK2, CDK6, DMPK, FYN, MKNK1, NEK8, NLK, OBSCN, PIK3CA, PIM2, PRKACA, WNK1, WNK2]
GO:0106311	protein threonine kinase activity	GO_BiologicalProcess-EBI-UniProt-GOA-ACAP-ARAP_27.05.2021_00h00	0.0064524	0.0149235	[9, 10]	Group036	4.72441	18	[AKT1, CAMK1, CAMK2B, CDK1, CDK11B, CDK2, CDK6, DMPK, FYN, MKNK1, NEK8, NLK, OBSCN, PIK3CA, PIM2, PRKACA, WNK1, WNK2]
GO:0010810	regulation of cell-substrate adhesion	GO_BiologicalProcess-EBI-UniProt-GOA-ACAP-ARAP_27.05.2021_00h00	0.0286839	0.0442281	[4, 5]	Group037	4.74138	11	[ADAM15, CDK6, CRK, DOCK5, EFEMP2, FYN, ITGB1BP1, LDB1, NID1, TSC1, WASHC2C]
GO:0150115	cell-substrate junction organization	GO_BiologicalProcess-EBI-UniProt-GOA-ACAP-ARAP_27.05.2021_00h00	0.0253662	0.0403715	[5]	Group037	5.98291	7	[FYN, IQSEC1, ITGB1BP1, ITGB4, LDB1, TRIP6, TSC1]
GO:0016604	nuclear body	GO_CellularComponent-EBI-UniProt-GOA-ACAP-ARAP_27.05.2021_00h00	8.10571e-10	1.28232e-08	[2, 3, 7, 8]	Group038	6.14137	53	[APBB1, ATXN2L, BASP1, BHLHE40, CDK2, CRY2, DCAF7, EHMT1, EIF4ENIF1, ESRP1, HIVEP1, HSPA1A, HSPA1B, ITGB1BP1, KAT6A, KIF22, KLF11, KLHL20, MSX2, NUDT21, NUP43, OBSCN, PHPT1, PIAS1, PLRG1, POMP, PQBP1, PRKACA, PRKN, PRPF8, RAD18, RNF111, RNF112, RNF2, SF1, SF3A3, SF3B3, SNRNP40, SNRPD3, SQSTM1, SUGP2, SUMO2, SUMO3, TDP2, TERF2, TOLLIP, TRIM69, U2AF1, U2AF2, UBE2I, UBE2V1, UBOX5, WDFY3]
GO:0016607	nuclear speck	GO_CellularComponent-EBI-UniProt-GOA-ACAP-ARAP_27.05.2021_00h00	9.71843e-05	0.000537572	[3, 4, 8, 9]	Group038	5.68182	25	[APBB1, ATXN2L, BASP1, CRY2, EIF4ENIF1, HSPA1A, HSPA1B, KAT6A, KIF22, MSX2, NUP43, PIAS1, PLRG1, POMP, PQBP1, PRKACA, PRKN, PRPF8, SF3A3, SF3B3, SNRNP40, TRIM69, U2AF1, U2AF2, UBE2V1]
GO:0031306	intrinsic component of mitochondrial outer membrane	GO_CellularComponent-EBI-UniProt-GOA-ACAP-ARAP_27.05.2021_00h00	0.0202856	0.0343596	[5, 6, 7, 8, 9]	Group039	12.5	3	[DMPK, MGARP, TOMM20]
GO:0031307	integral component of mitochondrial outer membrane	GO_CellularComponent-EBI-UniProt-GOA-ACAP-ARAP_27.05.2021_00h00	0.0180723	0.0312805	[6, 7, 8, 9, 10]	Group039	13.0435	3	[DMPK, MGARP, TOMM20]
GO:0043325	phosphatidylinositol-3,4-bisphosphate binding	GO_MolecularFunction-EBI-UniProt-GOA-ACAP-ARAP_27.05.2021_00h00	0.0066726	0.0152544	[4]	Group040	12.9032	4	[AKT1, ANXA8, OBSCN, WASHC2C]
GO:0005547	phosphatidylinositol-3,4,5-trisphosphate binding	GO_MolecularFunction-EBI-UniProt-GOA-ACAP-ARAP_27.05.2021_00h00	0.0177342	0.0308981	[4, 6]	Group040	9.7561	4	[AKT1, ANXA8, OBSCN, WASHC2C]
GO:0010314	phosphatidylinositol-5-phosphate binding	GO_MolecularFunction-EBI-UniProt-GOA-ACAP-ARAP_27.05.2021_00h00	0.010629	0.0212313	[6]	Group040	15.7895	3	[OBSCN, PLEKHA5, WASHC2C]
GO:0043548	phosphatidylinositol 3-kinase binding	GO_MolecularFunction-EBI-UniProt-GOA-ACAP-ARAP_27.05.2021_00h00	0.0113489	0.0222754	[3]	Group041	11.1111	4	[ATP1A3, BECN1, CBL, FYN]
GO:0046875	ephrin receptor binding	GO_MolecularFunction-EBI-UniProt-GOA-ACAP-ARAP_27.05.2021_00h00	0.000636726	0.00248104	[4]	Group041	17.2414	5	[CBL, CRK, FYN, PTPN1, SDCBP]
GO:0070851	growth factor receptor binding	GO_MolecularFunction-EBI-UniProt-GOA-ACAP-ARAP_27.05.2021_00h00	0.0232032	0.0377649	[4]	Group041	5.67376	8	[APP, ATXN2, CBL, CBLC, FYN, SDCBP, TOLLIP, TRIP6]
GO:0034695	response to prostaglandin E	GO_BiologicalProcess-EBI-UniProt-GOA-ACAP-ARAP_27.05.2021_00h00	0.0226411	0.0370024	[5, 6]	Group042	12	3	[ACACA, ADCY6, AKT1]
GO:0071379	cellular response to prostaglandin stimulus	GO_BiologicalProcess-EBI-UniProt-GOA-ACAP-ARAP_27.05.2021_00h00	0.0180723	0.0312805	[5, 6]	Group042	13.0435	3	[ACACA, ADCY6, AKT1]
GO:0071380	cellular response to prostaglandin E stimulus	GO_BiologicalProcess-EBI-UniProt-GOA-ACAP-ARAP_27.05.2021_00h00	0.00773445	0.0169943	[6, 7]	Group042	17.6471	3	[ACACA, ADCY6, AKT1]
GO:0106027	neuron projection organization	GO_BiologicalProcess-EBI-UniProt-GOA-ACAP-ARAP_27.05.2021_00h00	0.00073644	0.00277392	[6]	Group043	9.09091	9	[APP, ATP1A3, BAIAP2, CAMK2B, CFL1, CHRNA7, FYN, PDLIM5, ZNF804A]
GO:0098815	modulation of excitatory postsynaptic potential	GO_BiologicalProcess-EBI-UniProt-GOA-ACAP-ARAP_27.05.2021_00h00	0.025986	0.0411098	[4, 5, 6, 7, 8, 9, 10]	Group043	8.69565	4	[APP, BAIAP2, CHRNA7, NLGN3]
GO:1900273	positive regulation of long-term synaptic potentiation	GO_BiologicalProcess-EBI-UniProt-GOA-ACAP-ARAP_27.05.2021_00h00	0.0226411	0.0370024	[4, 5, 6, 7, 8, 9, 10, 11, 12]	Group043	12	3	[APP, CHRNA7, SQSTM1]
GO:0001221	transcription coregulator binding	GO_MolecularFunction-EBI-UniProt-GOA-ACAP-ARAP_27.05.2021_00h00	0.0318976	0.047786	[4]	Group044	6.94444	5	[BAIAP2, CTBP2, EHMT1, HDAC3, UBE2I]
GO:0099522	region of cytosol	GO_CellularComponent-EBI-UniProt-GOA-ACAP-ARAP_27.05.2021_00h00	0.0180723	0.0312805	[3, 4, 5]	Group044	13.0435	3	[BAIAP2, CTBP2, HSPA8]
GO:0099523	presynaptic cytosol	GO_CellularComponent-EBI-UniProt-GOA-ACAP-ARAP_27.05.2021_00h00	0.00274093	0.00774313	[3, 4, 5, 6]	Group044	25	3	[BAIAP2, CTBP2, HSPA8]
GO:0071731	response to nitric oxide	GO_BiologicalProcess-EBI-UniProt-GOA-ACAP-ARAP_27.05.2021_00h00	0.0180723	0.0312805	[4]	Group045	13.0435	3	[CDK2, CRK, TRAF2]
GO:1902170	cellular response to reactive nitrogen species	GO_BiologicalProcess-EBI-UniProt-GOA-ACAP-ARAP_27.05.2021_00h00	0.0122805	0.0235203	[5]	Group045	15	3	[CDK2, CRK, TRAF2]
GO:0071732	cellular response to nitric oxide	GO_BiologicalProcess-EBI-UniProt-GOA-ACAP-ARAP_27.05.2021_00h00	0.00911445	0.0191743	[5, 6]	Group045	16.6667	3	[CDK2, CRK, TRAF2]
GO:0090304	nucleic acid metabolic process	GO_BiologicalProcess-EBI-UniProt-GOA-ACAP-ARAP_27.05.2021_00h00	3.11421e-18	4.92669e-16	[4, 5]	Group046	4.10497	219	[AKT1, APBB1, APP, ARID5A, ATXN1, ATXN2, BASP1, BHLHE40, BICRAL, C2orf49, CAMK1, CCNB1IP1, CCNK, CCT5, CCT6A, CDK1, CDK11B, CDK2, CENPV, CHORDC1, CIC, CIRBP, CLASRP, CPSF7, CREM, CRK, CRLF3, CRX, CRY2, CTBP2, DALRD3, DAZ2, DHX37, DLX3, DNAJA3, DNAJB6, EDRF1, EHMT1, EIF4A2, EIF4ENIF1, ELAVL1, ELL2, ELP5, ERCC8, ESRP1, ESRRA, ETV4, FARSB, FHL2, FOXN4, FUBP3, GABPB1, GATAD1, GCFC2, GMEB2, GSPT1, H2A…
GO:0005654	nucleoplasm	GO_CellularComponent-EBI-UniProt-GOA-ACAP-ARAP_27.05.2021_00h00	1.35615e-18	2.6818e-16	[2, 6, 7]	Group046	4.42519	189	[AKT1, APBB1, ARHGAP32, ARID5A, ATP5PB, ATXN1, ATXN2L, BAALC, BAIAP2, BASP1, BHLHE40, BUB3, C2orf49, CAMK2B, CCNK, CDC16, CDC23, CDC26, CDK1, CDK2, CDK6, CENPV, CIC, CIRBP, CLASRP, COX4I1, CPSF7, CRY2, CUTC, DCAF4, DCAF7, DDI2, DHX37, DNAJB4, DNAJB6, EHMT1, EIF4ENIF1, ELAVL1, ELL2, ELP5, ERCC8, ESRP1, ESRRA, ETV4, FDPS, FHL2, GABPB1, GATAD1, GCFC2, GMEB2, H2BC9, H3C12, HDAC3, HEY2, HEYL, HIVEP1, …
GO:0031981	nuclear lumen	GO_CellularComponent-EBI-UniProt-GOA-ACAP-ARAP_27.05.2021_00h00	8.6789e-19	2.28834e-16	[5, 6]	Group046	4.32526	200	[ABTB1, ACACA, ADD3, AKT1, APBB1, ARHGAP32, ARID5A, ATP5PB, ATXN1, ATXN2L, BAALC, BAIAP2, BASP1, BHLHE40, BUB3, C2orf49, CAMK2B, CCNB1IP1, CCNK, CDC16, CDC23, CDC26, CDK1, CDK2, CDK6, CENPV, CFL1, CIC, CIRBP, CLASRP, COX4I1, CPSF7, CRY2, CUTC, DCAF4, DCAF7, DCTN3, DDI2, DHX37, DNAJB4, DNAJB6, EHMT1, EIF4ENIF1, ELAVL1, ELL2, ELP5, ERCC8, ESRP1, ESRRA, ETV4, FDPS, FHL2, GABPB1, GATAD1, GCFC2, GMEB2…
GO:0008276	protein methyltransferase activity	GO_BiologicalProcess-EBI-UniProt-GOA-ACAP-ARAP_27.05.2021_00h00	0.0257408	0.0408036	[5, 6, 7, 8, 9]	Group047	6.52174	6	[EHMT1, KMT2B, PCMT1, PCMTD2, SETD2, SETD6]
GO:0018026	peptidyl-lysine monomethylation	GO_BiologicalProcess-EBI-UniProt-GOA-ACAP-ARAP_27.05.2021_00h00	0.00209363	0.00620249	[6, 7, 8, 9, 10]	Group047	27.2727	3	[EHMT1, SETD2, SETD6]
GO:0018027	peptidyl-lysine dimethylation	GO_BiologicalProcess-EBI-UniProt-GOA-ACAP-ARAP_27.05.2021_00h00	0.025139	0.0400906	[6, 7, 8, 9, 10]	Group047	11.5385	3	[EHMT1, KMT2B, SETD2]
GO:0010494	cytoplasmic stress granule	GO_CellularComponent-EBI-UniProt-GOA-ACAP-ARAP_27.05.2021_00h00	2.28979e-05	0.000167706	[4, 5, 7]	Group048	12.6582	10	[ATXN2, ATXN2L, CIRBP, ELAVL1, MBNL1, PQBP1, PUM1, RBFOX1, RBPMS, UBAP2L]
GO:0033962	P-body assembly	GO_BiologicalProcess-EBI-UniProt-GOA-ACAP-ARAP_27.05.2021_00h00	0.0202856	0.0343596	[6]	Group048	12.5	3	[ATXN2, ATXN2L, EIF4ENIF1]
GO:0034063	stress granule assembly	GO_BiologicalProcess-EBI-UniProt-GOA-ACAP-ARAP_27.05.2021_00h00	0.00349112	0.00955529	[6]	Group048	15.3846	4	[ATXN2, ATXN2L, CIRBP, UBAP2L]
GO:0042752	regulation of circadian rhythm	GO_BiologicalProcess-EBI-UniProt-GOA-ACAP-ARAP_27.05.2021_00h00	0.0131585	0.0249004	[2, 3]	Group049	6.29921	8	[BHLHE40, CDK1, CREM, CRY2, HDAC3, PTGDS, SOX14, USP2]
GO:0030332	cyclin binding	GO_MolecularFunction-EBI-UniProt-GOA-ACAP-ARAP_27.05.2021_00h00	0.000875	0.00317489	[3]	Group049	16.129	5	[CDK1, CDK2, CDK6, HDAC3, USP2]
GO:0009649	entrainment of circadian clock	GO_BiologicalProcess-EBI-UniProt-GOA-ACAP-ARAP_27.05.2021_00h00	0.010283	0.0207496	[3, 4]	Group049	11.4286	4	[BHLHE40, CRY2, SOX14, USP2]
GO:0000307	cyclin-dependent protein kinase holoenzyme complex	GO_CellularComponent-EBI-UniProt-GOA-ACAP-ARAP_27.05.2021_00h00	0.0208041	0.0349384	[7]	Group049	9.30233	4	[CCNK, CDK1, CDK2, CDK6]
GO:0007369	gastrulation	GO_BiologicalProcess-EBI-UniProt-GOA-ACAP-ARAP_27.05.2021_00h00	0.00928597	0.0193805	[4, 5, 6]	Group050	5.61225	11	[ITGB4, LDB1, MBP, NPHP3, OTX2, PRKACA, RNF2, SETD2, SUPT20H, TGFBR2, WNK1]
GO:0009948	anterior/posterior axis specification	GO_BiologicalProcess-EBI-UniProt-GOA-ACAP-ARAP_27.05.2021_00h00	0.0128261	0.024388	[4, 5, 6, 7]	Group050	8.77193	5	[BASP1, HEY2, LDB1, OTX2, RNF2]
GO:0001702	gastrulation with mouth forming second	GO_BiologicalProcess-EBI-UniProt-GOA-ACAP-ARAP_27.05.2021_00h00	0.025139	0.0400906	[5, 6, 7]	Group050	11.5385	3	[LDB1, OTX2, RNF2]
GO:0060421	positive regulation of heart growth	GO_BiologicalProcess-EBI-UniProt-GOA-ACAP-ARAP_27.05.2021_00h00	0.0136878	0.0255959	[4, 5, 6, 7, 8, 9]	Group050	10.5263	4	[BASP1, CDK1, HEY2, RBPJ]
GO:1901653	cellular response to peptide	GO_BiologicalProcess-EBI-UniProt-GOA-ACAP-ARAP_27.05.2021_00h00	0.00440741	0.0111739	[5, 6]	Group051	4.70588	20	[ADCY6, AKT1, APP, ARG1, ATP1A3, ATP6V0D1, ATP6V1B1, BAIAP2, CRK, ESRRA, FYN, KLF11, KLF3, KLF5, MGARP, PIK3CA, PPAT, PRKACA, PTPN1, SREBF1]
GO:0030145	manganese ion binding	GO_MolecularFunction-EBI-UniProt-GOA-ACAP-ARAP_27.05.2021_00h00	0.0335793	0.0497401	[6]	Group051	6.84932	5	[ARG1, IMPA1, PEPD, PRKACA, TDP2]
GO:0033762	response to glucagon	GO_BiologicalProcess-EBI-UniProt-GOA-ACAP-ARAP_27.05.2021_00h00	0.0192312	0.0327842	[5, 6, 7]	Group051	9.52381	4	[ADCY6, ARG1, PRKACA, SREBF1]
GO:0071375	cellular response to peptide hormone stimulus	GO_BiologicalProcess-EBI-UniProt-GOA-ACAP-ARAP_27.05.2021_00h00	0.0311662	0.0469571	[5, 6, 7]	Group051	4.20168	15	[ADCY6, AKT1, ARG1, ATP6V0D1, ATP6V1B1, BAIAP2, CRK, ESRRA, FYN, MGARP, PIK3CA, PPAT, PRKACA, PTPN1, SREBF1]
GO:1990234	transferase complex	GO_CellularComponent-EBI-UniProt-GOA-ACAP-ARAP_27.05.2021_00h00	3.80436e-06	3.49913e-05	[3]	Group052	5.21739	42	[ABTB1, BECN1, CCNK, CDC16, CDC23, CDC26, CDK1, CDK2, CDK6, CISH, DCAF4, DCAF7, ERCC8, ILVBL, KAT5, KAT6A, KLHL12, KLHL20, KLHL8, KMT2B, MED27, OGDH, PIK3CA, PLRG1, PRKN, RAD18, RMND5A, RNF2, RNF31, SKP1, SNRPB, SNRPD2, SNRPD3, SUPT20H, TBC1D5, TRAF2, UBAP2L, UBE2I, UBE2V1, WDFY3, WDR61, ZSWIM8]
GO:0000151	ubiquitin ligase complex	GO_CellularComponent-EBI-UniProt-GOA-ACAP-ARAP_27.05.2021_00h00	1.9972e-05	0.000153377	[3, 4]	Group052	6.95364	21	[ABTB1, CDC16, CDC23, CDC26, DCAF4, DCAF7, ERCC8, KLHL12, KLHL20, KLHL8, MED27, PLRG1, PRKN, RAD18, RMND5A, RNF2, RNF31, SKP1, TRAF2, UBE2V1, ZSWIM8]
GO:0031461	cullin-RING ubiquitin ligase complex	GO_CellularComponent-EBI-UniProt-GOA-ACAP-ARAP_27.05.2021_00h00	0.000337075	0.00144122	[4, 5]	Group052	7.55814	13	[CDC16, CDC23, CDC26, DCAF4, DCAF7, ERCC8, KLHL12, KLHL20, KLHL8, PLRG1, PRKN, SKP1, ZSWIM8]
GO:0000209	protein polyubiquitination	GO_BiologicalProcess-EBI-UniProt-GOA-ACAP-ARAP_27.05.2021_00h00	4.23256e-08	5.15071e-07	[9, 10]	Group052	8.04598	28	[CBL, CDC16, CDC23, CDC26, DZIP3, ERCC8, KLHL20, OTUB1, PRKN, PSMA1, PSMA4, PSMB1, PSMB4, PSMB8, PSMC3, RMND5A, RNF111, RNF183, RNF31, SIAH1, SKP1, TRAF2, TRIM32, TRIM38, TRIM69, UBE2E3, UBE2V1, UBOX5]
GO:0051262	protein tetramerization	GO_BiologicalProcess-EBI-UniProt-GOA-ACAP-ARAP_27.05.2021_00h00	0.0336834	0.0498011	[7]	Group053	6.12245	6	[ACACA, CPSF7, CUTC, FARSB, NUDT21, SNCA]
GO:0051291	protein heterooligomerization	GO_BiologicalProcess-EBI-UniProt-GOA-ACAP-ARAP_27.05.2021_00h00	0.0277789	0.0431691	[7]	Group053	11.1111	3	[CPSF7, FARSB, NUDT21]
GO:0051290	protein heterotetramerization	GO_BiologicalProcess-EBI-UniProt-GOA-ACAP-ARAP_27.05.2021_00h00	0.00773445	0.0169943	[8]	Group053	17.6471	3	[CPSF7, FARSB, NUDT21]
GO:0006369	termination of RNA polymerase II transcription	GO_BiologicalProcess-EBI-UniProt-GOA-ACAP-ARAP_27.05.2021_00h00	0.0224536	0.0370789	[7, 8, 9, 10, 11]	Group053	9.09091	4	[CPSF7, NUDT21, SNRPB, SNRPD3]
GO:0001892	embryonic placenta development	GO_BiologicalProcess-EBI-UniProt-GOA-ACAP-ARAP_27.05.2021_00h00	0.00889339	0.0189614	[3, 4, 5, 6, 7, 8]	Group054	7.36842	7	[AKT1, DNAJB6, HEY2, NSDHL, PRDM1, RBPJ, SETD2]
GO:0002066	columnar/cuboidal epithelial cell development	GO_BiologicalProcess-EBI-UniProt-GOA-ACAP-ARAP_27.05.2021_00h00	0.025986	0.0411098	[5, 6, 7]	Group054	8.69565	4	[AKT1, CDK6, KLF5, PRDM1]
GO:0060706	cell differentiation involved in embryonic placenta development	GO_BiologicalProcess-EBI-UniProt-GOA-ACAP-ARAP_27.05.2021_00h00	0.0334825	0.0496898	[3, 4, 5, 6, 7, 8, 9]	Group054	10.3448	3	[AKT1, DNAJB6, PRDM1]
GO:0060711	labyrinthine layer development	GO_BiologicalProcess-EBI-UniProt-GOA-ACAP-ARAP_27.05.2021_00h00	0.00684695	0.015563	[4, 5, 6, 7, 8, 9]	Group054	10.2041	5	[AKT1, DNAJB6, HEY2, NSDHL, RBPJ]
GO:0003676	nucleic acid binding	GO_MolecularFunction-EBI-UniProt-GOA-ACAP-ARAP_27.05.2021_00h00	4.31965e-14	2.13553e-12	[3]	Group055	4.14977	174	[ABTB1, AHDC1, ANKHD1, APP, ARID5A, ATXN1, ATXN2, ATXN2L, BASP1, BHLHE40, CCT5, CCT6A, CDK11B, CIC, CIRBP, CPSF7, CREM, CRLF3, CRX, CRY2, DALRD3, DAZ2, DHX37, DLX3, DNAJB6, DZIP3, EIF1AY, EIF1B, EIF2S2, EIF3F, EIF4A2, EIF4E2, EIF4ENIF1, ELAVL1, ELP5, ESRP1, ESRRA, ETV4, FARSB, FDPS, FOXN4, FUBP3, GABPB1, GATAD1, GCFC2, GMEB2, GPATCH8, GSPT1, H2AP, H2BC9, H3C12, HEY2, HEYL, HIVEP1, HNRNPLL, HOXC4,…
GO:0003723	RNA binding	GO_MolecularFunction-EBI-UniProt-GOA-ACAP-ARAP_27.05.2021_00h00	2.08531e-11	5.15462e-10	[4]	Group055	5.09737	89	[ABTB1, ANKHD1, ARID5A, ATXN1, ATXN2, ATXN2L, CCT5, CCT6A, CDK11B, CIRBP, CPSF7, DALRD3, DAZ2, DHX37, DZIP3, EIF1AY, EIF1B, EIF2S2, EIF3F, EIF4A2, EIF4E2, EIF4ENIF1, ELAVL1, ELP5, ESRP1, FARSB, FDPS, FUBP3, GPATCH8, GSPT1, HNRNPLL, HSPA1A, HSPA1B, HSPA8, IMMT, KDM1A, MBNL1, MTERF4, MYO18A, NFX1, NUDT21, NVL, PES1, PIWIL1, PRPF8, PRRC2A, PRRC2B, PSMA1, PTPN1, PUM1, QKI, R3HDM1, R3HDM2, RBFOX1, RBF…
GO:0006396	RNA processing	GO_BiologicalProcess-EBI-UniProt-GOA-ACAP-ARAP_27.05.2021_00h00	2.90759e-09	4.25909e-08	[5, 6, 7]	Group055	5.59242	59	[APP, ATXN1, C2orf49, CDK11B, CIRBP, CLASRP, CPSF7, DALRD3, DHX37, ELAVL1, ELP5, ESRP1, GCFC2, HNRNPLL, HSPA1A, HSPA8, KDM1A, MBNL1, MOCS3, MTERF4, NCOR1, NCOR2, NUDT21, NVL, PES1, PLRG1, PPP2R1A, PQBP1, PRKACA, PRPF8, PUM1, QKI, RBFOX1, RBFOX2, RBM17, RBM26, RBPMS, RPL10, RPL15, RPL18, RPL19, RPL22, RPS19, SF1, SF3A3, SF3B3, SNRNP40, SNRPB, SNRPD2, SNRPD3, SPEN, SUGP2, U2AF1, U2AF2, UBE2V1, WDR8…
GO:0016071	mRNA metabolic process	GO_BiologicalProcess-EBI-UniProt-GOA-ACAP-ARAP_27.05.2021_00h00	1.89506e-15	1.49899e-13	[6, 7]	Group055	7.28477	66	[AKT1, APP, CDK11B, CIRBP, CLASRP, CPSF7, DAZ2, EIF4ENIF1, ELAVL1, ESRP1, GCFC2, GSPT1, HNRNPLL, HSPA1A, HSPA1B, HSPA8, KDM1A, MBNL1, NUDT21, PLEKHN1, PLRG1, PPP2R1A, PQBP1, PRKACA, PRPF8, PSMA1, PSMA4, PSMB1, PSMB4, PSMB8, PSMC3, PUM1, QKI, RBFOX1, RBFOX2, RBM17, RBM26, RNH1, RPL10, RPL15, RPL18, RPL19, RPL22, RPS19, RPS5, SF1, SF3A3, SF3B3, SNRNP40, SNRPB, SNRPD2, SNRPD3, SPEN, SREBF1, SUGP2, T…
GO:0017124	SH3 domain binding	GO_MolecularFunction-EBI-UniProt-GOA-ACAP-ARAP_27.05.2021_00h00	0.0176724	0.0309267	[4]	Group056	5.97015	8	[ADAM15, CBL, CBLC, CRK, ENKUR, PRKN, QKI, RAPGEF1]
GO:1990089	response to nerve growth factor	GO_BiologicalProcess-EBI-UniProt-GOA-ACAP-ARAP_27.05.2021_00h00	0.00266867	0.00759324	[3, 5]	Group056	10.5263	6	[AKT1, APP, CBL, CRK, HSPA5, RAPGEF1]
GO:1990090	cellular response to nerve growth factor stimulus	GO_BiologicalProcess-EBI-UniProt-GOA-ACAP-ARAP_27.05.2021_00h00	0.00202008	0.0060526	[4, 6]	Group056	11.1111	6	[AKT1, APP, CBL, CRK, HSPA5, RAPGEF1]
GO:0071287	cellular response to manganese ion	GO_BiologicalProcess-EBI-UniProt-GOA-ACAP-ARAP_27.05.2021_00h00	0.00274093	0.00774313	[6]	Group056	25	3	[APP, HSPA5, PRKN]
GO:0005790	smooth endoplasmic reticulum	GO_CellularComponent-EBI-UniProt-GOA-ACAP-ARAP_27.05.2021_00h00	0.00154247	0.00491972	[4, 5, 6]	Group057	14.2857	5	[APP, HSPA5, PRDX4, RPL10, RPL15]
GO:0022625	cytosolic large ribosomal subunit	GO_CellularComponent-EBI-UniProt-GOA-ACAP-ARAP_27.05.2021_00h00	0.0179568	0.0312172	[4, 5, 6, 7, 8]	Group057	8.06452	5	[RPL10, RPL15, RPL18, RPL19, RPL22]
GO:0042255	ribosome assembly	GO_BiologicalProcess-EBI-UniProt-GOA-ACAP-ARAP_27.05.2021_00h00	0.00598041	0.0140371	[6]	Group057	8.95522	6	[DHX37, MTERF4, RPL10, RPL15, RPS19, RPS5]
GO:1990403	embryonic brain development	GO_BiologicalProcess-EBI-UniProt-GOA-ACAP-ARAP_27.05.2021_00h00	0.00648633	0.0149583	[5, 6, 7]	Group057	18.75	3	[RNF112, RPL10, RPL15]
GO:0016569	covalent chromatin modification	GO_BiologicalProcess-EBI-UniProt-GOA-ACAP-ARAP_27.05.2021_00h00	0.0142299	0.0262988	[5, 7]	Group058	4.14201	21	[APBB1, CAMK1, CDK1, CDK2, EHMT1, HDAC3, KAT5, KAT6A, KDM1A, KMT2B, LDB1, OTUB1, RNF2, RYBP, SETD2, SETD6, SKP1, SNCA, SREBF1, TBL1XR1, WDR61]
GO:0016570	histone modification	GO_BiologicalProcess-EBI-UniProt-GOA-ACAP-ARAP_27.05.2021_00h00	0.0106677	0.0212548	[6, 7, 8]	Group058	4.25963	21	[APBB1, CAMK1, CDK1, CDK2, EHMT1, HDAC3, KAT5, KAT6A, KDM1A, KMT2B, LDB1, OTUB1, RNF2, RYBP, SETD2, SETD6, SKP1, SNCA, SREBF1, TBL1XR1, WDR61]
GO:0018205	peptidyl-lysine modification	GO_BiologicalProcess-EBI-UniProt-GOA-ACAP-ARAP_27.05.2021_00h00	0.00463979	0.0115775	[7, 8]	Group058	4.68384	20	[APBB1, CAMK1, EHMT1, KAT5, KAT6A, KDM1A, KMT2B, LDB1, LOXL1, NUP43, PIAS1, POM121, SETD2, SETD6, SNCA, SUMO2, SUMO3, TOLLIP, UBE2I, WDR61]
GO:0016925	protein sumoylation	GO_BiologicalProcess-EBI-UniProt-GOA-ACAP-ARAP_27.05.2021_00h00	0.00374344	0.00987019	[8, 9]	Group058	8.64198	7	[NUP43, PIAS1, POM121, SUMO2, SUMO3, TOLLIP, UBE2I]
GO:0070161	anchoring junction	GO_CellularComponent-EBI-UniProt-GOA-ACAP-ARAP_27.05.2021_00h00	0.00140947	0.00458802	[3]	Group059	4.1387	37	[ADAM15, ADD3, AKT1, APP, ATP1A3, BAIAP2, CBL, CFL1, CHORDC1, DIXDC1, FHL2, HSPA1A, HSPA1B, HSPA5, HSPA8, IGF2R, ITGB1BP1, ITGB4, KLF11, LASP1, OBSCN, PANX2, PDLIM5, PIK3CA, RPL18, RPL19, RPL22, RPS19, RPS5, SDCBP, SLC4A2, SV2A, SYNE2, TOX4, TRIP6, UBOX5, ZYX]
GO:0030055	cell-substrate junction	GO_CellularComponent-EBI-UniProt-GOA-ACAP-ARAP_27.05.2021_00h00	7.98807e-05	0.000457867	[4]	Group059	5.63991	26	[CBL, CFL1, CHORDC1, DIXDC1, FHL2, HSPA1A, HSPA1B, HSPA5, HSPA8, IGF2R, ITGB1BP1, ITGB4, KLF11, LASP1, RPL18, RPL19, RPL22, RPS19, RPS5, SDCBP, SLC4A2, SYNE2, TOX4, TRIP6, UBOX5, ZYX]
GO:0005925	focal adhesion	GO_CellularComponent-EBI-UniProt-GOA-ACAP-ARAP_27.05.2021_00h00	5.99629e-05	0.000364851	[5]	Group059	5.73951	26	[CBL, CFL1, CHORDC1, DIXDC1, FHL2, HSPA1A, HSPA1B, HSPA5, HSPA8, IGF2R, ITGB1BP1, ITGB4, KLF11, LASP1, RPL18, RPL19, RPL22, RPS19, RPS5, SDCBP, SLC4A2, SYNE2, TOX4, TRIP6, UBOX5, ZYX]
GO:0006612	protein targeting to membrane	GO_BiologicalProcess-EBI-UniProt-GOA-ACAP-ARAP_27.05.2021_00h00	0.0132295	0.0248565	[5, 6, 7, 8]	Group059	5.12821	12	[CHORDC1, FYN, HSPA5, ITGB1BP1, RPL10, RPL15, RPL18, RPL19, RPL22, RPS19, RPS5, SDCBP]
GO:0007420	brain development	GO_BiologicalProcess-EBI-UniProt-GOA-ACAP-ARAP_27.05.2021_00h00	0.0040113	0.0103691	[4, 5, 6, 7]	Group060	4.0146	33	[APP, ATP5PB, ATP6V0D1, ATXN1, BAIAP2, BASP1, CDK6, CIC, CRK, DHX37, DIXDC1, FAT4, FYN, HSPA5, KDM1A, KLHL17, LDB1, LHX6, MBP, NME5, NUMBL, OGDH, OTX2, RBFOX2, RBPJ, SETD2, SNRPB, SOX3, SYNE2, TBR1, TGFBR2, TMX2, TSC1]
GO:0030900	forebrain development	GO_BiologicalProcess-EBI-UniProt-GOA-ACAP-ARAP_27.05.2021_00h00	0.0281632	0.0435099	[3, 5, 6, 7, 8]	Group060	4.09639	17	[APP, CDK6, CRK, DIXDC1, FAT4, FYN, KDM1A, LHX6, NUMBL, OGDH, OTX2, RBPJ, SETD2, SOX3, SYNE2, TBR1, TSC1]
GO:0021543	pallium development	GO_BiologicalProcess-EBI-UniProt-GOA-ACAP-ARAP_27.05.2021_00h00	0.0151875	0.0274905	[3, 4, 5, 7, 8, 9, 10]	Group060	5.46448	10	[CDK6, CRK, DIXDC1, FAT4, KDM1A, LHX6, OGDH, SYNE2, TBR1, TSC1]
GO:0021987	cerebral cortex development	GO_BiologicalProcess-EBI-UniProt-GOA-ACAP-ARAP_27.05.2021_00h00	0.0120404	0.0231165	[3, 4, 5, 6, 8, 9, 10, 11]	Group060	6.4	8	[CRK, DIXDC1, FAT4, KDM1A, LHX6, SYNE2, TBR1, TSC1]
GO:0031072	heat shock protein binding	GO_MolecularFunction-EBI-UniProt-GOA-ACAP-ARAP_27.05.2021_00h00	0.000109159	0.00058738	[3]	Group061	9.02256	12	[BAG2, CHORDC1, DNAJA3, DNAJB6, HSPA1A, HSPA1B, HSPA5, HSPA8, OGDH, PRKN, SNCA, TSC1]
GO:0031647	regulation of protein stability	GO_BiologicalProcess-EBI-UniProt-GOA-ACAP-ARAP_27.05.2021_00h00	0.000325601	0.00140738	[3]	Group061	6.01266	19	[BAG2, CCT5, CCT6A, CHORDC1, DDI2, HDAC3, HSPA1A, HSPA1B, HSPA8, NLK, PIM2, PRKN, RAD23A, RNF139, SIAH1, SNCA, SREBF1, TSC1, USP2]
GO:0031648	protein destabilization	GO_BiologicalProcess-EBI-UniProt-GOA-ACAP-ARAP_27.05.2021_00h00	0.00627199	0.0145916	[4]	Group061	10.4167	5	[PRKN, RAD23A, RNF139, SIAH1, SNCA]
GO:0050821	protein stabilization	GO_BiologicalProcess-EBI-UniProt-GOA-ACAP-ARAP_27.05.2021_00h00	0.0131285	0.0249033	[4]	Group061	5.33981	11	[BAG2, CCT5, CCT6A, CHORDC1, HSPA1A, HSPA1B, NLK, PIM2, PRKN, TSC1, USP2]
GO:0046688	response to copper ion	GO_BiologicalProcess-EBI-UniProt-GOA-ACAP-ARAP_27.05.2021_00h00	0.00475116	0.0118181	[5]	Group062	11.1111	5	[APP, ATP5F1D, BECN1, CDK1, SNCA]
GO:0050807	regulation of synapse organization	GO_BiologicalProcess-EBI-UniProt-GOA-ACAP-ARAP_27.05.2021_00h00	0.0210086	0.0351328	[4, 5, 6]	Group062	4.97738	11	[APP, BAIAP2, CAMK1, CAMK2B, CFL1, FYN, HSPA8, NLGN3, PDLIM5, SNCA, ZNF804A]
GO:0071280	cellular response to copper ion	GO_BiologicalProcess-EBI-UniProt-GOA-ACAP-ARAP_27.05.2021_00h00	0.0334825	0.0496898	[6]	Group062	10.3448	3	[APP, BECN1, SNCA]
GO:0010971	positive regulation of G2/M transition of mitotic cell cycle	GO_BiologicalProcess-EBI-UniProt-GOA-ACAP-ARAP_27.05.2021_00h00	0.0277789	0.0431691	[6, 7, 8, 9]	Group062	11.1111	3	[APP, CDK1, VPS4B]
GO:0048169	regulation of long-term neuronal synaptic plasticity	GO_BiologicalProcess-EBI-UniProt-GOA-ACAP-ARAP_27.05.2021_00h00	0.025139	0.0400906	[5, 7, 8, 9, 10, 11]	Group062	11.5385	3	[APP, CAMK2B, SNCA]
GO:0051092	positive regulation of NF-kappaB transcription factor activity	GO_BiologicalProcess-EBI-UniProt-GOA-ACAP-ARAP_27.05.2021_00h00	0.0291139	0.04463	[5, 8, 9, 10, 11, 12, 13, 14, 15]	Group063	5.14286	9	[APP, HSPA1A, HSPA1B, RHEBL1, RNF31, TRAF2, TRIM32, TRIM38, UBE2V1]
GO:0007249	I-kappaB kinase/NF-kappaB signaling	GO_BiologicalProcess-EBI-UniProt-GOA-ACAP-ARAP_27.05.2021_00h00	0.00235907	0.00686037	[4, 5, 6]	Group063	5.49828	16	[AKT1, FYN, LITAF, OTUD7B, PIM2, PRDX4, PRKN, REL, RNF31, SQSTM1, TIAF1, TRAF2, TRIM32, TRIM38, UBE2I, UBE2V1]
GO:0043122	regulation of I-kappaB kinase/NF-kappaB signaling	GO_BiologicalProcess-EBI-UniProt-GOA-ACAP-ARAP_27.05.2021_00h00	0.0094056	0.0195785	[5, 6, 7]	Group063	5.17928	13	[FYN, LITAF, OTUD7B, PIM2, PRKN, REL, RNF31, SQSTM1, TRAF2, TRIM32, TRIM38, UBE2I, UBE2V1]
GO:0010803	regulation of tumor necrosis factor-mediated signaling pathway	GO_BiologicalProcess-EBI-UniProt-GOA-ACAP-ARAP_27.05.2021_00h00	0.004777	0.0118452	[5, 6, 7, 8]	Group063	9.375	6	[HSPA1A, HSPA1B, PRKN, RNF31, TRAF2, TRIM32]
GO:0043123	positive regulation of I-kappaB kinase/NF-kappaB signaling	GO_BiologicalProcess-EBI-UniProt-GOA-ACAP-ARAP_27.05.2021_00h00	0.00895576	0.019043	[5, 6, 7, 8]	Group063	5.64103	11	[FYN, LITAF, PIM2, PRKN, REL, RNF31, TRAF2, TRIM32, TRIM38, UBE2I, UBE2V1]
GO:0009790	embryo development	GO_BiologicalProcess-EBI-UniProt-GOA-ACAP-ARAP_27.05.2021_00h00	0.00035447	0.00149939	[3, 4]	Group064	4.15162	46	[AKT1, ATP6V1B1, BASP1, C2orf49, C6orf141, CCNB1IP1, CDK1, CFL1, DNAJB6, EHMT1, EIF2S2, FOXN4, HEY2, HOXC4, ITGB4, KLHL12, LDB1, MBNL1, MBP, MSX2, NPHP3, NSDHL, OTUD7B, OTX2, PRDM1, PRKACA, PSPH, RAI2, RBPJ, RNF112, RNF2, RPL10, RPL15, SETD2, SUPT20H, TBR1, TBX15, TCAP, TEAD1, TERF2, TGFBR2, TRIP6, TSC1, UBE2V1, UNK, WNK1]
GO:0048568	embryonic organ development	GO_BiologicalProcess-EBI-UniProt-GOA-ACAP-ARAP_27.05.2021_00h00	0.022495	0.0370699	[4, 5, 6]	Group064	4.06852	19	[AKT1, ATP6V1B1, DNAJB6, FOXN4, HEY2, HOXC4, NPHP3, NSDHL, PRDM1, RBPJ, RNF112, RPL10, RPL15, SETD2, TBR1, TBX15, TCAP, TEAD1, TGFBR2]
GO:0001892	embryonic placenta development	GO_BiologicalProcess-EBI-UniProt-GOA-ACAP-ARAP_27.05.2021_00h00	0.00889339	0.0189614	[3, 4, 5, 6, 7, 8]	Group064	7.36842	7	[AKT1, DNAJB6, HEY2, NSDHL, PRDM1, RBPJ, SETD2]
GO:0001701	in utero embryonic development	GO_BiologicalProcess-EBI-UniProt-GOA-ACAP-ARAP_27.05.2021_00h00	0.0206809	0.0348055	[6, 7]	Group064	4.25	17	[AKT1, C6orf141, CCNB1IP1, DNAJB6, EIF2S2, HEY2, MBNL1, NSDHL, OTUD7B, PRDM1, PSPH, RBPJ, SETD2, TERF2, TGFBR2, UBE2V1, UNK]
GO:0060711	labyrinthine layer development	GO_BiologicalProcess-EBI-UniProt-GOA-ACAP-ARAP_27.05.2021_00h00	0.00684695	0.015563	[4, 5, 6, 7, 8, 9]	Group064	10.2041	5	[AKT1, DNAJB6, HEY2, NSDHL, RBPJ]
GO:0051098	regulation of binding	GO_BiologicalProcess-EBI-UniProt-GOA-ACAP-ARAP_27.05.2021_00h00	0.0056533	0.0135508	[3]	Group065	4.78723	18	[ADAM15, AKT1, APP, BAG2, CAMK1, CRK, CTBP2, HEY2, ITGB1BP1, KDM1A, MSX2, NVL, PRKACA, PRKN, SPAG8, SUMO2, SUMO3, TLE5]
GO:0043393	regulation of protein binding	GO_BiologicalProcess-EBI-UniProt-GOA-ACAP-ARAP_27.05.2021_00h00	0.00138086	0.00451348	[4]	Group065	6.5	13	[ADAM15, AKT1, APP, BAG2, CAMK1, CRK, ITGB1BP1, KDM1A, NVL, PRKACA, PRKN, SPAG8, TLE5]
GO:0051100	negative regulation of binding	GO_BiologicalProcess-EBI-UniProt-GOA-ACAP-ARAP_27.05.2021_00h00	0.00297306	0.00830986	[4]	Group065	6.54762	11	[ADAM15, AKT1, BAG2, CAMK1, HEY2, ITGB1BP1, KDM1A, MSX2, SUMO2, SUMO3, TLE5]
GO:0032091	negative regulation of protein binding	GO_BiologicalProcess-EBI-UniProt-GOA-ACAP-ARAP_27.05.2021_00h00	0.0104639	0.0210609	[5]	Group065	7.14286	7	[ADAM15, AKT1, BAG2, CAMK1, ITGB1BP1, KDM1A, TLE5]
GO:0043392	negative regulation of DNA binding	GO_BiologicalProcess-EBI-UniProt-GOA-ACAP-ARAP_27.05.2021_00h00	0.011087	0.0218155	[5]	Group065	9.09091	5	[HEY2, KDM1A, MSX2, SUMO2, SUMO3]
GO:0051169	nuclear transport	GO_BiologicalProcess-EBI-UniProt-GOA-ACAP-ARAP_27.05.2021_00h00	0.00186902	0.00568612	[4, 5]	Group066	5.19126	19	[AKT1, ATXN1, CAMK1, CDK1, CHORDC1, CRY2, EIF4ENIF1, ELAVL1, HDAC3, NUP43, POM121, PRKACA, SETD2, SNRPB, SNRPD2, SNRPD3, TSC1, U2AF1, U2AF2]
GO:0006913	nucleocytoplasmic transport	GO_BiologicalProcess-EBI-UniProt-GOA-ACAP-ARAP_27.05.2021_00h00	0.00170253	0.00530198	[5, 6]	Group066	5.23416	19	[AKT1, ATXN1, CAMK1, CDK1, CHORDC1, CRY2, EIF4ENIF1, ELAVL1, HDAC3, NUP43, POM121, PRKACA, SETD2, SNRPB, SNRPD2, SNRPD3, TSC1, U2AF1, U2AF2]
GO:0034504	protein localization to nucleus	GO_BiologicalProcess-EBI-UniProt-GOA-ACAP-ARAP_27.05.2021_00h00	0.000555584	0.0021864	[6]	Group066	5.92105	18	[AKT1, CCT5, CCT6A, CDK1, CHORDC1, CRY2, DNAJB6, EIF4ENIF1, ELAVL1, FYN, HDAC3, NVL, OTUD7B, PLRG1, POM121, SKP1, SUMO2, SUMO3]
GO:0051168	nuclear export	GO_BiologicalProcess-EBI-UniProt-GOA-ACAP-ARAP_27.05.2021_00h00	0.0144883	0.0265283	[6, 7]	Group066	5.26316	11	[ATXN1, CAMK1, CHORDC1, EIF4ENIF1, NUP43, POM121, PRKACA, SETD2, TSC1, U2AF1, U2AF2]
GO:0051170	import into nucleus	GO_BiologicalProcess-EBI-UniProt-GOA-ACAP-ARAP_27.05.2021_00h00	0.00521937	0.0127424	[6, 7]	Group066	6.07735	11	[AKT1, CDK1, CHORDC1, CRY2, EIF4ENIF1, ELAVL1, HDAC3, POM121, SNRPB, SNRPD2, SNRPD3]
GO:0046875	ephrin receptor binding	GO_MolecularFunction-EBI-UniProt-GOA-ACAP-ARAP_27.05.2021_00h00	0.000636726	0.00248104	[4]	Group067	17.2414	5	[CBL, CRK, FYN, PTPN1, SDCBP]
GO:0070851	growth factor receptor binding	GO_MolecularFunction-EBI-UniProt-GOA-ACAP-ARAP_27.05.2021_00h00	0.0232032	0.0377649	[4]	Group067	5.67376	8	[APP, ATXN2, CBL, CBLC, FYN, SDCBP, TOLLIP, TRIP6]
GO:0045806	negative regulation of endocytosis	GO_BiologicalProcess-EBI-UniProt-GOA-ACAP-ARAP_27.05.2021_00h00	0.00951616	0.0197049	[3, 4, 5, 6, 7]	Group067	9.43396	5	[APP, ATXN2, PICALM, SDCBP, UBQLN2]
GO:0048259	regulation of receptor-mediated endocytosis	GO_BiologicalProcess-EBI-UniProt-GOA-ACAP-ARAP_27.05.2021_00h00	0.0100161	0.0204194	[5, 6, 7]	Group067	6.61157	8	[APP, ATXN2, CBL, PICALM, SDCBP, TBC1D5, UBQLN2, USP46]
GO:0048261	negative regulation of receptor-mediated endocytosis	GO_BiologicalProcess-EBI-UniProt-GOA-ACAP-ARAP_27.05.2021_00h00	0.00134897	0.00446457	[4, 5, 6, 7, 8]	Group067	14.7059	5	[APP, ATXN2, PICALM, SDCBP, UBQLN2]
GO:0009132	nucleoside diphosphate metabolic process	GO_BiologicalProcess-EBI-UniProt-GOA-ACAP-ARAP_27.05.2021_00h00	0.0319723	0.0478074	[5, 6, 7]	Group068	5.05618	9	[AK2, APP, ENTPD6, NCOR1, NME4, NME5, NUP43, OGDH, POM121]
GO:0004550	nucleoside diphosphate kinase activity	GO_BiologicalProcess-EBI-UniProt-GOA-ACAP-ARAP_27.05.2021_00h00	0.0140706	0.0260653	[7, 8, 9]	Group068	14.2857	3	[AK2, NME4, NME5]
GO:0009145	purine nucleoside triphosphate biosynthetic process	GO_BiologicalProcess-EBI-UniProt-GOA-ACAP-ARAP_27.05.2021_00h00	0.0335793	0.0497401	[7, 8, 9]	Group068	6.84932	5	[ATP5F1B, ATP5F1D, ATP5PB, NME4, NME5]
GO:0009152	purine ribonucleotide biosynthetic process	GO_BiologicalProcess-EBI-UniProt-GOA-ACAP-ARAP_27.05.2021_00h00	0.0313238	0.0471048	[7, 8, 9, 10]	Group068	4.85437	10	[ACACA, ADCY6, AK2, ATP5F1B, ATP5F1D, ATP5PB, NME4, NME5, PPAT, SNCA]
GO:0009206	purine ribonucleoside triphosphate biosynthetic process	GO_BiologicalProcess-EBI-UniProt-GOA-ACAP-ARAP_27.05.2021_00h00	0.0318976	0.047786	[8, 9, 10]	Group068	6.94444	5	[ATP5F1B, ATP5F1D, ATP5PB, NME4, NME5]
GO:0045931	positive regulation of mitotic cell cycle	GO_BiologicalProcess-EBI-UniProt-GOA-ACAP-ARAP_27.05.2021_00h00	0.0016616	0.00521559	[4, 5, 6]	Group069	8.10811	9	[AKT1, APP, ASNS, CDC16, CDC23, CDK1, PLRG1, USP2, VPS4B]
GO:0046688	response to copper ion	GO_BiologicalProcess-EBI-UniProt-GOA-ACAP-ARAP_27.05.2021_00h00	0.00475116	0.0118181	[5]	Group069	11.1111	5	[APP, ATP5F1D, BECN1, CDK1, SNCA]
GO:1901989	positive regulation of cell cycle phase transition	GO_BiologicalProcess-EBI-UniProt-GOA-ACAP-ARAP_27.05.2021_00h00	0.0148983	0.027091	[4, 5, 6, 7]	Group069	6.66667	7	[AKT1, APP, CDC16, CDC23, CDK1, PLRG1, VPS4B]
GO:1901992	positive regulation of mitotic cell cycle phase transition	GO_BiologicalProcess-EBI-UniProt-GOA-ACAP-ARAP_27.05.2021_00h00	0.00400842	0.0103956	[5, 6, 7, 8]	Group069	8.53659	7	[AKT1, APP, CDC16, CDC23, CDK1, PLRG1, VPS4B]
GO:0010971	positive regulation of G2/M transition of mitotic cell cycle	GO_BiologicalProcess-EBI-UniProt-GOA-ACAP-ARAP_27.05.2021_00h00	0.0277789	0.0431691	[6, 7, 8, 9]	Group069	11.1111	3	[APP, CDK1, VPS4B]
GO:0035518	histone H2A monoubiquitination	GO_BiologicalProcess-EBI-UniProt-GOA-ACAP-ARAP_27.05.2021_00h00	0.00911445	0.0191743	[9, 10, 11, 12]	Group070	16.6667	3	[RNF2, RYBP, SKP1]
GO:0016574	histone ubiquitination	GO_BiologicalProcess-EBI-UniProt-GOA-ACAP-ARAP_27.05.2021_00h00	0.0298335	0.0452943	[7, 8, 9, 10]	Group070	8.33333	4	[OTUB1, RNF2, RYBP, SKP1]
GO:0071108	protein K48-linked deubiquitination	GO_BiologicalProcess-EBI-UniProt-GOA-ACAP-ARAP_27.05.2021_00h00	0.0136878	0.0255959	[7, 8, 9, 10]	Group070	10.5263	4	[OTUB1, OTUD7B, RNF2, UBXN1]
GO:0006513	protein monoubiquitination	GO_BiologicalProcess-EBI-UniProt-GOA-ACAP-ARAP_27.05.2021_00h00	0.00162396	0.00513821	[9, 10]	Group070	10	7	[CBL, KLHL12, PRKN, RAD18, RNF2, RYBP, SKP1]
GO:0033522	histone H2A ubiquitination	GO_BiologicalProcess-EBI-UniProt-GOA-ACAP-ARAP_27.05.2021_00h00	0.0040199	0.0103575	[8, 9, 10, 11]	Group070	14.8148	4	[OTUB1, RNF2, RYBP, SKP1]
GO:0035770	ribonucleoprotein granule	GO_CellularComponent-EBI-UniProt-GOA-ACAP-ARAP_27.05.2021_00h00	0.000276455	0.00126402	[3, 5]	Group071	6.48855	17	[ATXN2, ATXN2L, CIRBP, EIF4E2, EIF4ENIF1, ELAVL1, GABPB1, MBNL1, PIWIL1, PQBP1, PSMA4, PSMC3, PUM1, RBFOX1, RBPMS, SQSTM1, UBAP2L]
GO:0036464	cytoplasmic ribonucleoprotein granule	GO_CellularComponent-EBI-UniProt-GOA-ACAP-ARAP_27.05.2021_00h00	0.00014419	0.000721864	[3, 4, 6]	Group071	6.85484	17	[ATXN2, ATXN2L, CIRBP, EIF4E2, EIF4ENIF1, ELAVL1, GABPB1, MBNL1, PIWIL1, PQBP1, PSMA4, PSMC3, PUM1, RBFOX1, RBPMS, SQSTM1, UBAP2L]
GO:0000932	P-body	GO_CellularComponent-EBI-UniProt-GOA-ACAP-ARAP_27.05.2021_00h00	0.0104639	0.0210609	[4, 5, 7]	Group071	7.14286	7	[EIF4E2, EIF4ENIF1, PSMA4, PSMC3, PUM1, RBPMS, SQSTM1]
GO:0010494	cytoplasmic stress granule	GO_CellularComponent-EBI-UniProt-GOA-ACAP-ARAP_27.05.2021_00h00	2.28979e-05	0.000167706	[4, 5, 7]	Group071	12.6582	10	[ATXN2, ATXN2L, CIRBP, ELAVL1, MBNL1, PQBP1, PUM1, RBFOX1, RBPMS, UBAP2L]
GO:0003730	mRNA 3'-UTR binding	GO_MolecularFunction-EBI-UniProt-GOA-ACAP-ARAP_27.05.2021_00h00	0.00794727	0.0173654	[6]	Group071	7.52688	7	[CCT5, CIRBP, DAZ2, ELAVL1, NUDT21, PUM1, RBFOX1]
GO:0034063	stress granule assembly	GO_BiologicalProcess-EBI-UniProt-GOA-ACAP-ARAP_27.05.2021_00h00	0.00349112	0.00955529	[6]	Group071	15.3846	4	[ATXN2, ATXN2L, CIRBP, UBAP2L]
GO:0017053	transcription repressor complex	GO_CellularComponent-EBI-UniProt-GOA-ACAP-ARAP_27.05.2021_00h00	2.83381e-05	0.000196627	[3]	Group072	13.8462	9	[CTBP2, HDAC3, HEY2, NCOR1, NCOR2, RBPJ, SPEN, TBL1XR1, TBX15]
GO:0042826	histone deacetylase binding	GO_MolecularFunction-EBI-UniProt-GOA-ACAP-ARAP_27.05.2021_00h00	0.00268007	0.00759833	[4]	Group072	7.56302	9	[HDAC3, HEY2, HSPA1A, HSPA1B, NCOR1, NCOR2, NUDT21, PRDM1, PRKN]
GO:0061629	RNA polymerase II-specific DNA-binding transcription factor binding	GO_MolecularFunction-EBI-UniProt-GOA-ACAP-ARAP_27.05.2021_00h00	0.000395643	0.00162997	[5]	Group072	5.919	19	[ARID5A, BHLHE40, CRX, CRY2, CTBP2, H2BC9, HDAC3, HEY2, KDM1A, LDB1, NCOR1, NCOR2, PIAS1, RBPJ, SETD6, SPEN, TRIM32, TRIP6, ZNF366]
GO:0000118	histone deacetylase complex	GO_CellularComponent-EBI-UniProt-GOA-ACAP-ARAP_27.05.2021_00h00	0.00521269	0.0127654	[3, 7, 8]	Group072	8.13953	7	[HDAC3, HEY2, KAT5, NCOR1, NCOR2, SF3B3, TBL1XR1]
GO:0070822	Sin3-type complex	GO_CellularComponent-EBI-UniProt-GOA-ACAP-ARAP_27.05.2021_00h00	0.0122805	0.0235203	[3, 4, 7, 8, 9]	Group072	15	3	[HEY2, NCOR1, SF3B3]
GO:0006367	transcription initiation from RNA polymerase II promoter	GO_BiologicalProcess-EBI-UniProt-GOA-ACAP-ARAP_27.05.2021_00h00	0.0116699	0.0225694	[7, 8, 9, 10, 11]	Group072	5.21739	12	[CDK1, ESRRA, HDAC3, HEY2, MED15, MED27, NCOR1, NCOR2, PSMC3, RBPJ, TBL1XR1, TEAD1]
GO:0051702	biological process involved in interaction with symbiont	GO_BiologicalProcess-EBI-UniProt-GOA-ACAP-ARAP_27.05.2021_00h00	0.0179614	0.0311567	[3]	Group073	6.42202	7	[ARG1, CCNK, CFL1, HSPA8, IGF2R, PRKN, PSMC3]
GO:0044793	negative regulation by host of viral process	GO_BiologicalProcess-EBI-UniProt-GOA-ACAP-ARAP_27.05.2021_00h00	0.00648633	0.0149583	[2, 6]	Group073	18.75	3	[CCNK, PRKN, PSMC3]
GO:0044794	positive regulation by host of viral process	GO_BiologicalProcess-EBI-UniProt-GOA-ACAP-ARAP_27.05.2021_00h00	0.00773445	0.0169943	[2, 6]	Group073	17.6471	3	[CFL1, HSPA8, IGF2R]
GO:0051851	modulation by host of symbiont process	GO_BiologicalProcess-EBI-UniProt-GOA-ACAP-ARAP_27.05.2021_00h00	0.00902692	0.0191429	[4]	Group073	8.21918	6	[CCNK, CFL1, HSPA8, IGF2R, PRKN, PSMC3]
GO:0044827	modulation by host of viral genome replication	GO_BiologicalProcess-EBI-UniProt-GOA-ACAP-ARAP_27.05.2021_00h00	0.010629	0.0212313	[3, 4, 6]	Group073	15.7895	3	[CCNK, HSPA8, PRKN]
GO:0044788	modulation by host of viral process	GO_BiologicalProcess-EBI-UniProt-GOA-ACAP-ARAP_27.05.2021_00h00	0.00025828	0.00119473	[5]	Group073	16.2162	6	[CCNK, CFL1, HSPA8, IGF2R, PRKN, PSMC3]
GO:1990089	response to nerve growth factor	GO_BiologicalProcess-EBI-UniProt-GOA-ACAP-ARAP_27.05.2021_00h00	0.00266867	0.00759324	[3, 5]	Group074	10.5263	6	[AKT1, APP, CBL, CRK, HSPA5, RAPGEF1]
GO:0005790	smooth endoplasmic reticulum	GO_CellularComponent-EBI-UniProt-GOA-ACAP-ARAP_27.05.2021_00h00	0.00154247	0.00491972	[4, 5, 6]	Group074	14.2857	5	[APP, HSPA5, PRDX4, RPL10, RPL15]
GO:0010042	response to manganese ion	GO_BiologicalProcess-EBI-UniProt-GOA-ACAP-ARAP_27.05.2021_00h00	0.00184569	0.00563683	[5]	Group074	18.1818	4	[APP, ARG1, HSPA5, PRKN]
GO:1903573	negative regulation of response to endoplasmic reticulum stress	GO_BiologicalProcess-EBI-UniProt-GOA-ACAP-ARAP_27.05.2021_00h00	0.00627199	0.0145916	[3, 4, 5, 6, 7]	Group074	10.4167	5	[HSPA1A, HSPA5, PRKN, PTPN1, UBXN1]
GO:1990090	cellular response to nerve growth factor stimulus	GO_BiologicalProcess-EBI-UniProt-GOA-ACAP-ARAP_27.05.2021_00h00	0.00202008	0.0060526	[4, 6]	Group074	11.1111	6	[AKT1, APP, CBL, CRK, HSPA5, RAPGEF1]
GO:0071287	cellular response to manganese ion	GO_BiologicalProcess-EBI-UniProt-GOA-ACAP-ARAP_27.05.2021_00h00	0.00274093	0.00774313	[6]	Group074	25	3	[APP, HSPA5, PRKN]
GO:0140030	modification-dependent protein binding	GO_MolecularFunction-EBI-UniProt-GOA-ACAP-ARAP_27.05.2021_00h00	0.009409	0.0195342	[3]	Group075	5.88235	10	[DZIP3, OTUD7B, PRPF8, RAD18, RAD23A, SQSTM1, UBQLN1, UBQLN2, UBQLN4, UBXN1]
GO:0031593	polyubiquitin modification-dependent protein binding	GO_MolecularFunction-EBI-UniProt-GOA-ACAP-ARAP_27.05.2021_00h00	6.5775e-07	6.93707e-06	[4]	Group075	18.5185	10	[DZIP3, OTUD7B, PRPF8, RAD18, RAD23A, SQSTM1, UBQLN1, UBQLN2, UBQLN4, UBXN1]
GO:0005776	autophagosome	GO_CellularComponent-EBI-UniProt-GOA-ACAP-ARAP_27.05.2021_00h00	0.00073644	0.00277392	[4, 5, 6]	Group075	9.09091	9	[BECN1, HSPA8, SNAP29, SQSTM1, TBC1D5, UBQLN1, UBQLN2, UBQLN4, WDFY3]
GO:0070530	K63-linked polyubiquitin modification-dependent protein binding	GO_MolecularFunction-EBI-UniProt-GOA-ACAP-ARAP_27.05.2021_00h00	0.0202856	0.0343596	[5]	Group075	12.5	3	[OTUD7B, PRPF8, SQSTM1]
GO:1904292	regulation of ERAD pathway	GO_BiologicalProcess-EBI-UniProt-GOA-ACAP-ARAP_27.05.2021_00h00	0.0122805	0.0235203	[5, 6, 7, 8, 9, 10]	Group075	15	3	[UBQLN1, UBQLN2, UBXN1]
GO:0032434	regulation of proteasomal ubiquitin-dependent protein catabolic process	GO_BiologicalProcess-EBI-UniProt-GOA-ACAP-ARAP_27.05.2021_00h00	8.51238e-06	7.01385e-05	[7, 8, 9, 10, 11]	Group075	10.0719	14	[AKT1, BAG2, HSPA1A, HSPA1B, PIAS1, PRKN, RAD23A, RYBP, SDCBP, SUMO2, UBQLN1, UBQLN2, UBQLN4, UBXN1]
GO:0140030	modification-dependent protein binding	GO_MolecularFunction-EBI-UniProt-GOA-ACAP-ARAP_27.05.2021_00h00	0.009409	0.0195342	[3]	Group076	5.88235	10	[DZIP3, OTUD7B, PRPF8, RAD18, RAD23A, SQSTM1, UBQLN1, UBQLN2, UBQLN4, UBXN1]
GO:0031593	polyubiquitin modification-dependent protein binding	GO_MolecularFunction-EBI-UniProt-GOA-ACAP-ARAP_27.05.2021_00h00	6.5775e-07	6.93707e-06	[4]	Group076	18.5185	10	[DZIP3, OTUD7B, PRPF8, RAD18, RAD23A, SQSTM1, UBQLN1, UBQLN2, UBQLN4, UBXN1]
GO:1905897	regulation of response to endoplasmic reticulum stress	GO_BiologicalProcess-EBI-UniProt-GOA-ACAP-ARAP_27.05.2021_00h00	0.00133317	0.00443085	[4, 5, 6]	Group076	9.1954	8	[HSPA1A, HSPA5, PRKN, PTPN1, RNF183, UBQLN1, UBQLN2, UBXN1]
GO:1905898	positive regulation of response to endoplasmic reticulum stress	GO_BiologicalProcess-EBI-UniProt-GOA-ACAP-ARAP_27.05.2021_00h00	0.0136878	0.0255959	[3, 4, 5, 6, 7]	Group076	10.5263	4	[PTPN1, RNF183, UBQLN1, UBQLN2]
GO:0036503	ERAD pathway	GO_BiologicalProcess-EBI-UniProt-GOA-ACAP-ARAP_27.05.2021_00h00	0.0148983	0.027091	[5, 6, 7, 8, 9]	Group076	6.66667	7	[HSPA5, PRKN, RNF139, TMUB2, UBQLN1, UBQLN2, UBXN1]
GO:1904292	regulation of ERAD pathway	GO_BiologicalProcess-EBI-UniProt-GOA-ACAP-ARAP_27.05.2021_00h00	0.0122805	0.0235203	[5, 6, 7, 8, 9, 10]	Group076	15	3	[UBQLN1, UBQLN2, UBXN1]
GO:0010765	positive regulation of sodium ion transport	GO_BiologicalProcess-EBI-UniProt-GOA-ACAP-ARAP_27.05.2021_00h00	0.0136878	0.0255959	[4, 5, 6, 7, 8]	Group077	10.5263	4	[AKT1, CHORDC1, WNK1, WNK2]
GO:0016247	channel regulator activity	GO_BiologicalProcess-EBI-UniProt-GOA-ACAP-ARAP_27.05.2021_00h00	0.0333637	0.0496066	[6, 8]	Group077	5.64516	7	[AKT1, CHORDC1, CHRNA7, KCNAB2, PHPT1, WNK1, WNK2]
GO:1902307	positive regulation of sodium ion transmembrane transport	GO_BiologicalProcess-EBI-UniProt-GOA-ACAP-ARAP_27.05.2021_00h00	0.0202856	0.0343596	[5, 6, 7, 8, 9, 10]	Group077	12.5	3	[CHORDC1, WNK1, WNK2]
GO:2000651	positive regulation of sodium ion transmembrane transporter activity	GO_BiologicalProcess-EBI-UniProt-GOA-ACAP-ARAP_27.05.2021_00h00	0.00773445	0.0169943	[5, 6, 7, 8, 9, 10, 11, 12]	Group077	17.6471	3	[CHORDC1, WNK1, WNK2]
GO:0017081	chloride channel regulator activity	GO_BiologicalProcess-EBI-UniProt-GOA-ACAP-ARAP_27.05.2021_00h00	0.00773445	0.0169943	[7, 8, 9, 10, 11]	Group077	17.6471	3	[CHRNA7, WNK1, WNK2]
GO:0015459	potassium channel regulator activity	GO_BiologicalProcess-EBI-UniProt-GOA-ACAP-ARAP_27.05.2021_00h00	0.0102811	0.0207988	[7, 8, 9, 10, 11, 12]	Group077	9.25926	5	[AKT1, CHORDC1, KCNAB2, WNK1, WNK2]
GO:0140030	modification-dependent protein binding	GO_MolecularFunction-EBI-UniProt-GOA-ACAP-ARAP_27.05.2021_00h00	0.009409	0.0195342	[3]	Group078	5.88235	10	[DZIP3, OTUD7B, PRPF8, RAD18, RAD23A, SQSTM1, UBQLN1, UBQLN2, UBQLN4, UBXN1]
GO:0031593	polyubiquitin modification-dependent protein binding	GO_MolecularFunction-EBI-UniProt-GOA-ACAP-ARAP_27.05.2021_00h00	6.5775e-07	6.93707e-06	[4]	Group078	18.5185	10	[DZIP3, OTUD7B, PRPF8, RAD18, RAD23A, SQSTM1, UBQLN1, UBQLN2, UBQLN4, UBXN1]
GO:0016236	macroautophagy	GO_BiologicalProcess-EBI-UniProt-GOA-ACAP-ARAP_27.05.2021_00h00	6.54803e-06	5.69175e-05	[4, 5]	Group078	6.85714	24	[AKT1, ATG10, ATP6V0D1, ATP6V1B1, BECN1, FEZ2, IFT20, MLST8, PIK3CA, PRKACA, PRKN, SNAP29, SQSTM1, STAM2, TBC1D5, TOMM20, TSC1, UBE2V1, UBQLN1, UBQLN2, UBQLN4, USP30, VPS4B, WDFY3]
GO:0005776	autophagosome	GO_CellularComponent-EBI-UniProt-GOA-ACAP-ARAP_27.05.2021_00h00	0.00073644	0.00277392	[4, 5, 6]	Group078	9.09091	9	[BECN1, HSPA8, SNAP29, SQSTM1, TBC1D5, UBQLN1, UBQLN2, UBQLN4, WDFY3]
GO:0061912	selective autophagy	GO_BiologicalProcess-EBI-UniProt-GOA-ACAP-ARAP_27.05.2021_00h00	0.00750308	0.0166245	[5, 6]	Group078	7.6087	7	[BECN1, PRKN, SQSTM1, UBE2V1, UBQLN1, USP30, WDFY3]
GO:0035973	aggrephagy	GO_BiologicalProcess-EBI-UniProt-GOA-ACAP-ARAP_27.05.2021_00h00	0.00134897	0.00446457	[6, 7]	Group078	14.7059	5	[PRKN, SQSTM1, UBE2V1, UBQLN1, WDFY3]
GO:0070979	protein K11-linked ubiquitination	GO_BiologicalProcess-EBI-UniProt-GOA-ACAP-ARAP_27.05.2021_00h00	0.000636726	0.00248104	[10, 11]	Group079	17.2414	5	[CDC16, CDC23, CDC26, PRKN, UBE2E3]
GO:1990234	transferase complex	GO_CellularComponent-EBI-UniProt-GOA-ACAP-ARAP_27.05.2021_00h00	3.80436e-06	3.49913e-05	[3]	Group079	5.21739	42	[ABTB1, BECN1, CCNK, CDC16, CDC23, CDC26, CDK1, CDK2, CDK6, CISH, DCAF4, DCAF7, ERCC8, ILVBL, KAT5, KAT6A, KLHL12, KLHL20, KLHL8, KMT2B, MED27, OGDH, PIK3CA, PLRG1, PRKN, RAD18, RMND5A, RNF2, RNF31, SKP1, SNRPB, SNRPD2, SNRPD3, SUPT20H, TBC1D5, TRAF2, UBAP2L, UBE2I, UBE2V1, WDFY3, WDR61, ZSWIM8]
GO:0000151	ubiquitin ligase complex	GO_CellularComponent-EBI-UniProt-GOA-ACAP-ARAP_27.05.2021_00h00	1.9972e-05	0.000153377	[3, 4]	Group079	6.95364	21	[ABTB1, CDC16, CDC23, CDC26, DCAF4, DCAF7, ERCC8, KLHL12, KLHL20, KLHL8, MED27, PLRG1, PRKN, RAD18, RMND5A, RNF2, RNF31, SKP1, TRAF2, UBE2V1, ZSWIM8]
GO:0031461	cullin-RING ubiquitin ligase complex	GO_CellularComponent-EBI-UniProt-GOA-ACAP-ARAP_27.05.2021_00h00	0.000337075	0.00144122	[4, 5]	Group079	7.55814	13	[CDC16, CDC23, CDC26, DCAF4, DCAF7, ERCC8, KLHL12, KLHL20, KLHL8, PLRG1, PRKN, SKP1, ZSWIM8]
GO:0031463	Cul3-RING ubiquitin ligase complex	GO_CellularComponent-EBI-UniProt-GOA-ACAP-ARAP_27.05.2021_00h00	0.0136878	0.0255959	[5, 6]	Group079	10.5263	4	[KLHL12, KLHL20, KLHL8, ZSWIM8]
GO:0080008	Cul4-RING E3 ubiquitin ligase complex	GO_CellularComponent-EBI-UniProt-GOA-ACAP-ARAP_27.05.2021_00h00	0.010283	0.0207496	[5, 6]	Group079	11.4286	4	[DCAF4, DCAF7, ERCC8, PLRG1]
GO:0042026	protein refolding	GO_BiologicalProcess-EBI-UniProt-GOA-ACAP-ARAP_27.05.2021_00h00	0.00349112	0.00955529	[3]	Group080	15.3846	4	[HSPA1A, HSPA1B, HSPA5, HSPA8]
GO:0051787	misfolded protein binding	GO_MolecularFunction-EBI-UniProt-GOA-ACAP-ARAP_27.05.2021_00h00	0.00523443	0.0127398	[3]	Group080	13.7931	4	[HSPA1A, HSPA1B, HSPA5, HSPA8]
GO:0055131	C3HC4-type RING finger domain binding	GO_MolecularFunction-EBI-UniProt-GOA-ACAP-ARAP_27.05.2021_00h00	0.000278165	0.00125731	[4]	Group080	50	3	[HSPA1A, HSPA1B, HSPA8]
GO:0043484	regulation of RNA splicing	GO_BiologicalProcess-EBI-UniProt-GOA-ACAP-ARAP_27.05.2021_00h00	4.1884e-05	0.000278406	[5, 6, 7, 8, 9]	Group080	8.75	14	[CIRBP, ESRP1, HNRNPLL, HSPA1A, HSPA8, MBNL1, PQBP1, QKI, RBFOX1, RBFOX2, RBM17, SF1, U2AF2, ZC3H10]
GO:0033120	positive regulation of RNA splicing	GO_BiologicalProcess-EBI-UniProt-GOA-ACAP-ARAP_27.05.2021_00h00	0.00252459	0.00726164	[5, 6, 7, 8, 9, 10]	Group080	12.8205	5	[CIRBP, HNRNPLL, HSPA1A, HSPA8, U2AF2]
GO:0048024	regulation of mRNA splicing, via spliceosome	GO_BiologicalProcess-EBI-UniProt-GOA-ACAP-ARAP_27.05.2021_00h00	0.00128458	0.00430553	[6, 7, 8, 9, 10, 11, 12]	Group080	8.41121	9	[CIRBP, HSPA8, MBNL1, QKI, RBFOX1, RBFOX2, SF1, U2AF2, ZC3H10]
GO:0031072	heat shock protein binding	GO_MolecularFunction-EBI-UniProt-GOA-ACAP-ARAP_27.05.2021_00h00	0.000109159	0.00058738	[3]	Group081	9.02256	12	[BAG2, CHORDC1, DNAJA3, DNAJB6, HSPA1A, HSPA1B, HSPA5, HSPA8, OGDH, PRKN, SNCA, TSC1]
GO:0031647	regulation of protein stability	GO_BiologicalProcess-EBI-UniProt-GOA-ACAP-ARAP_27.05.2021_00h00	0.000325601	0.00140738	[3]	Group081	6.01266	19	[BAG2, CCT5, CCT6A, CHORDC1, DDI2, HDAC3, HSPA1A, HSPA1B, HSPA8, NLK, PIM2, PRKN, RAD23A, RNF139, SIAH1, SNCA, SREBF1, TSC1, USP2]
GO:0030544	Hsp70 protein binding	GO_MolecularFunction-EBI-UniProt-GOA-ACAP-ARAP_27.05.2021_00h00	0.0224536	0.0370789	[4]	Group081	9.09091	4	[DNAJA3, PRKN, SNCA, TSC1]
GO:0031648	protein destabilization	GO_BiologicalProcess-EBI-UniProt-GOA-ACAP-ARAP_27.05.2021_00h00	0.00627199	0.0145916	[4]	Group081	10.4167	5	[PRKN, RAD23A, RNF139, SIAH1, SNCA]
GO:0043274	phospholipase binding	GO_MolecularFunction-EBI-UniProt-GOA-ACAP-ARAP_27.05.2021_00h00	0.0160009	0.0287	[4]	Group081	13.6364	3	[FYN, PRKN, SNCA]
GO:1990000	amyloid fibril formation	GO_BiologicalProcess-EBI-UniProt-GOA-ACAP-ARAP_27.05.2021_00h00	0.00364161	0.00976446	[4, 5]	Group081	7.84314	8	[APP, CHRNA7, CST3, GGA2, H3C12, PRKN, SIAH1, SNCA]
GO:1903202	negative regulation of oxidative stress-induced cell death	GO_BiologicalProcess-EBI-UniProt-GOA-ACAP-ARAP_27.05.2021_00h00	0.00951616	0.0197049	[4, 5, 6, 7, 8]	Group081	9.43396	5	[AKT1, FYN, NME5, PRKN, TSC1]
GO:0006458	'de novo' protein folding	GO_BiologicalProcess-EBI-UniProt-GOA-ACAP-ARAP_27.05.2021_00h00	0.00389597	0.0102382	[3]	Group082	11.6279	5	[DNAJB4, HSPA1A, HSPA1B, HSPA5, HSPA8]
GO:0031072	heat shock protein binding	GO_MolecularFunction-EBI-UniProt-GOA-ACAP-ARAP_27.05.2021_00h00	0.000109159	0.00058738	[3]	Group082	9.02256	12	[BAG2, CHORDC1, DNAJA3, DNAJB6, HSPA1A, HSPA1B, HSPA5, HSPA8, OGDH, PRKN, SNCA, TSC1]
GO:0051087	chaperone binding	GO_MolecularFunction-EBI-UniProt-GOA-ACAP-ARAP_27.05.2021_00h00	0.00128458	0.00430553	[3]	Group082	8.41121	9	[ATP1A3, BAG2, DNAJB4, DNAJB6, HSPA5, HSPA8, OGDH, PRKN, TSC1]
GO:0051084	'de novo' posttranslational protein folding	GO_BiologicalProcess-EBI-UniProt-GOA-ACAP-ARAP_27.05.2021_00h00	0.00252459	0.00726164	[4]	Group082	12.8205	5	[DNAJB4, HSPA1A, HSPA1B, HSPA5, HSPA8]
GO:0051085	chaperone cofactor-dependent protein refolding	GO_BiologicalProcess-EBI-UniProt-GOA-ACAP-ARAP_27.05.2021_00h00	0.00134897	0.00446457	[4, 5]	Group082	14.7059	5	[DNAJB4, HSPA1A, HSPA1B, HSPA5, HSPA8]
GO:0060590	ATPase regulator activity	GO_BiologicalProcess-EBI-UniProt-GOA-ACAP-ARAP_27.05.2021_00h00	0.0208041	0.0349384	[6]	Group082	9.30233	4	[BAG2, DNAJB4, DNAJB6, TSC1]
GO:0140603	ATP hydrolysis activity	GO_MolecularFunction-EBI-UniProt-GOA-ACAP-ARAP_27.05.2021_00h00	0.0212051	0.0353121	[7]	Group082	6.81818	6	[BAG2, DNAJB4, DNAJB6, MYO18A, TSC1, VPS4B]
GO:0003729	mRNA binding	GO_MolecularFunction-EBI-UniProt-GOA-ACAP-ARAP_27.05.2021_00h00	9.30495e-05	0.000518325	[5]	Group083	6.43087	20	[CCT5, CIRBP, DAZ2, EIF2S2, EIF4ENIF1, ELAVL1, ESRP1, FUBP3, HNRNPLL, NUDT21, PIWIL1, PUM1, QKI, RBFOX1, RBFOX2, RBPMS, RPS5, SF1, UNK, ZCCHC13]
GO:0010494	cytoplasmic stress granule	GO_CellularComponent-EBI-UniProt-GOA-ACAP-ARAP_27.05.2021_00h00	2.28979e-05	0.000167706	[4, 5, 7]	Group083	12.6582	10	[ATXN2, ATXN2L, CIRBP, ELAVL1, MBNL1, PQBP1, PUM1, RBFOX1, RBPMS, UBAP2L]
GO:0003730	mRNA 3'-UTR binding	GO_MolecularFunction-EBI-UniProt-GOA-ACAP-ARAP_27.05.2021_00h00	0.00794727	0.0173654	[6]	Group083	7.52688	7	[CCT5, CIRBP, DAZ2, ELAVL1, NUDT21, PUM1, RBFOX1]
GO:1902369	negative regulation of RNA catabolic process	GO_BiologicalProcess-EBI-UniProt-GOA-ACAP-ARAP_27.05.2021_00h00	0.0030278	0.00840349	[5, 6, 7, 8, 9]	Group083	8.97436	7	[CIRBP, DAZ2, EIF4ENIF1, ELAVL1, TENT5A, TENT5B, TRAF2]
GO:0043489	RNA stabilization	GO_BiologicalProcess-EBI-UniProt-GOA-ACAP-ARAP_27.05.2021_00h00	0.00114726	0.00394557	[4, 6, 7, 8, 9, 10]	Group083	10.6061	7	[CIRBP, DAZ2, EIF4ENIF1, ELAVL1, TENT5A, TENT5B, TRAF2]
GO:1902373	negative regulation of mRNA catabolic process	GO_BiologicalProcess-EBI-UniProt-GOA-ACAP-ARAP_27.05.2021_00h00	0.00104732	0.00364946	[5, 6, 7, 8, 9, 10]	Group083	10.7692	7	[CIRBP, DAZ2, EIF4ENIF1, ELAVL1, TENT5A, TENT5B, TRAF2]
GO:0048255	mRNA stabilization	GO_BiologicalProcess-EBI-UniProt-GOA-ACAP-ARAP_27.05.2021_00h00	0.000421533	0.00171873	[5, 6, 7, 8, 9, 10, 11]	Group083	12.5	7	[CIRBP, DAZ2, EIF4ENIF1, ELAVL1, TENT5A, TENT5B, TRAF2]
GO:0098794	postsynapse	GO_CellularComponent-EBI-UniProt-GOA-ACAP-ARAP_27.05.2021_00h00	0.00408885	0.0104669	[2, 4]	Group084	4.16667	29	[ADD3, AKT1, AP2B1, APBB1, ARHGAP32, ATP1A3, BAALC, BAIAP2, CAMK1, CHRNA7, DNAJA3, ELAVL1, FYN, HSPA8, IQSEC1, KLHL17, NLGN3, PDLIM5, PICALM, PLEKHA5, PRKACA, PRKN, RAPSN, RNF112, RPS19, SNCA, SORCS3, TSC1, ZNF804A]
GO:0098984	neuron to neuron synapse	GO_CellularComponent-EBI-UniProt-GOA-ACAP-ARAP_27.05.2021_00h00	0.0116614	0.0226083	[4]	Group084	4.44444	18	[ADD3, ARHGAP32, ATP1A3, BAALC, BAIAP2, CAMK1, FYN, IQSEC1, KLHL17, NLGN3, PDLIM5, PLEKHA5, PRKN, RAPGEF4, RNF112, RPS19, SORCS3, TSC1]
GO:0099572	postsynaptic specialization	GO_CellularComponent-EBI-UniProt-GOA-ACAP-ARAP_27.05.2021_00h00	0.0098818	0.0201977	[3, 5]	Group084	4.52261	18	[ADD3, ARHGAP32, ATP1A3, BAALC, BAIAP2, CAMK1, FYN, HSPA8, IQSEC1, KLHL17, PDLIM5, PLEKHA5, PRKN, RAPSN, RNF112, RPS19, SORCS3, TSC1]
GO:0014069	postsynaptic density	GO_CellularComponent-EBI-UniProt-GOA-ACAP-ARAP_27.05.2021_00h00	0.0230378	0.0375729	[4, 6]	Group084	4.27807	16	[ADD3, ARHGAP32, ATP1A3, BAALC, BAIAP2, CAMK1, FYN, IQSEC1, KLHL17, PDLIM5, PLEKHA5, PRKN, RNF112, RPS19, SORCS3, TSC1]
GO:0032279	asymmetric synapse	GO_CellularComponent-EBI-UniProt-GOA-ACAP-ARAP_27.05.2021_00h00	0.0131911	0.0248432	[5]	Group084	4.47368	17	[ADD3, ARHGAP32, ATP1A3, BAALC, BAIAP2, CAMK1, FYN, IQSEC1, KLHL17, NLGN3, PDLIM5, PLEKHA5, PRKN, RNF112, RPS19, SORCS3, TSC1]
GO:0050808	synapse organization	GO_BiologicalProcess-EBI-UniProt-GOA-ACAP-ARAP_27.05.2021_00h00	0.0184498	0.0317947	[5]	Group084	4.15755	19	[APP, BAIAP2, CAMK1, CAMK2B, CFL1, CHRNA7, CTBP2, DNAJA3, FYN, HSPA8, NLGN3, PCDHGC3, PDLIM5, RAPSN, SDCBP, SNCA, SYBU, TSC1, ZNF804A]
GO:0099173	postsynapse organization	GO_BiologicalProcess-EBI-UniProt-GOA-ACAP-ARAP_27.05.2021_00h00	0.00566025	0.0135265	[4, 6]	Group084	6.01093	11	[BAIAP2, CAMK2B, CFL1, CHRNA7, DNAJA3, FYN, HSPA8, NLGN3, PDLIM5, RAPSN, ZNF804A]
GO:0070925	organelle assembly	GO_BiologicalProcess-EBI-UniProt-GOA-ACAP-ARAP_27.05.2021_00h00	1.5049e-05	0.000119037	[5]	Group085	4.70942	47	[ATP6V0D1, ATXN2, ATXN2L, BECN1, CCDC136, CDK1, CDK2, CEP162, CEP70, CIRBP, DCTN3, DHX37, EIF4ENIF1, EML3, FEZ2, GORASP2, HDAC3, HSPA1A, HSPA1B, IFT20, IST1, MTERF4, MYOM2, NCOR1, NEBL, NME5, NPHP3, OBSCN, POGZ, PPP2R1A, PRKACA, RPL10, RPL15, RPS19, RPS5, SDCBP, SNAP29, STAM2, SYNE2, TBC1D5, TBC1D9B, TCAP, TOX4, UBAP2L, UBQLN1, UBQLN2, VPS4B]
GO:1902115	regulation of organelle assembly	GO_BiologicalProcess-EBI-UniProt-GOA-ACAP-ARAP_27.05.2021_00h00	0.000768566	0.00285416	[4, 5, 6]	Group085	6.35593	15	[ATXN2, ATXN2L, BECN1, EML3, FEZ2, HSPA1A, HSPA1B, IFT20, SDCBP, SYNE2, TBC1D5, TBC1D9B, TOX4, UBQLN2, VPS4B]
GO:0090224	regulation of spindle organization	GO_BiologicalProcess-EBI-UniProt-GOA-ACAP-ARAP_27.05.2021_00h00	0.0241807	0.0391144	[4, 5, 6, 7, 8]	Group085	8.88889	4	[EML3, HSPA1A, HSPA1B, VPS4B]
GO:2000785	regulation of autophagosome assembly	GO_BiologicalProcess-EBI-UniProt-GOA-ACAP-ARAP_27.05.2021_00h00	0.016312	0.029126	[5, 6, 7, 8]	Group085	10	4	[BECN1, FEZ2, IFT20, UBQLN2]
GO:0060236	regulation of mitotic spindle organization	GO_BiologicalProcess-EBI-UniProt-GOA-ACAP-ARAP_27.05.2021_00h00	0.0177342	0.0308981	[5, 6, 7, 8, 9]	Group085	9.7561	4	[EML3, HSPA1A, HSPA1B, VPS4B]
GO:0090169	regulation of spindle assembly	GO_BiologicalProcess-EBI-UniProt-GOA-ACAP-ARAP_27.05.2021_00h00	0.0066726	0.0152544	[5, 6, 7, 8, 9]	Group085	12.9032	4	[EML3, HSPA1A, HSPA1B, VPS4B]
GO:1901673	regulation of mitotic spindle assembly	GO_BiologicalProcess-EBI-UniProt-GOA-ACAP-ARAP_27.05.2021_00h00	0.00257922	0.0073919	[6, 7, 8, 9, 10]	Group085	16.6667	4	[EML3, HSPA1A, HSPA1B, VPS4B]
GO:0005790	smooth endoplasmic reticulum	GO_CellularComponent-EBI-UniProt-GOA-ACAP-ARAP_27.05.2021_00h00	0.00154247	0.00491972	[4, 5, 6]	Group086	14.2857	5	[APP, HSPA5, PRDX4, RPL10, RPL15]
GO:0010042	response to manganese ion	GO_BiologicalProcess-EBI-UniProt-GOA-ACAP-ARAP_27.05.2021_00h00	0.00184569	0.00563683	[5]	Group086	18.1818	4	[APP, ARG1, HSPA5, PRKN]
GO:0070972	protein localization to endoplasmic reticulum	GO_BiologicalProcess-EBI-UniProt-GOA-ACAP-ARAP_27.05.2021_00h00	0.0133948	0.0251073	[6]	Group086	5.88235	9	[HSPA5, RPL10, RPL15, RPL18, RPL19, RPL22, RPS19, RPS5, SPCS3]
GO:0071287	cellular response to manganese ion	GO_BiologicalProcess-EBI-UniProt-GOA-ACAP-ARAP_27.05.2021_00h00	0.00274093	0.00774313	[6]	Group086	25	3	[APP, HSPA5, PRKN]
GO:0072599	establishment of protein localization to endoplasmic reticulum	GO_BiologicalProcess-EBI-UniProt-GOA-ACAP-ARAP_27.05.2021_00h00	0.00392909	0.0102911	[5, 6, 7]	Group086	7.14286	9	[HSPA5, RPL10, RPL15, RPL18, RPL19, RPL22, RPS19, RPS5, SPCS3]
GO:1990403	embryonic brain development	GO_BiologicalProcess-EBI-UniProt-GOA-ACAP-ARAP_27.05.2021_00h00	0.00648633	0.0149583	[5, 6, 7]	Group086	18.75	3	[RNF112, RPL10, RPL15]
GO:0045047	protein targeting to ER	GO_BiologicalProcess-EBI-UniProt-GOA-ACAP-ARAP_27.05.2021_00h00	0.00316966	0.00870556	[6, 7, 8]	Group086	7.37705	9	[HSPA5, RPL10, RPL15, RPL18, RPL19, RPL22, RPS19, RPS5, SPCS3]
GO:0098780	response to mitochondrial depolarisation	GO_BiologicalProcess-EBI-UniProt-GOA-ACAP-ARAP_27.05.2021_00h00	0.0180723	0.0312805	[4]	Group087	13.0435	3	[BECN1, PRKN, SQSTM1]
GO:0140112	extracellular vesicle biogenesis	GO_BiologicalProcess-EBI-UniProt-GOA-ACAP-ARAP_27.05.2021_00h00	0.0277789	0.0431691	[4]	Group087	11.1111	3	[PRKN, SDCBP, VPS4B]
GO:0016050	vesicle organization	GO_BiologicalProcess-EBI-UniProt-GOA-ACAP-ARAP_27.05.2021_00h00	0.0152761	0.0275877	[5]	Group087	4.49438	16	[ANXA8, AP1G1, CCDC136, CHORDC1, IST1, KLHL12, MYO18A, PICALM, PRKN, SAR1A, SDCBP, SNAP29, SNCA, SQSTM1, STAM2, VPS4B]
GO:0097734	extracellular exosome biogenesis	GO_BiologicalProcess-EBI-UniProt-GOA-ACAP-ARAP_27.05.2021_00h00	0.0226411	0.0370024	[5]	Group087	12	3	[PRKN, SDCBP, VPS4B]
GO:0007032	endosome organization	GO_BiologicalProcess-EBI-UniProt-GOA-ACAP-ARAP_27.05.2021_00h00	0.0163391	0.0291085	[5, 6]	Group087	7.22892	6	[ANXA8, IST1, PRKN, SQSTM1, STAM2, VPS4B]
GO:1990182	exosomal secretion	GO_BiologicalProcess-EBI-UniProt-GOA-ACAP-ARAP_27.05.2021_00h00	0.0202856	0.0343596	[4, 5, 6, 7]	Group087	12.5	3	[PRKN, SDCBP, VPS4B]
GO:1903541	regulation of exosomal secretion	GO_BiologicalProcess-EBI-UniProt-GOA-ACAP-ARAP_27.05.2021_00h00	0.0140706	0.0260653	[5, 6, 7, 8]	Group087	14.2857	3	[PRKN, SDCBP, VPS4B]
GO:0006403	RNA localization	GO_BiologicalProcess-EBI-UniProt-GOA-ACAP-ARAP_27.05.2021_00h00	0.00751575	0.016606	[3]	Group088	5.32787	13	[ATXN2, CCT5, CCT6A, NUP43, POM121, QKI, RBFOX1, SETD2, TGFBR2, TOMM20, TSC1, U2AF1, U2AF2]
GO:0051236	establishment of RNA localization	GO_BiologicalProcess-EBI-UniProt-GOA-ACAP-ARAP_27.05.2021_00h00	0.0140238	0.0260394	[3, 4]	Group088	5.28846	11	[ATXN2, NUP43, POM121, QKI, RBFOX1, SETD2, TGFBR2, TOMM20, TSC1, U2AF1, U2AF2]
GO:0051169	nuclear transport	GO_BiologicalProcess-EBI-UniProt-GOA-ACAP-ARAP_27.05.2021_00h00	0.00186902	0.00568612	[4, 5]	Group088	5.19126	19	[AKT1, ATXN1, CAMK1, CDK1, CHORDC1, CRY2, EIF4ENIF1, ELAVL1, HDAC3, NUP43, POM121, PRKACA, SETD2, SNRPB, SNRPD2, SNRPD3, TSC1, U2AF1, U2AF2]
GO:0015931	nucleobase-containing compound transport	GO_BiologicalProcess-EBI-UniProt-GOA-ACAP-ARAP_27.05.2021_00h00	0.0297151	0.0452013	[5]	Group088	4.56274	12	[ATXN2, NUP43, POM121, QKI, RBFOX1, SETD2, SLC25A51, TGFBR2, TOMM20, TSC1, U2AF1, U2AF2]
GO:0050658	RNA transport	GO_BiologicalProcess-EBI-UniProt-GOA-ACAP-ARAP_27.05.2021_00h00	0.0114689	0.0223445	[4, 5, 7]	Group088	5.44554	11	[ATXN2, NUP43, POM121, QKI, RBFOX1, SETD2, TGFBR2, TOMM20, TSC1, U2AF1, U2AF2]
GO:0006913	nucleocytoplasmic transport	GO_BiologicalProcess-EBI-UniProt-GOA-ACAP-ARAP_27.05.2021_00h00	0.00170253	0.00530198	[5, 6]	Group088	5.23416	19	[AKT1, ATXN1, CAMK1, CDK1, CHORDC1, CRY2, EIF4ENIF1, ELAVL1, HDAC3, NUP43, POM121, PRKACA, SETD2, SNRPB, SNRPD2, SNRPD3, TSC1, U2AF1, U2AF2]
GO:0050657	nucleic acid transport	GO_BiologicalProcess-EBI-UniProt-GOA-ACAP-ARAP_27.05.2021_00h00	0.0114689	0.0223445	[6]	Group088	5.44554	11	[ATXN2, NUP43, POM121, QKI, RBFOX1, SETD2, TGFBR2, TOMM20, TSC1, U2AF1, U2AF2]
GO:0051168	nuclear export	GO_BiologicalProcess-EBI-UniProt-GOA-ACAP-ARAP_27.05.2021_00h00	0.0144883	0.0265283	[6, 7]	Group088	5.26316	11	[ATXN1, CAMK1, CHORDC1, EIF4ENIF1, NUP43, POM121, PRKACA, SETD2, TSC1, U2AF1, U2AF2]
GO:0034719	SMN-Sm protein complex	GO_CellularComponent-EBI-UniProt-GOA-ACAP-ARAP_27.05.2021_00h00	0.0140706	0.0260653	[3, 4]	Group089	14.2857	3	[SNRPB, SNRPD2, SNRPD3]
GO:0034709	methylosome	GO_CellularComponent-EBI-UniProt-GOA-ACAP-ARAP_27.05.2021_00h00	0.00274093	0.00774313	[3, 4, 5]	Group089	25	3	[SNRPB, SNRPD2, SNRPD3]
GO:0051169	nuclear transport	GO_BiologicalProcess-EBI-UniProt-GOA-ACAP-ARAP_27.05.2021_00h00	0.00186902	0.00568612	[4, 5]	Group089	5.19126	19	[AKT1, ATXN1, CAMK1, CDK1, CHORDC1, CRY2, EIF4ENIF1, ELAVL1, HDAC3, NUP43, POM121, PRKACA, SETD2, SNRPB, SNRPD2, SNRPD3, TSC1, U2AF1, U2AF2]
GO:0006913	nucleocytoplasmic transport	GO_BiologicalProcess-EBI-UniProt-GOA-ACAP-ARAP_27.05.2021_00h00	0.00170253	0.00530198	[5, 6]	Group089	5.23416	19	[AKT1, ATXN1, CAMK1, CDK1, CHORDC1, CRY2, EIF4ENIF1, ELAVL1, HDAC3, NUP43, POM121, PRKACA, SETD2, SNRPB, SNRPD2, SNRPD3, TSC1, U2AF1, U2AF2]
GO:0034504	protein localization to nucleus	GO_BiologicalProcess-EBI-UniProt-GOA-ACAP-ARAP_27.05.2021_00h00	0.000555584	0.0021864	[6]	Group089	5.92105	18	[AKT1, CCT5, CCT6A, CDK1, CHORDC1, CRY2, DNAJB6, EIF4ENIF1, ELAVL1, FYN, HDAC3, NVL, OTUD7B, PLRG1, POM121, SKP1, SUMO2, SUMO3]
GO:0051170	import into nucleus	GO_BiologicalProcess-EBI-UniProt-GOA-ACAP-ARAP_27.05.2021_00h00	0.00521937	0.0127424	[6, 7]	Group089	6.07735	11	[AKT1, CDK1, CHORDC1, CRY2, EIF4ENIF1, ELAVL1, HDAC3, POM121, SNRPB, SNRPD2, SNRPD3]
GO:0005685	U1 snRNP	GO_CellularComponent-EBI-UniProt-GOA-ACAP-ARAP_27.05.2021_00h00	0.0122805	0.0235203	[5, 9]	Group089	15	3	[SNRPB, SNRPD2, SNRPD3]
GO:0005687	U4 snRNP	GO_CellularComponent-EBI-UniProt-GOA-ACAP-ARAP_27.05.2021_00h00	0.00209363	0.00620249	[5, 9]	Group089	27.2727	3	[SNRPB, SNRPD2, SNRPD3]
GO:0051310	metaphase plate congression	GO_BiologicalProcess-EBI-UniProt-GOA-ACAP-ARAP_27.05.2021_00h00	0.0302697	0.0457807	[3, 4, 5, 6]	Group090	7.04225	5	[BECN1, CDC23, EML3, KIF22, VPS4B]
GO:0140014	mitotic nuclear division	GO_BiologicalProcess-EBI-UniProt-GOA-ACAP-ARAP_27.05.2021_00h00	0.00866955	0.0186348	[4, 5, 7]	Group090	4.6832	17	[BECN1, BUB3, CDC16, CDC23, CDC26, CDK1, EML3, HSPA1A, HSPA1B, IST1, KIF22, NUP43, POGZ, POM121, PPP2R1A, UBE2I, VPS4B]
GO:0000070	mitotic sister chromatid segregation	GO_BiologicalProcess-EBI-UniProt-GOA-ACAP-ARAP_27.05.2021_00h00	0.0247453	0.0396226	[4, 5, 6, 7, 8]	Group090	5.05051	10	[BECN1, BUB3, CDC16, CDC23, CDC26, CDK1, EML3, KIF22, POGZ, VPS4B]
GO:0090224	regulation of spindle organization	GO_BiologicalProcess-EBI-UniProt-GOA-ACAP-ARAP_27.05.2021_00h00	0.0241807	0.0391144	[4, 5, 6, 7, 8]	Group090	8.88889	4	[EML3, HSPA1A, HSPA1B, VPS4B]
GO:0007080	mitotic metaphase plate congression	GO_BiologicalProcess-EBI-UniProt-GOA-ACAP-ARAP_27.05.2021_00h00	0.0119351	0.0229699	[4, 5, 6, 7, 8, 9]	Group090	8.92857	5	[BECN1, CDC23, EML3, KIF22, VPS4B]
GO:0060236	regulation of mitotic spindle organization	GO_BiologicalProcess-EBI-UniProt-GOA-ACAP-ARAP_27.05.2021_00h00	0.0177342	0.0308981	[5, 6, 7, 8, 9]	Group090	9.7561	4	[EML3, HSPA1A, HSPA1B, VPS4B]
GO:0090169	regulation of spindle assembly	GO_BiologicalProcess-EBI-UniProt-GOA-ACAP-ARAP_27.05.2021_00h00	0.0066726	0.0152544	[5, 6, 7, 8, 9]	Group090	12.9032	4	[EML3, HSPA1A, HSPA1B, VPS4B]
GO:1901673	regulation of mitotic spindle assembly	GO_BiologicalProcess-EBI-UniProt-GOA-ACAP-ARAP_27.05.2021_00h00	0.00257922	0.0073919	[6, 7, 8, 9, 10]	Group090	16.6667	4	[EML3, HSPA1A, HSPA1B, VPS4B]
GO:0042826	histone deacetylase binding	GO_MolecularFunction-EBI-UniProt-GOA-ACAP-ARAP_27.05.2021_00h00	0.00268007	0.00759833	[4]	Group091	7.56302	9	[HDAC3, HEY2, HSPA1A, HSPA1B, NCOR1, NCOR2, NUDT21, PRDM1, PRKN]
GO:1903202	negative regulation of oxidative stress-induced cell death	GO_BiologicalProcess-EBI-UniProt-GOA-ACAP-ARAP_27.05.2021_00h00	0.00951616	0.0197049	[4, 5, 6, 7, 8]	Group091	9.43396	5	[AKT1, FYN, NME5, PRKN, TSC1]
GO:0043409	negative regulation of MAPK cascade	GO_BiologicalProcess-EBI-UniProt-GOA-ACAP-ARAP_27.05.2021_00h00	0.0319723	0.0478074	[5, 6, 7, 8]	Group091	5.05618	9	[AKT1, CBLC, HDAC3, ITGB1BP1, NCOR1, PPP2R1A, PRKN, PTPN1, WNK2]
GO:0070303	negative regulation of stress-activated protein kinase signaling cascade	GO_BiologicalProcess-EBI-UniProt-GOA-ACAP-ARAP_27.05.2021_00h00	0.0318768	0.0478454	[5, 6, 7, 8]	Group091	8.16327	4	[AKT1, HDAC3, NCOR1, PRKN]
GO:1902175	regulation of oxidative stress-induced intrinsic apoptotic signaling pathway	GO_BiologicalProcess-EBI-UniProt-GOA-ACAP-ARAP_27.05.2021_00h00	0.00835052	0.0180966	[5, 6, 7, 8, 9]	Group091	12.1212	4	[AKT1, NME5, PRKN, UBQLN1]
GO:0032873	negative regulation of stress-activated MAPK cascade	GO_BiologicalProcess-EBI-UniProt-GOA-ACAP-ARAP_27.05.2021_00h00	0.0318768	0.0478454	[6, 7, 8, 9]	Group091	8.16327	4	[AKT1, HDAC3, NCOR1, PRKN]
GO:1902176	negative regulation of oxidative stress-induced intrinsic apoptotic signaling pathway	GO_BiologicalProcess-EBI-UniProt-GOA-ACAP-ARAP_27.05.2021_00h00	0.0180723	0.0312805	[5, 6, 7, 8, 9, 10]	Group091	13.0435	3	[AKT1, NME5, PRKN]
GO:0046329	negative regulation of JNK cascade	GO_BiologicalProcess-EBI-UniProt-GOA-ACAP-ARAP_27.05.2021_00h00	0.0124834	0.0237936	[7, 8, 9, 10]	Group091	10.8108	4	[AKT1, HDAC3, NCOR1, PRKN]
GO:0009266	response to temperature stimulus	GO_BiologicalProcess-EBI-UniProt-GOA-ACAP-ARAP_27.05.2021_00h00	0.00142789	0.00461004	[3]	Group092	5.9761	15	[AKT1, BAG2, CAMK2B, CHORDC1, CIRBP, DNAJA3, DNAJB4, DNAJB6, HSPA1A, HSPA1B, HSPA8, MLST8, NUP43, POM121, PRKACA]
GO:0009408	response to heat	GO_BiologicalProcess-EBI-UniProt-GOA-ACAP-ARAP_27.05.2021_00h00	0.000132687	0.000681528	[3, 4]	Group092	7.86517	14	[AKT1, BAG2, CAMK2B, CHORDC1, DNAJA3, DNAJB4, DNAJB6, HSPA1A, HSPA1B, HSPA8, MLST8, NUP43, POM121, PRKACA]
GO:0080135	regulation of cellular response to stress	GO_BiologicalProcess-EBI-UniProt-GOA-ACAP-ARAP_27.05.2021_00h00	5.51141e-05	0.000348762	[3, 4, 5]	Group092	4.95868	36	[AKT1, APBB1, APP, BAG2, CAMK2B, CDK6, CHORDC1, DNAJB6, ERCC8, FYN, HDAC3, HSPA1A, HSPA1B, HSPA5, HSPA8, KDM1A, MLST8, NCOR1, NME5, NUP43, OTUB1, POM121, PRKN, PTPN1, RNF183, SDCBP, SETD2, TERF2, TRAF2, TRIM32, TSC1, UBE2V1, UBQLN1, UBQLN2, UBQLN4, UBXN1]
GO:0034605	cellular response to heat	GO_BiologicalProcess-EBI-UniProt-GOA-ACAP-ARAP_27.05.2021_00h00	0.000445498	0.0017979	[4, 5]	Group092	8.27068	11	[BAG2, CAMK2B, CHORDC1, DNAJB6, HSPA1A, HSPA1B, HSPA8, MLST8, NUP43, POM121, PRKACA]
GO:1900034	regulation of cellular response to heat	GO_BiologicalProcess-EBI-UniProt-GOA-ACAP-ARAP_27.05.2021_00h00	5.33929e-05	0.000343364	[4, 5, 6]	Group092	11.4943	10	[BAG2, CAMK2B, CHORDC1, DNAJB6, HSPA1A, HSPA1B, HSPA8, MLST8, NUP43, POM121]
GO:2001233	regulation of apoptotic signaling pathway	GO_BiologicalProcess-EBI-UniProt-GOA-ACAP-ARAP_27.05.2021_00h00	0.0278903	0.0431726	[4, 5, 6, 7]	Group092	4.17755	16	[AKT1, BECN1, FYN, HSPA1A, HSPA1B, KDM1A, NME5, PRKN, PTPN1, RNF183, SGMS1, SIAH1, TRAF2, TRIM32, UBQLN1, ZC3HC1]
GO:1903320	regulation of protein modification by small protein conjugation or removal	GO_BiologicalProcess-EBI-UniProt-GOA-ACAP-ARAP_27.05.2021_00h00	1.21688e-05	9.82199e-05	[6, 7, 8]	Group092	7.69231	19	[AKT1, BAG2, CHORDC1, FYN, HDAC3, HSPA1A, HSPA1B, HSPA5, OTUB1, PIAS1, PRKN, RNF111, SKP1, SQSTM1, TOLLIP, U2AF2, UBE2I, UBQLN1, UBXN1]
GO:0031396	regulation of protein ubiquitination	GO_BiologicalProcess-EBI-UniProt-GOA-ACAP-ARAP_27.05.2021_00h00	8.21672e-05	0.000467584	[7, 8, 9, 10]	Group092	7.47664	16	[AKT1, BAG2, CHORDC1, FYN, HDAC3, HSPA1A, HSPA1B, HSPA5, OTUB1, PRKN, RNF111, SKP1, SQSTM1, U2AF2, UBQLN1, UBXN1]
GO:0002831	regulation of response to biotic stimulus	GO_BiologicalProcess-EBI-UniProt-GOA-ACAP-ARAP_27.05.2021_00h00	0.0271984	0.0425176	[3, 4]	Group093	4.04494	18	[AP1G1, ARG1, CRK, FYN, IFI35, PIAS1, PQBP1, PRKACA, PSMA1, PSMA4, PSMB1, PSMB4, PSMB8, PSMC3, PTPN1, PUM1, RPS19, SKP1]
GO:0034097	response to cytokine	GO_BiologicalProcess-EBI-UniProt-GOA-ACAP-ARAP_27.05.2021_00h00	0.000133323	0.000680379	[4]	Group093	4.14062	53	[AKT1, APP, ARG1, CAMK2B, CBL, CFL1, CISH, CRK, CTBP2, EIF4A2, FYN, H3C12, HSPA1A, HSPA1B, HSPA5, HSPA8, IFI35, IL34, KLF5, KLHL20, NCAM1, NUMBL, OTUB1, PIAS1, PIK3CA, PRKACA, PRKN, PRPF8, PSMA1, PSMA4, PSMB1, PSMB4, PSMB8, PSMC3, PTPN1, RAPGEF1, REL, RNF31, SETD2, SGMS1, SKP1, SNCA, SQSTM1, TLE4, TLE5, TOLLIP, TOX4, TRAF2, TRIM32, TRIM38, UBE2V1, WNK1, ZYX]
GO:0019221	cytokine-mediated signaling pathway	GO_BiologicalProcess-EBI-UniProt-GOA-ACAP-ARAP_27.05.2021_00h00	0.000300865	0.00132213	[4, 5, 6]	Group093	4.46009	38	[AKT1, ARG1, CAMK2B, CBL, CFL1, CISH, CRK, FYN, H3C12, HSPA1A, HSPA1B, HSPA8, IFI35, IL34, NCAM1, NUMBL, PIAS1, PIK3CA, PRKACA, PRKN, PSMA1, PSMA4, PSMB1, PSMB4, PSMB8, PSMC3, PTPN1, RAPGEF1, RNF31, SKP1, SQSTM1, TOLLIP, TOX4, TRAF2, TRIM32, TRIM38, UBE2V1, WNK1]
GO:0034612	response to tumor necrosis factor	GO_BiologicalProcess-EBI-UniProt-GOA-ACAP-ARAP_27.05.2021_00h00	0.0185698	0.031932	[5]	Group093	4.49102	15	[AKT1, HSPA1A, HSPA1B, PRKN, PRPF8, PSMA1, PSMA4, PSMB1, PSMB4, PSMB8, PSMC3, RNF31, SGMS1, TRAF2, TRIM32]
GO:0045088	regulation of innate immune response	GO_BiologicalProcess-EBI-UniProt-GOA-ACAP-ARAP_27.05.2021_00h00	0.00398818	0.0103771	[4, 5, 6, 7]	Group093	5.07463	17	[AP1G1, ARG1, CRK, FYN, IFI35, PIAS1, PQBP1, PRKACA, PSMA1, PSMA4, PSMB1, PSMB4, PSMB8, PSMC3, PTPN1, RPS19, SKP1]
GO:0033209	tumor necrosis factor-mediated signaling pathway	GO_BiologicalProcess-EBI-UniProt-GOA-ACAP-ARAP_27.05.2021_00h00	0.00168322	0.00526255	[5, 6, 7]	Group093	6.66667	12	[HSPA1A, HSPA1B, PRKN, PSMA1, PSMA4, PSMB1, PSMB4, PSMB8, PSMC3, RNF31, TRAF2, TRIM32]
GO:0071356	cellular response to tumor necrosis factor	GO_BiologicalProcess-EBI-UniProt-GOA-ACAP-ARAP_27.05.2021_00h00	0.00921232	0.0193288	[6]	Group093	4.88599	15	[AKT1, HSPA1A, HSPA1B, PRKN, PRPF8, PSMA1, PSMA4, PSMB1, PSMB4, PSMB8, PSMC3, RNF31, SGMS1, TRAF2, TRIM32]
GO:0050852	T cell receptor signaling pathway	GO_BiologicalProcess-EBI-UniProt-GOA-ACAP-ARAP_27.05.2021_00h00	0.00306677	0.00848186	[6, 7, 8, 9, 10]	Group093	5.93607	13	[FYN, NCOR2, PHPT1, PIK3CA, PSMA1, PSMA4, PSMB1, PSMB4, PSMB8, PSMC3, RNF31, SKP1, WNK1]
GO:0032880	regulation of protein localization	GO_BiologicalProcess-EBI-UniProt-GOA-ACAP-ARAP_27.05.2021_00h00	0.000761932	0.00284287	[3, 4]	Group094	4.21166	39	[AKT1, AP2B1, APBB1, CAMK1, CCT5, CCT6A, CDK1, CHORDC1, DNAJB6, FYN, HDAC3, HSPA8, ITGB1BP1, KCNAB2, MYO18A, NVL, OAZ1, OTUD7B, PHPT1, PICALM, PRKACA, PRKN, PTPN1, RAPGEF4, RNF2, RNF31, SAR1A, SETD2, SQSTM1, SREBF1, SREBF2, STAC2, SUMO2, SUMO3, SYBU, TMEM30A, TOX4, TRIM38, VSNL1]
GO:0046907	intracellular transport	GO_BiologicalProcess-EBI-UniProt-GOA-ACAP-ARAP_27.05.2021_00h00	5.95848e-06	5.29568e-05	[3, 4]	Group094	4.12946	74	[ACACA, AKT1, ANXA8, AP1G1, AP2B1, APP, ARFGAP1, ATP5F1B, ATP5F1D, ATP5PB, ATXN1, BECN1, CAMK1, CDK1, CHORDC1, CRY2, DCTN3, EIF4ENIF1, ELAVL1, FYN, GGA2, HDAC3, HSPA5, HSPA8, IFT20, ITGB1BP1, KLHL12, KLHL20, LCA5L, MGARP, MTERF4, NUP43, OAZ1, PICALM, POM121, PRKACA, PRKN, PTPN1, RNF139, RNF2, RNF31, RPL10, RPL15, RPL18, RPL19, RPL22, RPS19, RPS5, SAR1A, SDCBP, SETD2, SGSM1, SNRPB, SNRPD2, SNRPD3,…
GO:1903827	regulation of cellular protein localization	GO_BiologicalProcess-EBI-UniProt-GOA-ACAP-ARAP_27.05.2021_00h00	0.000124574	0.000652568	[4, 5]	Group094	5.13699	30	[AKT1, AP2B1, CAMK1, CCT5, CCT6A, CDK1, CHORDC1, FYN, HDAC3, ITGB1BP1, KCNAB2, NVL, OAZ1, OTUD7B, PICALM, PRKACA, PRKN, PTPN1, RNF2, RNF31, SAR1A, SETD2, SQSTM1, SREBF1, SREBF2, STAC2, SUMO2, SUMO3, TMEM30A, TOX4]
GO:0006886	intracellular protein transport	GO_BiologicalProcess-EBI-UniProt-GOA-ACAP-ARAP_27.05.2021_00h00	0.000288972	0.00128414	[4, 5, 6]	Group094	4.25121	44	[AKT1, AP1G1, AP2B1, CAMK1, CDK1, CHORDC1, CRY2, EIF4ENIF1, ELAVL1, FYN, GGA2, HDAC3, HSPA5, HSPA8, ITGB1BP1, MGARP, MTERF4, OAZ1, POM121, PRKACA, PRKN, PTPN1, RNF2, RNF31, RPL10, RPL15, RPL18, RPL19, RPL22, RPS19, RPS5, SAR1A, SDCBP, SGSM1, SPCS3, SREBF1, SREBF2, STAM2, TBC1D5, TBC1D9B, TMEM30A, TOMM20, TOX4, TRIM23]
GO:0033365	protein localization to organelle	GO_BiologicalProcess-EBI-UniProt-GOA-ACAP-ARAP_27.05.2021_00h00	2.24955e-05	0.000166299	[5]	Group094	4.63511	47	[AKT1, APP, BUB3, CCT5, CCT6A, CDK1, CHORDC1, CRY2, DNAJB6, EIF4ENIF1, ELAVL1, EMC7, FYN, HDAC3, HSPA5, HSPA8, IFT20, MGARP, MTERF4, NVL, OBSCN, OTUD7B, PACS1, PLRG1, POM121, PRKN, RNF2, RNF31, RPL10, RPL15, RPL18, RPL19, RPL22, RPS19, RPS5, SETD2, SKP1, SPCS3, SREBF1, SREBF2, SUMO2, SUMO3, TERF2, TMEM30A, TOLLIP, TOMM20, WASHC2C]
GO:0072594	establishment of protein localization to organelle	GO_BiologicalProcess-EBI-UniProt-GOA-ACAP-ARAP_27.05.2021_00h00	0.000271245	0.00124741	[4, 5, 6]	Group094	5.05415	28	[AKT1, CCT5, CCT6A, CDK1, CHORDC1, CRY2, EIF4ENIF1, ELAVL1, HDAC3, HSPA5, HSPA8, MGARP, MTERF4, POM121, PRKN, RNF2, RNF31, RPL10, RPL15, RPL18, RPL19, RPL22, RPS19, RPS5, SPCS3, SREBF1, SREBF2, TOMM20]
GO:0006605	protein targeting	GO_BiologicalProcess-EBI-UniProt-GOA-ACAP-ARAP_27.05.2021_00h00	0.00082759	0.00303066	[5, 6, 7]	Group094	5.20095	22	[CHORDC1, FYN, HSPA5, HSPA8, ITGB1BP1, MGARP, MTERF4, PRKN, RNF2, RNF31, RPL10, RPL15, RPL18, RPL19, RPL22, RPS19, RPS5, SDCBP, SPCS3, SREBF1, SREBF2, TOMM20]
GO:0034504	protein localization to nucleus	GO_BiologicalProcess-EBI-UniProt-GOA-ACAP-ARAP_27.05.2021_00h00	0.000555584	0.0021864	[6]	Group094	5.92105	18	[AKT1, CCT5, CCT6A, CDK1, CHORDC1, CRY2, DNAJB6, EIF4ENIF1, ELAVL1, FYN, HDAC3, NVL, OTUD7B, PLRG1, POM121, SKP1, SUMO2, SUMO3]
GO:0008242	omega peptidase activity	GO_BiologicalProcess-EBI-UniProt-GOA-ACAP-ARAP_27.05.2021_00h00	0.000919274	0.00330521	[6, 7]	Group095	7.58621	11	[EIF3F, MPND, OTUB1, OTUD7B, RNF2, STAMBP, UBXN1, USP2, USP30, USP46, USP54]
GO:0070646	protein modification by small protein removal	GO_BiologicalProcess-EBI-UniProt-GOA-ACAP-ARAP_27.05.2021_00h00	4.24119e-06	3.85607e-05	[5, 6, 7, 8]	Group095	7.2327	23	[BECN1, CDK1, EIF3F, OTUB1, OTUD7B, PRKN, PSMA1, PSMA4, PSMB1, PSMB4, PSMB8, PSMC3, RAD23A, RNF2, STAM2, STAMBP, TOMM20, TRAF2, UBXN1, USP2, USP30, USP46, USP54]
GO:0016579	protein deubiquitination	GO_BiologicalProcess-EBI-UniProt-GOA-ACAP-ARAP_27.05.2021_00h00	1.49954e-06	1.48267e-05	[6, 7, 8, 9]	Group095	7.69231	23	[BECN1, CDK1, EIF3F, OTUB1, OTUD7B, PRKN, PSMA1, PSMA4, PSMB1, PSMB4, PSMB8, PSMC3, RAD23A, RNF2, STAM2, STAMBP, TOMM20, TRAF2, UBXN1, USP2, USP30, USP46, USP54]
GO:0019783	ubiquitin-like protein-specific protease activity	GO_BiologicalProcess-EBI-UniProt-GOA-ACAP-ARAP_27.05.2021_00h00	0.000729079	0.00275934	[7, 8]	Group095	7.80142	11	[EIF3F, MPND, OTUB1, OTUD7B, RNF2, STAMBP, UBXN1, USP2, USP30, USP46, USP54]
GO:0004843	thiol-dependent deubiquitinase	GO_BiologicalProcess-EBI-UniProt-GOA-ACAP-ARAP_27.05.2021_00h00	0.000366397	0.00154159	[7, 8, 9, 10]	Group095	8.46154	11	[EIF3F, MPND, OTUB1, OTUD7B, RNF2, STAMBP, UBXN1, USP2, USP30, USP46, USP54]
GO:0016574	histone ubiquitination	GO_BiologicalProcess-EBI-UniProt-GOA-ACAP-ARAP_27.05.2021_00h00	0.0298335	0.0452943	[7, 8, 9, 10]	Group095	8.33333	4	[OTUB1, RNF2, RYBP, SKP1]
GO:0071108	protein K48-linked deubiquitination	GO_BiologicalProcess-EBI-UniProt-GOA-ACAP-ARAP_27.05.2021_00h00	0.0136878	0.0255959	[7, 8, 9, 10]	Group095	10.5263	4	[OTUB1, OTUD7B, RNF2, UBXN1]
GO:0101005	deubiquitinase activity	GO_BiologicalProcess-EBI-UniProt-GOA-ACAP-ARAP_27.05.2021_00h00	0.000391334	0.00162066	[8, 9]	Group095	8.39695	11	[EIF3F, MPND, OTUB1, OTUD7B, RNF2, STAMBP, UBXN1, USP2, USP30, USP46, USP54]
GO:0033522	histone H2A ubiquitination	GO_BiologicalProcess-EBI-UniProt-GOA-ACAP-ARAP_27.05.2021_00h00	0.0040199	0.0103575	[8, 9, 10, 11]	Group095	14.8148	4	[OTUB1, RNF2, RYBP, SKP1]
GO:0045787	positive regulation of cell cycle	GO_BiologicalProcess-EBI-UniProt-GOA-ACAP-ARAP_27.05.2021_00h00	0.0225999	0.0370114	[3, 4, 5]	Group096	4.48718	14	[AKT1, APP, ASNS, BECN1, CCNK, CDC16, CDC23, CDK1, CENPV, PLRG1, RAD23A, TRIM32, USP2, VPS4B]
GO:0007346	regulation of mitotic cell cycle	GO_BiologicalProcess-EBI-UniProt-GOA-ACAP-ARAP_27.05.2021_00h00	0.00114936	0.0039357	[4, 5]	Group096	4.60526	28	[AKT1, APP, ASNS, BTG3, BUB3, CDC16, CDC23, CDC26, CDK1, CDK11B, CDK2, CDK6, CEP70, DCTN3, PIM2, PLRG1, PPP2R1A, PRKACA, PSMA1, PSMA4, PSMB1, PSMB4, PSMB8, PSMC3, SDCBP, SKP1, USP2, VPS4B]
GO:0045931	positive regulation of mitotic cell cycle	GO_BiologicalProcess-EBI-UniProt-GOA-ACAP-ARAP_27.05.2021_00h00	0.0016616	0.00521559	[4, 5, 6]	Group096	8.10811	9	[AKT1, APP, ASNS, CDC16, CDC23, CDK1, PLRG1, USP2, VPS4B]
GO:1901987	regulation of cell cycle phase transition	GO_BiologicalProcess-EBI-UniProt-GOA-ACAP-ARAP_27.05.2021_00h00	0.0143401	0.026318	[4, 5, 6]	Group096	4.08163	22	[AKT1, APP, BUB3, CDC16, CDC23, CDC26, CDK1, CDK2, CDK6, CEP70, DCTN3, PLRG1, PPP2R1A, PRKACA, PSMA1, PSMA4, PSMB1, PSMB4, PSMB8, PSMC3, SKP1, VPS4B]
GO:1901989	positive regulation of cell cycle phase transition	GO_BiologicalProcess-EBI-UniProt-GOA-ACAP-ARAP_27.05.2021_00h00	0.0148983	0.027091	[4, 5, 6, 7]	Group096	6.66667	7	[AKT1, APP, CDC16, CDC23, CDK1, PLRG1, VPS4B]
GO:0000070	mitotic sister chromatid segregation	GO_BiologicalProcess-EBI-UniProt-GOA-ACAP-ARAP_27.05.2021_00h00	0.0247453	0.0396226	[4, 5, 6, 7, 8]	Group096	5.05051	10	[BECN1, BUB3, CDC16, CDC23, CDC26, CDK1, EML3, KIF22, POGZ, VPS4B]
GO:1901990	regulation of mitotic cell cycle phase transition	GO_BiologicalProcess-EBI-UniProt-GOA-ACAP-ARAP_27.05.2021_00h00	0.00153887	0.00494814	[5, 6, 7]	Group096	4.95496	22	[AKT1, APP, BUB3, CDC16, CDC23, CDC26, CDK1, CDK2, CDK6, CEP70, DCTN3, PLRG1, PPP2R1A, PRKACA, PSMA1, PSMA4, PSMB1, PSMB4, PSMB8, PSMC3, SKP1, VPS4B]
GO:1901992	positive regulation of mitotic cell cycle phase transition	GO_BiologicalProcess-EBI-UniProt-GOA-ACAP-ARAP_27.05.2021_00h00	0.00400842	0.0103956	[5, 6, 7, 8]	Group096	8.53659	7	[AKT1, APP, CDC16, CDC23, CDK1, PLRG1, VPS4B]
GO:0010971	positive regulation of G2/M transition of mitotic cell cycle	GO_BiologicalProcess-EBI-UniProt-GOA-ACAP-ARAP_27.05.2021_00h00	0.0277789	0.0431691	[6, 7, 8, 9]	Group096	11.1111	3	[APP, CDK1, VPS4B]
GO:0018107	peptidyl-threonine phosphorylation	GO_BiologicalProcess-EBI-UniProt-GOA-ACAP-ARAP_27.05.2021_00h00	0.0333637	0.0496066	[7, 8, 9]	Group096	5.64516	7	[AKT1, APP, CDK1, NLK, PRKACA, TGFBR2, WNK1]
GO:0017053	transcription repressor complex	GO_CellularComponent-EBI-UniProt-GOA-ACAP-ARAP_27.05.2021_00h00	2.83381e-05	0.000196627	[3]	Group097	13.8462	9	[CTBP2, HDAC3, HEY2, NCOR1, NCOR2, RBPJ, SPEN, TBL1XR1, TBX15]
GO:0042826	histone deacetylase binding	GO_MolecularFunction-EBI-UniProt-GOA-ACAP-ARAP_27.05.2021_00h00	0.00268007	0.00759833	[4]	Group097	7.56302	9	[HDAC3, HEY2, HSPA1A, HSPA1B, NCOR1, NCOR2, NUDT21, PRDM1, PRKN]
GO:0060760	positive regulation of response to cytokine stimulus	GO_BiologicalProcess-EBI-UniProt-GOA-ACAP-ARAP_27.05.2021_00h00	0.0179568	0.0312172	[3, 4, 5, 6]	Group097	8.06452	5	[HSPA1A, HSPA1B, PRKN, TRAF2, TRIM32]
GO:0070841	inclusion body assembly	GO_BiologicalProcess-EBI-UniProt-GOA-ACAP-ARAP_27.05.2021_00h00	0.00257922	0.0073919	[5]	Group097	16.6667	4	[DNAJB6, HSPA1A, HSPA1B, PRKN]
GO:0000118	histone deacetylase complex	GO_CellularComponent-EBI-UniProt-GOA-ACAP-ARAP_27.05.2021_00h00	0.00521269	0.0127654	[3, 7, 8]	Group097	8.13953	7	[HDAC3, HEY2, KAT5, NCOR1, NCOR2, SF3B3, TBL1XR1]
GO:0001961	positive regulation of cytokine-mediated signaling pathway	GO_BiologicalProcess-EBI-UniProt-GOA-ACAP-ARAP_27.05.2021_00h00	0.011087	0.0218155	[4, 5, 6, 7, 8]	Group097	9.09091	5	[HSPA1A, HSPA1B, PRKN, TRAF2, TRIM32]
GO:0070303	negative regulation of stress-activated protein kinase signaling cascade	GO_BiologicalProcess-EBI-UniProt-GOA-ACAP-ARAP_27.05.2021_00h00	0.0318768	0.0478454	[5, 6, 7, 8]	Group097	8.16327	4	[AKT1, HDAC3, NCOR1, PRKN]
GO:1903265	positive regulation of tumor necrosis factor-mediated signaling pathway	GO_BiologicalProcess-EBI-UniProt-GOA-ACAP-ARAP_27.05.2021_00h00	5.9946e-06	5.26859e-05	[5, 6, 7, 8, 9]	Group097	41.6667	5	[HSPA1A, HSPA1B, PRKN, TRAF2, TRIM32]
GO:0032873	negative regulation of stress-activated MAPK cascade	GO_BiologicalProcess-EBI-UniProt-GOA-ACAP-ARAP_27.05.2021_00h00	0.0318768	0.0478454	[6, 7, 8, 9]	Group097	8.16327	4	[AKT1, HDAC3, NCOR1, PRKN]
GO:0046329	negative regulation of JNK cascade	GO_BiologicalProcess-EBI-UniProt-GOA-ACAP-ARAP_27.05.2021_00h00	0.0124834	0.0237936	[7, 8, 9, 10]	Group097	10.8108	4	[AKT1, HDAC3, NCOR1, PRKN]
GO:0051169	nuclear transport	GO_BiologicalProcess-EBI-UniProt-GOA-ACAP-ARAP_27.05.2021_00h00	0.00186902	0.00568612	[4, 5]	Group098	5.19126	19	[AKT1, ATXN1, CAMK1, CDK1, CHORDC1, CRY2, EIF4ENIF1, ELAVL1, HDAC3, NUP43, POM121, PRKACA, SETD2, SNRPB, SNRPD2, SNRPD3, TSC1, U2AF1, U2AF2]
GO:1903827	regulation of cellular protein localization	GO_BiologicalProcess-EBI-UniProt-GOA-ACAP-ARAP_27.05.2021_00h00	0.000124574	0.000652568	[4, 5]	Group098	5.13699	30	[AKT1, AP2B1, CAMK1, CCT5, CCT6A, CDK1, CHORDC1, FYN, HDAC3, ITGB1BP1, KCNAB2, NVL, OAZ1, OTUD7B, PICALM, PRKACA, PRKN, PTPN1, RNF2, RNF31, SAR1A, SETD2, SQSTM1, SREBF1, SREBF2, STAC2, SUMO2, SUMO3, TMEM30A, TOX4]
GO:1903829	positive regulation of cellular protein localization	GO_BiologicalProcess-EBI-UniProt-GOA-ACAP-ARAP_27.05.2021_00h00	0.01178	0.0227268	[3, 4, 5, 6]	Group098	4.74684	15	[AKT1, AP2B1, CCT5, CCT6A, CDK1, CHORDC1, FYN, HDAC3, ITGB1BP1, PRKN, RNF2, RNF31, SQSTM1, SREBF2, STAC2]
GO:0033365	protein localization to organelle	GO_BiologicalProcess-EBI-UniProt-GOA-ACAP-ARAP_27.05.2021_00h00	2.24955e-05	0.000166299	[5]	Group098	4.63511	47	[AKT1, APP, BUB3, CCT5, CCT6A, CDK1, CHORDC1, CRY2, DNAJB6, EIF4ENIF1, ELAVL1, EMC7, FYN, HDAC3, HSPA5, HSPA8, IFT20, MGARP, MTERF4, NVL, OBSCN, OTUD7B, PACS1, PLRG1, POM121, PRKN, RNF2, RNF31, RPL10, RPL15, RPL18, RPL19, RPL22, RPS19, RPS5, SETD2, SKP1, SPCS3, SREBF1, SREBF2, SUMO2, SUMO3, TERF2, TMEM30A, TOLLIP, TOMM20, WASHC2C]
GO:0072594	establishment of protein localization to organelle	GO_BiologicalProcess-EBI-UniProt-GOA-ACAP-ARAP_27.05.2021_00h00	0.000271245	0.00124741	[4, 5, 6]	Group098	5.05415	28	[AKT1, CCT5, CCT6A, CDK1, CHORDC1, CRY2, EIF4ENIF1, ELAVL1, HDAC3, HSPA5, HSPA8, MGARP, MTERF4, POM121, PRKN, RNF2, RNF31, RPL10, RPL15, RPL18, RPL19, RPL22, RPS19, RPS5, SPCS3, SREBF1, SREBF2, TOMM20]
GO:0006913	nucleocytoplasmic transport	GO_BiologicalProcess-EBI-UniProt-GOA-ACAP-ARAP_27.05.2021_00h00	0.00170253	0.00530198	[5, 6]	Group098	5.23416	19	[AKT1, ATXN1, CAMK1, CDK1, CHORDC1, CRY2, EIF4ENIF1, ELAVL1, HDAC3, NUP43, POM121, PRKACA, SETD2, SNRPB, SNRPD2, SNRPD3, TSC1, U2AF1, U2AF2]
GO:0034504	protein localization to nucleus	GO_BiologicalProcess-EBI-UniProt-GOA-ACAP-ARAP_27.05.2021_00h00	0.000555584	0.0021864	[6]	Group098	5.92105	18	[AKT1, CCT5, CCT6A, CDK1, CHORDC1, CRY2, DNAJB6, EIF4ENIF1, ELAVL1, FYN, HDAC3, NVL, OTUD7B, PLRG1, POM121, SKP1, SUMO2, SUMO3]
GO:1900180	regulation of protein localization to nucleus	GO_BiologicalProcess-EBI-UniProt-GOA-ACAP-ARAP_27.05.2021_00h00	0.000972743	0.00346595	[5, 6, 7]	Group098	7.53425	11	[AKT1, CCT5, CCT6A, CDK1, CHORDC1, FYN, HDAC3, NVL, OTUD7B, SUMO2, SUMO3]
GO:1900182	positive regulation of protein localization to nucleus	GO_BiologicalProcess-EBI-UniProt-GOA-ACAP-ARAP_27.05.2021_00h00	0.0233993	0.0380058	[4, 5, 6, 7, 8]	Group098	6.66667	6	[AKT1, CCT5, CCT6A, CDK1, FYN, HDAC3]
GO:0051170	import into nucleus	GO_BiologicalProcess-EBI-UniProt-GOA-ACAP-ARAP_27.05.2021_00h00	0.00521937	0.0127424	[6, 7]	Group098	6.07735	11	[AKT1, CDK1, CHORDC1, CRY2, EIF4ENIF1, ELAVL1, HDAC3, POM121, SNRPB, SNRPD2, SNRPD3]
GO:0035966	response to topologically incorrect protein	GO_BiologicalProcess-EBI-UniProt-GOA-ACAP-ARAP_27.05.2021_00h00	0.0164633	0.0292639	[3, 4]	Group099	5.16432	11	[ARFGAP1, ATP6V0D1, DNAJB4, EXTL3, HSPA1A, HSPA1B, HSPA5, HSPA8, PRKN, PTPN1, SERPINH1]
GO:0034976	response to endoplasmic reticulum stress	GO_BiologicalProcess-EBI-UniProt-GOA-ACAP-ARAP_27.05.2021_00h00	0.00374129	0.00989751	[4]	Group099	5.2459	16	[ARFGAP1, ATG10, ATP6V0D1, EXTL3, GORASP2, HSPA1A, HSPA5, PRKN, PTPN1, RNF139, RNF183, TMUB2, TRAF2, UBQLN1, UBQLN2, UBXN1]
GO:0006986	response to unfolded protein	GO_BiologicalProcess-EBI-UniProt-GOA-ACAP-ARAP_27.05.2021_00h00	0.00772482	0.0170204	[4, 5]	Group099	5.75916	11	[ARFGAP1, ATP6V0D1, DNAJB4, EXTL3, HSPA1A, HSPA1B, HSPA5, HSPA8, PRKN, PTPN1, SERPINH1]
GO:0035967	cellular response to topologically incorrect protein	GO_BiologicalProcess-EBI-UniProt-GOA-ACAP-ARAP_27.05.2021_00h00	0.030046	0.0455294	[4, 5]	Group099	5.11364	9	[ARFGAP1, ATP6V0D1, EXTL3, HSPA1A, HSPA1B, HSPA5, HSPA8, PRKN, PTPN1]
GO:1903573	negative regulation of response to endoplasmic reticulum stress	GO_BiologicalProcess-EBI-UniProt-GOA-ACAP-ARAP_27.05.2021_00h00	0.00627199	0.0145916	[3, 4, 5, 6, 7]	Group099	10.4167	5	[HSPA1A, HSPA5, PRKN, PTPN1, UBXN1]
GO:1905897	regulation of response to endoplasmic reticulum stress	GO_BiologicalProcess-EBI-UniProt-GOA-ACAP-ARAP_27.05.2021_00h00	0.00133317	0.00443085	[4, 5, 6]	Group099	9.1954	8	[HSPA1A, HSPA5, PRKN, PTPN1, RNF183, UBQLN1, UBQLN2, UBXN1]
GO:0034620	cellular response to unfolded protein	GO_BiologicalProcess-EBI-UniProt-GOA-ACAP-ARAP_27.05.2021_00h00	0.0150431	0.0272915	[5, 6]	Group099	5.76923	9	[ARFGAP1, ATP6V0D1, EXTL3, HSPA1A, HSPA1B, HSPA5, HSPA8, PRKN, PTPN1]
GO:0036498	IRE1-mediated unfolded protein response	GO_BiologicalProcess-EBI-UniProt-GOA-ACAP-ARAP_27.05.2021_00h00	0.0286951	0.0441592	[4, 5, 6, 7, 8]	Group099	7.14286	5	[ARFGAP1, ATP6V0D1, EXTL3, HSPA5, PTPN1]
GO:0070059	intrinsic apoptotic signaling pathway in response to endoplasmic reticulum stress	GO_BiologicalProcess-EBI-UniProt-GOA-ACAP-ARAP_27.05.2021_00h00	0.021605	0.0358272	[5, 6, 7]	Group099	7.69231	5	[HSPA1A, PRKN, PTPN1, RNF183, TRAF2]
GO:0036503	ERAD pathway	GO_BiologicalProcess-EBI-UniProt-GOA-ACAP-ARAP_27.05.2021_00h00	0.0148983	0.027091	[5, 6, 7, 8, 9]	Group099	6.66667	7	[HSPA5, PRKN, RNF139, TMUB2, UBQLN1, UBQLN2, UBXN1]
GO:0003714	transcription corepressor activity	GO_BiologicalProcess-EBI-UniProt-GOA-ACAP-ARAP_27.05.2021_00h00	8.80176e-09	1.24325e-07	[7, 8, 9, 10, 11, 12, 13]	Group100	11.1111	21	[ARID5A, BASP1, CTBP2, FHL2, HDAC3, HSPA1A, NCOR1, NCOR2, PIAS1, PRKN, RBFOX2, RYBP, SF1, SPEN, TBL1XR1, TDP2, TLE4, TLE5, UBE2V1, YY1AP1, ZNF366]
GO:0030522	intracellular receptor signaling pathway	GO_BiologicalProcess-EBI-UniProt-GOA-ACAP-ARAP_27.05.2021_00h00	0.00394695	0.0103037	[3, 4, 5]	Group100	4.95868	18	[CREM, CRY2, CTBP2, ESRRA, H3C12, HDAC3, HEYL, HSPA1A, HSPA1B, KDM1A, NCOR1, NCOR2, PUM1, RBFOX2, SREBF1, TBL1XR1, UBE2V1, ZNF366]
GO:0140297	DNA-binding transcription factor binding	GO_MolecularFunction-EBI-UniProt-GOA-ACAP-ARAP_27.05.2021_00h00	2.24704e-05	0.00016768	[4]	Group100	6.21891	25	[ARID5A, BHLHE40, CREM, CRX, CRY2, CTBP2, FHL2, H2BC9, HDAC3, HEY2, KAT5, KDM1A, KLF5, LDB1, NCOR1, NCOR2, PIAS1, RBPJ, SETD6, SPEN, TLE4, TLE5, TRIM32, TRIP6, ZNF366]
GO:0061629	RNA polymerase II-specific DNA-binding transcription factor binding	GO_MolecularFunction-EBI-UniProt-GOA-ACAP-ARAP_27.05.2021_00h00	0.000395643	0.00162997	[5]	Group100	5.919	19	[ARID5A, BHLHE40, CRX, CRY2, CTBP2, H2BC9, HDAC3, HEY2, KDM1A, LDB1, NCOR1, NCOR2, PIAS1, RBPJ, SETD6, SPEN, TRIM32, TRIP6, ZNF366]
GO:0043401	steroid hormone mediated signaling pathway	GO_BiologicalProcess-EBI-UniProt-GOA-ACAP-ARAP_27.05.2021_00h00	0.0319723	0.0478074	[4, 5, 6, 7]	Group100	5.05618	9	[CRY2, ESRRA, H3C12, HEYL, KDM1A, NCOR1, NCOR2, RBFOX2, ZNF366]
GO:0071383	cellular response to steroid hormone stimulus	GO_BiologicalProcess-EBI-UniProt-GOA-ACAP-ARAP_27.05.2021_00h00	0.0261468	0.0411994	[5, 6]	Group100	4.65116	12	[ARG1, ATP1A3, CRY2, ESRRA, H3C12, HEYL, KDM1A, MGARP, NCOR1, NCOR2, RBFOX2, ZNF366]
GO:0016922	nuclear receptor binding	GO_MolecularFunction-EBI-UniProt-GOA-ACAP-ARAP_27.05.2021_00h00	0.0114104	0.0223407	[6]	Group100	6.04027	9	[ARID5A, CRX, CRY2, CTBP2, KDM1A, NCOR1, NCOR2, TRIP6, ZNF366]
GO:0033143	regulation of intracellular steroid hormone receptor signaling pathway	GO_BiologicalProcess-EBI-UniProt-GOA-ACAP-ARAP_27.05.2021_00h00	0.0243425	0.039136	[4, 5, 6, 7, 8, 9]	Group100	6.03448	7	[CRY2, H3C12, HEYL, KDM1A, NCOR1, NCOR2, ZNF366]
GO:0033144	negative regulation of intracellular steroid hormone receptor signaling pathway	GO_BiologicalProcess-EBI-UniProt-GOA-ACAP-ARAP_27.05.2021_00h00	0.00252459	0.00726164	[4, 5, 6, 7, 8, 9, 10]	Group100	12.8205	5	[CRY2, HEYL, NCOR1, NCOR2, ZNF366]
GO:0042974	retinoic acid receptor binding	GO_MolecularFunction-EBI-UniProt-GOA-ACAP-ARAP_27.05.2021_00h00	0.0334825	0.0496898	[7]	Group100	10.3448	3	[ARID5A, CTBP2, NCOR2]
GO:0060765	regulation of androgen receptor signaling pathway	GO_BiologicalProcess-EBI-UniProt-GOA-ACAP-ARAP_27.05.2021_00h00	0.0179568	0.0312172	[5, 6, 7, 8, 9, 10]	Group100	8.06452	5	[H3C12, HEYL, KDM1A, NCOR1, NCOR2]
GO:0034976	response to endoplasmic reticulum stress	GO_BiologicalProcess-EBI-UniProt-GOA-ACAP-ARAP_27.05.2021_00h00	0.00374129	0.00989751	[4]	Group101	5.2459	16	[ARFGAP1, ATG10, ATP6V0D1, EXTL3, GORASP2, HSPA1A, HSPA5, PRKN, PTPN1, RNF139, RNF183, TMUB2, TRAF2, UBQLN1, UBQLN2, UBXN1]
GO:1903573	negative regulation of response to endoplasmic reticulum stress	GO_BiologicalProcess-EBI-UniProt-GOA-ACAP-ARAP_27.05.2021_00h00	0.00627199	0.0145916	[3, 4, 5, 6, 7]	Group101	10.4167	5	[HSPA1A, HSPA5, PRKN, PTPN1, UBXN1]
GO:1905897	regulation of response to endoplasmic reticulum stress	GO_BiologicalProcess-EBI-UniProt-GOA-ACAP-ARAP_27.05.2021_00h00	0.00133317	0.00443085	[4, 5, 6]	Group101	9.1954	8	[HSPA1A, HSPA5, PRKN, PTPN1, RNF183, UBQLN1, UBQLN2, UBXN1]
GO:1903362	regulation of cellular protein catabolic process	GO_BiologicalProcess-EBI-UniProt-GOA-ACAP-ARAP_27.05.2021_00h00	0.000315654	0.00137946	[5, 6, 7]	Group101	6.41509	17	[AKT1, BAG2, HSPA1A, HSPA1B, PIAS1, PRKACA, PRKN, PSMC3, RAD23A, RNF139, RYBP, SDCBP, SUMO2, UBQLN1, UBQLN2, UBQLN4, UBXN1]
GO:1903364	positive regulation of cellular protein catabolic process	GO_BiologicalProcess-EBI-UniProt-GOA-ACAP-ARAP_27.05.2021_00h00	0.000675711	0.0025946	[5, 6, 7, 8]	Group101	7.40741	12	[AKT1, BAG2, HSPA1A, HSPA1B, PIAS1, PRKN, PSMC3, RAD23A, RNF139, SUMO2, UBQLN1, UBQLN2]
GO:0036503	ERAD pathway	GO_BiologicalProcess-EBI-UniProt-GOA-ACAP-ARAP_27.05.2021_00h00	0.0148983	0.027091	[5, 6, 7, 8, 9]	Group101	6.66667	7	[HSPA5, PRKN, RNF139, TMUB2, UBQLN1, UBQLN2, UBXN1]
GO:1903050	regulation of proteolysis involved in cellular protein catabolic process	GO_BiologicalProcess-EBI-UniProt-GOA-ACAP-ARAP_27.05.2021_00h00	5.7312e-05	0.000359792	[6, 7, 8]	Group101	7.3913	17	[AKT1, BAG2, HSPA1A, HSPA1B, PIAS1, PRKACA, PRKN, PSMC3, RAD23A, RNF139, RYBP, SDCBP, SUMO2, UBQLN1, UBQLN2, UBQLN4, UBXN1]
GO:1903052	positive regulation of proteolysis involved in cellular protein catabolic process	GO_BiologicalProcess-EBI-UniProt-GOA-ACAP-ARAP_27.05.2021_00h00	0.000177755	0.000867926	[6, 7, 8, 9]	Group101	8.57143	12	[AKT1, BAG2, HSPA1A, HSPA1B, PIAS1, PRKN, PSMC3, RAD23A, RNF139, SUMO2, UBQLN1, UBQLN2]
GO:1904292	regulation of ERAD pathway	GO_BiologicalProcess-EBI-UniProt-GOA-ACAP-ARAP_27.05.2021_00h00	0.0122805	0.0235203	[5, 6, 7, 8, 9, 10]	Group101	15	3	[UBQLN1, UBQLN2, UBXN1]
GO:2000058	regulation of ubiquitin-dependent protein catabolic process	GO_BiologicalProcess-EBI-UniProt-GOA-ACAP-ARAP_27.05.2021_00h00	2.3354e-05	0.000169477	[7, 8, 9, 10]	Group101	8.72093	15	[AKT1, BAG2, HSPA1A, HSPA1B, PIAS1, PRKN, RAD23A, RNF139, RYBP, SDCBP, SUMO2, UBQLN1, UBQLN2, UBQLN4, UBXN1]
GO:2000060	positive regulation of ubiquitin-dependent protein catabolic process	GO_BiologicalProcess-EBI-UniProt-GOA-ACAP-ARAP_27.05.2021_00h00	0.000106353	0.000576198	[7, 8, 9, 10, 11]	Group101	9.73451	11	[AKT1, BAG2, HSPA1A, HSPA1B, PIAS1, PRKN, RAD23A, RNF139, SUMO2, UBQLN1, UBQLN2]
GO:0003676	nucleic acid binding	GO_MolecularFunction-EBI-UniProt-GOA-ACAP-ARAP_27.05.2021_00h00	4.31965e-14	2.13553e-12	[3]	Group102	4.14977	174	[ABTB1, AHDC1, ANKHD1, APP, ARID5A, ATXN1, ATXN2, ATXN2L, BASP1, BHLHE40, CCT5, CCT6A, CDK11B, CIC, CIRBP, CPSF7, CREM, CRLF3, CRX, CRY2, DALRD3, DAZ2, DHX37, DLX3, DNAJB6, DZIP3, EIF1AY, EIF1B, EIF2S2, EIF3F, EIF4A2, EIF4E2, EIF4ENIF1, ELAVL1, ELP5, ESRP1, ESRRA, ETV4, FARSB, FDPS, FOXN4, FUBP3, GABPB1, GATAD1, GCFC2, GMEB2, GPATCH8, GSPT1, H2AP, H2BC9, H3C12, HEY2, HEYL, HIVEP1, HNRNPLL, HOXC4,…
GO:0009889	regulation of biosynthetic process	GO_BiologicalProcess-EBI-UniProt-GOA-ACAP-ARAP_27.05.2021_00h00	2.68964e-13	1.06375e-11	[3, 4]	Group102	4.02428	179	[ABTB1, AKT1, APBB1, APP, ARID5A, ATP1A3, ATXN1, ATXN2, BASP1, BHLHE40, BICRAL, CAMK1, CCNK, CCT5, CCT6A, CDK1, CDK11B, CENPV, CHORDC1, CIC, CIRBP, CLCN2, CREM, CRK, CRLF3, CRX, CRY2, CTBP2, DAZ2, DLX3, DNAJA3, DNAJB6, EDRF1, EHMT1, EIF1AY, EIF1B, EIF2S2, EIF3F, EIF4A2, EIF4E2, EIF4ENIF1, ELAVL1, ESRRA, ETV4, FHL2, FOXN4, FUBP3, FYN, GABPB1, GATAD1, GCFC2, GMEB2, GSPT1, H2AP, H3C12, HDAC3, HEY2, …
GO:0003723	RNA binding	GO_MolecularFunction-EBI-UniProt-GOA-ACAP-ARAP_27.05.2021_00h00	2.08531e-11	5.15462e-10	[4]	Group102	5.09737	89	[ABTB1, ANKHD1, ARID5A, ATXN1, ATXN2, ATXN2L, CCT5, CCT6A, CDK11B, CIRBP, CPSF7, DALRD3, DAZ2, DHX37, DZIP3, EIF1AY, EIF1B, EIF2S2, EIF3F, EIF4A2, EIF4E2, EIF4ENIF1, ELAVL1, ELP5, ESRP1, FARSB, FDPS, FUBP3, GPATCH8, GSPT1, HNRNPLL, HSPA1A, HSPA1B, HSPA8, IMMT, KDM1A, MBNL1, MTERF4, MYO18A, NFX1, NUDT21, NVL, PES1, PIWIL1, PRPF8, PRRC2A, PRRC2B, PSMA1, PTPN1, PUM1, QKI, R3HDM1, R3HDM2, RBFOX1, RBF…
GO:0044271	cellular nitrogen compound biosynthetic process	GO_BiologicalProcess-EBI-UniProt-GOA-ACAP-ARAP_27.05.2021_00h00	7.82857e-16	6.88044e-14	[4]	Group102	4.02422	206	[ABTB1, ACACA, ADCY6, AK2, AKT1, APBB1, APP, ARG1, ARID5A, ASNS, ATP5F1B, ATP5F1D, ATP5PB, ATXN1, ATXN2, BASP1, BHLHE40, BICRAL, CAMK1, CCNK, CCT5, CCT6A, CDK1, CDK11B, CDK2, CENPV, CHORDC1, CIC, CIRBP, CPSF7, CREM, CRK, CRLF3, CRX, CRY2, CTBP2, DALRD3, DAZ2, DLX3, DNAJA3, DNAJB6, EDRF1, EHMT1, EIF1AY, EIF1B, EIF2S2, EIF3F, EIF4A2, EIF4E2, EIF4ENIF1, ELAVL1, ELL2, ENTPD6, ESRRA, ETV4, FARSB, FHL2…
GO:0010468	regulation of gene expression	GO_BiologicalProcess-EBI-UniProt-GOA-ACAP-ARAP_27.05.2021_00h00	5.84335e-16	5.77761e-14	[4, 5]	Group102	4.02645	207	[ABTB1, AKT1, APBB1, APP, ARG1, ARID5A, ATP6V1B1, ATXN1, ATXN2, BAG2, BASP1, BHLHE40, BICRAL, CAMK1, CCNK, CDK1, CDK11B, CDK2, CDK6, CENPV, CHORDC1, CHRNA7, CIC, CIRBP, CREM, CRK, CRLF3, CRX, CRY2, CTBP2, DAZ2, DLX3, DNAJA3, DNAJB6, EDRF1, EHMT1, EIF1AY, EIF1B, EIF2S2, EIF3F, EIF4A2, EIF4E2, EIF4ENIF1, ELAVL1, ESRP1, ESRRA, ETV4, FHL2, FOXN4, FUBP3, FYN, GABPB1, GATAD1, GCFC2, GMEB2, GSPT1, H2AP,…
GO:0010556	regulation of macromolecule biosynthetic process	GO_BiologicalProcess-EBI-UniProt-GOA-ACAP-ARAP_27.05.2021_00h00	1.16284e-14	6.57006e-13	[4, 5]	Group102	4.18749	176	[ABTB1, AKT1, APBB1, APP, ARID5A, ATXN1, ATXN2, BASP1, BHLHE40, BICRAL, CAMK1, CCNK, CCT5, CCT6A, CDK1, CDK11B, CENPV, CHORDC1, CIC, CIRBP, CREM, CRK, CRLF3, CRX, CRY2, CTBP2, DAZ2, DLX3, DNAJA3, DNAJB6, EDRF1, EHMT1, EIF1AY, EIF1B, EIF2S2, EIF3F, EIF4A2, EIF4E2, EIF4ENIF1, ELAVL1, ESRRA, ETV4, FHL2, FOXN4, FUBP3, GABPB1, GATAD1, GCFC2, GMEB2, GSPT1, H2AP, H3C12, HDAC3, HEY2, HEYL, HIVEP1, HOXC4,…
GO:0019219	regulation of nucleobase-containing compound metabolic process	GO_BiologicalProcess-EBI-UniProt-GOA-ACAP-ARAP_27.05.2021_00h00	3.51389e-15	2.52681e-13	[4, 5]	Group102	4.21901	178	[AKT1, APBB1, APP, ARID5A, ATXN1, BASP1, BHLHE40, BICRAL, CAMK1, CCNK, CCT5, CCT6A, CDK1, CDK11B, CENPV, CHORDC1, CIC, CIRBP, CPSF7, CREM, CRK, CRLF3, CRX, CRY2, CTBP2, DAZ2, DLX3, DNAJA3, DNAJB6, EDRF1, EHMT1, EIF4A2, EIF4ENIF1, ELAVL1, ERCC8, ESRP1, ESRRA, ETV4, FHL2, FOXN4, FUBP3, GABPB1, GATAD1, GCFC2, GMEB2, H2AP, H3C12, HDAC3, HEY2, HEYL, HIVEP1, HNRNPLL, HOXC4, HSPA1A, HSPA1B, HSPA5, HSPA8…
GO:0031326	regulation of cellular biosynthetic process	GO_BiologicalProcess-EBI-UniProt-GOA-ACAP-ARAP_27.05.2021_00h00	6.79375e-14	2.98548e-12	[4, 5]	Group102	4.08303	179	[ABTB1, AKT1, APBB1, APP, ARID5A, ATP1A3, ATXN1, ATXN2, BASP1, BHLHE40, BICRAL, CAMK1, CCNK, CCT5, CCT6A, CDK1, CDK11B, CENPV, CHORDC1, CIC, CIRBP, CLCN2, CREM, CRK, CRLF3, CRX, CRY2, CTBP2, DAZ2, DLX3, DNAJA3, DNAJB6, EDRF1, EHMT1, EIF1AY, EIF1B, EIF2S2, EIF3F, EIF4A2, EIF4E2, EIF4ENIF1, ELAVL1, ESRRA, ETV4, FHL2, FOXN4, FUBP3, FYN, GABPB1, GATAD1, GCFC2, GMEB2, GSPT1, H2AP, H3C12, HDAC3, HEY2, …
GO:0090304	nucleic acid metabolic process	GO_BiologicalProcess-EBI-UniProt-GOA-ACAP-ARAP_27.05.2021_00h00	3.11421e-18	4.92669e-16	[4, 5]	Group102	4.10497	219	[AKT1, APBB1, APP, ARID5A, ATXN1, ATXN2, BASP1, BHLHE40, BICRAL, C2orf49, CAMK1, CCNB1IP1, CCNK, CCT5, CCT6A, CDK1, CDK11B, CDK2, CENPV, CHORDC1, CIC, CIRBP, CLASRP, CPSF7, CREM, CRK, CRLF3, CRX, CRY2, CTBP2, DALRD3, DAZ2, DHX37, DLX3, DNAJA3, DNAJB6, EDRF1, EHMT1, EIF4A2, EIF4ENIF1, ELAVL1, ELL2, ELP5, ERCC8, ESRP1, ESRRA, ETV4, FARSB, FHL2, FOXN4, FUBP3, GABPB1, GATAD1, GCFC2, GMEB2, GSPT1, H2A…
GO:0016070	RNA metabolic process	GO_BiologicalProcess-EBI-UniProt-GOA-ACAP-ARAP_27.05.2021_00h00	5.80436e-18	7.65208e-16	[5, 6]	Group102	4.22653	203	[AKT1, APBB1, APP, ARID5A, ATXN1, ATXN2, BASP1, BHLHE40, BICRAL, C2orf49, CAMK1, CCNK, CDK1, CDK11B, CENPV, CHORDC1, CIC, CIRBP, CLASRP, CPSF7, CREM, CRK, CRLF3, CRX, CRY2, CTBP2, DALRD3, DAZ2, DHX37, DLX3, DNAJA3, DNAJB6, EDRF1, EHMT1, EIF4A2, EIF4ENIF1, ELAVL1, ELL2, ELP5, ESRP1, ESRRA, ETV4, FARSB, FHL2, FOXN4, FUBP3, GABPB1, GATAD1, GCFC2, GMEB2, GSPT1, H2AP, H3C12, HDAC3, HEY2, HEYL, HIVEP1,…
GO:0051252	regulation of RNA metabolic process	GO_BiologicalProcess-EBI-UniProt-GOA-ACAP-ARAP_27.05.2021_00h00	1.07663e-14	6.55091e-13	[4, 5, 6, 7]	Group102	4.27372	168	[AKT1, APBB1, APP, ARID5A, ATXN1, BASP1, BHLHE40, BICRAL, CAMK1, CCNK, CDK1, CDK11B, CENPV, CHORDC1, CIC, CIRBP, CPSF7, CREM, CRK, CRLF3, CRX, CRY2, CTBP2, DAZ2, DLX3, DNAJA3, DNAJB6, EDRF1, EHMT1, EIF4A2, EIF4ENIF1, ELAVL1, ESRP1, ESRRA, ETV4, FHL2, FOXN4, FUBP3, GABPB1, GATAD1, GCFC2, GMEB2, H2AP, H3C12, HDAC3, HEY2, HEYL, HIVEP1, HNRNPLL, HOXC4, HSPA1A, HSPA1B, HSPA5, HSPA8, ITGB1BP1, KAT5, KA…
GO:2000112	regulation of cellular macromolecule biosynthetic process	GO_BiologicalProcess-EBI-UniProt-GOA-ACAP-ARAP_27.05.2021_00h00	5.80728e-15	3.82796e-13	[5, 6]	Group102	4.21759	176	[ABTB1, AKT1, APBB1, APP, ARID5A, ATXN1, ATXN2, BASP1, BHLHE40, BICRAL, CAMK1, CCNK, CCT5, CCT6A, CDK1, CDK11B, CENPV, CHORDC1, CIC, CIRBP, CREM, CRK, CRLF3, CRX, CRY2, CTBP2, DAZ2, DLX3, DNAJA3, DNAJB6, EDRF1, EHMT1, EIF1AY, EIF1B, EIF2S2, EIF3F, EIF4A2, EIF4E2, EIF4ENIF1, ELAVL1, ESRRA, ETV4, FHL2, FOXN4, FUBP3, GABPB1, GATAD1, GCFC2, GMEB2, GSPT1, H2AP, H3C12, HDAC3, HEY2, HEYL, HIVEP1, HOXC4,…
GO:0022613	ribonucleoprotein complex biogenesis	GO_BiologicalProcess-EBI-UniProt-GOA-ACAP-ARAP_27.05.2021_00h00	0.00132203	0.00441234	[4]	Group103	4.83871	24	[CPSF7, DHX37, EIF2S2, EIF3F, GCFC2, METTL17, MTERF4, NUDT21, NVL, PES1, PRPF8, RPL10, RPL15, RPL18, RPL19, RPL22, RPS19, RPS5, SF1, SF3A3, SNRPB, SNRPD2, SNRPD3, TSC1]
GO:0005681	spliceosomal complex	GO_CellularComponent-EBI-UniProt-GOA-ACAP-ARAP_27.05.2021_00h00	7.78293e-06	6.48031e-05	[3, 7]	Group103	8.62944	17	[CIRBP, GCFC2, HSPA8, PLRG1, PRPF8, RBM17, SF1, SF3A3, SF3B3, SNRNP40, SNRPB, SNRPD2, SNRPD3, U2AF1, U2AF2, WDR83, ZMAT2]
GO:0030532	small nuclear ribonucleoprotein complex	GO_CellularComponent-EBI-UniProt-GOA-ACAP-ARAP_27.05.2021_00h00	0.00034123	0.00145114	[3, 7]	Group103	11.2676	8	[PRPF8, SF3A3, SF3B3, SNRNP40, SNRPB, SNRPD2, SNRPD3, ZMAT2]
GO:0071826	ribonucleoprotein complex subunit organization	GO_BiologicalProcess-EBI-UniProt-GOA-ACAP-ARAP_27.05.2021_00h00	0.000224516	0.0010571	[5]	Group103	7.14286	15	[CPSF7, EIF2S2, EIF3F, GCFC2, NUDT21, PRPF8, RPL10, RPL15, RPS19, RPS5, SF1, SF3A3, SNRPB, SNRPD2, SNRPD3]
GO:0005684	U2-type spliceosomal complex	GO_CellularComponent-EBI-UniProt-GOA-ACAP-ARAP_27.05.2021_00h00	2.34344e-05	0.000168514	[4, 8]	Group103	11.4583	11	[GCFC2, PLRG1, PRPF8, SF3A3, SF3B3, SNRNP40, SNRPB, SNRPD2, SNRPD3, U2AF2, ZMAT2]
GO:0022618	ribonucleoprotein complex assembly	GO_BiologicalProcess-EBI-UniProt-GOA-ACAP-ARAP_27.05.2021_00h00	0.000154965	0.000770926	[5, 6, 7]	Group103	7.38916	15	[CPSF7, EIF2S2, EIF3F, GCFC2, NUDT21, PRPF8, RPL10, RPL15, RPS19, RPS5, SF1, SF3A3, SNRPB, SNRPD2, SNRPD3]
GO:0071011	precatalytic spliceosome	GO_CellularComponent-EBI-UniProt-GOA-ACAP-ARAP_27.05.2021_00h00	0.000335747	0.00144335	[4, 8]	Group103	12.963	7	[PRPF8, SF3A3, SF3B3, SNRPB, SNRPD2, SNRPD3, ZMAT2]
GO:0097525	spliceosomal snRNP complex	GO_CellularComponent-EBI-UniProt-GOA-ACAP-ARAP_27.05.2021_00h00	0.000116956	0.000616749	[4, 8]	Group103	13.1148	8	[PRPF8, SF3A3, SF3B3, SNRNP40, SNRPB, SNRPD2, SNRPD3, ZMAT2]
GO:0002181	cytoplasmic translation	GO_BiologicalProcess-EBI-UniProt-GOA-ACAP-ARAP_27.05.2021_00h00	0.000211584	0.00100821	[6, 7, 8]	Group103	7.92683	13	[EIF2S2, EIF3F, EIF4A2, GSPT1, RPL10, RPL15, RPL18, RPL19, RPL22, RPS19, RPS5, UNK, ZCCHC13]
GO:0071005	U2-type precatalytic spliceosome	GO_CellularComponent-EBI-UniProt-GOA-ACAP-ARAP_27.05.2021_00h00	0.000233816	0.00109437	[5, 9]	Group103	13.7255	7	[PRPF8, SF3A3, SF3B3, SNRPB, SNRPD2, SNRPD3, ZMAT2]
GO:0000387	spliceosomal snRNP assembly	GO_BiologicalProcess-EBI-UniProt-GOA-ACAP-ARAP_27.05.2021_00h00	0.0177342	0.0308981	[6, 7, 8, 9, 10, 11, 12]	Group103	9.7561	4	[PRPF8, SNRPB, SNRPD2, SNRPD3]
GO:0006369	termination of RNA polymerase II transcription	GO_BiologicalProcess-EBI-UniProt-GOA-ACAP-ARAP_27.05.2021_00h00	0.0224536	0.0370789	[7, 8, 9, 10, 11]	Group103	9.09091	4	[CPSF7, NUDT21, SNRPB, SNRPD3]
GO:0009408	response to heat	GO_BiologicalProcess-EBI-UniProt-GOA-ACAP-ARAP_27.05.2021_00h00	0.000132687	0.000681528	[3, 4]	Group104	7.86517	14	[AKT1, BAG2, CAMK2B, CHORDC1, DNAJA3, DNAJB4, DNAJB6, HSPA1A, HSPA1B, HSPA8, MLST8, NUP43, POM121, PRKACA]
GO:0038034	signal transduction in absence of ligand	GO_BiologicalProcess-EBI-UniProt-GOA-ACAP-ARAP_27.05.2021_00h00	0.0286951	0.0441592	[3, 4, 5]	Group104	7.14286	5	[AKT1, FYN, HSPA1A, HSPA1B, ZC3HC1]
GO:0097192	extrinsic apoptotic signaling pathway in absence of ligand	GO_BiologicalProcess-EBI-UniProt-GOA-ACAP-ARAP_27.05.2021_00h00	0.0286951	0.0441592	[4, 5, 6, 7]	Group104	7.14286	5	[AKT1, FYN, HSPA1A, HSPA1B, ZC3HC1]
GO:1901099	negative regulation of signal transduction in absence of ligand	GO_BiologicalProcess-EBI-UniProt-GOA-ACAP-ARAP_27.05.2021_00h00	0.00117397	0.00400264	[4, 5, 6, 7]	Group104	15.1515	5	[AKT1, FYN, HSPA1A, HSPA1B, ZC3HC1]
GO:1905477	positive regulation of protein localization to membrane	GO_BiologicalProcess-EBI-UniProt-GOA-ACAP-ARAP_27.05.2021_00h00	0.0191443	0.0327773	[4, 5, 6, 7]	Group104	5.88235	8	[AKT1, AP2B1, CHORDC1, FYN, ITGB1BP1, PRKN, SQSTM1, STAC2]
GO:1903320	regulation of protein modification by small protein conjugation or removal	GO_BiologicalProcess-EBI-UniProt-GOA-ACAP-ARAP_27.05.2021_00h00	1.21688e-05	9.82199e-05	[6, 7, 8]	Group104	7.69231	19	[AKT1, BAG2, CHORDC1, FYN, HDAC3, HSPA1A, HSPA1B, HSPA5, OTUB1, PIAS1, PRKN, RNF111, SKP1, SQSTM1, TOLLIP, U2AF2, UBE2I, UBQLN1, UBXN1]
GO:2001239	regulation of extrinsic apoptotic signaling pathway in absence of ligand	GO_BiologicalProcess-EBI-UniProt-GOA-ACAP-ARAP_27.05.2021_00h00	0.0035125	0.00954774	[5, 6, 7, 8, 9]	Group104	11.9048	5	[AKT1, FYN, HSPA1A, HSPA1B, ZC3HC1]
GO:1903321	negative regulation of protein modification by small protein conjugation or removal	GO_BiologicalProcess-EBI-UniProt-GOA-ACAP-ARAP_27.05.2021_00h00	0.000134963	0.00068433	[6, 7, 8, 9]	Group104	10.3093	10	[AKT1, BAG2, CHORDC1, FYN, HSPA1A, HSPA1B, OTUB1, SQSTM1, U2AF2, UBXN1]
GO:2001240	negative regulation of extrinsic apoptotic signaling pathway in absence of ligand	GO_BiologicalProcess-EBI-UniProt-GOA-ACAP-ARAP_27.05.2021_00h00	0.00117397	0.00400264	[5, 6, 7, 8, 9, 10]	Group104	15.1515	5	[AKT1, FYN, HSPA1A, HSPA1B, ZC3HC1]
GO:0031396	regulation of protein ubiquitination	GO_BiologicalProcess-EBI-UniProt-GOA-ACAP-ARAP_27.05.2021_00h00	8.21672e-05	0.000467584	[7, 8, 9, 10]	Group104	7.47664	16	[AKT1, BAG2, CHORDC1, FYN, HDAC3, HSPA1A, HSPA1B, HSPA5, OTUB1, PRKN, RNF111, SKP1, SQSTM1, U2AF2, UBQLN1, UBXN1]
GO:0031397	negative regulation of protein ubiquitination	GO_BiologicalProcess-EBI-UniProt-GOA-ACAP-ARAP_27.05.2021_00h00	4.82985e-05	0.000313149	[7, 8, 9, 10, 11]	Group104	11.6279	10	[AKT1, BAG2, CHORDC1, FYN, HSPA1A, HSPA1B, OTUB1, SQSTM1, U2AF2, UBXN1]
GO:0032434	regulation of proteasomal ubiquitin-dependent protein catabolic process	GO_BiologicalProcess-EBI-UniProt-GOA-ACAP-ARAP_27.05.2021_00h00	8.51238e-06	7.01385e-05	[7, 8, 9, 10, 11]	Group104	10.0719	14	[AKT1, BAG2, HSPA1A, HSPA1B, PIAS1, PRKN, RAD23A, RYBP, SDCBP, SUMO2, UBQLN1, UBQLN2, UBQLN4, UBXN1]
GO:0003713	transcription coactivator activity	GO_BiologicalProcess-EBI-UniProt-GOA-ACAP-ARAP_27.05.2021_00h00	0.00524364	0.0127231	[7, 8, 9, 10, 11, 12, 13]	Group105	5.20833	15	[APBB1, CTBP2, KAT5, KAT6A, KDM1A, MED27, MPND, MRTFA, PQBP1, RBPMS, SMARCC2, SMARCD1, TRIM32, TRIM38, ZXDC]
GO:0003714	transcription corepressor activity	GO_BiologicalProcess-EBI-UniProt-GOA-ACAP-ARAP_27.05.2021_00h00	8.80176e-09	1.24325e-07	[7, 8, 9, 10, 11, 12, 13]	Group105	11.1111	21	[ARID5A, BASP1, CTBP2, FHL2, HDAC3, HSPA1A, NCOR1, NCOR2, PIAS1, PRKN, RBFOX2, RYBP, SF1, SPEN, TBL1XR1, TDP2, TLE4, TLE5, UBE2V1, YY1AP1, ZNF366]
GO:0008134	transcription factor binding	GO_MolecularFunction-EBI-UniProt-GOA-ACAP-ARAP_27.05.2021_00h00	1.2582e-05	0.000100529	[3]	Group105	5.46624	34	[APBB1, ARID5A, BAIAP2, BHLHE40, CREM, CRX, CRY2, CTBP2, EHMT1, FHL2, H2BC9, HDAC3, HEY2, HEYL, KAT5, KAT6A, KDM1A, KLF5, LDB1, NCOR1, NCOR2, NLK, PIAS1, RBFOX2, RBPJ, SETD6, SPEN, TLE4, TLE5, TRIM32, TRIP6, UBE2I, UHRF2, ZNF366]
GO:0017053	transcription repressor complex	GO_CellularComponent-EBI-UniProt-GOA-ACAP-ARAP_27.05.2021_00h00	2.83381e-05	0.000196627	[3]	Group105	13.8462	9	[CTBP2, HDAC3, HEY2, NCOR1, NCOR2, RBPJ, SPEN, TBL1XR1, TBX15]
GO:0030522	intracellular receptor signaling pathway	GO_BiologicalProcess-EBI-UniProt-GOA-ACAP-ARAP_27.05.2021_00h00	0.00394695	0.0103037	[3, 4, 5]	Group105	4.95868	18	[CREM, CRY2, CTBP2, ESRRA, H3C12, HDAC3, HEYL, HSPA1A, HSPA1B, KDM1A, NCOR1, NCOR2, PUM1, RBFOX2, SREBF1, TBL1XR1, UBE2V1, ZNF366]
GO:0140297	DNA-binding transcription factor binding	GO_MolecularFunction-EBI-UniProt-GOA-ACAP-ARAP_27.05.2021_00h00	2.24704e-05	0.00016768	[4]	Group105	6.21891	25	[ARID5A, BHLHE40, CREM, CRX, CRY2, CTBP2, FHL2, H2BC9, HDAC3, HEY2, KAT5, KDM1A, KLF5, LDB1, NCOR1, NCOR2, PIAS1, RBPJ, SETD6, SPEN, TLE4, TLE5, TRIM32, TRIP6, ZNF366]
GO:0061629	RNA polymerase II-specific DNA-binding transcription factor binding	GO_MolecularFunction-EBI-UniProt-GOA-ACAP-ARAP_27.05.2021_00h00	0.000395643	0.00162997	[5]	Group105	5.919	19	[ARID5A, BHLHE40, CRX, CRY2, CTBP2, H2BC9, HDAC3, HEY2, KDM1A, LDB1, NCOR1, NCOR2, PIAS1, RBPJ, SETD6, SPEN, TRIM32, TRIP6, ZNF366]
GO:0016922	nuclear receptor binding	GO_MolecularFunction-EBI-UniProt-GOA-ACAP-ARAP_27.05.2021_00h00	0.0114104	0.0223407	[6]	Group105	6.04027	9	[ARID5A, CRX, CRY2, CTBP2, KDM1A, NCOR1, NCOR2, TRIP6, ZNF366]
GO:1902679	negative regulation of RNA biosynthetic process	GO_BiologicalProcess-EBI-UniProt-GOA-ACAP-ARAP_27.05.2021_00h00	5.93407e-11	1.20355e-09	[5, 6, 7, 8, 9]	Group105	5.43085	75	[APBB1, ARID5A, ATXN1, BASP1, BHLHE40, CENPV, CIC, CREM, CRY2, CTBP2, DNAJA3, DNAJB6, EHMT1, EIF4A2, FHL2, GCFC2, H2AP, H3C12, HDAC3, HEY2, HEYL, HIVEP1, HSPA1A, HSPA8, KAT5, KAT6A, KDM1A, KLF11, KLF3, KLF5, L3MBTL3, LDB1, MSX2, NCOR1, NCOR2, NFX1, OTUD7B, PIAS1, PRDM1, PRKN, RBFOX2, RBPJ, RNF2, RPL10, RPL15, RYBP, SDCBP, SF1, SF3B3, SIX5, SMARCC2, SNCA, SOX14, SOX3, SPEN, SQSTM1, SREBF1, SREBF2,…
GO:1903507	negative regulation of nucleic acid-templated transcription	GO_BiologicalProcess-EBI-UniProt-GOA-ACAP-ARAP_27.05.2021_00h00	5.54605e-11	1.15445e-09	[6, 7, 8, 9, 10]	Group105	5.43872	75	[APBB1, ARID5A, ATXN1, BASP1, BHLHE40, CENPV, CIC, CREM, CRY2, CTBP2, DNAJA3, DNAJB6, EHMT1, EIF4A2, FHL2, GCFC2, H2AP, H3C12, HDAC3, HEY2, HEYL, HIVEP1, HSPA1A, HSPA8, KAT5, KAT6A, KDM1A, KLF11, KLF3, KLF5, L3MBTL3, LDB1, MSX2, NCOR1, NCOR2, NFX1, OTUD7B, PIAS1, PRDM1, PRKN, RBFOX2, RBPJ, RNF2, RPL10, RPL15, RYBP, SDCBP, SF1, SF3B3, SIX5, SMARCC2, SNCA, SOX14, SOX3, SPEN, SQSTM1, SREBF1, SREBF2,…
GO:0045892	negative regulation of transcription, DNA-templated	GO_BiologicalProcess-EBI-UniProt-GOA-ACAP-ARAP_27.05.2021_00h00	1.31794e-10	2.31665e-09	[6, 7, 8, 9, 10, 11]	Group105	5.374	74	[APBB1, ARID5A, ATXN1, BASP1, BHLHE40, CENPV, CIC, CREM, CRY2, CTBP2, DNAJA3, DNAJB6, EHMT1, FHL2, GCFC2, H2AP, H3C12, HDAC3, HEY2, HEYL, HIVEP1, HSPA1A, HSPA8, KAT5, KAT6A, KDM1A, KLF11, KLF3, KLF5, L3MBTL3, LDB1, MSX2, NCOR1, NCOR2, NFX1, OTUD7B, PIAS1, PRDM1, PRKN, RBFOX2, RBPJ, RNF2, RPL10, RPL15, RYBP, SDCBP, SF1, SF3B3, SIX5, SMARCC2, SNCA, SOX14, SOX3, SPEN, SQSTM1, SREBF1, SREBF2, TBL1XR1…
GO:0000122	negative regulation of transcription by RNA polymerase II	GO_BiologicalProcess-EBI-UniProt-GOA-ACAP-ARAP_27.05.2021_00h00	3.32821e-09	4.78657e-08	[7, 8, 9, 10, 11, 12]	Group105	5.83784	54	[APBB1, ARID5A, ATXN1, BHLHE40, CREM, CRY2, CTBP2, DNAJA3, EHMT1, FHL2, HDAC3, HEY2, HEYL, HIVEP1, HSPA1A, KAT5, KDM1A, KLF11, KLF3, KLF5, LDB1, MSX2, NCOR1, NCOR2, NFX1, OTUD7B, PIAS1, PRDM1, PRKN, RBPJ, RNF2, RPL10, RPL15, RYBP, SDCBP, SF3B3, SNCA, SOX14, SOX3, SPEN, SQSTM1, SREBF1, SREBF2, TBL1XR1, TBX15, TLE4, TLE5, UBE2I, USP2, ZBTB32, ZHX1, ZHX2, ZNF366, ZNF557]
GO:0003712	transcription coregulator activity	GO_BiologicalProcess-EBI-UniProt-GOA-ACAP-ARAP_27.05.2021_00h00	2.08589e-09	3.23517e-08	[7, 8, 9, 10, 11, 12]	Group105	7.33591	38	[APBB1, ARID5A, BASP1, CTBP2, FHL2, HDAC3, HSPA1A, KAT5, KAT6A, KDM1A, LDB1, MED15, MED27, MPND, MRTFA, NCOR1, NCOR2, PIAS1, PQBP1, PRKN, RBFOX2, RBPMS, RYBP, SF1, SMARCC2, SMARCD1, SPEN, SUPT20H, TBL1XR1, TDP2, TLE4, TLE5, TRIM32, TRIM38, UBE2V1, YY1AP1, ZNF366, ZXDC]
GO:0000278	mitotic cell cycle	GO_BiologicalProcess-EBI-UniProt-GOA-ACAP-ARAP_27.05.2021_00h00	0.000368642	0.00154284	[3]	Group106	4.14414	46	[AKT1, APP, ASNS, BECN1, BTG3, BUB3, CDC16, CDC23, CDC26, CDK1, CDK11B, CDK2, CDK6, CEP70, CRLF3, DCTN3, EML3, GSPT1, HSPA1A, HSPA1B, IST1, KIF22, KLF11, NUP43, PIAS1, PIM2, PLRG1, POGZ, POM121, PPAT, PPP2R1A, PRKACA, PSMA1, PSMA4, PSMB1, PSMB4, PSMB8, PSMC3, RNF2, SDCBP, SETD2, SKP1, TTC19, UBE2I, USP2, VPS4B]
GO:0044770	cell cycle phase transition	GO_BiologicalProcess-EBI-UniProt-GOA-ACAP-ARAP_27.05.2021_00h00	0.005769	0.0137035	[3, 4]	Group106	4.10557	28	[AKT1, APP, BUB3, CDC16, CDC23, CDC26, CDK1, CDK2, CDK6, CEP70, CRLF3, DCTN3, GSPT1, KLF11, PIAS1, PIM2, PLRG1, PPAT, PPP2R1A, PRKACA, PSMA1, PSMA4, PSMB1, PSMB4, PSMB8, PSMC3, SKP1, VPS4B]
GO:0051726	regulation of cell cycle	GO_BiologicalProcess-EBI-UniProt-GOA-ACAP-ARAP_27.05.2021_00h00	8.32163e-05	0.000470172	[3, 4]	Group106	4.2449	52	[AKT1, APBB1, APP, ASNS, BECN1, BTG3, BUB3, CCNK, CDC16, CDC23, CDC26, CDK1, CDK11B, CDK2, CDK6, CENPV, CEP70, CHORDC1, CRLF3, DCTN3, EHMT1, EML3, HSPA1A, HSPA1B, HSPA8, MLF1, PES1, PIM2, PLRG1, PPP2R1A, PRKACA, PSMA1, PSMA4, PSMB1, PSMB4, PSMB8, PSMC3, PUM1, RAD23A, RNF112, RNF2, RYBP, SDCBP, SETD2, SKP1, TERF2, TRIM32, TSC1, UHRF2, USP2, VPS4B, YY1AP1]
GO:1903047	mitotic cell cycle process	GO_BiologicalProcess-EBI-UniProt-GOA-ACAP-ARAP_27.05.2021_00h00	0.000741035	0.002778	[3, 4]	Group106	4.1841	40	[AKT1, APP, BECN1, BUB3, CDC16, CDC23, CDC26, CDK1, CDK2, CDK6, CEP70, CRLF3, DCTN3, EML3, GSPT1, HSPA1A, HSPA1B, IST1, KIF22, KLF11, NUP43, PIAS1, PIM2, PLRG1, POGZ, POM121, PPAT, PPP2R1A, PRKACA, PSMA1, PSMA4, PSMB1, PSMB4, PSMB8, PSMC3, SETD2, SKP1, TTC19, UBE2I, VPS4B]
GO:0007346	regulation of mitotic cell cycle	GO_BiologicalProcess-EBI-UniProt-GOA-ACAP-ARAP_27.05.2021_00h00	0.00114936	0.0039357	[4, 5]	Group106	4.60526	28	[AKT1, APP, ASNS, BTG3, BUB3, CDC16, CDC23, CDC26, CDK1, CDK11B, CDK2, CDK6, CEP70, DCTN3, PIM2, PLRG1, PPP2R1A, PRKACA, PSMA1, PSMA4, PSMB1, PSMB4, PSMB8, PSMC3, SDCBP, SKP1, USP2, VPS4B]
GO:0044772	mitotic cell cycle phase transition	GO_BiologicalProcess-EBI-UniProt-GOA-ACAP-ARAP_27.05.2021_00h00	0.000640738	0.00248443	[4, 5]	Group106	4.78632	28	[AKT1, APP, BUB3, CDC16, CDC23, CDC26, CDK1, CDK2, CDK6, CEP70, CRLF3, DCTN3, GSPT1, KLF11, PIAS1, PIM2, PLRG1, PPAT, PPP2R1A, PRKACA, PSMA1, PSMA4, PSMB1, PSMB4, PSMB8, PSMC3, SKP1, VPS4B]
GO:0044839	cell cycle G2/M phase transition	GO_BiologicalProcess-EBI-UniProt-GOA-ACAP-ARAP_27.05.2021_00h00	0.00611954	0.0143212	[4, 5]	Group106	5.11945	15	[APP, CDK1, CDK2, CEP70, DCTN3, PPP2R1A, PRKACA, PSMA1, PSMA4, PSMB1, PSMB4, PSMB8, PSMC3, SKP1, VPS4B]
GO:1901987	regulation of cell cycle phase transition	GO_BiologicalProcess-EBI-UniProt-GOA-ACAP-ARAP_27.05.2021_00h00	0.0143401	0.026318	[4, 5, 6]	Group106	4.08163	22	[AKT1, APP, BUB3, CDC16, CDC23, CDC26, CDK1, CDK2, CDK6, CEP70, DCTN3, PLRG1, PPP2R1A, PRKACA, PSMA1, PSMA4, PSMB1, PSMB4, PSMB8, PSMC3, SKP1, VPS4B]
GO:0140014	mitotic nuclear division	GO_BiologicalProcess-EBI-UniProt-GOA-ACAP-ARAP_27.05.2021_00h00	0.00866955	0.0186348	[4, 5, 7]	Group106	4.6832	17	[BECN1, BUB3, CDC16, CDC23, CDC26, CDK1, EML3, HSPA1A, HSPA1B, IST1, KIF22, NUP43, POGZ, POM121, PPP2R1A, UBE2I, VPS4B]
GO:0000086	G2/M transition of mitotic cell cycle	GO_BiologicalProcess-EBI-UniProt-GOA-ACAP-ARAP_27.05.2021_00h00	0.00419071	0.0106931	[5, 6]	Group106	5.33808	15	[APP, CDK1, CDK2, CEP70, DCTN3, PPP2R1A, PRKACA, PSMA1, PSMA4, PSMB1, PSMB4, PSMB8, PSMC3, SKP1, VPS4B]
GO:1901990	regulation of mitotic cell cycle phase transition	GO_BiologicalProcess-EBI-UniProt-GOA-ACAP-ARAP_27.05.2021_00h00	0.00153887	0.00494814	[5, 6, 7]	Group106	4.95496	22	[AKT1, APP, BUB3, CDC16, CDC23, CDC26, CDK1, CDK2, CDK6, CEP70, DCTN3, PLRG1, PPP2R1A, PRKACA, PSMA1, PSMA4, PSMB1, PSMB4, PSMB8, PSMC3, SKP1, VPS4B]
GO:1902749	regulation of cell cycle G2/M phase transition	GO_BiologicalProcess-EBI-UniProt-GOA-ACAP-ARAP_27.05.2021_00h00	0.000644774	0.00248788	[5, 6, 7]	Group106	6.46552	15	[APP, CDK1, CDK2, CEP70, DCTN3, PPP2R1A, PRKACA, PSMA1, PSMA4, PSMB1, PSMB4, PSMB8, PSMC3, SKP1, VPS4B]
GO:0010389	regulation of G2/M transition of mitotic cell cycle	GO_BiologicalProcess-EBI-UniProt-GOA-ACAP-ARAP_27.05.2021_00h00	0.000407021	0.00166815	[6, 7, 8]	Group106	6.75676	15	[APP, CDK1, CDK2, CEP70, DCTN3, PPP2R1A, PRKACA, PSMA1, PSMA4, PSMB1, PSMB4, PSMB8, PSMC3, SKP1, VPS4B]
GO:0031145	anaphase-promoting complex-dependent catabolic process	GO_BiologicalProcess-EBI-UniProt-GOA-ACAP-ARAP_27.05.2021_00h00	1.39598e-06	1.39775e-05	[7, 8, 9, 10, 11]	Group106	13.7931	12	[BUB3, CDC16, CDC23, CDC26, CDK1, CDK2, PSMA1, PSMA4, PSMB1, PSMB4, PSMB8, PSMC3]
GO:0046622	positive regulation of organ growth	GO_BiologicalProcess-EBI-UniProt-GOA-ACAP-ARAP_27.05.2021_00h00	0.00810555	0.0176625	[3, 4, 5, 6]	Group107	9.80392	5	[AKT1, BASP1, CDK1, HEY2, RBPJ]
GO:0048568	embryonic organ development	GO_BiologicalProcess-EBI-UniProt-GOA-ACAP-ARAP_27.05.2021_00h00	0.022495	0.0370699	[4, 5, 6]	Group107	4.06852	19	[AKT1, ATP6V1B1, DNAJB6, FOXN4, HEY2, HOXC4, NPHP3, NSDHL, PRDM1, RBPJ, RNF112, RPL10, RPL15, SETD2, TBR1, TBX15, TCAP, TEAD1, TGFBR2]
GO:0003170	heart valve development	GO_BiologicalProcess-EBI-UniProt-GOA-ACAP-ARAP_27.05.2021_00h00	0.0302697	0.0457807	[3, 5, 6, 7]	Group107	7.04225	5	[HEY2, HEYL, PRDM1, RBPJ, TGFBR2]
GO:0003279	cardiac septum development	GO_BiologicalProcess-EBI-UniProt-GOA-ACAP-ARAP_27.05.2021_00h00	0.0214425	0.0356324	[3, 4, 6, 7, 8]	Group107	6.19469	7	[AP2B1, HEY2, HEYL, NPHP3, PRDM1, RBPJ, TGFBR2]
GO:0001892	embryonic placenta development	GO_BiologicalProcess-EBI-UniProt-GOA-ACAP-ARAP_27.05.2021_00h00	0.00889339	0.0189614	[3, 4, 5, 6, 7, 8]	Group107	7.36842	7	[AKT1, DNAJB6, HEY2, NSDHL, PRDM1, RBPJ, SETD2]
GO:0060674	placenta blood vessel development	GO_BiologicalProcess-EBI-UniProt-GOA-ACAP-ARAP_27.05.2021_00h00	0.010283	0.0207496	[3, 4, 5, 6, 7, 8]	Group107	11.4286	4	[AKT1, HEY2, NSDHL, RBPJ]
GO:0060706	cell differentiation involved in embryonic placenta development	GO_BiologicalProcess-EBI-UniProt-GOA-ACAP-ARAP_27.05.2021_00h00	0.0334825	0.0496898	[3, 4, 5, 6, 7, 8, 9]	Group107	10.3448	3	[AKT1, DNAJB6, PRDM1]
GO:0060976	coronary vasculature development	GO_BiologicalProcess-EBI-UniProt-GOA-ACAP-ARAP_27.05.2021_00h00	0.0318768	0.0478454	[4, 5, 6, 7, 8]	Group107	8.16327	4	[AP2B1, HEY2, PRDM1, SETD2]
GO:0060840	artery development	GO_BiologicalProcess-EBI-UniProt-GOA-ACAP-ARAP_27.05.2021_00h00	0.0336834	0.0498011	[4, 6, 7, 8]	Group107	6.12245	6	[AP2B1, EFEMP2, HEY2, LOXL1, PRDM1, RBPJ]
GO:0003281	ventricular septum development	GO_BiologicalProcess-EBI-UniProt-GOA-ACAP-ARAP_27.05.2021_00h00	0.0109068	0.0216766	[4, 5, 7, 8, 9]	Group107	7.89474	6	[AP2B1, HEY2, HEYL, PRDM1, RBPJ, TGFBR2]
GO:0001701	in utero embryonic development	GO_BiologicalProcess-EBI-UniProt-GOA-ACAP-ARAP_27.05.2021_00h00	0.0206809	0.0348055	[6, 7]	Group107	4.25	17	[AKT1, C6orf141, CCNB1IP1, DNAJB6, EIF2S2, HEY2, MBNL1, NSDHL, OTUD7B, PRDM1, PSPH, RBPJ, SETD2, TERF2, TGFBR2, UBE2V1, UNK]
GO:0060711	labyrinthine layer development	GO_BiologicalProcess-EBI-UniProt-GOA-ACAP-ARAP_27.05.2021_00h00	0.00684695	0.015563	[4, 5, 6, 7, 8, 9]	Group107	10.2041	5	[AKT1, DNAJB6, HEY2, NSDHL, RBPJ]
GO:0060716	labyrinthine layer blood vessel development	GO_BiologicalProcess-EBI-UniProt-GOA-ACAP-ARAP_27.05.2021_00h00	0.00219137	0.00644378	[4, 5, 6, 7, 8, 9, 10]	Group107	17.3913	4	[AKT1, HEY2, NSDHL, RBPJ]
GO:0035904	aorta development	GO_BiologicalProcess-EBI-UniProt-GOA-ACAP-ARAP_27.05.2021_00h00	0.00266867	0.00759324	[5, 7, 8, 9]	Group107	10.5263	6	[AP2B1, EFEMP2, HEY2, LOXL1, PRDM1, RBPJ]
GO:0070979	protein K11-linked ubiquitination	GO_BiologicalProcess-EBI-UniProt-GOA-ACAP-ARAP_27.05.2021_00h00	0.000636726	0.00248104	[10, 11]	Group108	17.2414	5	[CDC16, CDC23, CDC26, PRKN, UBE2E3]
GO:0051983	regulation of chromosome segregation	GO_BiologicalProcess-EBI-UniProt-GOA-ACAP-ARAP_27.05.2021_00h00	0.00707751	0.0159952	[3, 4]	Group108	7.69231	7	[BECN1, BUB3, CDC16, CDC23, CDC26, PUM1, RAD18]
GO:0045787	positive regulation of cell cycle	GO_BiologicalProcess-EBI-UniProt-GOA-ACAP-ARAP_27.05.2021_00h00	0.0225999	0.0370114	[3, 4, 5]	Group108	4.48718	14	[AKT1, APP, ASNS, BECN1, CCNK, CDC16, CDC23, CDK1, CENPV, PLRG1, RAD23A, TRIM32, USP2, VPS4B]
GO:0031461	cullin-RING ubiquitin ligase complex	GO_CellularComponent-EBI-UniProt-GOA-ACAP-ARAP_27.05.2021_00h00	0.000337075	0.00144122	[4, 5]	Group108	7.55814	13	[CDC16, CDC23, CDC26, DCAF4, DCAF7, ERCC8, KLHL12, KLHL20, KLHL8, PLRG1, PRKN, SKP1, ZSWIM8]
GO:0051310	metaphase plate congression	GO_BiologicalProcess-EBI-UniProt-GOA-ACAP-ARAP_27.05.2021_00h00	0.0302697	0.0457807	[3, 4, 5, 6]	Group108	7.04225	5	[BECN1, CDC23, EML3, KIF22, VPS4B]
GO:0000152	nuclear ubiquitin ligase complex	GO_CellularComponent-EBI-UniProt-GOA-ACAP-ARAP_27.05.2021_00h00	0.025986	0.0411098	[3, 4, 5, 7]	Group108	8.69565	4	[CDC16, CDC23, CDC26, RNF2]
GO:0045931	positive regulation of mitotic cell cycle	GO_BiologicalProcess-EBI-UniProt-GOA-ACAP-ARAP_27.05.2021_00h00	0.0016616	0.00521559	[4, 5, 6]	Group108	8.10811	9	[AKT1, APP, ASNS, CDC16, CDC23, CDK1, PLRG1, USP2, VPS4B]
GO:0140014	mitotic nuclear division	GO_BiologicalProcess-EBI-UniProt-GOA-ACAP-ARAP_27.05.2021_00h00	0.00866955	0.0186348	[4, 5, 7]	Group108	4.6832	17	[BECN1, BUB3, CDC16, CDC23, CDC26, CDK1, EML3, HSPA1A, HSPA1B, IST1, KIF22, NUP43, POGZ, POM121, PPP2R1A, UBE2I, VPS4B]
GO:1901989	positive regulation of cell cycle phase transition	GO_BiologicalProcess-EBI-UniProt-GOA-ACAP-ARAP_27.05.2021_00h00	0.0148983	0.027091	[4, 5, 6, 7]	Group108	6.66667	7	[AKT1, APP, CDC16, CDC23, CDK1, PLRG1, VPS4B]
GO:0005680	anaphase-promoting complex	GO_CellularComponent-EBI-UniProt-GOA-ACAP-ARAP_27.05.2021_00h00	0.0180723	0.0312805	[4, 5, 6, 8]	Group108	13.0435	3	[CDC16, CDC23, CDC26]
GO:0000070	mitotic sister chromatid segregation	GO_BiologicalProcess-EBI-UniProt-GOA-ACAP-ARAP_27.05.2021_00h00	0.0247453	0.0396226	[4, 5, 6, 7, 8]	Group108	5.05051	10	[BECN1, BUB3, CDC16, CDC23, CDC26, CDK1, EML3, KIF22, POGZ, VPS4B]
GO:0007080	mitotic metaphase plate congression	GO_BiologicalProcess-EBI-UniProt-GOA-ACAP-ARAP_27.05.2021_00h00	0.0119351	0.0229699	[4, 5, 6, 7, 8, 9]	Group108	8.92857	5	[BECN1, CDC23, EML3, KIF22, VPS4B]
GO:1901992	positive regulation of mitotic cell cycle phase transition	GO_BiologicalProcess-EBI-UniProt-GOA-ACAP-ARAP_27.05.2021_00h00	0.00400842	0.0103956	[5, 6, 7, 8]	Group108	8.53659	7	[AKT1, APP, CDC16, CDC23, CDK1, PLRG1, VPS4B]
GO:0007096	regulation of exit from mitosis	GO_BiologicalProcess-EBI-UniProt-GOA-ACAP-ARAP_27.05.2021_00h00	0.0208041	0.0349384	[6, 7, 8, 9]	Group108	9.30233	4	[BUB3, CDC16, CDC23, CDC26]
GO:0031145	anaphase-promoting complex-dependent catabolic process	GO_BiologicalProcess-EBI-UniProt-GOA-ACAP-ARAP_27.05.2021_00h00	1.39598e-06	1.39775e-05	[7, 8, 9, 10, 11]	Group108	13.7931	12	[BUB3, CDC16, CDC23, CDC26, CDK1, CDK2, PSMA1, PSMA4, PSMB1, PSMB4, PSMB8, PSMC3]
GO:0050803	regulation of synapse structure or activity	GO_BiologicalProcess-EBI-UniProt-GOA-ACAP-ARAP_27.05.2021_00h00	0.012431	0.023751	[3]	Group109	5.17241	12	[APP, BAIAP2, CAMK1, CAMK2B, CFL1, FYN, HSPA8, NLGN3, PDLIM5, SNCA, SYBU, ZNF804A]
GO:0098794	postsynapse	GO_CellularComponent-EBI-UniProt-GOA-ACAP-ARAP_27.05.2021_00h00	0.00408885	0.0104669	[2, 4]	Group109	4.16667	29	[ADD3, AKT1, AP2B1, APBB1, ARHGAP32, ATP1A3, BAALC, BAIAP2, CAMK1, CHRNA7, DNAJA3, ELAVL1, FYN, HSPA8, IQSEC1, KLHL17, NLGN3, PDLIM5, PICALM, PLEKHA5, PRKACA, PRKN, RAPSN, RNF112, RPS19, SNCA, SORCS3, TSC1, ZNF804A]
GO:0050807	regulation of synapse organization	GO_BiologicalProcess-EBI-UniProt-GOA-ACAP-ARAP_27.05.2021_00h00	0.0210086	0.0351328	[4, 5, 6]	Group109	4.97738	11	[APP, BAIAP2, CAMK1, CAMK2B, CFL1, FYN, HSPA8, NLGN3, PDLIM5, SNCA, ZNF804A]
GO:0050808	synapse organization	GO_BiologicalProcess-EBI-UniProt-GOA-ACAP-ARAP_27.05.2021_00h00	0.0184498	0.0317947	[5]	Group109	4.15755	19	[APP, BAIAP2, CAMK1, CAMK2B, CFL1, CHRNA7, CTBP2, DNAJA3, FYN, HSPA8, NLGN3, PCDHGC3, PDLIM5, RAPSN, SDCBP, SNCA, SYBU, TSC1, ZNF804A]
GO:0099173	postsynapse organization	GO_BiologicalProcess-EBI-UniProt-GOA-ACAP-ARAP_27.05.2021_00h00	0.00566025	0.0135265	[4, 6]	Group109	6.01093	11	[BAIAP2, CAMK2B, CFL1, CHRNA7, DNAJA3, FYN, HSPA8, NLGN3, PDLIM5, RAPSN, ZNF804A]
GO:0097061	dendritic spine organization	GO_BiologicalProcess-EBI-UniProt-GOA-ACAP-ARAP_27.05.2021_00h00	0.00628039	0.0145683	[5, 7]	Group109	7.86517	7	[BAIAP2, CAMK2B, CFL1, CHRNA7, FYN, PDLIM5, ZNF804A]
GO:0099175	regulation of postsynapse organization	GO_BiologicalProcess-EBI-UniProt-GOA-ACAP-ARAP_27.05.2021_00h00	0.00841055	0.0181769	[5, 6, 7]	Group109	7.44681	7	[BAIAP2, CAMK2B, CFL1, FYN, HSPA8, PDLIM5, ZNF804A]
GO:0106027	neuron projection organization	GO_BiologicalProcess-EBI-UniProt-GOA-ACAP-ARAP_27.05.2021_00h00	0.00073644	0.00277392	[6]	Group109	9.09091	9	[APP, ATP1A3, BAIAP2, CAMK2B, CFL1, CHRNA7, FYN, PDLIM5, ZNF804A]
GO:0098815	modulation of excitatory postsynaptic potential	GO_BiologicalProcess-EBI-UniProt-GOA-ACAP-ARAP_27.05.2021_00h00	0.025986	0.0411098	[4, 5, 6, 7, 8, 9, 10]	Group109	8.69565	4	[APP, BAIAP2, CHRNA7, NLGN3]
GO:0016358	dendrite development	GO_BiologicalProcess-EBI-UniProt-GOA-ACAP-ARAP_27.05.2021_00h00	0.0142859	0.0263406	[3, 6, 7, 9, 10, 11]	Group109	4.90566	13	[APP, BAIAP2, CAMK1, CAMK2B, CFL1, CHRNA7, CRK, FYN, IQSEC1, PDLIM5, PICALM, PQBP1, RBFOX2]
GO:0048169	regulation of long-term neuronal synaptic plasticity	GO_BiologicalProcess-EBI-UniProt-GOA-ACAP-ARAP_27.05.2021_00h00	0.025139	0.0400906	[5, 7, 8, 9, 10, 11]	Group109	11.5385	3	[APP, CAMK2B, SNCA]
GO:0048813	dendrite morphogenesis	GO_BiologicalProcess-EBI-UniProt-GOA-ACAP-ARAP_27.05.2021_00h00	0.0139286	0.0259235	[4, 6, 7, 8, 9, 10, 11, 12]	Group109	5.84416	9	[BAIAP2, CAMK2B, CFL1, CHRNA7, FYN, PDLIM5, PICALM, PQBP1, RBFOX2]
GO:0010976	positive regulation of neuron projection development	GO_BiologicalProcess-EBI-UniProt-GOA-ACAP-ARAP_27.05.2021_00h00	0.0109686	0.0216903	[5, 6, 7, 8, 9, 10, 11, 12]	Group109	5.74713	10	[APBB1, BAIAP2, CAMK1, CAMK2B, FYN, HSPA5, KDM1A, RAPGEF1, TMEM30A, ZNF804A]
GO:0010975	regulation of neuron projection development	GO_BiologicalProcess-EBI-UniProt-GOA-ACAP-ARAP_27.05.2021_00h00	0.0131889	0.0248984	[6, 7, 9, 10, 11]	Group109	4.23729	20	[ADCY6, AKT1, APBB1, BAIAP2, CAMK1, CAMK2B, CFL1, CRK, FYN, HSPA5, IST1, KDM1A, PDLIM5, PQBP1, RAPGEF1, SEMA4G, TBR1, TMEM30A, TSC1, ZNF804A]
GO:0061001	regulation of dendritic spine morphogenesis	GO_BiologicalProcess-EBI-UniProt-GOA-ACAP-ARAP_27.05.2021_00h00	0.0318768	0.0478454	[4, 5, 6, 7, 8, 9, 10, 11, 12, 13, 14]	Group109	8.16327	4	[BAIAP2, CAMK2B, CFL1, PDLIM5]
GO:0016469	proton-transporting two-sector ATPase complex	GO_CellularComponent-EBI-UniProt-GOA-ACAP-ARAP_27.05.2021_00h00	0.0102811	0.0207988	[3, 4]	Group110	9.25926	5	[ATP5F1B, ATP5F1D, ATP5PB, ATP6V0D1, ATP6V1B1]
GO:0006839	mitochondrial transport	GO_BiologicalProcess-EBI-UniProt-GOA-ACAP-ARAP_27.05.2021_00h00	0.00611954	0.0143212	[4]	Group110	5.11945	15	[ACACA, AKT1, ATP5F1B, ATP5F1D, ATP5PB, HSPA1A, MGARP, MTERF4, PRKN, RNF2, RNF31, SLC25A51, SREBF1, SREBF2, TOMM20]
GO:0033178	proton-transporting two-sector ATPase complex, catalytic domain	GO_CellularComponent-EBI-UniProt-GOA-ACAP-ARAP_27.05.2021_00h00	0.010629	0.0212313	[3, 4, 5]	Group110	15.7895	3	[ATP5F1B, ATP5F1D, ATP6V1B1]
GO:1990542	mitochondrial transmembrane transport	GO_BiologicalProcess-EBI-UniProt-GOA-ACAP-ARAP_27.05.2021_00h00	0.0243425	0.039136	[3, 5]	Group110	6.03448	7	[ACACA, AKT1, ATP5F1B, ATP5F1D, ATP5PB, SLC25A51, TOMM20]
GO:0045259	proton-transporting ATP synthase complex	GO_CellularComponent-EBI-UniProt-GOA-ACAP-ARAP_27.05.2021_00h00	0.0202856	0.0343596	[4, 5]	Group110	12.5	3	[ATP5F1B, ATP5F1D, ATP5PB]
GO:0005753	mitochondrial proton-transporting ATP synthase complex	GO_CellularComponent-EBI-UniProt-GOA-ACAP-ARAP_27.05.2021_00h00	0.0160009	0.0287	[4, 5, 6, 7, 8, 9, 10]	Group110	13.6364	3	[ATP5F1B, ATP5F1D, ATP5PB]
GO:0042407	cristae formation	GO_BiologicalProcess-EBI-UniProt-GOA-ACAP-ARAP_27.05.2021_00h00	0.0113489	0.0222754	[7, 8]	Group110	11.1111	4	[ATP5F1B, ATP5F1D, ATP5PB, IMMT]
GO:0004550	nucleoside diphosphate kinase activity	GO_BiologicalProcess-EBI-UniProt-GOA-ACAP-ARAP_27.05.2021_00h00	0.0140706	0.0260653	[7, 8, 9]	Group110	14.2857	3	[AK2, NME4, NME5]
GO:0009145	purine nucleoside triphosphate biosynthetic process	GO_BiologicalProcess-EBI-UniProt-GOA-ACAP-ARAP_27.05.2021_00h00	0.0335793	0.0497401	[7, 8, 9]	Group110	6.84932	5	[ATP5F1B, ATP5F1D, ATP5PB, NME4, NME5]
GO:0015985	energy coupled proton transport, down electrochemical gradient	GO_BiologicalProcess-EBI-UniProt-GOA-ACAP-ARAP_27.05.2021_00h00	0.0305603	0.046132	[7, 9]	Group110	10.7143	3	[ATP5F1B, ATP5F1D, ATP5PB]
GO:0009152	purine ribonucleotide biosynthetic process	GO_BiologicalProcess-EBI-UniProt-GOA-ACAP-ARAP_27.05.2021_00h00	0.0313238	0.0471048	[7, 8, 9, 10]	Group110	4.85437	10	[ACACA, ADCY6, AK2, ATP5F1B, ATP5F1D, ATP5PB, NME4, NME5, PPAT, SNCA]
GO:0015252	proton channel activity	GO_BiologicalProcess-EBI-UniProt-GOA-ACAP-ARAP_27.05.2021_00h00	0.0277789	0.0431691	[7, 8, 9, 10]	Group110	11.1111	3	[ATP5F1B, ATP5F1D, ATP5PB]
GO:0042776	mitochondrial ATP synthesis coupled proton transport	GO_BiologicalProcess-EBI-UniProt-GOA-ACAP-ARAP_27.05.2021_00h00	0.0160009	0.0287	[4, 5, 6, 8, 9, 10, 11, 12, 13]	Group110	13.6364	3	[ATP5F1B, ATP5F1D, ATP5PB]
GO:0009206	purine ribonucleoside triphosphate biosynthetic process	GO_BiologicalProcess-EBI-UniProt-GOA-ACAP-ARAP_27.05.2021_00h00	0.0318976	0.047786	[8, 9, 10]	Group110	6.94444	5	[ATP5F1B, ATP5F1D, ATP5PB, NME4, NME5]
GO:0015986	ATP synthesis coupled proton transport	GO_BiologicalProcess-EBI-UniProt-GOA-ACAP-ARAP_27.05.2021_00h00	0.0305603	0.046132	[4, 8, 9, 10, 11, 12]	Group110	10.7143	3	[ATP5F1B, ATP5F1D, ATP5PB]
GO:0046933	proton-transporting ATP synthase activity, rotational mechanism	GO_BiologicalProcess-EBI-UniProt-GOA-ACAP-ARAP_27.05.2021_00h00	0.0122805	0.0235203	[5, 8, 9, 10, 11, 12, 13]	Group110	15	3	[ATP5F1B, ATP5F1D, ATP5PB]
GO:0000502	proteasome complex	GO_CellularComponent-EBI-UniProt-GOA-ACAP-ARAP_27.05.2021_00h00	2.49496e-05	0.000176207	[3, 5]	Group111	14.0625	9	[PSMA1, PSMA4, PSMB1, PSMB4, PSMB8, PSMC3, RAD23A, UBQLN1, UBQLN4]
GO:1905369	endopeptidase complex	GO_CellularComponent-EBI-UniProt-GOA-ACAP-ARAP_27.05.2021_00h00	5.79718e-05	0.000358248	[4]	Group111	12.6761	9	[PSMA1, PSMA4, PSMB1, PSMB4, PSMB8, PSMC3, RAD23A, UBQLN1, UBQLN4]
GO:0006508	proteolysis	GO_BiologicalProcess-EBI-UniProt-GOA-ACAP-ARAP_27.05.2021_00h00	5.10932e-06	4.59258e-05	[4, 5]	Group111	4.07737	78	[ADAM15, AKT1, ANXA8, APP, BAG2, BECN1, BUB3, CBL, CBLC, CDC16, CDC23, CDC26, CDK1, CDK2, CST3, DDI2, DNAJB6, EIF3F, ERCC8, FYN, HSPA1A, HSPA1B, HSPA5, IST1, KAT5, KLHL20, KLHL8, MBP, MPND, MRTFA, OTUB1, OTUD7B, PEPD, PIAS1, PICALM, PRKACA, PRKN, PRPF8, PSMA1, PSMA4, PSMB1, PSMB4, PSMB8, PSMC3, RAD23A, RMND5A, RNF111, RNF139, RNF2, RYBP, SDCBP, SERPINH1, SIAH1, SKP1, SNCA, SPCS3, SQSTM1, STAM2, S…
GO:0044106	cellular amine metabolic process	GO_BiologicalProcess-EBI-UniProt-GOA-ACAP-ARAP_27.05.2021_00h00	0.030046	0.0455294	[4, 5]	Group111	5.11364	9	[OAZ1, PRKN, PSMA1, PSMA4, PSMB1, PSMB4, PSMB8, PSMC3, SNCA]
GO:0033238	regulation of cellular amine metabolic process	GO_BiologicalProcess-EBI-UniProt-GOA-ACAP-ARAP_27.05.2021_00h00	0.000236812	0.00110187	[4, 5, 6]	Group111	10.5882	9	[OAZ1, PRKN, PSMA1, PSMA4, PSMB1, PSMB4, PSMB8, PSMC3, SNCA]
GO:0042590	antigen processing and presentation of exogenous peptide antigen via MHC class I	GO_BiologicalProcess-EBI-UniProt-GOA-ACAP-ARAP_27.05.2021_00h00	0.0181819	0.0314014	[5]	Group111	7.05882	6	[PSMA1, PSMA4, PSMB1, PSMB4, PSMB8, PSMC3]
GO:0002479	antigen processing and presentation of exogenous peptide antigen via MHC class I, TAP-dependent	GO_BiologicalProcess-EBI-UniProt-GOA-ACAP-ARAP_27.05.2021_00h00	0.013823	0.0257877	[6]	Group111	7.5	6	[PSMA1, PSMA4, PSMB1, PSMB4, PSMB8, PSMC3]
GO:0033209	tumor necrosis factor-mediated signaling pathway	GO_BiologicalProcess-EBI-UniProt-GOA-ACAP-ARAP_27.05.2021_00h00	0.00168322	0.00526255	[5, 6, 7]	Group111	6.66667	12	[HSPA1A, HSPA1B, PRKN, PSMA1, PSMA4, PSMB1, PSMB4, PSMB8, PSMC3, RNF31, TRAF2, TRIM32]
GO:0008242	omega peptidase activity	GO_BiologicalProcess-EBI-UniProt-GOA-ACAP-ARAP_27.05.2021_00h00	0.000919274	0.00330521	[6, 7]	Group111	7.58621	11	[EIF3F, MPND, OTUB1, OTUD7B, RNF2, STAMBP, UBXN1, USP2, USP30, USP46, USP54]
GO:0070646	protein modification by small protein removal	GO_BiologicalProcess-EBI-UniProt-GOA-ACAP-ARAP_27.05.2021_00h00	4.24119e-06	3.85607e-05	[5, 6, 7, 8]	Group111	7.2327	23	[BECN1, CDK1, EIF3F, OTUB1, OTUD7B, PRKN, PSMA1, PSMA4, PSMB1, PSMB4, PSMB8, PSMC3, RAD23A, RNF2, STAM2, STAMBP, TOMM20, TRAF2, UBXN1, USP2, USP30, USP46, USP54]
GO:1902750	negative regulation of cell cycle G2/M phase transition	GO_BiologicalProcess-EBI-UniProt-GOA-ACAP-ARAP_27.05.2021_00h00	0.00910444	0.0192043	[5, 6, 7, 8]	Group111	6.72269	8	[CDK1, PSMA1, PSMA4, PSMB1, PSMB4, PSMB8, PSMC3, SKP1]
GO:0010972	negative regulation of G2/M transition of mitotic cell cycle	GO_BiologicalProcess-EBI-UniProt-GOA-ACAP-ARAP_27.05.2021_00h00	0.00825617	0.0179413	[6, 7, 8, 9]	Group111	6.83761	8	[CDK1, PSMA1, PSMA4, PSMB1, PSMB4, PSMB8, PSMC3, SKP1]
GO:0016579	protein deubiquitination	GO_BiologicalProcess-EBI-UniProt-GOA-ACAP-ARAP_27.05.2021_00h00	1.49954e-06	1.48267e-05	[6, 7, 8, 9]	Group111	7.69231	23	[BECN1, CDK1, EIF3F, OTUB1, OTUD7B, PRKN, PSMA1, PSMA4, PSMB1, PSMB4, PSMB8, PSMC3, RAD23A, RNF2, STAM2, STAMBP, TOMM20, TRAF2, UBXN1, USP2, USP30, USP46, USP54]
GO:0019783	ubiquitin-like protein-specific protease activity	GO_BiologicalProcess-EBI-UniProt-GOA-ACAP-ARAP_27.05.2021_00h00	0.000729079	0.00275934	[7, 8]	Group111	7.80142	11	[EIF3F, MPND, OTUB1, OTUD7B, RNF2, STAMBP, UBXN1, USP2, USP30, USP46, USP54]
GO:0036388	pre-replicative complex assembly	GO_BiologicalProcess-EBI-UniProt-GOA-ACAP-ARAP_27.05.2021_00h00	0.00689655	0.0156309	[7, 8]	Group111	8.69565	6	[PSMA1, PSMA4, PSMB1, PSMB4, PSMB8, PSMC3]
GO:0004843	thiol-dependent deubiquitinase	GO_BiologicalProcess-EBI-UniProt-GOA-ACAP-ARAP_27.05.2021_00h00	0.000366397	0.00154159	[7, 8, 9, 10]	Group111	8.46154	11	[EIF3F, MPND, OTUB1, OTUD7B, RNF2, STAMBP, UBXN1, USP2, USP30, USP46, USP54]
GO:0101005	deubiquitinase activity	GO_BiologicalProcess-EBI-UniProt-GOA-ACAP-ARAP_27.05.2021_00h00	0.000391334	0.00162066	[8, 9]	Group111	8.39695	11	[EIF3F, MPND, OTUB1, OTUD7B, RNF2, STAMBP, UBXN1, USP2, USP30, USP46, USP54]
GO:0000278	mitotic cell cycle	GO_BiologicalProcess-EBI-UniProt-GOA-ACAP-ARAP_27.05.2021_00h00	0.000368642	0.00154284	[3]	Group112	4.14414	46	[AKT1, APP, ASNS, BECN1, BTG3, BUB3, CDC16, CDC23, CDC26, CDK1, CDK11B, CDK2, CDK6, CEP70, CRLF3, DCTN3, EML3, GSPT1, HSPA1A, HSPA1B, IST1, KIF22, KLF11, NUP43, PIAS1, PIM2, PLRG1, POGZ, POM121, PPAT, PPP2R1A, PRKACA, PSMA1, PSMA4, PSMB1, PSMB4, PSMB8, PSMC3, RNF2, SDCBP, SETD2, SKP1, TTC19, UBE2I, USP2, VPS4B]
GO:0051983	regulation of chromosome segregation	GO_BiologicalProcess-EBI-UniProt-GOA-ACAP-ARAP_27.05.2021_00h00	0.00707751	0.0159952	[3, 4]	Group112	7.69231	7	[BECN1, BUB3, CDC16, CDC23, CDC26, PUM1, RAD18]
GO:1903047	mitotic cell cycle process	GO_BiologicalProcess-EBI-UniProt-GOA-ACAP-ARAP_27.05.2021_00h00	0.000741035	0.002778	[3, 4]	Group112	4.1841	40	[AKT1, APP, BECN1, BUB3, CDC16, CDC23, CDC26, CDK1, CDK2, CDK6, CEP70, CRLF3, DCTN3, EML3, GSPT1, HSPA1A, HSPA1B, IST1, KIF22, KLF11, NUP43, PIAS1, PIM2, PLRG1, POGZ, POM121, PPAT, PPP2R1A, PRKACA, PSMA1, PSMA4, PSMB1, PSMB4, PSMB8, PSMC3, SETD2, SKP1, TTC19, UBE2I, VPS4B]
GO:0044091	membrane biogenesis	GO_BiologicalProcess-EBI-UniProt-GOA-ACAP-ARAP_27.05.2021_00h00	0.00284378	0.0080051	[4]	Group112	8.16327	8	[CDK1, IST1, NLGN3, NUP43, PICALM, POM121, PPP2R1A, UBE2I]
GO:0051310	metaphase plate congression	GO_BiologicalProcess-EBI-UniProt-GOA-ACAP-ARAP_27.05.2021_00h00	0.0302697	0.0457807	[3, 4, 5, 6]	Group112	7.04225	5	[BECN1, CDC23, EML3, KIF22, VPS4B]
GO:0006997	nucleus organization	GO_BiologicalProcess-EBI-UniProt-GOA-ACAP-ARAP_27.05.2021_00h00	0.00142354	0.00461484	[5]	Group112	7.18954	11	[CDK1, DMPK, IST1, NUP43, PIWIL1, POM121, PPP2R1A, RPS19, SF1, UBE2I, VPS4B]
GO:0071709	membrane assembly	GO_BiologicalProcess-EBI-UniProt-GOA-ACAP-ARAP_27.05.2021_00h00	0.00204588	0.00610676	[5]	Group112	8.60215	8	[CDK1, IST1, NLGN3, NUP43, PICALM, POM121, PPP2R1A, UBE2I]
GO:0140014	mitotic nuclear division	GO_BiologicalProcess-EBI-UniProt-GOA-ACAP-ARAP_27.05.2021_00h00	0.00866955	0.0186348	[4, 5, 7]	Group112	4.6832	17	[BECN1, BUB3, CDC16, CDC23, CDC26, CDK1, EML3, HSPA1A, HSPA1B, IST1, KIF22, NUP43, POGZ, POM121, PPP2R1A, UBE2I, VPS4B]
GO:0006998	nuclear envelope organization	GO_BiologicalProcess-EBI-UniProt-GOA-ACAP-ARAP_27.05.2021_00h00	0.00458077	0.0115763	[5, 6]	Group112	8.33333	7	[CDK1, DMPK, IST1, NUP43, POM121, PPP2R1A, UBE2I]
GO:0000070	mitotic sister chromatid segregation	GO_BiologicalProcess-EBI-UniProt-GOA-ACAP-ARAP_27.05.2021_00h00	0.0247453	0.0396226	[4, 5, 6, 7, 8]	Group112	5.05051	10	[BECN1, BUB3, CDC16, CDC23, CDC26, CDK1, EML3, KIF22, POGZ, VPS4B]
GO:0016605	PML body	GO_CellularComponent-EBI-UniProt-GOA-ACAP-ARAP_27.05.2021_00h00	1.99829e-05	0.000151985	[3, 4, 8, 9]	Group112	10.7143	12	[BASP1, EIF4ENIF1, KAT6A, KLHL20, PIAS1, RNF111, SQSTM1, SUMO2, SUMO3, TDP2, UBE2I, WDFY3]
GO:0071763	nuclear membrane organization	GO_BiologicalProcess-EBI-UniProt-GOA-ACAP-ARAP_27.05.2021_00h00	0.00962558	0.0198277	[5, 6, 7]	Group112	8.10811	6	[CDK1, IST1, NUP43, POM121, PPP2R1A, UBE2I]
GO:0101024	mitotic nuclear membrane organization	GO_BiologicalProcess-EBI-UniProt-GOA-ACAP-ARAP_27.05.2021_00h00	0.00183294	0.00561958	[4, 5, 6, 7, 8]	Group112	11.3208	6	[CDK1, IST1, NUP43, POM121, PPP2R1A, UBE2I]
GO:0007080	mitotic metaphase plate congression	GO_BiologicalProcess-EBI-UniProt-GOA-ACAP-ARAP_27.05.2021_00h00	0.0119351	0.0229699	[4, 5, 6, 7, 8, 9]	Group112	8.92857	5	[BECN1, CDC23, EML3, KIF22, VPS4B]
GO:0007084	mitotic nuclear membrane reassembly	GO_BiologicalProcess-EBI-UniProt-GOA-ACAP-ARAP_27.05.2021_00h00	0.00183294	0.00561958	[5, 6, 7, 8, 9]	Group112	11.3208	6	[CDK1, IST1, NUP43, POM121, PPP2R1A, UBE2I]
GO:0031468	nuclear membrane reassembly	GO_BiologicalProcess-EBI-UniProt-GOA-ACAP-ARAP_27.05.2021_00h00	0.00243729	0.00706189	[6, 7, 8]	Group112	10.7143	6	[CDK1, IST1, NUP43, POM121, PPP2R1A, UBE2I]
GO:0018205	peptidyl-lysine modification	GO_BiologicalProcess-EBI-UniProt-GOA-ACAP-ARAP_27.05.2021_00h00	0.00463979	0.0115775	[7, 8]	Group112	4.68384	20	[APBB1, CAMK1, EHMT1, KAT5, KAT6A, KDM1A, KMT2B, LDB1, LOXL1, NUP43, PIAS1, POM121, SETD2, SETD6, SNCA, SUMO2, SUMO3, TOLLIP, UBE2I, WDR61]
GO:0016925	protein sumoylation	GO_BiologicalProcess-EBI-UniProt-GOA-ACAP-ARAP_27.05.2021_00h00	0.00374344	0.00987019	[8, 9]	Group112	8.64198	7	[NUP43, PIAS1, POM121, SUMO2, SUMO3, TOLLIP, UBE2I]
GO:0033233	regulation of protein sumoylation	GO_BiologicalProcess-EBI-UniProt-GOA-ACAP-ARAP_27.05.2021_00h00	0.025139	0.0400906	[7, 8, 9, 10]	Group112	11.5385	3	[PIAS1, TOLLIP, UBE2I]
GO:0019789	SUMO transferase activity	GO_BiologicalProcess-EBI-UniProt-GOA-ACAP-ARAP_27.05.2021_00h00	0.0140706	0.0260653	[9, 10]	Group112	14.2857	3	[PIAS1, SUMO2, UBE2I]
GO:0016234	inclusion body	GO_CellularComponent-EBI-UniProt-GOA-ACAP-ARAP_27.05.2021_00h00	3.07273e-06	2.92835e-05	[3]	Group113	14.1026	11	[ATXN1, HSPA1A, HSPA1B, PICALM, PRKN, RAD18, SNCA, SQSTM1, TDP2, UBQLN1, WDFY3]
GO:0016235	aggresome	GO_CellularComponent-EBI-UniProt-GOA-ACAP-ARAP_27.05.2021_00h00	0.00015901	0.000786106	[4]	Group113	17.6471	6	[HSPA1A, HSPA1B, PRKN, SQSTM1, TDP2, UBQLN1]
GO:0055131	C3HC4-type RING finger domain binding	GO_MolecularFunction-EBI-UniProt-GOA-ACAP-ARAP_27.05.2021_00h00	0.000278165	0.00125731	[4]	Group113	50	3	[HSPA1A, HSPA1B, HSPA8]
GO:0098780	response to mitochondrial depolarisation	GO_BiologicalProcess-EBI-UniProt-GOA-ACAP-ARAP_27.05.2021_00h00	0.0180723	0.0312805	[4]	Group113	13.0435	3	[BECN1, PRKN, SQSTM1]
GO:0060760	positive regulation of response to cytokine stimulus	GO_BiologicalProcess-EBI-UniProt-GOA-ACAP-ARAP_27.05.2021_00h00	0.0179568	0.0312172	[3, 4, 5, 6]	Group113	8.06452	5	[HSPA1A, HSPA1B, PRKN, TRAF2, TRIM32]
GO:0070841	inclusion body assembly	GO_BiologicalProcess-EBI-UniProt-GOA-ACAP-ARAP_27.05.2021_00h00	0.00257922	0.0073919	[5]	Group113	16.6667	4	[DNAJB6, HSPA1A, HSPA1B, PRKN]
GO:0090083	regulation of inclusion body assembly	GO_BiologicalProcess-EBI-UniProt-GOA-ACAP-ARAP_27.05.2021_00h00	0.00773445	0.0169943	[4, 5, 6]	Group113	17.6471	3	[DNAJB6, HSPA1A, HSPA1B]
GO:1905897	regulation of response to endoplasmic reticulum stress	GO_BiologicalProcess-EBI-UniProt-GOA-ACAP-ARAP_27.05.2021_00h00	0.00133317	0.00443085	[4, 5, 6]	Group113	9.1954	8	[HSPA1A, HSPA5, PRKN, PTPN1, RNF183, UBQLN1, UBQLN2, UBXN1]
GO:0061912	selective autophagy	GO_BiologicalProcess-EBI-UniProt-GOA-ACAP-ARAP_27.05.2021_00h00	0.00750308	0.0166245	[5, 6]	Group113	7.6087	7	[BECN1, PRKN, SQSTM1, UBE2V1, UBQLN1, USP30, WDFY3]
GO:0090084	negative regulation of inclusion body assembly	GO_BiologicalProcess-EBI-UniProt-GOA-ACAP-ARAP_27.05.2021_00h00	0.00209363	0.00620249	[4, 5, 6, 7]	Group113	27.2727	3	[DNAJB6, HSPA1A, HSPA1B]
GO:0001961	positive regulation of cytokine-mediated signaling pathway	GO_BiologicalProcess-EBI-UniProt-GOA-ACAP-ARAP_27.05.2021_00h00	0.011087	0.0218155	[4, 5, 6, 7, 8]	Group113	9.09091	5	[HSPA1A, HSPA1B, PRKN, TRAF2, TRIM32]
GO:0010803	regulation of tumor necrosis factor-mediated signaling pathway	GO_BiologicalProcess-EBI-UniProt-GOA-ACAP-ARAP_27.05.2021_00h00	0.004777	0.0118452	[5, 6, 7, 8]	Group113	9.375	6	[HSPA1A, HSPA1B, PRKN, RNF31, TRAF2, TRIM32]
GO:0035973	aggrephagy	GO_BiologicalProcess-EBI-UniProt-GOA-ACAP-ARAP_27.05.2021_00h00	0.00134897	0.00446457	[6, 7]	Group113	14.7059	5	[PRKN, SQSTM1, UBE2V1, UBQLN1, WDFY3]
GO:1903364	positive regulation of cellular protein catabolic process	GO_BiologicalProcess-EBI-UniProt-GOA-ACAP-ARAP_27.05.2021_00h00	0.000675711	0.0025946	[5, 6, 7, 8]	Group113	7.40741	12	[AKT1, BAG2, HSPA1A, HSPA1B, PIAS1, PRKN, PSMC3, RAD23A, RNF139, SUMO2, UBQLN1, UBQLN2]
GO:1902236	negative regulation of endoplasmic reticulum stress-induced intrinsic apoptotic signaling pathway	GO_BiologicalProcess-EBI-UniProt-GOA-ACAP-ARAP_27.05.2021_00h00	0.0180723	0.0312805	[4, 5, 6, 7, 8, 9, 10]	Group113	13.0435	3	[HSPA1A, PRKN, PTPN1]
GO:1903265	positive regulation of tumor necrosis factor-mediated signaling pathway	GO_BiologicalProcess-EBI-UniProt-GOA-ACAP-ARAP_27.05.2021_00h00	5.9946e-06	5.26859e-05	[5, 6, 7, 8, 9]	Group113	41.6667	5	[HSPA1A, HSPA1B, PRKN, TRAF2, TRIM32]
GO:1903052	positive regulation of proteolysis involved in cellular protein catabolic process	GO_BiologicalProcess-EBI-UniProt-GOA-ACAP-ARAP_27.05.2021_00h00	0.000177755	0.000867926	[6, 7, 8, 9]	Group113	8.57143	12	[AKT1, BAG2, HSPA1A, HSPA1B, PIAS1, PRKN, PSMC3, RAD23A, RNF139, SUMO2, UBQLN1, UBQLN2]
GO:1901800	positive regulation of proteasomal protein catabolic process	GO_BiologicalProcess-EBI-UniProt-GOA-ACAP-ARAP_27.05.2021_00h00	0.000182128	0.000883823	[6, 7, 8, 9, 10]	Group113	9.16667	11	[AKT1, BAG2, HSPA1A, HSPA1B, PIAS1, PRKN, PSMC3, RAD23A, SUMO2, UBQLN1, UBQLN2]
GO:0031396	regulation of protein ubiquitination	GO_BiologicalProcess-EBI-UniProt-GOA-ACAP-ARAP_27.05.2021_00h00	8.21672e-05	0.000467584	[7, 8, 9, 10]	Group113	7.47664	16	[AKT1, BAG2, CHORDC1, FYN, HDAC3, HSPA1A, HSPA1B, HSPA5, OTUB1, PRKN, RNF111, SKP1, SQSTM1, U2AF2, UBQLN1, UBXN1]
GO:2000060	positive regulation of ubiquitin-dependent protein catabolic process	GO_BiologicalProcess-EBI-UniProt-GOA-ACAP-ARAP_27.05.2021_00h00	0.000106353	0.000576198	[7, 8, 9, 10, 11]	Group113	9.73451	11	[AKT1, BAG2, HSPA1A, HSPA1B, PIAS1, PRKN, RAD23A, RNF139, SUMO2, UBQLN1, UBQLN2]
GO:0032436	positive regulation of proteasomal ubiquitin-dependent protein catabolic process	GO_BiologicalProcess-EBI-UniProt-GOA-ACAP-ARAP_27.05.2021_00h00	0.000113269	0.000601313	[7, 8, 9, 10, 11, 12]	Group113	10.5263	10	[AKT1, BAG2, HSPA1A, HSPA1B, PIAS1, PRKN, RAD23A, SUMO2, UBQLN1, UBQLN2]
GO:0048475	coated membrane	GO_CellularComponent-EBI-UniProt-GOA-ACAP-ARAP_27.05.2021_00h00	0.00284378	0.0080051	[3]	Group114	8.16327	8	[AP1G1, AP2B1, EPN2, IGF2R, KLHL12, PICALM, SAR1A, TBC1D5]
GO:1905394	retromer complex binding	GO_MolecularFunction-EBI-UniProt-GOA-ACAP-ARAP_27.05.2021_00h00	0.000477914	0.00189965	[3]	Group114	42.8571	3	[IGF2R, TBC1D5, WASHC2C]
GO:0030117	membrane coat	GO_CellularComponent-EBI-UniProt-GOA-ACAP-ARAP_27.05.2021_00h00	0.00284378	0.0080051	[3, 4]	Group114	8.16327	8	[AP1G1, AP2B1, EPN2, IGF2R, KLHL12, PICALM, SAR1A, TBC1D5]
GO:0030119	AP-type membrane coat adaptor complex	GO_CellularComponent-EBI-UniProt-GOA-ACAP-ARAP_27.05.2021_00h00	0.0177342	0.0308981	[3, 4, 5]	Group114	9.7561	4	[AP1G1, AP2B1, PICALM, TBC1D5]
GO:0070851	growth factor receptor binding	GO_MolecularFunction-EBI-UniProt-GOA-ACAP-ARAP_27.05.2021_00h00	0.0232032	0.0377649	[4]	Group114	5.67376	8	[APP, ATXN2, CBL, CBLC, FYN, SDCBP, TOLLIP, TRIP6]
GO:0030118	clathrin coat	GO_CellularComponent-EBI-UniProt-GOA-ACAP-ARAP_27.05.2021_00h00	0.000863878	0.00314897	[4, 5]	Group114	13.0435	6	[AP1G1, AP2B1, EPN2, IGF2R, PICALM, TBC1D5]
GO:0043112	receptor metabolic process	GO_BiologicalProcess-EBI-UniProt-GOA-ACAP-ARAP_27.05.2021_00h00	0.0174084	0.0305323	[4, 5]	Group114	5.34759	10	[AP2B1, ATXN2, BECN1, PICALM, PTPN1, SDCBP, SNCA, TBC1D5, UBQLN2, USP46]
GO:0030100	regulation of endocytosis	GO_BiologicalProcess-EBI-UniProt-GOA-ACAP-ARAP_27.05.2021_00h00	0.0105962	0.0212192	[4, 5, 6]	Group114	5.28634	12	[AP2B1, APP, ARFGAP1, ATXN2, CBL, PICALM, PTPN1, SDCBP, SNCA, TBC1D5, UBQLN2, USP46]
GO:0030131	clathrin adaptor complex	GO_CellularComponent-EBI-UniProt-GOA-ACAP-ARAP_27.05.2021_00h00	0.00257922	0.0073919	[4, 5, 6]	Group114	16.6667	4	[AP1G1, AP2B1, PICALM, TBC1D5]
GO:0030132	clathrin coat of coated pit	GO_CellularComponent-EBI-UniProt-GOA-ACAP-ARAP_27.05.2021_00h00	0.00773445	0.0169943	[4, 5, 6]	Group114	17.6471	3	[AP2B1, PICALM, TBC1D5]
GO:0045806	negative regulation of endocytosis	GO_BiologicalProcess-EBI-UniProt-GOA-ACAP-ARAP_27.05.2021_00h00	0.00951616	0.0197049	[3, 4, 5, 6, 7]	Group114	9.43396	5	[APP, ATXN2, PICALM, SDCBP, UBQLN2]
GO:0030135	coated vesicle	GO_CellularComponent-EBI-UniProt-GOA-ACAP-ARAP_27.05.2021_00h00	0.0260465	0.0411233	[4, 5, 7]	Group114	4.40252	14	[AP1G1, AP2B1, APP, EPN2, GGA2, HSPA8, IGF2R, KLHL12, PACS1, PICALM, SAR1A, SREBF1, SREBF2, TBC1D5]
GO:0002090	regulation of receptor internalization	GO_BiologicalProcess-EBI-UniProt-GOA-ACAP-ARAP_27.05.2021_00h00	0.0203397	0.0343777	[4, 5, 6, 7, 8]	Group114	7.8125	5	[ATXN2, SDCBP, TBC1D5, UBQLN2, USP46]
GO:0031623	receptor internalization	GO_BiologicalProcess-EBI-UniProt-GOA-ACAP-ARAP_27.05.2021_00h00	0.0131585	0.0249004	[5, 6, 7]	Group114	6.29921	8	[AP2B1, ATXN2, PICALM, SDCBP, SNCA, TBC1D5, UBQLN2, USP46]
GO:0048259	regulation of receptor-mediated endocytosis	GO_BiologicalProcess-EBI-UniProt-GOA-ACAP-ARAP_27.05.2021_00h00	0.0100161	0.0204194	[5, 6, 7]	Group114	6.61157	8	[APP, ATXN2, CBL, PICALM, SDCBP, TBC1D5, UBQLN2, USP46]
GO:0048261	negative regulation of receptor-mediated endocytosis	GO_BiologicalProcess-EBI-UniProt-GOA-ACAP-ARAP_27.05.2021_00h00	0.00134897	0.00446457	[4, 5, 6, 7, 8]	Group114	14.7059	5	[APP, ATXN2, PICALM, SDCBP, UBQLN2]
GO:0002091	negative regulation of receptor internalization	GO_BiologicalProcess-EBI-UniProt-GOA-ACAP-ARAP_27.05.2021_00h00	0.00437244	0.0111209	[4, 5, 6, 7, 8, 9]	Group114	21.4286	3	[ATXN2, SDCBP, UBQLN2]
GO:0030120	vesicle coat	GO_CellularComponent-EBI-UniProt-GOA-ACAP-ARAP_27.05.2021_00h00	0.000421533	0.00171873	[4, 5, 6, 7, 8, 9]	Group114	12.5	7	[AP1G1, AP2B1, EPN2, KLHL12, PICALM, SAR1A, TBC1D5]
GO:0030662	coated vesicle membrane	GO_CellularComponent-EBI-UniProt-GOA-ACAP-ARAP_27.05.2021_00h00	0.00895576	0.019043	[5, 6, 7, 8]	Group114	5.64103	11	[AP1G1, AP2B1, EPN2, HSPA8, IGF2R, KLHL12, PICALM, SAR1A, SREBF1, SREBF2, TBC1D5]
GO:0030125	clathrin vesicle coat	GO_CellularComponent-EBI-UniProt-GOA-ACAP-ARAP_27.05.2021_00h00	0.000537689	0.00212656	[5, 6, 7, 8, 9, 10]	Group114	17.8571	5	[AP1G1, AP2B1, EPN2, PICALM, TBC1D5]
GO:0030122	AP-2 adaptor complex	GO_CellularComponent-EBI-UniProt-GOA-ACAP-ARAP_27.05.2021_00h00	0.00155078	0.00492636	[4, 5, 6, 7, 8, 9, 10, 11, 12]	Group114	30	3	[AP2B1, PICALM, TBC1D5]
GO:0030128	clathrin coat of endocytic vesicle	GO_CellularComponent-EBI-UniProt-GOA-ACAP-ARAP_27.05.2021_00h00	0.00010316	0.000562754	[6, 7, 8, 9, 10, 11]	Group114	36.3636	4	[AP2B1, EPN2, PICALM, TBC1D5]
GO:0019083	viral transcription	GO_BiologicalProcess-EBI-UniProt-GOA-ACAP-ARAP_27.05.2021_00h00	0.00863471	0.0186105	[2, 3]	Group115	5.6701	11	[NUP43, POM121, PSMC3, RPL10, RPL15, RPL18, RPL19, RPL22, RPS19, RPS5, TRIM32]
GO:0046907	intracellular transport	GO_BiologicalProcess-EBI-UniProt-GOA-ACAP-ARAP_27.05.2021_00h00	5.95848e-06	5.29568e-05	[3, 4]	Group115	4.12946	74	[ACACA, AKT1, ANXA8, AP1G1, AP2B1, APP, ARFGAP1, ATP5F1B, ATP5F1D, ATP5PB, ATXN1, BECN1, CAMK1, CDK1, CHORDC1, CRY2, DCTN3, EIF4ENIF1, ELAVL1, FYN, GGA2, HDAC3, HSPA5, HSPA8, IFT20, ITGB1BP1, KLHL12, KLHL20, LCA5L, MGARP, MTERF4, NUP43, OAZ1, PICALM, POM121, PRKACA, PRKN, PTPN1, RNF139, RNF2, RNF31, RPL10, RPL15, RPL18, RPL19, RPL22, RPS19, RPS5, SAR1A, SDCBP, SETD2, SGSM1, SNRPB, SNRPD2, SNRPD3,…
GO:0006839	mitochondrial transport	GO_BiologicalProcess-EBI-UniProt-GOA-ACAP-ARAP_27.05.2021_00h00	0.00611954	0.0143212	[4]	Group115	5.11945	15	[ACACA, AKT1, ATP5F1B, ATP5F1D, ATP5PB, HSPA1A, MGARP, MTERF4, PRKN, RNF2, RNF31, SLC25A51, SREBF1, SREBF2, TOMM20]
GO:0022626	cytosolic ribosome	GO_CellularComponent-EBI-UniProt-GOA-ACAP-ARAP_27.05.2021_00h00	0.0253662	0.0403715	[3, 4, 5, 6]	Group115	5.98291	7	[RPL10, RPL15, RPL18, RPL19, RPL22, RPS19, RPS5]
GO:1903829	positive regulation of cellular protein localization	GO_BiologicalProcess-EBI-UniProt-GOA-ACAP-ARAP_27.05.2021_00h00	0.01178	0.0227268	[3, 4, 5, 6]	Group115	4.74684	15	[AKT1, AP2B1, CCT5, CCT6A, CDK1, CHORDC1, FYN, HDAC3, ITGB1BP1, PRKN, RNF2, RNF31, SQSTM1, SREBF2, STAC2]
GO:0006886	intracellular protein transport	GO_BiologicalProcess-EBI-UniProt-GOA-ACAP-ARAP_27.05.2021_00h00	0.000288972	0.00128414	[4, 5, 6]	Group115	4.25121	44	[AKT1, AP1G1, AP2B1, CAMK1, CDK1, CHORDC1, CRY2, EIF4ENIF1, ELAVL1, FYN, GGA2, HDAC3, HSPA5, HSPA8, ITGB1BP1, MGARP, MTERF4, OAZ1, POM121, PRKACA, PRKN, PTPN1, RNF2, RNF31, RPL10, RPL15, RPL18, RPL19, RPL22, RPS19, RPS5, SAR1A, SDCBP, SGSM1, SPCS3, SREBF1, SREBF2, STAM2, TBC1D5, TBC1D9B, TMEM30A, TOMM20, TOX4, TRIM23]
GO:0033365	protein localization to organelle	GO_BiologicalProcess-EBI-UniProt-GOA-ACAP-ARAP_27.05.2021_00h00	2.24955e-05	0.000166299	[5]	Group115	4.63511	47	[AKT1, APP, BUB3, CCT5, CCT6A, CDK1, CHORDC1, CRY2, DNAJB6, EIF4ENIF1, ELAVL1, EMC7, FYN, HDAC3, HSPA5, HSPA8, IFT20, MGARP, MTERF4, NVL, OBSCN, OTUD7B, PACS1, PLRG1, POM121, PRKN, RNF2, RNF31, RPL10, RPL15, RPL18, RPL19, RPL22, RPS19, RPS5, SETD2, SKP1, SPCS3, SREBF1, SREBF2, SUMO2, SUMO3, TERF2, TMEM30A, TOLLIP, TOMM20, WASHC2C]
GO:0072594	establishment of protein localization to organelle	GO_BiologicalProcess-EBI-UniProt-GOA-ACAP-ARAP_27.05.2021_00h00	0.000271245	0.00124741	[4, 5, 6]	Group115	5.05415	28	[AKT1, CCT5, CCT6A, CDK1, CHORDC1, CRY2, EIF4ENIF1, ELAVL1, HDAC3, HSPA5, HSPA8, MGARP, MTERF4, POM121, PRKN, RNF2, RNF31, RPL10, RPL15, RPL18, RPL19, RPL22, RPS19, RPS5, SPCS3, SREBF1, SREBF2, TOMM20]
GO:0090150	establishment of protein localization to membrane	GO_BiologicalProcess-EBI-UniProt-GOA-ACAP-ARAP_27.05.2021_00h00	0.0225073	0.0370131	[4, 5, 6]	Group115	4.20792	17	[APP, CHORDC1, EMC7, FYN, GGA2, GORASP2, HSPA5, ITGB1BP1, RAPSN, RPL10, RPL15, RPL18, RPL19, RPL22, RPS19, RPS5, SDCBP]
GO:0006605	protein targeting	GO_BiologicalProcess-EBI-UniProt-GOA-ACAP-ARAP_27.05.2021_00h00	0.00082759	0.00303066	[5, 6, 7]	Group115	5.20095	22	[CHORDC1, FYN, HSPA5, HSPA8, ITGB1BP1, MGARP, MTERF4, PRKN, RNF2, RNF31, RPL10, RPL15, RPL18, RPL19, RPL22, RPS19, RPS5, SDCBP, SPCS3, SREBF1, SREBF2, TOMM20]
GO:0034504	protein localization to nucleus	GO_BiologicalProcess-EBI-UniProt-GOA-ACAP-ARAP_27.05.2021_00h00	0.000555584	0.0021864	[6]	Group115	5.92105	18	[AKT1, CCT5, CCT6A, CDK1, CHORDC1, CRY2, DNAJB6, EIF4ENIF1, ELAVL1, FYN, HDAC3, NVL, OTUD7B, PLRG1, POM121, SKP1, SUMO2, SUMO3]
GO:0070585	protein localization to mitochondrion	GO_BiologicalProcess-EBI-UniProt-GOA-ACAP-ARAP_27.05.2021_00h00	0.0168361	0.0297263	[6]	Group115	5.66038	9	[AKT1, MGARP, MTERF4, PRKN, RNF2, RNF31, SREBF1, SREBF2, TOMM20]
GO:0070972	protein localization to endoplasmic reticulum	GO_BiologicalProcess-EBI-UniProt-GOA-ACAP-ARAP_27.05.2021_00h00	0.0133948	0.0251073	[6]	Group115	5.88235	9	[HSPA5, RPL10, RPL15, RPL18, RPL19, RPL22, RPS19, RPS5, SPCS3]
GO:0072599	establishment of protein localization to endoplasmic reticulum	GO_BiologicalProcess-EBI-UniProt-GOA-ACAP-ARAP_27.05.2021_00h00	0.00392909	0.0102911	[5, 6, 7]	Group115	7.14286	9	[HSPA5, RPL10, RPL15, RPL18, RPL19, RPL22, RPS19, RPS5, SPCS3]
GO:0072655	establishment of protein localization to mitochondrion	GO_BiologicalProcess-EBI-UniProt-GOA-ACAP-ARAP_27.05.2021_00h00	0.0150431	0.0272915	[5, 6, 7]	Group115	5.76923	9	[AKT1, MGARP, MTERF4, PRKN, RNF2, RNF31, SREBF1, SREBF2, TOMM20]
GO:0006612	protein targeting to membrane	GO_BiologicalProcess-EBI-UniProt-GOA-ACAP-ARAP_27.05.2021_00h00	0.0132295	0.0248565	[5, 6, 7, 8]	Group115	5.12821	12	[CHORDC1, FYN, HSPA5, ITGB1BP1, RPL10, RPL15, RPL18, RPL19, RPL22, RPS19, RPS5, SDCBP]
GO:0006626	protein targeting to mitochondrion	GO_BiologicalProcess-EBI-UniProt-GOA-ACAP-ARAP_27.05.2021_00h00	0.00460256	0.011521	[5, 6, 7, 8]	Group115	7.54717	8	[MGARP, MTERF4, PRKN, RNF2, RNF31, SREBF1, SREBF2, TOMM20]
GO:0045047	protein targeting to ER	GO_BiologicalProcess-EBI-UniProt-GOA-ACAP-ARAP_27.05.2021_00h00	0.00316966	0.00870556	[6, 7, 8]	Group115	7.37705	9	[HSPA5, RPL10, RPL15, RPL18, RPL19, RPL22, RPS19, RPS5, SPCS3]
GO:1903533	regulation of protein targeting	GO_BiologicalProcess-EBI-UniProt-GOA-ACAP-ARAP_27.05.2021_00h00	0.00190994	0.00578836	[6, 7, 8]	Group115	8.69565	8	[CHORDC1, FYN, ITGB1BP1, PRKN, RNF2, RNF31, SREBF1, SREBF2]
GO:0000956	nuclear-transcribed mRNA catabolic process	GO_BiologicalProcess-EBI-UniProt-GOA-ACAP-ARAP_27.05.2021_00h00	0.0222766	0.0368636	[6, 7, 8, 9]	Group115	4.93274	11	[EIF4ENIF1, GSPT1, PPP2R1A, RPL10, RPL15, RPL18, RPL19, RPL22, RPS19, RPS5, WDR61]
GO:0006613	cotranslational protein targeting to membrane	GO_BiologicalProcess-EBI-UniProt-GOA-ACAP-ARAP_27.05.2021_00h00	0.0187915	0.0322431	[6, 7, 8, 9]	Group115	6.36364	7	[RPL10, RPL15, RPL18, RPL19, RPL22, RPS19, RPS5]
GO:0000184	nuclear-transcribed mRNA catabolic process, nonsense-mediated decay	GO_BiologicalProcess-EBI-UniProt-GOA-ACAP-ARAP_27.05.2021_00h00	0.00532703	0.0128859	[7, 8, 9, 10]	Group115	6.81818	9	[GSPT1, PPP2R1A, RPL10, RPL15, RPL18, RPL19, RPL22, RPS19, RPS5]
GO:0006614	SRP-dependent cotranslational protein targeting to membrane	GO_BiologicalProcess-EBI-UniProt-GOA-ACAP-ARAP_27.05.2021_00h00	0.0148983	0.027091	[7, 8, 9, 10]	Group115	6.66667	7	[RPL10, RPL15, RPL18, RPL19, RPL22, RPS19, RPS5]
GO:0044248	cellular catabolic process	GO_BiologicalProcess-EBI-UniProt-GOA-ACAP-ARAP_27.05.2021_00h00	2.46141e-10	4.14251e-09	[3]	Group116	4.44624	110	[AKT1, AP2B1, APP, ARG1, ATG10, ATP6V0D1, ATP6V1B1, BAG2, BECN1, BUB3, CBL, CBLC, CDC16, CDC23, CDC26, CDK1, CDK2, CIRBP, CST3, DAZ2, DDI2, DHRSX, EIF4ENIF1, ELAVL1, ENTPD6, ERCC8, FEZ2, GSPT1, HSPA1A, HSPA1B, HSPA5, HSPA8, IFT20, ILVBL, ITGB4, KAT5, KLHL20, KLHL8, MLST8, OGDH, OTUD7B, PIAS1, PIK3CA, PIM2, PLA2G10, PLEKHN1, PPAT, PPP2R1A, PRKACA, PRKN, PSMA1, PSMA4, PSMB1, PSMB4, PSMB8, PSMC3, PT…
GO:0006914	autophagy	GO_BiologicalProcess-EBI-UniProt-GOA-ACAP-ARAP_27.05.2021_00h00	5.62443e-07	6.01206e-06	[3, 4]	Group116	6.1017	36	[AKT1, ATG10, ATP6V0D1, ATP6V1B1, BECN1, DHRSX, FEZ2, HSPA8, IFT20, ITGB4, KAT5, MLST8, PIK3CA, PIM2, PRKACA, PRKN, SNAP29, SNCA, SQSTM1, SREBF1, SREBF2, STAM2, SUPT20H, TBC1D5, TOLLIP, TOMM20, TRIM38, TRIM65, TSC1, UBE2V1, UBQLN1, UBQLN2, UBQLN4, USP30, VPS4B, WDFY3]
GO:0009894	regulation of catabolic process	GO_BiologicalProcess-EBI-UniProt-GOA-ACAP-ARAP_27.05.2021_00h00	2.17243e-09	3.30459e-08	[3, 4]	Group116	5.54042	61	[AKT1, APP, ASB9, ATP6V0D1, ATP6V1B1, BAG2, BECN1, CIRBP, CST3, DAZ2, DHRSX, EIF4ENIF1, ELAVL1, FEZ2, FYN, HSPA1A, HSPA1B, HSPA8, KAT5, MLST8, NCOR1, NUP43, OAZ1, PIAS1, PIK3CA, PIM2, PLEKHN1, POM121, PRKACA, PRKN, PSMA1, PSMA4, PSMB1, PSMB4, PSMB8, PSMC3, PTPN1, PUM1, RAD23A, RNF139, RYBP, SDCBP, SF3B3, SNCA, SREBF1, SREBF2, SUMO2, TENT5A, TENT5B, TRAF2, TRIM32, TRIM38, TRIM65, TSC1, UBQLN1, UBQ…
GO:0009895	negative regulation of catabolic process	GO_BiologicalProcess-EBI-UniProt-GOA-ACAP-ARAP_27.05.2021_00h00	4.37463e-05	0.000288361	[3, 4, 5]	Group116	6.41399	22	[AKT1, BECN1, CIRBP, CST3, DAZ2, EIF4ENIF1, ELAVL1, FEZ2, FYN, NCOR1, PIK3CA, RYBP, SDCBP, SF3B3, SNCA, TENT5A, TENT5B, TRAF2, TSC1, UBQLN4, UBXN1, USP30]
GO:0009896	positive regulation of catabolic process	GO_BiologicalProcess-EBI-UniProt-GOA-ACAP-ARAP_27.05.2021_00h00	2.13598e-05	0.00016091	[3, 4, 5]	Group116	5.66038	30	[AKT1, APP, ASB9, BAG2, BECN1, DHRSX, EIF4ENIF1, HSPA1A, HSPA1B, KAT5, OAZ1, PIAS1, PIM2, PLEKHN1, PRKN, PSMC3, PTPN1, PUM1, RAD23A, RNF139, SNCA, SUMO2, TRIM32, TRIM38, TRIM65, TSC1, UBQLN1, UBQLN2, WDR61, ZSWIM8]
GO:0016236	macroautophagy	GO_BiologicalProcess-EBI-UniProt-GOA-ACAP-ARAP_27.05.2021_00h00	6.54803e-06	5.69175e-05	[4, 5]	Group116	6.85714	24	[AKT1, ATG10, ATP6V0D1, ATP6V1B1, BECN1, FEZ2, IFT20, MLST8, PIK3CA, PRKACA, PRKN, SNAP29, SQSTM1, STAM2, TBC1D5, TOMM20, TSC1, UBE2V1, UBQLN1, UBQLN2, UBQLN4, USP30, VPS4B, WDFY3]
GO:0031329	regulation of cellular catabolic process	GO_BiologicalProcess-EBI-UniProt-GOA-ACAP-ARAP_27.05.2021_00h00	9.91572e-09	1.3523e-07	[4, 5]	Group116	5.71121	53	[AKT1, APP, ATP6V0D1, ATP6V1B1, BAG2, BECN1, CIRBP, CST3, DAZ2, DHRSX, EIF4ENIF1, ELAVL1, FEZ2, HSPA1A, HSPA1B, HSPA8, KAT5, MLST8, PIAS1, PIK3CA, PIM2, PLEKHN1, PRKACA, PRKN, PSMA1, PSMA4, PSMB1, PSMB4, PSMB8, PSMC3, PTPN1, PUM1, RAD23A, RNF139, RYBP, SDCBP, SNCA, SREBF1, SREBF2, SUMO2, TENT5A, TENT5B, TRAF2, TRIM38, TRIM65, TSC1, UBQLN1, UBQLN2, UBQLN4, UBXN1, USP30, WDR61, ZSWIM8]
GO:0005776	autophagosome	GO_CellularComponent-EBI-UniProt-GOA-ACAP-ARAP_27.05.2021_00h00	0.00073644	0.00277392	[4, 5, 6]	Group116	9.09091	9	[BECN1, HSPA8, SNAP29, SQSTM1, TBC1D5, UBQLN1, UBQLN2, UBQLN4, WDFY3]
GO:0010506	regulation of autophagy	GO_BiologicalProcess-EBI-UniProt-GOA-ACAP-ARAP_27.05.2021_00h00	5.42673e-05	0.000346173	[4, 5, 6]	Group116	6.32184	22	[AKT1, ATP6V0D1, ATP6V1B1, BECN1, DHRSX, FEZ2, KAT5, MLST8, PIK3CA, PIM2, PRKACA, PRKN, SNCA, SREBF1, SREBF2, TRIM38, TRIM65, TSC1, UBQLN1, UBQLN2, UBQLN4, USP30]
GO:0031330	negative regulation of cellular catabolic process	GO_BiologicalProcess-EBI-UniProt-GOA-ACAP-ARAP_27.05.2021_00h00	6.83059e-05	0.000409318	[4, 5, 6]	Group116	6.78571	19	[AKT1, BECN1, CIRBP, CST3, DAZ2, EIF4ENIF1, ELAVL1, FEZ2, PIK3CA, RYBP, SDCBP, SNCA, TENT5A, TENT5B, TRAF2, TSC1, UBQLN4, UBXN1, USP30]
GO:0031331	positive regulation of cellular catabolic process	GO_BiologicalProcess-EBI-UniProt-GOA-ACAP-ARAP_27.05.2021_00h00	2.94949e-05	0.000201125	[4, 5, 6]	Group116	5.86957	27	[AKT1, APP, BAG2, BECN1, DHRSX, EIF4ENIF1, HSPA1A, HSPA1B, KAT5, PIAS1, PIM2, PLEKHN1, PRKN, PSMC3, PTPN1, PUM1, RAD23A, RNF139, SNCA, SUMO2, TRIM38, TRIM65, TSC1, UBQLN1, UBQLN2, WDR61, ZSWIM8]
GO:1901215	negative regulation of neuron death	GO_BiologicalProcess-EBI-UniProt-GOA-ACAP-ARAP_27.05.2021_00h00	0.0203949	0.0343974	[4, 5, 6]	Group116	5	11	[AKT1, AP2B1, CBL, FYN, PIK3CA, PRKN, REL, SNCA, TRAF2, TSC1, VSTM2L]
GO:0010507	negative regulation of autophagy	GO_BiologicalProcess-EBI-UniProt-GOA-ACAP-ARAP_27.05.2021_00h00	0.00234054	0.00683161	[4, 5, 6, 7]	Group116	8.42105	8	[AKT1, BECN1, FEZ2, PIK3CA, SNCA, TSC1, UBQLN4, USP30]
GO:0010508	positive regulation of autophagy	GO_BiologicalProcess-EBI-UniProt-GOA-ACAP-ARAP_27.05.2021_00h00	0.0104966	0.021073	[4, 5, 6, 7]	Group116	6.55738	8	[BECN1, DHRSX, KAT5, PIM2, PRKN, TRIM38, TRIM65, TSC1]
GO:0061912	selective autophagy	GO_BiologicalProcess-EBI-UniProt-GOA-ACAP-ARAP_27.05.2021_00h00	0.00750308	0.0166245	[5, 6]	Group116	7.6087	7	[BECN1, PRKN, SQSTM1, UBE2V1, UBQLN1, USP30, WDFY3]
GO:0043487	regulation of RNA stability	GO_BiologicalProcess-EBI-UniProt-GOA-ACAP-ARAP_27.05.2021_00h00	2.63111e-05	0.000184178	[3, 5, 6, 7, 8]	Group116	7.27969	19	[AKT1, CIRBP, DAZ2, EIF4ENIF1, ELAVL1, HSPA1A, HSPA8, PLEKHN1, PSMA1, PSMA4, PSMB1, PSMB4, PSMB8, PSMC3, PUM1, TENT5A, TENT5B, TRAF2, WDR61]
GO:0003730	mRNA 3'-UTR binding	GO_MolecularFunction-EBI-UniProt-GOA-ACAP-ARAP_27.05.2021_00h00	0.00794727	0.0173654	[6]	Group116	7.52688	7	[CCT5, CIRBP, DAZ2, ELAVL1, NUDT21, PUM1, RBFOX1]
GO:0016241	regulation of macroautophagy	GO_BiologicalProcess-EBI-UniProt-GOA-ACAP-ARAP_27.05.2021_00h00	0.000199167	0.000954796	[5, 6, 7]	Group116	7.97546	13	[AKT1, ATP6V0D1, ATP6V1B1, BECN1, FEZ2, MLST8, PIK3CA, PRKACA, TSC1, UBQLN1, UBQLN2, UBQLN4, USP30]
GO:0016242	negative regulation of macroautophagy	GO_BiologicalProcess-EBI-UniProt-GOA-ACAP-ARAP_27.05.2021_00h00	1.90509e-05	0.000147738	[5, 6, 7, 8]	Group116	20	7	[AKT1, BECN1, FEZ2, PIK3CA, TSC1, UBQLN4, USP30]
GO:1903311	regulation of mRNA metabolic process	GO_BiologicalProcess-EBI-UniProt-GOA-ACAP-ARAP_27.05.2021_00h00	1.01105e-07	1.17609e-06	[5, 6, 7, 8]	Group116	7.53247	29	[AKT1, CDK11B, CIRBP, CPSF7, DAZ2, EIF4ENIF1, ELAVL1, HSPA1A, HSPA8, MBNL1, NUDT21, PLEKHN1, PSMA1, PSMA4, PSMB1, PSMB4, PSMB8, PSMC3, PUM1, QKI, RBFOX1, RBFOX2, SF1, TENT5A, TENT5B, TRAF2, U2AF2, WDR61, ZC3H10]
GO:0061013	regulation of mRNA catabolic process	GO_BiologicalProcess-EBI-UniProt-GOA-ACAP-ARAP_27.05.2021_00h00	1.90502e-05	0.000149195	[5, 6, 7, 8, 9]	Group116	7.45098	19	[AKT1, CIRBP, DAZ2, EIF4ENIF1, ELAVL1, HSPA1A, HSPA8, PLEKHN1, PSMA1, PSMA4, PSMB1, PSMB4, PSMB8, PSMC3, PUM1, TENT5A, TENT5B, TRAF2, WDR61]
GO:1902369	negative regulation of RNA catabolic process	GO_BiologicalProcess-EBI-UniProt-GOA-ACAP-ARAP_27.05.2021_00h00	0.0030278	0.00840349	[5, 6, 7, 8, 9]	Group116	8.97436	7	[CIRBP, DAZ2, EIF4ENIF1, ELAVL1, TENT5A, TENT5B, TRAF2]
GO:1903312	negative regulation of mRNA metabolic process	GO_BiologicalProcess-EBI-UniProt-GOA-ACAP-ARAP_27.05.2021_00h00	0.00234054	0.00683161	[5, 6, 7, 8, 9]	Group116	8.42105	8	[CIRBP, DAZ2, EIF4ENIF1, ELAVL1, TENT5A, TENT5B, TRAF2, U2AF2]
GO:0043488	regulation of mRNA stability	GO_BiologicalProcess-EBI-UniProt-GOA-ACAP-ARAP_27.05.2021_00h00	1.21688e-05	9.82199e-05	[4, 6, 7, 8, 9, 10]	Group116	7.69231	19	[AKT1, CIRBP, DAZ2, EIF4ENIF1, ELAVL1, HSPA1A, HSPA8, PLEKHN1, PSMA1, PSMA4, PSMB1, PSMB4, PSMB8, PSMC3, PUM1, TENT5A, TENT5B, TRAF2, WDR61]
GO:0043489	RNA stabilization	GO_BiologicalProcess-EBI-UniProt-GOA-ACAP-ARAP_27.05.2021_00h00	0.00114726	0.00394557	[4, 6, 7, 8, 9, 10]	Group116	10.6061	7	[CIRBP, DAZ2, EIF4ENIF1, ELAVL1, TENT5A, TENT5B, TRAF2]
GO:1902373	negative regulation of mRNA catabolic process	GO_BiologicalProcess-EBI-UniProt-GOA-ACAP-ARAP_27.05.2021_00h00	0.00104732	0.00364946	[5, 6, 7, 8, 9, 10]	Group116	10.7692	7	[CIRBP, DAZ2, EIF4ENIF1, ELAVL1, TENT5A, TENT5B, TRAF2]
GO:0048255	mRNA stabilization	GO_BiologicalProcess-EBI-UniProt-GOA-ACAP-ARAP_27.05.2021_00h00	0.000421533	0.00171873	[5, 6, 7, 8, 9, 10, 11]	Group116	12.5	7	[CIRBP, DAZ2, EIF4ENIF1, ELAVL1, TENT5A, TENT5B, TRAF2]
GO:0030522	intracellular receptor signaling pathway	GO_BiologicalProcess-EBI-UniProt-GOA-ACAP-ARAP_27.05.2021_00h00	0.00394695	0.0103037	[3, 4, 5]	Group117	4.95868	18	[CREM, CRY2, CTBP2, ESRRA, H3C12, HDAC3, HEYL, HSPA1A, HSPA1B, KDM1A, NCOR1, NCOR2, PUM1, RBFOX2, SREBF1, TBL1XR1, UBE2V1, ZNF366]
GO:0016458	gene silencing	GO_BiologicalProcess-EBI-UniProt-GOA-ACAP-ARAP_27.05.2021_00h00	0.0114654	0.0223929	[2, 5, 6, 7]	Group117	4.8951	14	[CDK2, EIF4E2, EIF4ENIF1, ELAVL1, H2AP, H3C12, NCOR1, NCOR2, NUP43, PIWIL1, POM121, PUM1, ZC3H10, ZC3H7B]
GO:0061980	regulatory RNA binding	GO_MolecularFunction-EBI-UniProt-GOA-ACAP-ARAP_27.05.2021_00h00	0.00810555	0.0176625	[5]	Group117	9.80392	5	[ELAVL1, PIWIL1, PUM1, ZC3H10, ZC3H7B]
GO:0043401	steroid hormone mediated signaling pathway	GO_BiologicalProcess-EBI-UniProt-GOA-ACAP-ARAP_27.05.2021_00h00	0.0319723	0.0478074	[4, 5, 6, 7]	Group117	5.05618	9	[CRY2, ESRRA, H3C12, HEYL, KDM1A, NCOR1, NCOR2, RBFOX2, ZNF366]
GO:0060968	regulation of gene silencing	GO_BiologicalProcess-EBI-UniProt-GOA-ACAP-ARAP_27.05.2021_00h00	0.000919274	0.00330521	[3, 4, 5, 6, 7, 8]	Group117	7.58621	11	[CDK2, EIF4E2, EIF4ENIF1, ELAVL1, H3C12, NCOR1, NCOR2, NUP43, POM121, PUM1, ZC3H10]
GO:0071383	cellular response to steroid hormone stimulus	GO_BiologicalProcess-EBI-UniProt-GOA-ACAP-ARAP_27.05.2021_00h00	0.0261468	0.0411994	[5, 6]	Group117	4.65116	12	[ARG1, ATP1A3, CRY2, ESRRA, H3C12, HEYL, KDM1A, MGARP, NCOR1, NCOR2, RBFOX2, ZNF366]
GO:0016441	posttranscriptional gene silencing	GO_BiologicalProcess-EBI-UniProt-GOA-ACAP-ARAP_27.05.2021_00h00	0.00371978	0.00990689	[3, 6, 7, 8]	Group117	6.35838	11	[EIF4E2, EIF4ENIF1, ELAVL1, H3C12, NCOR1, NCOR2, NUP43, POM121, PUM1, ZC3H10, ZC3H7B]
GO:0016922	nuclear receptor binding	GO_MolecularFunction-EBI-UniProt-GOA-ACAP-ARAP_27.05.2021_00h00	0.0114104	0.0223407	[6]	Group117	6.04027	9	[ARID5A, CRX, CRY2, CTBP2, KDM1A, NCOR1, NCOR2, TRIP6, ZNF366]
GO:0031047	gene silencing by RNA	GO_BiologicalProcess-EBI-UniProt-GOA-ACAP-ARAP_27.05.2021_00h00	0.00354479	0.00956973	[3, 6, 7, 8]	Group117	6.09137	12	[EIF4E2, EIF4ENIF1, ELAVL1, H3C12, NCOR1, NCOR2, NUP43, PIWIL1, POM121, PUM1, ZC3H10, ZC3H7B]
GO:0035198	miRNA binding	GO_MolecularFunction-EBI-UniProt-GOA-ACAP-ARAP_27.05.2021_00h00	0.0136878	0.0255959	[6]	Group117	10.5263	4	[ELAVL1, PUM1, ZC3H10, ZC3H7B]
GO:0060969	negative regulation of gene silencing	GO_BiologicalProcess-EBI-UniProt-GOA-ACAP-ARAP_27.05.2021_00h00	0.0113489	0.0222754	[3, 4, 5, 6, 7, 8, 9]	Group117	11.1111	4	[ELAVL1, NCOR1, NCOR2, ZC3H10]
GO:0033143	regulation of intracellular steroid hormone receptor signaling pathway	GO_BiologicalProcess-EBI-UniProt-GOA-ACAP-ARAP_27.05.2021_00h00	0.0243425	0.039136	[4, 5, 6, 7, 8, 9]	Group117	6.03448	7	[CRY2, H3C12, HEYL, KDM1A, NCOR1, NCOR2, ZNF366]
GO:0060147	regulation of posttranscriptional gene silencing	GO_BiologicalProcess-EBI-UniProt-GOA-ACAP-ARAP_27.05.2021_00h00	0.00103629	0.00364313	[4, 5, 6, 7, 8, 9]	Group117	8	10	[EIF4E2, EIF4ENIF1, ELAVL1, H3C12, NCOR1, NCOR2, NUP43, POM121, PUM1, ZC3H10]
GO:0060966	regulation of gene silencing by RNA	GO_BiologicalProcess-EBI-UniProt-GOA-ACAP-ARAP_27.05.2021_00h00	0.00110153	0.00382152	[4, 5, 6, 7, 8, 9]	Group117	7.93651	10	[EIF4E2, EIF4ENIF1, ELAVL1, H3C12, NCOR1, NCOR2, NUP43, POM121, PUM1, ZC3H10]
GO:0031050	dsRNA processing	GO_BiologicalProcess-EBI-UniProt-GOA-ACAP-ARAP_27.05.2021_00h00	0.0119351	0.0229699	[6, 7, 8]	Group117	8.92857	5	[NCOR1, NCOR2, PUM1, ZC3H10, ZC3H7B]
GO:0033144	negative regulation of intracellular steroid hormone receptor signaling pathway	GO_BiologicalProcess-EBI-UniProt-GOA-ACAP-ARAP_27.05.2021_00h00	0.00252459	0.00726164	[4, 5, 6, 7, 8, 9, 10]	Group117	12.8205	5	[CRY2, HEYL, NCOR1, NCOR2, ZNF366]
GO:0035194	post-transcriptional gene silencing by RNA	GO_BiologicalProcess-EBI-UniProt-GOA-ACAP-ARAP_27.05.2021_00h00	0.00311181	0.00857646	[4, 7, 8, 9]	Group117	6.50888	11	[EIF4E2, EIF4ENIF1, ELAVL1, H3C12, NCOR1, NCOR2, NUP43, POM121, PUM1, ZC3H10, ZC3H7B]
GO:0060149	negative regulation of posttranscriptional gene silencing	GO_BiologicalProcess-EBI-UniProt-GOA-ACAP-ARAP_27.05.2021_00h00	0.00184569	0.00563683	[4, 5, 6, 7, 8, 9, 10]	Group117	18.1818	4	[ELAVL1, NCOR1, NCOR2, ZC3H10]
GO:0060967	negative regulation of gene silencing by RNA	GO_BiologicalProcess-EBI-UniProt-GOA-ACAP-ARAP_27.05.2021_00h00	0.00184569	0.00563683	[4, 5, 6, 7, 8, 9, 10]	Group117	18.1818	4	[ELAVL1, NCOR1, NCOR2, ZC3H10]
GO:0070918	production of small RNA involved in gene silencing by RNA	GO_BiologicalProcess-EBI-UniProt-GOA-ACAP-ARAP_27.05.2021_00h00	0.0119351	0.0229699	[4, 7, 8, 9]	Group117	8.92857	5	[NCOR1, NCOR2, PUM1, ZC3H10, ZC3H7B]
GO:0060765	regulation of androgen receptor signaling pathway	GO_BiologicalProcess-EBI-UniProt-GOA-ACAP-ARAP_27.05.2021_00h00	0.0179568	0.0312172	[5, 6, 7, 8, 9, 10]	Group117	8.06452	5	[H3C12, HEYL, KDM1A, NCOR1, NCOR2]
GO:0070920	regulation of production of small RNA involved in gene silencing by RNA	GO_BiologicalProcess-EBI-UniProt-GOA-ACAP-ARAP_27.05.2021_00h00	0.0226411	0.0370024	[5, 6, 7, 8, 9, 10]	Group117	12	3	[NCOR1, NCOR2, ZC3H10]
GO:0035195	gene silencing by miRNA	GO_BiologicalProcess-EBI-UniProt-GOA-ACAP-ARAP_27.05.2021_00h00	0.00193478	0.00581904	[5, 8, 9, 10]	Group117	6.91824	11	[EIF4E2, EIF4ENIF1, ELAVL1, H3C12, NCOR1, NCOR2, NUP43, POM121, PUM1, ZC3H10, ZC3H7B]
GO:0060766	negative regulation of androgen receptor signaling pathway	GO_BiologicalProcess-EBI-UniProt-GOA-ACAP-ARAP_27.05.2021_00h00	0.0053669	0.0129427	[5, 6, 7, 8, 9, 10, 11]	Group117	20	3	[HEYL, NCOR1, NCOR2]
GO:0060964	regulation of gene silencing by miRNA	GO_BiologicalProcess-EBI-UniProt-GOA-ACAP-ARAP_27.05.2021_00h00	0.000915287	0.0033059	[5, 6, 7, 8, 9, 10, 11]	Group117	8.13008	10	[EIF4E2, EIF4ENIF1, ELAVL1, H3C12, NCOR1, NCOR2, NUP43, POM121, PUM1, ZC3H10]
GO:0035196	production of miRNAs involved in gene silencing by miRNA	GO_BiologicalProcess-EBI-UniProt-GOA-ACAP-ARAP_27.05.2021_00h00	0.00951616	0.0197049	[5, 6, 8, 9, 10, 11]	Group117	9.43396	5	[NCOR1, NCOR2, PUM1, ZC3H10, ZC3H7B]
GO:0060965	negative regulation of gene silencing by miRNA	GO_BiologicalProcess-EBI-UniProt-GOA-ACAP-ARAP_27.05.2021_00h00	0.00153968	0.00493073	[5, 6, 7, 8, 9, 10, 11, 12]	Group117	19.0476	4	[ELAVL1, NCOR1, NCOR2, ZC3H10]
GO:1903798	regulation of production of miRNAs involved in gene silencing by miRNA	GO_BiologicalProcess-EBI-UniProt-GOA-ACAP-ARAP_27.05.2021_00h00	0.0226411	0.0370024	[6, 7, 8, 9, 10, 11, 12]	Group117	12	3	[NCOR1, NCOR2, ZC3H10]
GO:1903799	negative regulation of production of miRNAs involved in gene silencing by miRNA	GO_BiologicalProcess-EBI-UniProt-GOA-ACAP-ARAP_27.05.2021_00h00	0.0053669	0.0129427	[5, 6, 7, 8, 9, 10, 11, 12, 13]	Group117	20	3	[NCOR1, NCOR2, ZC3H10]
GO:0000380	alternative mRNA splicing, via spliceosome	GO_BiologicalProcess-EBI-UniProt-GOA-ACAP-ARAP_27.05.2021_00h00	0.00349197	0.00952465	[8, 9, 10, 11, 12]	Group118	8.75	7	[KDM1A, MBNL1, PQBP1, RBFOX1, RBFOX2, RBM17, ZC3H10]
GO:0034719	SMN-Sm protein complex	GO_CellularComponent-EBI-UniProt-GOA-ACAP-ARAP_27.05.2021_00h00	0.0140706	0.0260653	[3, 4]	Group118	14.2857	3	[SNRPB, SNRPD2, SNRPD3]
GO:0003723	RNA binding	GO_MolecularFunction-EBI-UniProt-GOA-ACAP-ARAP_27.05.2021_00h00	2.08531e-11	5.15462e-10	[4]	Group118	5.09737	89	[ABTB1, ANKHD1, ARID5A, ATXN1, ATXN2, ATXN2L, CCT5, CCT6A, CDK11B, CIRBP, CPSF7, DALRD3, DAZ2, DHX37, DZIP3, EIF1AY, EIF1B, EIF2S2, EIF3F, EIF4A2, EIF4E2, EIF4ENIF1, ELAVL1, ELP5, ESRP1, FARSB, FDPS, FUBP3, GPATCH8, GSPT1, HNRNPLL, HSPA1A, HSPA1B, HSPA8, IMMT, KDM1A, MBNL1, MTERF4, MYO18A, NFX1, NUDT21, NVL, PES1, PIWIL1, PRPF8, PRRC2A, PRRC2B, PSMA1, PTPN1, PUM1, QKI, R3HDM1, R3HDM2, RBFOX1, RBF…
GO:0022613	ribonucleoprotein complex biogenesis	GO_BiologicalProcess-EBI-UniProt-GOA-ACAP-ARAP_27.05.2021_00h00	0.00132203	0.00441234	[4]	Group118	4.83871	24	[CPSF7, DHX37, EIF2S2, EIF3F, GCFC2, METTL17, MTERF4, NUDT21, NVL, PES1, PRPF8, RPL10, RPL15, RPL18, RPL19, RPL22, RPS19, RPS5, SF1, SF3A3, SNRPB, SNRPD2, SNRPD3, TSC1]
GO:0034709	methylosome	GO_CellularComponent-EBI-UniProt-GOA-ACAP-ARAP_27.05.2021_00h00	0.00274093	0.00774313	[3, 4, 5]	Group118	25	3	[SNRPB, SNRPD2, SNRPD3]
GO:0005681	spliceosomal complex	GO_CellularComponent-EBI-UniProt-GOA-ACAP-ARAP_27.05.2021_00h00	7.78293e-06	6.48031e-05	[3, 7]	Group118	8.62944	17	[CIRBP, GCFC2, HSPA8, PLRG1, PRPF8, RBM17, SF1, SF3A3, SF3B3, SNRNP40, SNRPB, SNRPD2, SNRPD3, U2AF1, U2AF2, WDR83, ZMAT2]
GO:0005697	telomerase holoenzyme complex	GO_CellularComponent-EBI-UniProt-GOA-ACAP-ARAP_27.05.2021_00h00	0.0180723	0.0312805	[3, 7]	Group118	13.0435	3	[NVL, SNRPB, SNRPD3]
GO:0030532	small nuclear ribonucleoprotein complex	GO_CellularComponent-EBI-UniProt-GOA-ACAP-ARAP_27.05.2021_00h00	0.00034123	0.00145114	[3, 7]	Group118	11.2676	8	[PRPF8, SF3A3, SF3B3, SNRNP40, SNRPB, SNRPD2, SNRPD3, ZMAT2]
GO:0071013	catalytic step 2 spliceosome	GO_CellularComponent-EBI-UniProt-GOA-ACAP-ARAP_27.05.2021_00h00	5.89378e-05	0.000361394	[3, 4, 8]	Group118	11.3636	10	[PLRG1, PRPF8, SF3A3, SF3B3, SNRNP40, SNRPB, SNRPD2, SNRPD3, U2AF1, WDR83]
GO:0071826	ribonucleoprotein complex subunit organization	GO_BiologicalProcess-EBI-UniProt-GOA-ACAP-ARAP_27.05.2021_00h00	0.000224516	0.0010571	[5]	Group118	7.14286	15	[CPSF7, EIF2S2, EIF3F, GCFC2, NUDT21, PRPF8, RPL10, RPL15, RPS19, RPS5, SF1, SF3A3, SNRPB, SNRPD2, SNRPD3]
GO:0005684	U2-type spliceosomal complex	GO_CellularComponent-EBI-UniProt-GOA-ACAP-ARAP_27.05.2021_00h00	2.34344e-05	0.000168514	[4, 8]	Group118	11.4583	11	[GCFC2, PLRG1, PRPF8, SF3A3, SF3B3, SNRNP40, SNRPB, SNRPD2, SNRPD3, U2AF2, ZMAT2]
GO:0005689	U12-type spliceosomal complex	GO_CellularComponent-EBI-UniProt-GOA-ACAP-ARAP_27.05.2021_00h00	0.00523443	0.0127398	[4, 8]	Group118	13.7931	4	[SF3B3, SNRPB, SNRPD2, SNRPD3]
GO:0006396	RNA processing	GO_BiologicalProcess-EBI-UniProt-GOA-ACAP-ARAP_27.05.2021_00h00	2.90759e-09	4.25909e-08	[5, 6, 7]	Group118	5.59242	59	[APP, ATXN1, C2orf49, CDK11B, CIRBP, CLASRP, CPSF7, DALRD3, DHX37, ELAVL1, ELP5, ESRP1, GCFC2, HNRNPLL, HSPA1A, HSPA8, KDM1A, MBNL1, MOCS3, MTERF4, NCOR1, NCOR2, NUDT21, NVL, PES1, PLRG1, PPP2R1A, PQBP1, PRKACA, PRPF8, PUM1, QKI, RBFOX1, RBFOX2, RBM17, RBM26, RBPMS, RPL10, RPL15, RPL18, RPL19, RPL22, RPS19, SF1, SF3A3, SF3B3, SNRNP40, SNRPB, SNRPD2, SNRPD3, SPEN, SUGP2, U2AF1, U2AF2, UBE2V1, WDR8…
GO:0022618	ribonucleoprotein complex assembly	GO_BiologicalProcess-EBI-UniProt-GOA-ACAP-ARAP_27.05.2021_00h00	0.000154965	0.000770926	[5, 6, 7]	Group118	7.38916	15	[CPSF7, EIF2S2, EIF3F, GCFC2, NUDT21, PRPF8, RPL10, RPL15, RPS19, RPS5, SF1, SF3A3, SNRPB, SNRPD2, SNRPD3]
GO:0071007	U2-type catalytic step 2 spliceosome	GO_CellularComponent-EBI-UniProt-GOA-ACAP-ARAP_27.05.2021_00h00	7.62865e-05	0.000446982	[4, 5, 9]	Group118	20	6	[PLRG1, PRPF8, SNRNP40, SNRPB, SNRPD2, SNRPD3]
GO:0071011	precatalytic spliceosome	GO_CellularComponent-EBI-UniProt-GOA-ACAP-ARAP_27.05.2021_00h00	0.000335747	0.00144335	[4, 8]	Group118	12.963	7	[PRPF8, SF3A3, SF3B3, SNRPB, SNRPD2, SNRPD3, ZMAT2]
GO:0097525	spliceosomal snRNP complex	GO_CellularComponent-EBI-UniProt-GOA-ACAP-ARAP_27.05.2021_00h00	0.000116956	0.000616749	[4, 8]	Group118	13.1148	8	[PRPF8, SF3A3, SF3B3, SNRNP40, SNRPB, SNRPD2, SNRPD3, ZMAT2]
GO:0016071	mRNA metabolic process	GO_BiologicalProcess-EBI-UniProt-GOA-ACAP-ARAP_27.05.2021_00h00	1.89506e-15	1.49899e-13	[6, 7]	Group118	7.28477	66	[AKT1, APP, CDK11B, CIRBP, CLASRP, CPSF7, DAZ2, EIF4ENIF1, ELAVL1, ESRP1, GCFC2, GSPT1, HNRNPLL, HSPA1A, HSPA1B, HSPA8, KDM1A, MBNL1, NUDT21, PLEKHN1, PLRG1, PPP2R1A, PQBP1, PRKACA, PRPF8, PSMA1, PSMA4, PSMB1, PSMB4, PSMB8, PSMC3, PUM1, QKI, RBFOX1, RBFOX2, RBM17, RBM26, RNH1, RPL10, RPL15, RPL18, RPL19, RPL22, RPS19, RPS5, SF1, SF3A3, SF3B3, SNRNP40, SNRPB, SNRPD2, SNRPD3, SPEN, SREBF1, SUGP2, T…
GO:0051170	import into nucleus	GO_BiologicalProcess-EBI-UniProt-GOA-ACAP-ARAP_27.05.2021_00h00	0.00521937	0.0127424	[6, 7]	Group118	6.07735	11	[AKT1, CDK1, CHORDC1, CRY2, EIF4ENIF1, ELAVL1, HDAC3, POM121, SNRPB, SNRPD2, SNRPD3]
GO:1903311	regulation of mRNA metabolic process	GO_BiologicalProcess-EBI-UniProt-GOA-ACAP-ARAP_27.05.2021_00h00	1.01105e-07	1.17609e-06	[5, 6, 7, 8]	Group118	7.53247	29	[AKT1, CDK11B, CIRBP, CPSF7, DAZ2, EIF4ENIF1, ELAVL1, HSPA1A, HSPA8, MBNL1, NUDT21, PLEKHN1, PSMA1, PSMA4, PSMB1, PSMB4, PSMB8, PSMC3, PUM1, QKI, RBFOX1, RBFOX2, SF1, TENT5A, TENT5B, TRAF2, U2AF2, WDR61, ZC3H10]
GO:0000243	commitment complex	GO_CellularComponent-EBI-UniProt-GOA-ACAP-ARAP_27.05.2021_00h00	0.000477914	0.00189965	[5, 9]	Group118	42.8571	3	[SNRPD2, SNRPD3, U2AF2]
GO:0005682	U5 snRNP	GO_CellularComponent-EBI-UniProt-GOA-ACAP-ARAP_27.05.2021_00h00	5.73977e-05	0.000357493	[5, 9]	Group118	27.7778	5	[PRPF8, SNRNP40, SNRPB, SNRPD2, SNRPD3]
GO:0005685	U1 snRNP	GO_CellularComponent-EBI-UniProt-GOA-ACAP-ARAP_27.05.2021_00h00	0.0122805	0.0235203	[5, 9]	Group118	15	3	[SNRPB, SNRPD2, SNRPD3]
GO:0005686	U2 snRNP	GO_CellularComponent-EBI-UniProt-GOA-ACAP-ARAP_27.05.2021_00h00	0.000128268	0.000663136	[5, 9]	Group118	23.8095	5	[SF3A3, SF3B3, SNRPB, SNRPD2, SNRPD3]
GO:0005687	U4 snRNP	GO_CellularComponent-EBI-UniProt-GOA-ACAP-ARAP_27.05.2021_00h00	0.00209363	0.00620249	[5, 9]	Group118	27.2727	3	[SNRPB, SNRPD2, SNRPD3]
GO:0006397	mRNA processing	GO_BiologicalProcess-EBI-UniProt-GOA-ACAP-ARAP_27.05.2021_00h00	3.21202e-08	4.09792e-07	[6, 7, 8]	Group118	6.73953	37	[APP, CDK11B, CIRBP, CLASRP, CPSF7, ELAVL1, ESRP1, GCFC2, HNRNPLL, HSPA8, KDM1A, MBNL1, NUDT21, PLRG1, PQBP1, PRKACA, PRPF8, QKI, RBFOX1, RBFOX2, RBM17, RBM26, SF1, SF3A3, SF3B3, SNRNP40, SNRPB, SNRPD2, SNRPD3, SPEN, SUGP2, U2AF1, U2AF2, UBE2V1, WDR83, ZC3H10, ZMAT2]
GO:0008380	RNA splicing	GO_BiologicalProcess-EBI-UniProt-GOA-ACAP-ARAP_27.05.2021_00h00	2.65763e-09	3.96639e-08	[6, 7, 8]	Group118	7.54717	36	[C2orf49, CIRBP, CLASRP, CPSF7, ELAVL1, ESRP1, GCFC2, HNRNPLL, HSPA1A, HSPA8, KDM1A, MBNL1, NUDT21, PLRG1, PPP2R1A, PQBP1, PRPF8, QKI, RBFOX1, RBFOX2, RBM17, SF1, SF3A3, SF3B3, SNRNP40, SNRPB, SNRPD2, SNRPD3, SPEN, SUGP2, U2AF1, U2AF2, UBE2V1, WDR83, ZC3H10, ZMAT2]
GO:0043484	regulation of RNA splicing	GO_BiologicalProcess-EBI-UniProt-GOA-ACAP-ARAP_27.05.2021_00h00	4.1884e-05	0.000278406	[5, 6, 7, 8, 9]	Group118	8.75	14	[CIRBP, ESRP1, HNRNPLL, HSPA1A, HSPA8, MBNL1, PQBP1, QKI, RBFOX1, RBFOX2, RBM17, SF1, U2AF2, ZC3H10]
GO:0051291	protein heterooligomerization	GO_BiologicalProcess-EBI-UniProt-GOA-ACAP-ARAP_27.05.2021_00h00	0.0277789	0.0431691	[7]	Group118	11.1111	3	[CPSF7, FARSB, NUDT21]
GO:0071005	U2-type precatalytic spliceosome	GO_CellularComponent-EBI-UniProt-GOA-ACAP-ARAP_27.05.2021_00h00	0.000233816	0.00109437	[5, 9]	Group118	13.7255	7	[PRPF8, SF3A3, SF3B3, SNRPB, SNRPD2, SNRPD3, ZMAT2]
GO:0097526	spliceosomal tri-snRNP complex	GO_CellularComponent-EBI-UniProt-GOA-ACAP-ARAP_27.05.2021_00h00	0.00134897	0.00446457	[5, 9]	Group118	14.7059	5	[PRPF8, SNRPB, SNRPD2, SNRPD3, ZMAT2]
GO:0033120	positive regulation of RNA splicing	GO_BiologicalProcess-EBI-UniProt-GOA-ACAP-ARAP_27.05.2021_00h00	0.00252459	0.00726164	[5, 6, 7, 8, 9, 10]	Group118	12.8205	5	[CIRBP, HNRNPLL, HSPA1A, HSPA8, U2AF2]
GO:0050684	regulation of mRNA processing	GO_BiologicalProcess-EBI-UniProt-GOA-ACAP-ARAP_27.05.2021_00h00	0.000280216	0.00125938	[6, 7, 8, 9]	Group118	8.16327	12	[CDK11B, CIRBP, CPSF7, HSPA8, MBNL1, NUDT21, QKI, RBFOX1, RBFOX2, SF1, U2AF2, ZC3H10]
GO:0000375	RNA splicing, via transesterification reactions	GO_BiologicalProcess-EBI-UniProt-GOA-ACAP-ARAP_27.05.2021_00h00	1.5297e-07	1.70422e-06	[7, 8, 9]	Group118	7.56757	28	[CIRBP, CPSF7, ELAVL1, GCFC2, HSPA8, KDM1A, MBNL1, NUDT21, PLRG1, PQBP1, PRPF8, QKI, RBFOX1, RBFOX2, RBM17, SF1, SF3A3, SF3B3, SNRNP40, SNRPB, SNRPD2, SNRPD3, SPEN, U2AF1, U2AF2, WDR83, ZC3H10, ZMAT2]
GO:0046540	U4/U6 x U5 tri-snRNP complex	GO_CellularComponent-EBI-UniProt-GOA-ACAP-ARAP_27.05.2021_00h00	0.00117397	0.00400264	[6, 10]	Group118	15.1515	5	[PRPF8, SNRPB, SNRPD2, SNRPD3, ZMAT2]
GO:0051290	protein heterotetramerization	GO_BiologicalProcess-EBI-UniProt-GOA-ACAP-ARAP_27.05.2021_00h00	0.00773445	0.0169943	[8]	Group118	17.6471	3	[CPSF7, FARSB, NUDT21]
GO:0000377	RNA splicing, via transesterification reactions with bulged adenosine as nucleophile	GO_BiologicalProcess-EBI-UniProt-GOA-ACAP-ARAP_27.05.2021_00h00	1.29235e-07	1.46036e-06	[8, 9, 10]	Group118	7.62943	28	[CIRBP, CPSF7, ELAVL1, GCFC2, HSPA8, KDM1A, MBNL1, NUDT21, PLRG1, PQBP1, PRPF8, QKI, RBFOX1, RBFOX2, RBM17, SF1, SF3A3, SF3B3, SNRNP40, SNRPB, SNRPD2, SNRPD3, SPEN, U2AF1, U2AF2, WDR83, ZC3H10, ZMAT2]
GO:0000387	spliceosomal snRNP assembly	GO_BiologicalProcess-EBI-UniProt-GOA-ACAP-ARAP_27.05.2021_00h00	0.0177342	0.0308981	[6, 7, 8, 9, 10, 11, 12]	Group118	9.7561	4	[PRPF8, SNRPB, SNRPD2, SNRPD3]
GO:0000398	mRNA splicing, via spliceosome	GO_BiologicalProcess-EBI-UniProt-GOA-ACAP-ARAP_27.05.2021_00h00	1.29235e-07	1.46036e-06	[7, 8, 9, 10, 11]	Group118	7.62943	28	[CIRBP, CPSF7, ELAVL1, GCFC2, HSPA8, KDM1A, MBNL1, NUDT21, PLRG1, PQBP1, PRPF8, QKI, RBFOX1, RBFOX2, RBM17, SF1, SF3A3, SF3B3, SNRNP40, SNRPB, SNRPD2, SNRPD3, SPEN, U2AF1, U2AF2, WDR83, ZC3H10, ZMAT2]
GO:0006369	termination of RNA polymerase II transcription	GO_BiologicalProcess-EBI-UniProt-GOA-ACAP-ARAP_27.05.2021_00h00	0.0224536	0.0370789	[7, 8, 9, 10, 11]	Group118	9.09091	4	[CPSF7, NUDT21, SNRPB, SNRPD3]
GO:0048024	regulation of mRNA splicing, via spliceosome	GO_BiologicalProcess-EBI-UniProt-GOA-ACAP-ARAP_27.05.2021_00h00	0.00128458	0.00430553	[6, 7, 8, 9, 10, 11, 12]	Group118	8.41121	9	[CIRBP, HSPA8, MBNL1, QKI, RBFOX1, RBFOX2, SF1, U2AF2, ZC3H10]
GO:0000278	mitotic cell cycle	GO_BiologicalProcess-EBI-UniProt-GOA-ACAP-ARAP_27.05.2021_00h00	0.000368642	0.00154284	[3]	Group119	4.14414	46	[AKT1, APP, ASNS, BECN1, BTG3, BUB3, CDC16, CDC23, CDC26, CDK1, CDK11B, CDK2, CDK6, CEP70, CRLF3, DCTN3, EML3, GSPT1, HSPA1A, HSPA1B, IST1, KIF22, KLF11, NUP43, PIAS1, PIM2, PLRG1, POGZ, POM121, PPAT, PPP2R1A, PRKACA, PSMA1, PSMA4, PSMB1, PSMB4, PSMB8, PSMC3, RNF2, SDCBP, SETD2, SKP1, TTC19, UBE2I, USP2, VPS4B]
GO:0019884	antigen processing and presentation of exogenous antigen	GO_BiologicalProcess-EBI-UniProt-GOA-ACAP-ARAP_27.05.2021_00h00	0.0225562	0.0370166	[3]	Group119	5.12821	10	[AP1G1, AP2B1, DCTN3, KIF22, PSMA1, PSMA4, PSMB1, PSMB4, PSMB8, PSMC3]
GO:0048002	antigen processing and presentation of peptide antigen	GO_BiologicalProcess-EBI-UniProt-GOA-ACAP-ARAP_27.05.2021_00h00	0.029575	0.0451618	[3]	Group119	4.90196	10	[AP1G1, AP2B1, DCTN3, KIF22, PSMA1, PSMA4, PSMB1, PSMB4, PSMB8, PSMC3]
GO:1990840	response to lectin	GO_BiologicalProcess-EBI-UniProt-GOA-ACAP-ARAP_27.05.2021_00h00	0.00316966	0.00870556	[3]	Group119	7.37705	9	[FYN, PRKACA, PSMA1, PSMA4, PSMB1, PSMB4, PSMB8, PSMC3, SKP1]
GO:0044770	cell cycle phase transition	GO_BiologicalProcess-EBI-UniProt-GOA-ACAP-ARAP_27.05.2021_00h00	0.005769	0.0137035	[3, 4]	Group119	4.10557	28	[AKT1, APP, BUB3, CDC16, CDC23, CDC26, CDK1, CDK2, CDK6, CEP70, CRLF3, DCTN3, GSPT1, KLF11, PIAS1, PIM2, PLRG1, PPAT, PPP2R1A, PRKACA, PSMA1, PSMA4, PSMB1, PSMB4, PSMB8, PSMC3, SKP1, VPS4B]
GO:0051726	regulation of cell cycle	GO_BiologicalProcess-EBI-UniProt-GOA-ACAP-ARAP_27.05.2021_00h00	8.32163e-05	0.000470172	[3, 4]	Group119	4.2449	52	[AKT1, APBB1, APP, ASNS, BECN1, BTG3, BUB3, CCNK, CDC16, CDC23, CDC26, CDK1, CDK11B, CDK2, CDK6, CENPV, CEP70, CHORDC1, CRLF3, DCTN3, EHMT1, EML3, HSPA1A, HSPA1B, HSPA8, MLF1, PES1, PIM2, PLRG1, PPP2R1A, PRKACA, PSMA1, PSMA4, PSMB1, PSMB4, PSMB8, PSMC3, PUM1, RAD23A, RNF112, RNF2, RYBP, SDCBP, SETD2, SKP1, TERF2, TRIM32, TSC1, UHRF2, USP2, VPS4B, YY1AP1]
GO:1903047	mitotic cell cycle process	GO_BiologicalProcess-EBI-UniProt-GOA-ACAP-ARAP_27.05.2021_00h00	0.000741035	0.002778	[3, 4]	Group119	4.1841	40	[AKT1, APP, BECN1, BUB3, CDC16, CDC23, CDC26, CDK1, CDK2, CDK6, CEP70, CRLF3, DCTN3, EML3, GSPT1, HSPA1A, HSPA1B, IST1, KIF22, KLF11, NUP43, PIAS1, PIM2, PLRG1, POGZ, POM121, PPAT, PPP2R1A, PRKACA, PSMA1, PSMA4, PSMB1, PSMB4, PSMB8, PSMC3, SETD2, SKP1, TTC19, UBE2I, VPS4B]
GO:0002478	antigen processing and presentation of exogenous peptide antigen	GO_BiologicalProcess-EBI-UniProt-GOA-ACAP-ARAP_27.05.2021_00h00	0.016832	0.0297855	[4]	Group119	5.37634	10	[AP1G1, AP2B1, DCTN3, KIF22, PSMA1, PSMA4, PSMB1, PSMB4, PSMB8, PSMC3]
GO:0002833	positive regulation of response to biotic stimulus	GO_BiologicalProcess-EBI-UniProt-GOA-ACAP-ARAP_27.05.2021_00h00	0.00354981	0.00955068	[3, 4, 5]	Group119	5.43478	15	[AP1G1, ARG1, FYN, IFI35, PQBP1, PRKACA, PSMA1, PSMA4, PSMB1, PSMB4, PSMB8, PSMC3, PUM1, RPS19, SKP1]
GO:0045787	positive regulation of cell cycle	GO_BiologicalProcess-EBI-UniProt-GOA-ACAP-ARAP_27.05.2021_00h00	0.0225999	0.0370114	[3, 4, 5]	Group119	4.48718	14	[AKT1, APP, ASNS, BECN1, CCNK, CDC16, CDC23, CDK1, CENPV, PLRG1, RAD23A, TRIM32, USP2, VPS4B]
GO:1990858	cellular response to lectin	GO_BiologicalProcess-EBI-UniProt-GOA-ACAP-ARAP_27.05.2021_00h00	0.00316966	0.00870556	[4]	Group119	7.37705	9	[FYN, PRKACA, PSMA1, PSMA4, PSMB1, PSMB4, PSMB8, PSMC3, SKP1]
GO:0007346	regulation of mitotic cell cycle	GO_BiologicalProcess-EBI-UniProt-GOA-ACAP-ARAP_27.05.2021_00h00	0.00114936	0.0039357	[4, 5]	Group119	4.60526	28	[AKT1, APP, ASNS, BTG3, BUB3, CDC16, CDC23, CDC26, CDK1, CDK11B, CDK2, CDK6, CEP70, DCTN3, PIM2, PLRG1, PPP2R1A, PRKACA, PSMA1, PSMA4, PSMB1, PSMB4, PSMB8, PSMC3, SDCBP, SKP1, USP2, VPS4B]
GO:0031349	positive regulation of defense response	GO_BiologicalProcess-EBI-UniProt-GOA-ACAP-ARAP_27.05.2021_00h00	0.0296659	0.0452133	[3, 4, 5, 6]	Group119	4.14508	16	[AP1G1, APP, ARG1, FYN, IFI35, PQBP1, PRKACA, PSMA1, PSMA4, PSMB1, PSMB4, PSMB8, PSMC3, RPS19, SKP1, SNCA]
GO:0044772	mitotic cell cycle phase transition	GO_BiologicalProcess-EBI-UniProt-GOA-ACAP-ARAP_27.05.2021_00h00	0.000640738	0.00248443	[4, 5]	Group119	4.78632	28	[AKT1, APP, BUB3, CDC16, CDC23, CDC26, CDK1, CDK2, CDK6, CEP70, CRLF3, DCTN3, GSPT1, KLF11, PIAS1, PIM2, PLRG1, PPAT, PPP2R1A, PRKACA, PSMA1, PSMA4, PSMB1, PSMB4, PSMB8, PSMC3, SKP1, VPS4B]
GO:0044839	cell cycle G2/M phase transition	GO_BiologicalProcess-EBI-UniProt-GOA-ACAP-ARAP_27.05.2021_00h00	0.00611954	0.0143212	[4, 5]	Group119	5.11945	15	[APP, CDK1, CDK2, CEP70, DCTN3, PPP2R1A, PRKACA, PSMA1, PSMA4, PSMB1, PSMB4, PSMB8, PSMC3, SKP1, VPS4B]
GO:0038061	NIK/NF-kappaB signaling	GO_BiologicalProcess-EBI-UniProt-GOA-ACAP-ARAP_27.05.2021_00h00	0.000188001	0.00090676	[4, 5, 6]	Group119	7.6087	14	[AKT1, APP, IFI35, LITAF, PSMA1, PSMA4, PSMB1, PSMB4, PSMB8, PSMC3, REL, SKP1, TRAF2, TRIP6]
GO:0042590	antigen processing and presentation of exogenous peptide antigen via MHC class I	GO_BiologicalProcess-EBI-UniProt-GOA-ACAP-ARAP_27.05.2021_00h00	0.0181819	0.0314014	[5]	Group119	7.05882	6	[PSMA1, PSMA4, PSMB1, PSMB4, PSMB8, PSMC3]
GO:0045931	positive regulation of mitotic cell cycle	GO_BiologicalProcess-EBI-UniProt-GOA-ACAP-ARAP_27.05.2021_00h00	0.0016616	0.00521559	[4, 5, 6]	Group119	8.10811	9	[AKT1, APP, ASNS, CDC16, CDC23, CDK1, PLRG1, USP2, VPS4B]
GO:0070555	response to interleukin-1	GO_BiologicalProcess-EBI-UniProt-GOA-ACAP-ARAP_27.05.2021_00h00	0.00103073	0.00365607	[5]	Group119	6.42202	14	[APP, OTUB1, PSMA1, PSMA4, PSMB1, PSMB4, PSMB8, PSMC3, SKP1, SNCA, SQSTM1, TLE5, TOLLIP, UBE2V1]
GO:0071456	cellular response to hypoxia	GO_BiologicalProcess-EBI-UniProt-GOA-ACAP-ARAP_27.05.2021_00h00	0.0313238	0.0471048	[4, 6]	Group119	4.85437	10	[AKT1, MGARP, PSMA1, PSMA4, PSMB1, PSMB4, PSMB8, PSMC3, RBPJ, UBQLN1]
GO:1901987	regulation of cell cycle phase transition	GO_BiologicalProcess-EBI-UniProt-GOA-ACAP-ARAP_27.05.2021_00h00	0.0143401	0.026318	[4, 5, 6]	Group119	4.08163	22	[AKT1, APP, BUB3, CDC16, CDC23, CDC26, CDK1, CDK2, CDK6, CEP70, DCTN3, PLRG1, PPP2R1A, PRKACA, PSMA1, PSMA4, PSMB1, PSMB4, PSMB8, PSMC3, SKP1, VPS4B]
GO:0000086	G2/M transition of mitotic cell cycle	GO_BiologicalProcess-EBI-UniProt-GOA-ACAP-ARAP_27.05.2021_00h00	0.00419071	0.0106931	[5, 6]	Group119	5.33808	15	[APP, CDK1, CDK2, CEP70, DCTN3, PPP2R1A, PRKACA, PSMA1, PSMA4, PSMB1, PSMB4, PSMB8, PSMC3, SKP1, VPS4B]
GO:1901989	positive regulation of cell cycle phase transition	GO_BiologicalProcess-EBI-UniProt-GOA-ACAP-ARAP_27.05.2021_00h00	0.0148983	0.027091	[4, 5, 6, 7]	Group119	6.66667	7	[AKT1, APP, CDC16, CDC23, CDK1, PLRG1, VPS4B]
GO:0002479	antigen processing and presentation of exogenous peptide antigen via MHC class I, TAP-dependent	GO_BiologicalProcess-EBI-UniProt-GOA-ACAP-ARAP_27.05.2021_00h00	0.013823	0.0257877	[6]	Group119	7.5	6	[PSMA1, PSMA4, PSMB1, PSMB4, PSMB8, PSMC3]
GO:0045089	positive regulation of innate immune response	GO_BiologicalProcess-EBI-UniProt-GOA-ACAP-ARAP_27.05.2021_00h00	0.00593962	0.0139829	[4, 5, 6, 7, 8]	Group119	5.48523	13	[AP1G1, FYN, IFI35, PQBP1, PRKACA, PSMA1, PSMA4, PSMB1, PSMB4, PSMB8, PSMC3, RPS19, SKP1]
GO:0070498	interleukin-1-mediated signaling pathway	GO_BiologicalProcess-EBI-UniProt-GOA-ACAP-ARAP_27.05.2021_00h00	0.000222172	0.00105232	[5, 6, 7]	Group119	9.70874	10	[PSMA1, PSMA4, PSMB1, PSMB4, PSMB8, PSMC3, SKP1, SQSTM1, TOLLIP, UBE2V1]
GO:0071347	cellular response to interleukin-1	GO_BiologicalProcess-EBI-UniProt-GOA-ACAP-ARAP_27.05.2021_00h00	0.00743872	0.0165747	[6]	Group119	5.78947	11	[OTUB1, PSMA1, PSMA4, PSMB1, PSMB4, PSMB8, PSMC3, SKP1, SQSTM1, TOLLIP, UBE2V1]
GO:1901990	regulation of mitotic cell cycle phase transition	GO_BiologicalProcess-EBI-UniProt-GOA-ACAP-ARAP_27.05.2021_00h00	0.00153887	0.00494814	[5, 6, 7]	Group119	4.95496	22	[AKT1, APP, BUB3, CDC16, CDC23, CDC26, CDK1, CDK2, CDK6, CEP70, DCTN3, PLRG1, PPP2R1A, PRKACA, PSMA1, PSMA4, PSMB1, PSMB4, PSMB8, PSMC3, SKP1, VPS4B]
GO:1902749	regulation of cell cycle G2/M phase transition	GO_BiologicalProcess-EBI-UniProt-GOA-ACAP-ARAP_27.05.2021_00h00	0.000644774	0.00248788	[5, 6, 7]	Group119	6.46552	15	[APP, CDK1, CDK2, CEP70, DCTN3, PPP2R1A, PRKACA, PSMA1, PSMA4, PSMB1, PSMB4, PSMB8, PSMC3, SKP1, VPS4B]
GO:0002218	activation of innate immune response	GO_BiologicalProcess-EBI-UniProt-GOA-ACAP-ARAP_27.05.2021_00h00	0.00573085	0.0136539	[3, 5, 6, 7, 8, 9]	Group119	6.32911	10	[FYN, PQBP1, PRKACA, PSMA1, PSMA4, PSMB1, PSMB4, PSMB8, PSMC3, SKP1]
GO:0010498	proteasomal protein catabolic process	GO_BiologicalProcess-EBI-UniProt-GOA-ACAP-ARAP_27.05.2021_00h00	8.38997e-11	1.58011e-09	[5, 6, 7, 8]	Group119	7.90514	40	[AKT1, BAG2, BUB3, CDC16, CDC23, CDC26, CDK1, CDK2, DDI2, ERCC8, HSPA1A, HSPA1B, HSPA5, KAT5, KLHL20, PIAS1, PRKACA, PRKN, PSMA1, PSMA4, PSMB1, PSMB4, PSMB8, PSMC3, RAD23A, RMND5A, RNF139, RYBP, SDCBP, SIAH1, SKP1, SUMO2, TBL1XR1, TMUB2, TRIM9, UBQLN1, UBQLN2, UBQLN4, UBXN1, ZSWIM8]
GO:1901992	positive regulation of mitotic cell cycle phase transition	GO_BiologicalProcess-EBI-UniProt-GOA-ACAP-ARAP_27.05.2021_00h00	0.00400842	0.0103956	[5, 6, 7, 8]	Group119	8.53659	7	[AKT1, APP, CDC16, CDC23, CDK1, PLRG1, VPS4B]
GO:1902750	negative regulation of cell cycle G2/M phase transition	GO_BiologicalProcess-EBI-UniProt-GOA-ACAP-ARAP_27.05.2021_00h00	0.00910444	0.0192043	[5, 6, 7, 8]	Group119	6.72269	8	[CDK1, PSMA1, PSMA4, PSMB1, PSMB4, PSMB8, PSMC3, SKP1]
GO:0002758	innate immune response-activating signal transduction	GO_BiologicalProcess-EBI-UniProt-GOA-ACAP-ARAP_27.05.2021_00h00	0.00392909	0.0102911	[4, 5, 6, 7, 8, 9, 10]	Group119	7.14286	9	[FYN, PRKACA, PSMA1, PSMA4, PSMB1, PSMB4, PSMB8, PSMC3, SKP1]
GO:0010389	regulation of G2/M transition of mitotic cell cycle	GO_BiologicalProcess-EBI-UniProt-GOA-ACAP-ARAP_27.05.2021_00h00	0.000407021	0.00166815	[6, 7, 8]	Group119	6.75676	15	[APP, CDK1, CDK2, CEP70, DCTN3, PPP2R1A, PRKACA, PSMA1, PSMA4, PSMB1, PSMB4, PSMB8, PSMC3, SKP1, VPS4B]
GO:0010972	negative regulation of G2/M transition of mitotic cell cycle	GO_BiologicalProcess-EBI-UniProt-GOA-ACAP-ARAP_27.05.2021_00h00	0.00825617	0.0179413	[6, 7, 8, 9]	Group119	6.83761	8	[CDK1, PSMA1, PSMA4, PSMB1, PSMB4, PSMB8, PSMC3, SKP1]
GO:0036388	pre-replicative complex assembly	GO_BiologicalProcess-EBI-UniProt-GOA-ACAP-ARAP_27.05.2021_00h00	0.00689655	0.0156309	[7, 8]	Group119	8.69565	6	[PSMA1, PSMA4, PSMB1, PSMB4, PSMB8, PSMC3]
GO:0002220	innate immune response activating cell surface receptor signaling pathway	GO_BiologicalProcess-EBI-UniProt-GOA-ACAP-ARAP_27.05.2021_00h00	0.00372712	0.00989312	[5, 6, 7, 8, 9, 10, 11]	Group119	7.2	9	[FYN, PRKACA, PSMA1, PSMA4, PSMB1, PSMB4, PSMB8, PSMC3, SKP1]
GO:0043161	proteasome-mediated ubiquitin-dependent protein catabolic process	GO_BiologicalProcess-EBI-UniProt-GOA-ACAP-ARAP_27.05.2021_00h00	1.28465e-10	2.30946e-09	[6, 7, 8, 9, 10]	Group119	8.25893	37	[AKT1, BAG2, BUB3, CDC16, CDC23, CDC26, CDK1, CDK2, ERCC8, HSPA1A, HSPA1B, HSPA5, KAT5, KLHL20, PIAS1, PRKN, PSMA1, PSMA4, PSMB1, PSMB4, PSMB8, PSMC3, RAD23A, RMND5A, RYBP, SDCBP, SIAH1, SKP1, SUMO2, TBL1XR1, TMUB2, TRIM9, UBQLN1, UBQLN2, UBQLN4, UBXN1, ZSWIM8]
GO:0002223	stimulatory C-type lectin receptor signaling pathway	GO_BiologicalProcess-EBI-UniProt-GOA-ACAP-ARAP_27.05.2021_00h00	0.00299922	0.00835347	[5, 6, 7, 8, 9, 10, 11, 12]	Group119	7.43802	9	[FYN, PRKACA, PSMA1, PSMA4, PSMB1, PSMB4, PSMB8, PSMC3, SKP1]
GO:0031145	anaphase-promoting complex-dependent catabolic process	GO_BiologicalProcess-EBI-UniProt-GOA-ACAP-ARAP_27.05.2021_00h00	1.39598e-06	1.39775e-05	[7, 8, 9, 10, 11]	Group119	13.7931	12	[BUB3, CDC16, CDC23, CDC26, CDK1, CDK2, PSMA1, PSMA4, PSMB1, PSMB4, PSMB8, PSMC3]
GO:0031146	SCF-dependent proteasomal ubiquitin-dependent protein catabolic process	GO_BiologicalProcess-EBI-UniProt-GOA-ACAP-ARAP_27.05.2021_00h00	0.00889339	0.0189614	[7, 8, 9, 10, 11]	Group119	7.36842	7	[PSMA1, PSMA4, PSMB1, PSMB4, PSMB8, PSMC3, SKP1]
GO:0003676	nucleic acid binding	GO_MolecularFunction-EBI-UniProt-GOA-ACAP-ARAP_27.05.2021_00h00	4.31965e-14	2.13553e-12	[3]	Group120	4.14977	174	[ABTB1, AHDC1, ANKHD1, APP, ARID5A, ATXN1, ATXN2, ATXN2L, BASP1, BHLHE40, CCT5, CCT6A, CDK11B, CIC, CIRBP, CPSF7, CREM, CRLF3, CRX, CRY2, DALRD3, DAZ2, DHX37, DLX3, DNAJB6, DZIP3, EIF1AY, EIF1B, EIF2S2, EIF3F, EIF4A2, EIF4E2, EIF4ENIF1, ELAVL1, ELP5, ESRP1, ESRRA, ETV4, FARSB, FDPS, FOXN4, FUBP3, GABPB1, GATAD1, GCFC2, GMEB2, GPATCH8, GSPT1, H2AP, H2BC9, H3C12, HEY2, HEYL, HIVEP1, HNRNPLL, HOXC4,…
GO:0008134	transcription factor binding	GO_MolecularFunction-EBI-UniProt-GOA-ACAP-ARAP_27.05.2021_00h00	1.2582e-05	0.000100529	[3]	Group120	5.46624	34	[APBB1, ARID5A, BAIAP2, BHLHE40, CREM, CRX, CRY2, CTBP2, EHMT1, FHL2, H2BC9, HDAC3, HEY2, HEYL, KAT5, KAT6A, KDM1A, KLF5, LDB1, NCOR1, NCOR2, NLK, PIAS1, RBFOX2, RBPJ, SETD6, SPEN, TLE4, TLE5, TRIM32, TRIP6, UBE2I, UHRF2, ZNF366]
GO:0009892	negative regulation of metabolic process	GO_BiologicalProcess-EBI-UniProt-GOA-ACAP-ARAP_27.05.2021_00h00	7.70547e-12	2.1768e-10	[2, 3, 4]	Group120	4.23249	142	[AKT1, ANXA8, APBB1, APP, ARG1, ARID5A, ATP1A3, ATXN1, ATXN2, BAG2, BASP1, BECN1, BHLHE40, CBL, CBLC, CDK1, CDK2, CENPV, CHORDC1, CHRNA7, CIC, CIRBP, CREM, CRY2, CST3, CTBP2, DAZ2, DNAJA3, DNAJB6, EHMT1, EIF4A2, EIF4E2, EIF4ENIF1, ELAVL1, FEZ2, FHL2, FYN, GCFC2, GSPT1, H2AP, H3C12, HDAC3, HEY2, HEYL, HIVEP1, HSPA1A, HSPA1B, HSPA8, ITGB1BP1, KAT5, KAT6A, KDM1A, KLF11, KLF3, KLF5, L3MBTL3, LDB1, LG…
GO:0009889	regulation of biosynthetic process	GO_BiologicalProcess-EBI-UniProt-GOA-ACAP-ARAP_27.05.2021_00h00	2.68964e-13	1.06375e-11	[3, 4]	Group120	4.02428	179	[ABTB1, AKT1, APBB1, APP, ARID5A, ATP1A3, ATXN1, ATXN2, BASP1, BHLHE40, BICRAL, CAMK1, CCNK, CCT5, CCT6A, CDK1, CDK11B, CENPV, CHORDC1, CIC, CIRBP, CLCN2, CREM, CRK, CRLF3, CRX, CRY2, CTBP2, DAZ2, DLX3, DNAJA3, DNAJB6, EDRF1, EHMT1, EIF1AY, EIF1B, EIF2S2, EIF3F, EIF4A2, EIF4E2, EIF4ENIF1, ELAVL1, ESRRA, ETV4, FHL2, FOXN4, FUBP3, FYN, GABPB1, GATAD1, GCFC2, GMEB2, GSPT1, H2AP, H3C12, HDAC3, HEY2, …
GO:0000785	chromatin	GO_CellularComponent-EBI-UniProt-GOA-ACAP-ARAP_27.05.2021_00h00	7.7456e-06	6.51784e-05	[2, 6]	Group120	4.45469	58	[BASP1, BHLHE40, BICRAL, CIC, CREM, CRX, DLX3, ESRRA, ETV4, FOXN4, GMEB2, H2BC9, H3C12, HEY2, HEYL, HOXC4, IST1, KAT5, KAT6A, KDM1A, KIF22, KLF11, KLF3, KLF5, LDB1, LHX6, MSX2, NCOR1, NCOR2, NFX1, NFYA, OTX2, POGZ, RBPJ, REL, RHOXF2, RNF2, SF3B3, SIX5, SMARCC2, SMARCD1, SOX14, SOX3, SREBF1, SREBF2, TBX15, TEAD1, TOX4, TPRX1, UHRF2, WDR61, YY1AP1, ZBTB32, ZBTB43, ZHX1, ZHX2, ZHX3, ZSCAN1]
GO:0009890	negative regulation of biosynthetic process	GO_BiologicalProcess-EBI-UniProt-GOA-ACAP-ARAP_27.05.2021_00h00	1.54595e-10	2.65836e-09	[3, 4, 5]	Group120	4.95726	87	[APBB1, ARID5A, ATP1A3, ATXN1, BASP1, BHLHE40, CENPV, CIC, CIRBP, CREM, CRY2, CTBP2, DNAJA3, DNAJB6, EHMT1, EIF4A2, EIF4E2, EIF4ENIF1, FHL2, FYN, GCFC2, H2AP, H3C12, HDAC3, HEY2, HEYL, HIVEP1, HSPA1A, HSPA8, KAT5, KAT6A, KDM1A, KLF11, KLF3, KLF5, L3MBTL3, LDB1, MSX2, NCOR1, NCOR2, NFX1, OTUD7B, PIAS1, PLEKHN1, PRDM1, PRKN, PUM1, RBFOX2, RBPJ, RNF139, RNF2, RPL10, RPL15, RYBP, SDCBP, SF1, SF3B3, S…
GO:0010605	negative regulation of macromolecule metabolic process	GO_BiologicalProcess-EBI-UniProt-GOA-ACAP-ARAP_27.05.2021_00h00	1.18606e-12	3.90904e-11	[3, 4, 5]	Group120	4.40231	137	[AKT1, ANXA8, APBB1, APP, ARG1, ARID5A, ATXN1, ATXN2, BAG2, BASP1, BHLHE40, CBL, CBLC, CDK1, CDK2, CENPV, CHORDC1, CHRNA7, CIC, CIRBP, CREM, CRY2, CST3, CTBP2, DAZ2, DNAJA3, DNAJB6, EHMT1, EIF4A2, EIF4E2, EIF4ENIF1, ELAVL1, FHL2, FYN, GCFC2, GSPT1, H2AP, H3C12, HDAC3, HEY2, HEYL, HIVEP1, HSPA1A, HSPA1B, HSPA8, ITGB1BP1, KAT5, KAT6A, KDM1A, KLF11, KLF3, KLF5, L3MBTL3, LDB1, LGALS9C, MRTFA, MSX2, N…
GO:0031324	negative regulation of cellular metabolic process	GO_BiologicalProcess-EBI-UniProt-GOA-ACAP-ARAP_27.05.2021_00h00	1.08856e-10	2.00244e-09	[3, 4, 5]	Group120	4.35256	120	[AKT1, ANXA8, APBB1, APP, ARID5A, ATP1A3, ATXN1, ATXN2, BAG2, BASP1, BECN1, BHLHE40, CBL, CBLC, CENPV, CHORDC1, CHRNA7, CIC, CIRBP, CREM, CRY2, CST3, CTBP2, DAZ2, DNAJA3, DNAJB6, EHMT1, EIF4A2, EIF4E2, EIF4ENIF1, ELAVL1, FEZ2, FHL2, FYN, GCFC2, H2AP, H3C12, HDAC3, HEY2, HEYL, HIVEP1, HSPA1A, HSPA1B, HSPA8, ITGB1BP1, KAT5, KAT6A, KDM1A, KLF11, KLF3, KLF5, L3MBTL3, LDB1, MRTFA, MSX2, NCOR1, NCOR2, …
GO:0044271	cellular nitrogen compound biosynthetic process	GO_BiologicalProcess-EBI-UniProt-GOA-ACAP-ARAP_27.05.2021_00h00	7.82857e-16	6.88044e-14	[4]	Group120	4.02422	206	[ABTB1, ACACA, ADCY6, AK2, AKT1, APBB1, APP, ARG1, ARID5A, ASNS, ATP5F1B, ATP5F1D, ATP5PB, ATXN1, ATXN2, BASP1, BHLHE40, BICRAL, CAMK1, CCNK, CCT5, CCT6A, CDK1, CDK11B, CDK2, CENPV, CHORDC1, CIC, CIRBP, CPSF7, CREM, CRK, CRLF3, CRX, CRY2, CTBP2, DALRD3, DAZ2, DLX3, DNAJA3, DNAJB6, EDRF1, EHMT1, EIF1AY, EIF1B, EIF2S2, EIF3F, EIF4A2, EIF4E2, EIF4ENIF1, ELAVL1, ELL2, ENTPD6, ESRRA, ETV4, FARSB, FHL2…
GO:0051172	negative regulation of nitrogen compound metabolic process	GO_BiologicalProcess-EBI-UniProt-GOA-ACAP-ARAP_27.05.2021_00h00	2.71398e-10	4.47242e-09	[3, 4, 5]	Group120	4.39176	113	[AKT1, ANXA8, APBB1, APP, ARID5A, ATXN1, BAG2, BASP1, BHLHE40, CBL, CBLC, CENPV, CHORDC1, CHRNA7, CIC, CIRBP, CREM, CRY2, CST3, CTBP2, DAZ2, DNAJA3, DNAJB6, EHMT1, EIF4A2, EIF4E2, EIF4ENIF1, ELAVL1, FHL2, FYN, GCFC2, H2AP, H3C12, HDAC3, HEY2, HEYL, HIVEP1, HSPA1A, HSPA1B, HSPA8, ITGB1BP1, KAT5, KAT6A, KDM1A, KLF11, KLF3, KLF5, L3MBTL3, LDB1, MRTFA, MSX2, NCOR1, NCOR2, NFX1, OTUB1, OTUD7B, PIAS1, …
GO:0140297	DNA-binding transcription factor binding	GO_MolecularFunction-EBI-UniProt-GOA-ACAP-ARAP_27.05.2021_00h00	2.24704e-05	0.00016768	[4]	Group120	6.21891	25	[ARID5A, BHLHE40, CREM, CRX, CRY2, CTBP2, FHL2, H2BC9, HDAC3, HEY2, KAT5, KDM1A, KLF5, LDB1, NCOR1, NCOR2, PIAS1, RBPJ, SETD6, SPEN, TLE4, TLE5, TRIM32, TRIP6, ZNF366]
GO:0010468	regulation of gene expression	GO_BiologicalProcess-EBI-UniProt-GOA-ACAP-ARAP_27.05.2021_00h00	5.84335e-16	5.77761e-14	[4, 5]	Group120	4.02645	207	[ABTB1, AKT1, APBB1, APP, ARG1, ARID5A, ATP6V1B1, ATXN1, ATXN2, BAG2, BASP1, BHLHE40, BICRAL, CAMK1, CCNK, CDK1, CDK11B, CDK2, CDK6, CENPV, CHORDC1, CHRNA7, CIC, CIRBP, CREM, CRK, CRLF3, CRX, CRY2, CTBP2, DAZ2, DLX3, DNAJA3, DNAJB6, EDRF1, EHMT1, EIF1AY, EIF1B, EIF2S2, EIF3F, EIF4A2, EIF4E2, EIF4ENIF1, ELAVL1, ESRP1, ESRRA, ETV4, FHL2, FOXN4, FUBP3, FYN, GABPB1, GATAD1, GCFC2, GMEB2, GSPT1, H2AP,…
GO:0010556	regulation of macromolecule biosynthetic process	GO_BiologicalProcess-EBI-UniProt-GOA-ACAP-ARAP_27.05.2021_00h00	1.16284e-14	6.57006e-13	[4, 5]	Group120	4.18749	176	[ABTB1, AKT1, APBB1, APP, ARID5A, ATXN1, ATXN2, BASP1, BHLHE40, BICRAL, CAMK1, CCNK, CCT5, CCT6A, CDK1, CDK11B, CENPV, CHORDC1, CIC, CIRBP, CREM, CRK, CRLF3, CRX, CRY2, CTBP2, DAZ2, DLX3, DNAJA3, DNAJB6, EDRF1, EHMT1, EIF1AY, EIF1B, EIF2S2, EIF3F, EIF4A2, EIF4E2, EIF4ENIF1, ELAVL1, ESRRA, ETV4, FHL2, FOXN4, FUBP3, GABPB1, GATAD1, GCFC2, GMEB2, GSPT1, H2AP, H3C12, HDAC3, HEY2, HEYL, HIVEP1, HOXC4,…
GO:0019219	regulation of nucleobase-containing compound metabolic process	GO_BiologicalProcess-EBI-UniProt-GOA-ACAP-ARAP_27.05.2021_00h00	3.51389e-15	2.52681e-13	[4, 5]	Group120	4.21901	178	[AKT1, APBB1, APP, ARID5A, ATXN1, BASP1, BHLHE40, BICRAL, CAMK1, CCNK, CCT5, CCT6A, CDK1, CDK11B, CENPV, CHORDC1, CIC, CIRBP, CPSF7, CREM, CRK, CRLF3, CRX, CRY2, CTBP2, DAZ2, DLX3, DNAJA3, DNAJB6, EDRF1, EHMT1, EIF4A2, EIF4ENIF1, ELAVL1, ERCC8, ESRP1, ESRRA, ETV4, FHL2, FOXN4, FUBP3, GABPB1, GATAD1, GCFC2, GMEB2, H2AP, H3C12, HDAC3, HEY2, HEYL, HIVEP1, HNRNPLL, HOXC4, HSPA1A, HSPA1B, HSPA5, HSPA8…
GO:0031326	regulation of cellular biosynthetic process	GO_BiologicalProcess-EBI-UniProt-GOA-ACAP-ARAP_27.05.2021_00h00	6.79375e-14	2.98548e-12	[4, 5]	Group120	4.08303	179	[ABTB1, AKT1, APBB1, APP, ARID5A, ATP1A3, ATXN1, ATXN2, BASP1, BHLHE40, BICRAL, CAMK1, CCNK, CCT5, CCT6A, CDK1, CDK11B, CENPV, CHORDC1, CIC, CIRBP, CLCN2, CREM, CRK, CRLF3, CRX, CRY2, CTBP2, DAZ2, DLX3, DNAJA3, DNAJB6, EDRF1, EHMT1, EIF1AY, EIF1B, EIF2S2, EIF3F, EIF4A2, EIF4E2, EIF4ENIF1, ELAVL1, ESRRA, ETV4, FHL2, FOXN4, FUBP3, FYN, GABPB1, GATAD1, GCFC2, GMEB2, GSPT1, H2AP, H3C12, HDAC3, HEY2, …
GO:0090304	nucleic acid metabolic process	GO_BiologicalProcess-EBI-UniProt-GOA-ACAP-ARAP_27.05.2021_00h00	3.11421e-18	4.92669e-16	[4, 5]	Group120	4.10497	219	[AKT1, APBB1, APP, ARID5A, ATXN1, ATXN2, BASP1, BHLHE40, BICRAL, C2orf49, CAMK1, CCNB1IP1, CCNK, CCT5, CCT6A, CDK1, CDK11B, CDK2, CENPV, CHORDC1, CIC, CIRBP, CLASRP, CPSF7, CREM, CRK, CRLF3, CRX, CRY2, CTBP2, DALRD3, DAZ2, DHX37, DLX3, DNAJA3, DNAJB6, EDRF1, EHMT1, EIF4A2, EIF4ENIF1, ELAVL1, ELL2, ELP5, ERCC8, ESRP1, ESRRA, ETV4, FARSB, FHL2, FOXN4, FUBP3, GABPB1, GATAD1, GCFC2, GMEB2, GSPT1, H2A…
GO:0005654	nucleoplasm	GO_CellularComponent-EBI-UniProt-GOA-ACAP-ARAP_27.05.2021_00h00	1.35615e-18	2.6818e-16	[2, 6, 7]	Group120	4.42519	189	[AKT1, APBB1, ARHGAP32, ARID5A, ATP5PB, ATXN1, ATXN2L, BAALC, BAIAP2, BASP1, BHLHE40, BUB3, C2orf49, CAMK2B, CCNK, CDC16, CDC23, CDC26, CDK1, CDK2, CDK6, CENPV, CIC, CIRBP, CLASRP, COX4I1, CPSF7, CRY2, CUTC, DCAF4, DCAF7, DDI2, DHX37, DNAJB4, DNAJB6, EHMT1, EIF4ENIF1, ELAVL1, ELL2, ELP5, ERCC8, ESRP1, ESRRA, ETV4, FDPS, FHL2, GABPB1, GATAD1, GCFC2, GMEB2, H2BC9, H3C12, HDAC3, HEY2, HEYL, HIVEP1, …
GO:0005694	chromosome	GO_CellularComponent-EBI-UniProt-GOA-ACAP-ARAP_27.05.2021_00h00	3.60197e-06	3.35195e-05	[5]	Group120	4.1161	78	[ADD3, BASP1, BHLHE40, BICRAL, BUB3, CCNB1IP1, CDK1, CENPV, CIC, CREM, CRX, DCTN3, DDI2, DLX3, EHMT1, ESRRA, ETV4, FOXN4, GMEB2, H2BC9, H3C12, HEY2, HEYL, HOXC4, IST1, KAT5, KAT6A, KDM1A, KIF22, KLF11, KLF3, KLF5, LDB1, LHX6, MSX2, NCOR1, NCOR2, NFX1, NFYA, NUP43, OTX2, PES1, PLRG1, POGZ, PPP2R1A, RAD18, RBPJ, REL, RHOXF2, RNF2, SETD2, SF3B3, SIX5, SMARCC2, SMARCD1, SOX14, SOX3, SREBF1, SREBF2, S…
GO:0010558	negative regulation of macromolecule biosynthetic process	GO_BiologicalProcess-EBI-UniProt-GOA-ACAP-ARAP_27.05.2021_00h00	4.43313e-11	9.74057e-10	[4, 5, 6]	Group120	5.13595	85	[APBB1, ARID5A, ATXN1, BASP1, BHLHE40, CENPV, CIC, CIRBP, CREM, CRY2, CTBP2, DNAJA3, DNAJB6, EHMT1, EIF4A2, EIF4E2, EIF4ENIF1, FHL2, GCFC2, H2AP, H3C12, HDAC3, HEY2, HEYL, HIVEP1, HSPA1A, HSPA8, KAT5, KAT6A, KDM1A, KLF11, KLF3, KLF5, L3MBTL3, LDB1, MSX2, NCOR1, NCOR2, NFX1, OTUD7B, PIAS1, PLEKHN1, PRDM1, PRKN, PUM1, RBFOX2, RBPJ, RNF139, RNF2, RPL10, RPL15, RYBP, SDCBP, SF1, SF3B3, SIX5, SMARCC2,…
GO:0010629	negative regulation of gene expression	GO_BiologicalProcess-EBI-UniProt-GOA-ACAP-ARAP_27.05.2021_00h00	5.94215e-08	7.12157e-07	[4, 5, 6]	Group120	4.99208	63	[AKT1, APP, ARG1, CDK1, CDK2, CENPV, CHRNA7, CIRBP, DAZ2, EIF4E2, EIF4ENIF1, ELAVL1, FYN, GSPT1, H2AP, H3C12, HEY2, HEYL, HSPA1A, HSPA1B, HSPA8, KAT5, LGALS9C, NCOR1, NCOR2, NUP43, OTUD7B, PICALM, PIWIL1, PLEKHN1, POM121, PPP2R1A, PRDM1, PRKN, PSMA1, PSMA4, PSMB1, PSMB4, PSMB8, PSMC3, PUM1, REL, RNF139, RNH1, RPL10, RPL15, RPL18, RPL19, RPL22, RPS19, RPS5, TENT5A, TENT5B, TERF2, TLE5, TRAF2, TSC1…
GO:0031327	negative regulation of cellular biosynthetic process	GO_BiologicalProcess-EBI-UniProt-GOA-ACAP-ARAP_27.05.2021_00h00	5.3433e-11	1.14231e-09	[4, 5, 6]	Group120	5.06108	87	[APBB1, ARID5A, ATP1A3, ATXN1, BASP1, BHLHE40, CENPV, CIC, CIRBP, CREM, CRY2, CTBP2, DNAJA3, DNAJB6, EHMT1, EIF4A2, EIF4E2, EIF4ENIF1, FHL2, FYN, GCFC2, H2AP, H3C12, HDAC3, HEY2, HEYL, HIVEP1, HSPA1A, HSPA8, KAT5, KAT6A, KDM1A, KLF11, KLF3, KLF5, L3MBTL3, LDB1, MSX2, NCOR1, NCOR2, NFX1, OTUD7B, PIAS1, PLEKHN1, PRDM1, PRKN, PUM1, RBFOX2, RBPJ, RNF139, RNF2, RPL10, RPL15, RYBP, SDCBP, SF1, SF3B3, S…
GO:0045934	negative regulation of nucleobase-containing compound metabolic process	GO_BiologicalProcess-EBI-UniProt-GOA-ACAP-ARAP_27.05.2021_00h00	1.82698e-12	5.78057e-11	[4, 5, 6]	Group120	5.39368	87	[APBB1, ARID5A, ATXN1, BASP1, BHLHE40, CENPV, CIC, CIRBP, CREM, CRY2, CTBP2, DAZ2, DNAJA3, DNAJB6, EHMT1, EIF4A2, EIF4ENIF1, ELAVL1, FHL2, GCFC2, H2AP, H3C12, HDAC3, HEY2, HEYL, HIVEP1, HSPA1A, HSPA8, KAT5, KAT6A, KDM1A, KLF11, KLF3, KLF5, L3MBTL3, LDB1, MSX2, NCOR1, NCOR2, NFX1, OTUB1, OTUD7B, PIAS1, PRDM1, PRKN, RBFOX2, RBPJ, RNF2, RPL10, RPL15, RYBP, SDCBP, SF1, SF3B3, SIX5, SMARCC2, SNCA, SOX…
GO:0045935	positive regulation of nucleobase-containing compound metabolic process	GO_BiologicalProcess-EBI-UniProt-GOA-ACAP-ARAP_27.05.2021_00h00	2.62717e-06	2.53426e-05	[4, 5, 6]	Group120	4.08367	82	[AKT1, APBB1, APP, BICRAL, CAMK1, CCNK, CCT5, CCT6A, CIRBP, CREM, CRLF3, CRX, CTBP2, DLX3, EDRF1, EIF4ENIF1, ERCC8, ESRRA, ETV4, FOXN4, FUBP3, GABPB1, GMEB2, HDAC3, HEY2, HEYL, HIVEP1, HNRNPLL, HOXC4, HSPA1A, HSPA5, HSPA8, ITGB1BP1, KAT5, KAT6A, KDM1A, KLF5, KMT2B, LDB1, LITAF, MED27, MPND, MRTFA, NFYA, NUDT21, NVL, OTX2, PIAS1, PICALM, PIM2, PLEKHN1, POGZ, PQBP1, PRKN, PSMC3, PUM1, RBPJ, RBPMS, …
GO:0016070	RNA metabolic process	GO_BiologicalProcess-EBI-UniProt-GOA-ACAP-ARAP_27.05.2021_00h00	5.80436e-18	7.65208e-16	[5, 6]	Group120	4.22653	203	[AKT1, APBB1, APP, ARID5A, ATXN1, ATXN2, BASP1, BHLHE40, BICRAL, C2orf49, CAMK1, CCNK, CDK1, CDK11B, CENPV, CHORDC1, CIC, CIRBP, CLASRP, CPSF7, CREM, CRK, CRLF3, CRX, CRY2, CTBP2, DALRD3, DAZ2, DHX37, DLX3, DNAJA3, DNAJB6, EDRF1, EHMT1, EIF4A2, EIF4ENIF1, ELAVL1, ELL2, ELP5, ESRP1, ESRRA, ETV4, FARSB, FHL2, FOXN4, FUBP3, GABPB1, GATAD1, GCFC2, GMEB2, GSPT1, H2AP, H3C12, HDAC3, HEY2, HEYL, HIVEP1,…
GO:0051252	regulation of RNA metabolic process	GO_BiologicalProcess-EBI-UniProt-GOA-ACAP-ARAP_27.05.2021_00h00	1.07663e-14	6.55091e-13	[4, 5, 6, 7]	Group120	4.27372	168	[AKT1, APBB1, APP, ARID5A, ATXN1, BASP1, BHLHE40, BICRAL, CAMK1, CCNK, CDK1, CDK11B, CENPV, CHORDC1, CIC, CIRBP, CPSF7, CREM, CRK, CRLF3, CRX, CRY2, CTBP2, DAZ2, DLX3, DNAJA3, DNAJB6, EDRF1, EHMT1, EIF4A2, EIF4ENIF1, ELAVL1, ESRP1, ESRRA, ETV4, FHL2, FOXN4, FUBP3, GABPB1, GATAD1, GCFC2, GMEB2, H2AP, H3C12, HDAC3, HEY2, HEYL, HIVEP1, HNRNPLL, HOXC4, HSPA1A, HSPA1B, HSPA5, HSPA8, ITGB1BP1, KAT5, KA…
GO:2000112	regulation of cellular macromolecule biosynthetic process	GO_BiologicalProcess-EBI-UniProt-GOA-ACAP-ARAP_27.05.2021_00h00	5.80728e-15	3.82796e-13	[5, 6]	Group120	4.21759	176	[ABTB1, AKT1, APBB1, APP, ARID5A, ATXN1, ATXN2, BASP1, BHLHE40, BICRAL, CAMK1, CCNK, CCT5, CCT6A, CDK1, CDK11B, CENPV, CHORDC1, CIC, CIRBP, CREM, CRK, CRLF3, CRX, CRY2, CTBP2, DAZ2, DLX3, DNAJA3, DNAJB6, EDRF1, EHMT1, EIF1AY, EIF1B, EIF2S2, EIF3F, EIF4A2, EIF4E2, EIF4ENIF1, ELAVL1, ESRRA, ETV4, FHL2, FOXN4, FUBP3, GABPB1, GATAD1, GCFC2, GMEB2, GSPT1, H2AP, H3C12, HDAC3, HEY2, HEYL, HIVEP1, HOXC4,…
GO:0032774	RNA biosynthetic process	GO_BiologicalProcess-EBI-UniProt-GOA-ACAP-ARAP_27.05.2021_00h00	1.22594e-11	3.23239e-10	[5, 6, 7]	Group120	4.06824	155	[AKT1, APBB1, APP, ARID5A, ATXN1, BASP1, BHLHE40, BICRAL, CAMK1, CCNK, CDK1, CDK11B, CENPV, CHORDC1, CIC, CPSF7, CREM, CRK, CRLF3, CRX, CRY2, CTBP2, DLX3, DNAJA3, DNAJB6, EDRF1, EHMT1, EIF4A2, ELL2, ESRRA, ETV4, FHL2, FOXN4, FUBP3, GABPB1, GATAD1, GCFC2, GMEB2, H2AP, H3C12, HDAC3, HEY2, HEYL, HIVEP1, HOXC4, HSPA1A, HSPA1B, HSPA5, HSPA8, ITGB1BP1, KAT5, KAT6A, KDM1A, KLF11, KLF3, KLF5, KMT2B, L3MB…
GO:0051253	negative regulation of RNA metabolic process	GO_BiologicalProcess-EBI-UniProt-GOA-ACAP-ARAP_27.05.2021_00h00	4.71211e-13	1.69422e-11	[4, 5, 6, 7, 8]	Group120	5.6338	84	[APBB1, ARID5A, ATXN1, BASP1, BHLHE40, CENPV, CIC, CIRBP, CREM, CRY2, CTBP2, DAZ2, DNAJA3, DNAJB6, EHMT1, EIF4A2, EIF4ENIF1, ELAVL1, FHL2, GCFC2, H2AP, H3C12, HDAC3, HEY2, HEYL, HIVEP1, HSPA1A, HSPA8, KAT5, KAT6A, KDM1A, KLF11, KLF3, KLF5, L3MBTL3, LDB1, MSX2, NCOR1, NCOR2, NFX1, OTUD7B, PIAS1, PRDM1, PRKN, RBFOX2, RBPJ, RNF2, RPL10, RPL15, RYBP, SDCBP, SF1, SF3B3, SIX5, SMARCC2, SNCA, SOX14, SOX…
GO:0051254	positive regulation of RNA metabolic process	GO_BiologicalProcess-EBI-UniProt-GOA-ACAP-ARAP_27.05.2021_00h00	1.97355e-06	1.92725e-05	[4, 5, 6, 7, 8]	Group120	4.20076	77	[AKT1, APBB1, APP, BICRAL, CAMK1, CCNK, CIRBP, CREM, CRLF3, CRX, CTBP2, DLX3, EDRF1, EIF4ENIF1, ESRRA, ETV4, FOXN4, FUBP3, GABPB1, GMEB2, HDAC3, HEY2, HEYL, HIVEP1, HNRNPLL, HOXC4, HSPA1A, HSPA5, HSPA8, ITGB1BP1, KAT5, KAT6A, KDM1A, KLF5, KMT2B, LDB1, LITAF, MED27, MPND, MRTFA, NFYA, NUDT21, OTX2, PIAS1, PICALM, PIM2, PLEKHN1, POGZ, PQBP1, PRKN, PSMC3, PUM1, RBPJ, RBPMS, REL, RNF111, RYBP, SIX5, …
GO:2000113	negative regulation of cellular macromolecule biosynthetic process	GO_BiologicalProcess-EBI-UniProt-GOA-ACAP-ARAP_27.05.2021_00h00	7.89961e-11	1.52405e-09	[5, 6, 7]	Group120	5.10638	84	[APBB1, ARID5A, ATXN1, BASP1, BHLHE40, CENPV, CIC, CIRBP, CREM, CRY2, CTBP2, DNAJA3, DNAJB6, EHMT1, EIF4E2, EIF4ENIF1, FHL2, GCFC2, H2AP, H3C12, HDAC3, HEY2, HEYL, HIVEP1, HSPA1A, HSPA8, KAT5, KAT6A, KDM1A, KLF11, KLF3, KLF5, L3MBTL3, LDB1, MSX2, NCOR1, NCOR2, NFX1, OTUD7B, PIAS1, PLEKHN1, PRDM1, PRKN, PUM1, RBFOX2, RBPJ, RNF139, RNF2, RPL10, RPL15, RYBP, SDCBP, SF1, SF3B3, SIX5, SMARCC2, SNCA, S…
GO:2001141	regulation of RNA biosynthetic process	GO_BiologicalProcess-EBI-UniProt-GOA-ACAP-ARAP_27.05.2021_00h00	3.40382e-11	7.69263e-10	[5, 6, 7, 8]	Group120	4.08501	148	[AKT1, APBB1, APP, ARID5A, ATXN1, BASP1, BHLHE40, BICRAL, CAMK1, CCNK, CDK1, CDK11B, CENPV, CHORDC1, CIC, CREM, CRK, CRLF3, CRX, CRY2, CTBP2, DLX3, DNAJA3, DNAJB6, EDRF1, EHMT1, EIF4A2, ESRRA, ETV4, FHL2, FOXN4, FUBP3, GABPB1, GATAD1, GCFC2, GMEB2, H2AP, H3C12, HDAC3, HEY2, HEYL, HIVEP1, HOXC4, HSPA1A, HSPA1B, HSPA5, HSPA8, ITGB1BP1, KAT5, KAT6A, KDM1A, KLF11, KLF3, KLF5, KMT2B, L3MBTL3, LDB1, LH…
GO:0006351	transcription, DNA-templated	GO_BiologicalProcess-EBI-UniProt-GOA-ACAP-ARAP_27.05.2021_00h00	1.81477e-11	4.63058e-10	[5, 6, 7, 8, 9]	Group120	4.05797	154	[AKT1, APBB1, APP, ARID5A, ATXN1, BASP1, BHLHE40, BICRAL, CAMK1, CCNK, CDK1, CDK11B, CENPV, CHORDC1, CIC, CPSF7, CREM, CRK, CRLF3, CRX, CRY2, CTBP2, DLX3, DNAJA3, DNAJB6, EDRF1, EHMT1, ELL2, ESRRA, ETV4, FHL2, FOXN4, FUBP3, GABPB1, GATAD1, GCFC2, GMEB2, H2AP, H3C12, HDAC3, HEY2, HEYL, HIVEP1, HOXC4, HSPA1A, HSPA1B, HSPA5, HSPA8, ITGB1BP1, KAT5, KAT6A, KDM1A, KLF11, KLF3, KLF5, KMT2B, L3MBTL3, LDB…
GO:0097659	nucleic acid-templated transcription	GO_BiologicalProcess-EBI-UniProt-GOA-ACAP-ARAP_27.05.2021_00h00	9.13329e-12	2.49118e-10	[6, 7, 8]	Group120	4.08325	155	[AKT1, APBB1, APP, ARID5A, ATXN1, BASP1, BHLHE40, BICRAL, CAMK1, CCNK, CDK1, CDK11B, CENPV, CHORDC1, CIC, CPSF7, CREM, CRK, CRLF3, CRX, CRY2, CTBP2, DLX3, DNAJA3, DNAJB6, EDRF1, EHMT1, EIF4A2, ELL2, ESRRA, ETV4, FHL2, FOXN4, FUBP3, GABPB1, GATAD1, GCFC2, GMEB2, H2AP, H3C12, HDAC3, HEY2, HEYL, HIVEP1, HOXC4, HSPA1A, HSPA1B, HSPA5, HSPA8, ITGB1BP1, KAT5, KAT6A, KDM1A, KLF11, KLF3, KLF5, KMT2B, L3MB…
GO:1902679	negative regulation of RNA biosynthetic process	GO_BiologicalProcess-EBI-UniProt-GOA-ACAP-ARAP_27.05.2021_00h00	5.93407e-11	1.20355e-09	[5, 6, 7, 8, 9]	Group120	5.43085	75	[APBB1, ARID5A, ATXN1, BASP1, BHLHE40, CENPV, CIC, CREM, CRY2, CTBP2, DNAJA3, DNAJB6, EHMT1, EIF4A2, FHL2, GCFC2, H2AP, H3C12, HDAC3, HEY2, HEYL, HIVEP1, HSPA1A, HSPA8, KAT5, KAT6A, KDM1A, KLF11, KLF3, KLF5, L3MBTL3, LDB1, MSX2, NCOR1, NCOR2, NFX1, OTUD7B, PIAS1, PRDM1, PRKN, RBFOX2, RBPJ, RNF2, RPL10, RPL15, RYBP, SDCBP, SF1, SF3B3, SIX5, SMARCC2, SNCA, SOX14, SOX3, SPEN, SQSTM1, SREBF1, SREBF2,…
GO:0006355	regulation of transcription, DNA-templated	GO_BiologicalProcess-EBI-UniProt-GOA-ACAP-ARAP_27.05.2021_00h00	6.04374e-11	1.19515e-09	[5, 6, 7, 8, 9, 10]	Group120	4.06414	147	[AKT1, APBB1, APP, ARID5A, ATXN1, BASP1, BHLHE40, BICRAL, CAMK1, CCNK, CDK1, CDK11B, CENPV, CHORDC1, CIC, CREM, CRK, CRLF3, CRX, CRY2, CTBP2, DLX3, DNAJA3, DNAJB6, EDRF1, EHMT1, ESRRA, ETV4, FHL2, FOXN4, FUBP3, GABPB1, GATAD1, GCFC2, GMEB2, H2AP, H3C12, HDAC3, HEY2, HEYL, HIVEP1, HOXC4, HSPA1A, HSPA1B, HSPA5, HSPA8, ITGB1BP1, KAT5, KAT6A, KDM1A, KLF11, KLF3, KLF5, KMT2B, L3MBTL3, LDB1, LHX6, LITA…
GO:1903506	regulation of nucleic acid-templated transcription	GO_BiologicalProcess-EBI-UniProt-GOA-ACAP-ARAP_27.05.2021_00h00	3.06509e-11	7.13085e-10	[6, 7, 8, 9]	Group120	4.09066	148	[AKT1, APBB1, APP, ARID5A, ATXN1, BASP1, BHLHE40, BICRAL, CAMK1, CCNK, CDK1, CDK11B, CENPV, CHORDC1, CIC, CREM, CRK, CRLF3, CRX, CRY2, CTBP2, DLX3, DNAJA3, DNAJB6, EDRF1, EHMT1, EIF4A2, ESRRA, ETV4, FHL2, FOXN4, FUBP3, GABPB1, GATAD1, GCFC2, GMEB2, H2AP, H3C12, HDAC3, HEY2, HEYL, HIVEP1, HOXC4, HSPA1A, HSPA1B, HSPA5, HSPA8, ITGB1BP1, KAT5, KAT6A, KDM1A, KLF11, KLF3, KLF5, KMT2B, L3MBTL3, LDB1, LH…
GO:0006366	transcription by RNA polymerase II	GO_BiologicalProcess-EBI-UniProt-GOA-ACAP-ARAP_27.05.2021_00h00	8.87206e-09	1.23119e-07	[6, 7, 8, 9, 10]	Group120	4.09894	116	[AKT1, APBB1, APP, ARID5A, ATXN1, BHLHE40, CAMK1, CCNK, CDK1, CIC, CPSF7, CREM, CRK, CRLF3, CRX, CRY2, CTBP2, DLX3, DNAJA3, EHMT1, ELL2, ESRRA, ETV4, FHL2, FOXN4, FUBP3, GABPB1, GMEB2, HDAC3, HEY2, HEYL, HIVEP1, HOXC4, HSPA1A, HSPA5, ITGB1BP1, KAT5, KAT6A, KDM1A, KLF11, KLF3, KLF5, LDB1, LHX6, LITAF, MED15, MED27, MPND, MRTFA, MSX2, NCOR1, NCOR2, NFX1, NFYA, NUDT21, OTUD7B, OTX2, PIAS1, POGZ, PRD…
GO:1903507	negative regulation of nucleic acid-templated transcription	GO_BiologicalProcess-EBI-UniProt-GOA-ACAP-ARAP_27.05.2021_00h00	5.54605e-11	1.15445e-09	[6, 7, 8, 9, 10]	Group120	5.43872	75	[APBB1, ARID5A, ATXN1, BASP1, BHLHE40, CENPV, CIC, CREM, CRY2, CTBP2, DNAJA3, DNAJB6, EHMT1, EIF4A2, FHL2, GCFC2, H2AP, H3C12, HDAC3, HEY2, HEYL, HIVEP1, HSPA1A, HSPA8, KAT5, KAT6A, KDM1A, KLF11, KLF3, KLF5, L3MBTL3, LDB1, MSX2, NCOR1, NCOR2, NFX1, OTUD7B, PIAS1, PRDM1, PRKN, RBFOX2, RBPJ, RNF2, RPL10, RPL15, RYBP, SDCBP, SF1, SF3B3, SIX5, SMARCC2, SNCA, SOX14, SOX3, SPEN, SQSTM1, SREBF1, SREBF2,…
GO:0006357	regulation of transcription by RNA polymerase II	GO_BiologicalProcess-EBI-UniProt-GOA-ACAP-ARAP_27.05.2021_00h00	3.6201e-08	4.54523e-07	[6, 7, 8, 9, 10, 11]	Group120	4.0824	109	[AKT1, APBB1, APP, ARID5A, ATXN1, BHLHE40, CAMK1, CCNK, CDK1, CIC, CREM, CRK, CRLF3, CRX, CRY2, CTBP2, DLX3, DNAJA3, EHMT1, ESRRA, ETV4, FHL2, FOXN4, FUBP3, GABPB1, GMEB2, HDAC3, HEY2, HEYL, HIVEP1, HOXC4, HSPA1A, HSPA5, ITGB1BP1, KAT5, KAT6A, KDM1A, KLF11, KLF3, KLF5, LDB1, LHX6, LITAF, MED15, MED27, MPND, MRTFA, MSX2, NCOR1, NCOR2, NFX1, NFYA, OTUD7B, OTX2, PIAS1, POGZ, PRDM1, PRKN, PSMA1, PSMA…
GO:0045892	negative regulation of transcription, DNA-templated	GO_BiologicalProcess-EBI-UniProt-GOA-ACAP-ARAP_27.05.2021_00h00	1.31794e-10	2.31665e-09	[6, 7, 8, 9, 10, 11]	Group120	5.374	74	[APBB1, ARID5A, ATXN1, BASP1, BHLHE40, CENPV, CIC, CREM, CRY2, CTBP2, DNAJA3, DNAJB6, EHMT1, FHL2, GCFC2, H2AP, H3C12, HDAC3, HEY2, HEYL, HIVEP1, HSPA1A, HSPA8, KAT5, KAT6A, KDM1A, KLF11, KLF3, KLF5, L3MBTL3, LDB1, MSX2, NCOR1, NCOR2, NFX1, OTUD7B, PIAS1, PRDM1, PRKN, RBFOX2, RBPJ, RNF2, RPL10, RPL15, RYBP, SDCBP, SF1, SF3B3, SIX5, SMARCC2, SNCA, SOX14, SOX3, SPEN, SQSTM1, SREBF1, SREBF2, TBL1XR1…
GO:0000122	negative regulation of transcription by RNA polymerase II	GO_BiologicalProcess-EBI-UniProt-GOA-ACAP-ARAP_27.05.2021_00h00	3.32821e-09	4.78657e-08	[7, 8, 9, 10, 11, 12]	Group120	5.83784	54	[APBB1, ARID5A, ATXN1, BHLHE40, CREM, CRY2, CTBP2, DNAJA3, EHMT1, FHL2, HDAC3, HEY2, HEYL, HIVEP1, HSPA1A, KAT5, KDM1A, KLF11, KLF3, KLF5, LDB1, MSX2, NCOR1, NCOR2, NFX1, OTUD7B, PIAS1, PRDM1, PRKN, RBPJ, RNF2, RPL10, RPL15, RYBP, SDCBP, SF3B3, SNCA, SOX14, SOX3, SPEN, SQSTM1, SREBF1, SREBF2, TBL1XR1, TBX15, TLE4, TLE5, UBE2I, USP2, ZBTB32, ZHX1, ZHX2, ZNF366, ZNF557]
GO:0003712	transcription coregulator activity	GO_BiologicalProcess-EBI-UniProt-GOA-ACAP-ARAP_27.05.2021_00h00	2.08589e-09	3.23517e-08	[7, 8, 9, 10, 11, 12]	Group120	7.33591	38	[APBB1, ARID5A, BASP1, CTBP2, FHL2, HDAC3, HSPA1A, KAT5, KAT6A, KDM1A, LDB1, MED15, MED27, MPND, MRTFA, NCOR1, NCOR2, PIAS1, PQBP1, PRKN, RBFOX2, RBPMS, RYBP, SF1, SMARCC2, SMARCD1, SPEN, SUPT20H, TBL1XR1, TDP2, TLE4, TLE5, TRIM32, TRIM38, UBE2V1, YY1AP1, ZNF366, ZXDC]
GO:0045944	positive regulation of transcription by RNA polymerase II	GO_BiologicalProcess-EBI-UniProt-GOA-ACAP-ARAP_27.05.2021_00h00	0.000422153	0.00171243	[7, 8, 9, 10, 11, 12]	Group120	4.01606	50	[AKT1, APBB1, APP, CAMK1, CCNK, CREM, CRLF3, CRX, CTBP2, DLX3, ESRRA, ETV4, FOXN4, FUBP3, GABPB1, GMEB2, HDAC3, HEY2, HEYL, HIVEP1, HOXC4, HSPA5, ITGB1BP1, KAT5, KAT6A, KDM1A, KLF5, LDB1, LITAF, MPND, MRTFA, OTX2, POGZ, PRKN, PSMC3, RBPJ, REL, RNF111, SIX5, SMARCD1, SOX3, SPAG8, SQSTM1, SREBF1, SREBF2, SUMO2, TBL1XR1, TBR1, TEAD1, ZNF609]
GO:0016234	inclusion body	GO_CellularComponent-EBI-UniProt-GOA-ACAP-ARAP_27.05.2021_00h00	3.07273e-06	2.92835e-05	[3]	Group121	14.1026	11	[ATXN1, HSPA1A, HSPA1B, PICALM, PRKN, RAD18, SNCA, SQSTM1, TDP2, UBQLN1, WDFY3]
GO:0032880	regulation of protein localization	GO_BiologicalProcess-EBI-UniProt-GOA-ACAP-ARAP_27.05.2021_00h00	0.000761932	0.00284287	[3, 4]	Group121	4.21166	39	[AKT1, AP2B1, APBB1, CAMK1, CCT5, CCT6A, CDK1, CHORDC1, DNAJB6, FYN, HDAC3, HSPA8, ITGB1BP1, KCNAB2, MYO18A, NVL, OAZ1, OTUD7B, PHPT1, PICALM, PRKACA, PRKN, PTPN1, RAPGEF4, RNF2, RNF31, SAR1A, SETD2, SQSTM1, SREBF1, SREBF2, STAC2, SUMO2, SUMO3, SYBU, TMEM30A, TOX4, TRIM38, VSNL1]
GO:0046907	intracellular transport	GO_BiologicalProcess-EBI-UniProt-GOA-ACAP-ARAP_27.05.2021_00h00	5.95848e-06	5.29568e-05	[3, 4]	Group121	4.12946	74	[ACACA, AKT1, ANXA8, AP1G1, AP2B1, APP, ARFGAP1, ATP5F1B, ATP5F1D, ATP5PB, ATXN1, BECN1, CAMK1, CDK1, CHORDC1, CRY2, DCTN3, EIF4ENIF1, ELAVL1, FYN, GGA2, HDAC3, HSPA5, HSPA8, IFT20, ITGB1BP1, KLHL12, KLHL20, LCA5L, MGARP, MTERF4, NUP43, OAZ1, PICALM, POM121, PRKACA, PRKN, PTPN1, RNF139, RNF2, RNF31, RPL10, RPL15, RPL18, RPL19, RPL22, RPS19, RPS5, SAR1A, SDCBP, SETD2, SGSM1, SNRPB, SNRPD2, SNRPD3,…
GO:0060341	regulation of cellular localization	GO_BiologicalProcess-EBI-UniProt-GOA-ACAP-ARAP_27.05.2021_00h00	0.00205893	0.00612261	[3, 4]	Group121	4.08163	36	[AKT1, AP2B1, BECN1, CAMK1, CCT5, CCT6A, CDK1, CHORDC1, FYN, HDAC3, ITGB1BP1, KCNAB2, NVL, OAZ1, OTUD7B, PHPT1, PICALM, PRKACA, PRKN, PTPN1, RNF139, RNF2, RNF31, SAR1A, SETD2, SNCA, SQSTM1, SREBF1, SREBF2, STAC2, SUMO2, SUMO3, SYBU, TMEM30A, TOX4, VSNL1]
GO:0006839	mitochondrial transport	GO_BiologicalProcess-EBI-UniProt-GOA-ACAP-ARAP_27.05.2021_00h00	0.00611954	0.0143212	[4]	Group121	5.11945	15	[ACACA, AKT1, ATP5F1B, ATP5F1D, ATP5PB, HSPA1A, MGARP, MTERF4, PRKN, RNF2, RNF31, SLC25A51, SREBF1, SREBF2, TOMM20]
GO:0006984	ER-nucleus signaling pathway	GO_BiologicalProcess-EBI-UniProt-GOA-ACAP-ARAP_27.05.2021_00h00	0.00951616	0.0197049	[3, 4, 5]	Group121	9.43396	5	[ATG10, HSPA5, PTPN1, SREBF1, SREBF2]
GO:0016235	aggresome	GO_CellularComponent-EBI-UniProt-GOA-ACAP-ARAP_27.05.2021_00h00	0.00015901	0.000786106	[4]	Group121	17.6471	6	[HSPA1A, HSPA1B, PRKN, SQSTM1, TDP2, UBQLN1]
GO:0098780	response to mitochondrial depolarisation	GO_BiologicalProcess-EBI-UniProt-GOA-ACAP-ARAP_27.05.2021_00h00	0.0180723	0.0312805	[4]	Group121	13.0435	3	[BECN1, PRKN, SQSTM1]
GO:1904951	positive regulation of establishment of protein localization	GO_BiologicalProcess-EBI-UniProt-GOA-ACAP-ARAP_27.05.2021_00h00	0.000721296	0.00274301	[2, 3, 4, 5, 6]	Group121	5.49451	20	[APBB1, CAMK1, CCT5, CCT6A, CDK1, CHORDC1, FYN, HDAC3, ITGB1BP1, MYO18A, OAZ1, PHPT1, PRKACA, RNF2, RNF31, SAR1A, SREBF2, SYBU, TMEM30A, VSNL1]
GO:1990542	mitochondrial transmembrane transport	GO_BiologicalProcess-EBI-UniProt-GOA-ACAP-ARAP_27.05.2021_00h00	0.0243425	0.039136	[3, 5]	Group121	6.03448	7	[ACACA, AKT1, ATP5F1B, ATP5F1D, ATP5PB, SLC25A51, TOMM20]
GO:0016236	macroautophagy	GO_BiologicalProcess-EBI-UniProt-GOA-ACAP-ARAP_27.05.2021_00h00	6.54803e-06	5.69175e-05	[4, 5]	Group121	6.85714	24	[AKT1, ATG10, ATP6V0D1, ATP6V1B1, BECN1, FEZ2, IFT20, MLST8, PIK3CA, PRKACA, PRKN, SNAP29, SQSTM1, STAM2, TBC1D5, TOMM20, TSC1, UBE2V1, UBQLN1, UBQLN2, UBQLN4, USP30, VPS4B, WDFY3]
GO:0032386	regulation of intracellular transport	GO_BiologicalProcess-EBI-UniProt-GOA-ACAP-ARAP_27.05.2021_00h00	0.00366293	0.00978844	[4, 5]	Group121	4.88432	19	[CAMK1, CDK1, CHORDC1, FYN, HDAC3, ITGB1BP1, OAZ1, PRKACA, PRKN, PTPN1, RNF139, RNF2, RNF31, SAR1A, SETD2, SREBF1, SREBF2, TMEM30A, TOX4]
GO:0032388	positive regulation of intracellular transport	GO_BiologicalProcess-EBI-UniProt-GOA-ACAP-ARAP_27.05.2021_00h00	0.00294614	0.00826383	[3, 4, 5, 6]	Group121	5.7377	14	[CAMK1, CDK1, CHORDC1, FYN, HDAC3, ITGB1BP1, OAZ1, PRKACA, PRKN, RNF2, RNF31, SAR1A, SREBF2, TMEM30A]
GO:0070201	regulation of establishment of protein localization	GO_BiologicalProcess-EBI-UniProt-GOA-ACAP-ARAP_27.05.2021_00h00	0.00403345	0.0103586	[4, 5]	Group121	4.31894	26	[APBB1, CAMK1, CCT5, CCT6A, CDK1, CHORDC1, FYN, HDAC3, HSPA8, ITGB1BP1, MYO18A, OAZ1, PHPT1, PRKACA, PRKN, PTPN1, RAPGEF4, RNF2, RNF31, SAR1A, SREBF1, SREBF2, SYBU, TMEM30A, TOX4, VSNL1]
GO:1903827	regulation of cellular protein localization	GO_BiologicalProcess-EBI-UniProt-GOA-ACAP-ARAP_27.05.2021_00h00	0.000124574	0.000652568	[4, 5]	Group121	5.13699	30	[AKT1, AP2B1, CAMK1, CCT5, CCT6A, CDK1, CHORDC1, FYN, HDAC3, ITGB1BP1, KCNAB2, NVL, OAZ1, OTUD7B, PICALM, PRKACA, PRKN, PTPN1, RNF2, RNF31, SAR1A, SETD2, SQSTM1, SREBF1, SREBF2, STAC2, SUMO2, SUMO3, TMEM30A, TOX4]
GO:1903829	positive regulation of cellular protein localization	GO_BiologicalProcess-EBI-UniProt-GOA-ACAP-ARAP_27.05.2021_00h00	0.01178	0.0227268	[3, 4, 5, 6]	Group121	4.74684	15	[AKT1, AP2B1, CCT5, CCT6A, CDK1, CHORDC1, FYN, HDAC3, ITGB1BP1, PRKN, RNF2, RNF31, SQSTM1, SREBF2, STAC2]
GO:0005776	autophagosome	GO_CellularComponent-EBI-UniProt-GOA-ACAP-ARAP_27.05.2021_00h00	0.00073644	0.00277392	[4, 5, 6]	Group121	9.09091	9	[BECN1, HSPA8, SNAP29, SQSTM1, TBC1D5, UBQLN1, UBQLN2, UBQLN4, WDFY3]
GO:0006886	intracellular protein transport	GO_BiologicalProcess-EBI-UniProt-GOA-ACAP-ARAP_27.05.2021_00h00	0.000288972	0.00128414	[4, 5, 6]	Group121	4.25121	44	[AKT1, AP1G1, AP2B1, CAMK1, CDK1, CHORDC1, CRY2, EIF4ENIF1, ELAVL1, FYN, GGA2, HDAC3, HSPA5, HSPA8, ITGB1BP1, MGARP, MTERF4, OAZ1, POM121, PRKACA, PRKN, PTPN1, RNF2, RNF31, RPL10, RPL15, RPL18, RPL19, RPL22, RPS19, RPS5, SAR1A, SDCBP, SGSM1, SPCS3, SREBF1, SREBF2, STAM2, TBC1D5, TBC1D9B, TMEM30A, TOMM20, TOX4, TRIM23]
GO:0033365	protein localization to organelle	GO_BiologicalProcess-EBI-UniProt-GOA-ACAP-ARAP_27.05.2021_00h00	2.24955e-05	0.000166299	[5]	Group121	4.63511	47	[AKT1, APP, BUB3, CCT5, CCT6A, CDK1, CHORDC1, CRY2, DNAJB6, EIF4ENIF1, ELAVL1, EMC7, FYN, HDAC3, HSPA5, HSPA8, IFT20, MGARP, MTERF4, NVL, OBSCN, OTUD7B, PACS1, PLRG1, POM121, PRKN, RNF2, RNF31, RPL10, RPL15, RPL18, RPL19, RPL22, RPS19, RPS5, SETD2, SKP1, SPCS3, SREBF1, SREBF2, SUMO2, SUMO3, TERF2, TMEM30A, TOLLIP, TOMM20, WASHC2C]
GO:0051222	positive regulation of protein transport	GO_BiologicalProcess-EBI-UniProt-GOA-ACAP-ARAP_27.05.2021_00h00	0.00260987	0.00745272	[3, 4, 5, 6, 7]	Group121	5.15759	18	[APBB1, CAMK1, CDK1, CHORDC1, FYN, HDAC3, ITGB1BP1, MYO18A, OAZ1, PHPT1, PRKACA, RNF2, RNF31, SAR1A, SREBF2, SYBU, TMEM30A, VSNL1]
GO:0051223	regulation of protein transport	GO_BiologicalProcess-EBI-UniProt-GOA-ACAP-ARAP_27.05.2021_00h00	0.0091006	0.0192475	[4, 5, 6]	Group121	4.14508	24	[APBB1, CAMK1, CDK1, CHORDC1, FYN, HDAC3, HSPA8, ITGB1BP1, MYO18A, OAZ1, PHPT1, PRKACA, PRKN, PTPN1, RAPGEF4, RNF2, RNF31, SAR1A, SREBF1, SREBF2, SYBU, TMEM30A, TOX4, VSNL1]
GO:0072594	establishment of protein localization to organelle	GO_BiologicalProcess-EBI-UniProt-GOA-ACAP-ARAP_27.05.2021_00h00	0.000271245	0.00124741	[4, 5, 6]	Group121	5.05415	28	[AKT1, CCT5, CCT6A, CDK1, CHORDC1, CRY2, EIF4ENIF1, ELAVL1, HDAC3, HSPA5, HSPA8, MGARP, MTERF4, POM121, PRKN, RNF2, RNF31, RPL10, RPL15, RPL18, RPL19, RPL22, RPS19, RPS5, SPCS3, SREBF1, SREBF2, TOMM20]
GO:1903008	organelle disassembly	GO_BiologicalProcess-EBI-UniProt-GOA-ACAP-ARAP_27.05.2021_00h00	0.0275011	0.042906	[5]	Group121	5.88235	7	[BECN1, CDK1, PRKN, SQSTM1, SREBF1, SREBF2, USP30]
GO:0000422	autophagy of mitochondrion	GO_BiologicalProcess-EBI-UniProt-GOA-ACAP-ARAP_27.05.2021_00h00	0.0201621	0.0342237	[4, 5, 7]	Group121	6.89655	6	[BECN1, PRKN, SQSTM1, SREBF1, SREBF2, USP30]
GO:0007032	endosome organization	GO_BiologicalProcess-EBI-UniProt-GOA-ACAP-ARAP_27.05.2021_00h00	0.0163391	0.0291085	[5, 6]	Group121	7.22892	6	[ANXA8, IST1, PRKN, SQSTM1, STAM2, VPS4B]
GO:0061912	selective autophagy	GO_BiologicalProcess-EBI-UniProt-GOA-ACAP-ARAP_27.05.2021_00h00	0.00750308	0.0166245	[5, 6]	Group121	7.6087	7	[BECN1, PRKN, SQSTM1, UBE2V1, UBQLN1, USP30, WDFY3]
GO:1902653	secondary alcohol biosynthetic process	GO_BiologicalProcess-EBI-UniProt-GOA-ACAP-ARAP_27.05.2021_00h00	0.025704	0.0408271	[5, 6]	Group121	7.35294	5	[FDPS, MSMO1, NSDHL, SREBF1, SREBF2]
GO:1905477	positive regulation of protein localization to membrane	GO_BiologicalProcess-EBI-UniProt-GOA-ACAP-ARAP_27.05.2021_00h00	0.0191443	0.0327773	[4, 5, 6, 7]	Group121	5.88235	8	[AKT1, AP2B1, CHORDC1, FYN, ITGB1BP1, PRKN, SQSTM1, STAC2]
GO:0006605	protein targeting	GO_BiologicalProcess-EBI-UniProt-GOA-ACAP-ARAP_27.05.2021_00h00	0.00082759	0.00303066	[5, 6, 7]	Group121	5.20095	22	[CHORDC1, FYN, HSPA5, HSPA8, ITGB1BP1, MGARP, MTERF4, PRKN, RNF2, RNF31, RPL10, RPL15, RPL18, RPL19, RPL22, RPS19, RPS5, SDCBP, SPCS3, SREBF1, SREBF2, TOMM20]
GO:0033157	regulation of intracellular protein transport	GO_BiologicalProcess-EBI-UniProt-GOA-ACAP-ARAP_27.05.2021_00h00	0.000375356	0.00156267	[5, 6, 7]	Group121	6.3197	17	[CAMK1, CDK1, CHORDC1, FYN, HDAC3, ITGB1BP1, OAZ1, PRKACA, PRKN, PTPN1, RNF2, RNF31, SAR1A, SREBF1, SREBF2, TMEM30A, TOX4]
GO:0034504	protein localization to nucleus	GO_BiologicalProcess-EBI-UniProt-GOA-ACAP-ARAP_27.05.2021_00h00	0.000555584	0.0021864	[6]	Group121	5.92105	18	[AKT1, CCT5, CCT6A, CDK1, CHORDC1, CRY2, DNAJB6, EIF4ENIF1, ELAVL1, FYN, HDAC3, NVL, OTUD7B, PLRG1, POM121, SKP1, SUMO2, SUMO3]
GO:0061726	mitochondrion disassembly	GO_BiologicalProcess-EBI-UniProt-GOA-ACAP-ARAP_27.05.2021_00h00	0.0201621	0.0342237	[6]	Group121	6.89655	6	[BECN1, PRKN, SQSTM1, SREBF1, SREBF2, USP30]
GO:0070585	protein localization to mitochondrion	GO_BiologicalProcess-EBI-UniProt-GOA-ACAP-ARAP_27.05.2021_00h00	0.0168361	0.0297263	[6]	Group121	5.66038	9	[AKT1, MGARP, MTERF4, PRKN, RNF2, RNF31, SREBF1, SREBF2, TOMM20]
GO:0072655	establishment of protein localization to mitochondrion	GO_BiologicalProcess-EBI-UniProt-GOA-ACAP-ARAP_27.05.2021_00h00	0.0150431	0.0272915	[5, 6, 7]	Group121	5.76923	9	[AKT1, MGARP, MTERF4, PRKN, RNF2, RNF31, SREBF1, SREBF2, TOMM20]
GO:0090316	positive regulation of intracellular protein transport	GO_BiologicalProcess-EBI-UniProt-GOA-ACAP-ARAP_27.05.2021_00h00	0.00120444	0.00408889	[4, 5, 6, 7, 8]	Group121	6.59898	13	[CAMK1, CDK1, CHORDC1, FYN, HDAC3, ITGB1BP1, OAZ1, PRKACA, RNF2, RNF31, SAR1A, SREBF2, TMEM30A]
GO:1900180	regulation of protein localization to nucleus	GO_BiologicalProcess-EBI-UniProt-GOA-ACAP-ARAP_27.05.2021_00h00	0.000972743	0.00346595	[5, 6, 7]	Group121	7.53425	11	[AKT1, CCT5, CCT6A, CDK1, CHORDC1, FYN, HDAC3, NVL, OTUD7B, SUMO2, SUMO3]
GO:1900182	positive regulation of protein localization to nucleus	GO_BiologicalProcess-EBI-UniProt-GOA-ACAP-ARAP_27.05.2021_00h00	0.0233993	0.0380058	[4, 5, 6, 7, 8]	Group121	6.66667	6	[AKT1, CCT5, CCT6A, CDK1, FYN, HDAC3]
GO:0000423	mitophagy	GO_BiologicalProcess-EBI-UniProt-GOA-ACAP-ARAP_27.05.2021_00h00	0.00460026	0.0115518	[5, 6, 7, 8]	Group121	14.2857	4	[BECN1, PRKN, SQSTM1, USP30]
GO:0006612	protein targeting to membrane	GO_BiologicalProcess-EBI-UniProt-GOA-ACAP-ARAP_27.05.2021_00h00	0.0132295	0.0248565	[5, 6, 7, 8]	Group121	5.12821	12	[CHORDC1, FYN, HSPA5, ITGB1BP1, RPL10, RPL15, RPL18, RPL19, RPL22, RPS19, RPS5, SDCBP]
GO:0006626	protein targeting to mitochondrion	GO_BiologicalProcess-EBI-UniProt-GOA-ACAP-ARAP_27.05.2021_00h00	0.00460256	0.011521	[5, 6, 7, 8]	Group121	7.54717	8	[MGARP, MTERF4, PRKN, RNF2, RNF31, SREBF1, SREBF2, TOMM20]
GO:0006695	cholesterol biosynthetic process	GO_BiologicalProcess-EBI-UniProt-GOA-ACAP-ARAP_27.05.2021_00h00	0.025704	0.0408271	[6, 7]	Group121	7.35294	5	[FDPS, MSMO1, NSDHL, SREBF1, SREBF2]
GO:0035973	aggrephagy	GO_BiologicalProcess-EBI-UniProt-GOA-ACAP-ARAP_27.05.2021_00h00	0.00134897	0.00446457	[6, 7]	Group121	14.7059	5	[PRKN, SQSTM1, UBE2V1, UBQLN1, WDFY3]
GO:1903146	regulation of autophagy of mitochondrion	GO_BiologicalProcess-EBI-UniProt-GOA-ACAP-ARAP_27.05.2021_00h00	0.00928406	0.0194278	[5, 6, 7, 8]	Group121	11.7647	4	[PRKN, SREBF1, SREBF2, USP30]
GO:1902175	regulation of oxidative stress-induced intrinsic apoptotic signaling pathway	GO_BiologicalProcess-EBI-UniProt-GOA-ACAP-ARAP_27.05.2021_00h00	0.00835052	0.0180966	[5, 6, 7, 8, 9]	Group121	12.1212	4	[AKT1, NME5, PRKN, UBQLN1]
GO:1903533	regulation of protein targeting	GO_BiologicalProcess-EBI-UniProt-GOA-ACAP-ARAP_27.05.2021_00h00	0.00190994	0.00578836	[6, 7, 8]	Group121	8.69565	8	[CHORDC1, FYN, ITGB1BP1, PRKN, RNF2, RNF31, SREBF1, SREBF2]
GO:1903214	regulation of protein targeting to mitochondrion	GO_BiologicalProcess-EBI-UniProt-GOA-ACAP-ARAP_27.05.2021_00h00	0.00627199	0.0145916	[6, 7, 8, 9]	Group121	10.4167	5	[PRKN, RNF2, RNF31, SREBF1, SREBF2]
GO:0061061	muscle structure development	GO_BiologicalProcess-EBI-UniProt-GOA-ACAP-ARAP_27.05.2021_00h00	0.002214	0.00648621	[3]	Group122	4.40252	28	[AKT1, BASP1, CAMK1, CDK1, DMPK, EFEMP2, FHL2, HDAC3, HEY2, HEYL, IFT20, KDM1A, KLF5, MBNL1, MRTFA, MYOM2, NEBL, OBSCN, PDLIM5, PIAS1, QKI, RBFOX1, RBPJ, TCAP, TRIM32, TSC1, USP2, ZNF609]
GO:0014855	striated muscle cell proliferation	GO_BiologicalProcess-EBI-UniProt-GOA-ACAP-ARAP_27.05.2021_00h00	0.0242866	0.0391256	[4]	Group122	7.46269	5	[CDK1, HEY2, RBPJ, SIX5, TGFBR2]
GO:0042692	muscle cell differentiation	GO_BiologicalProcess-EBI-UniProt-GOA-ACAP-ARAP_27.05.2021_00h00	0.000127503	0.000663521	[4]	Group122	5.96206	22	[AKT1, CAMK1, CDK1, DMPK, EFEMP2, FHL2, HDAC3, HEY2, IFT20, KDM1A, KLF5, MRTFA, MYOM2, NEBL, OBSCN, PDLIM5, PIAS1, QKI, RBPJ, TCAP, TRIM32, TSC1]
GO:0043292	contractile fiber	GO_CellularComponent-EBI-UniProt-GOA-ACAP-ARAP_27.05.2021_00h00	0.0211037	0.0352174	[3, 4, 5]	Group122	4.8	12	[DNAJB6, FHL2, MYOM2, NEBL, OBSCN, PDLIM5, RPL15, SQSTM1, SYNE2, TCAP, TPM3, TRIM32]
GO:0046622	positive regulation of organ growth	GO_BiologicalProcess-EBI-UniProt-GOA-ACAP-ARAP_27.05.2021_00h00	0.00810555	0.0176625	[3, 4, 5, 6]	Group122	9.80392	5	[AKT1, BASP1, CDK1, HEY2, RBPJ]
GO:0055001	muscle cell development	GO_BiologicalProcess-EBI-UniProt-GOA-ACAP-ARAP_27.05.2021_00h00	0.00978192	0.0200453	[4, 5]	Group122	5.84795	10	[CDK1, EFEMP2, FHL2, HEY2, KDM1A, MYOM2, NEBL, OBSCN, PDLIM5, TCAP]
GO:0007219	Notch signaling pathway	GO_BiologicalProcess-EBI-UniProt-GOA-ACAP-ARAP_27.05.2021_00h00	0.00863471	0.0186105	[4, 5, 6]	Group122	5.6701	11	[AKT1, APP, EPN2, FAT4, HEY2, HEYL, ITGB1BP1, RBPJ, SPEN, SREBF2, TGFBR2]
GO:0030016	myofibril	GO_CellularComponent-EBI-UniProt-GOA-ACAP-ARAP_27.05.2021_00h00	0.0168215	0.0298337	[4, 5, 6]	Group122	4.95868	12	[DNAJB6, FHL2, MYOM2, NEBL, OBSCN, PDLIM5, RPL15, SQSTM1, SYNE2, TCAP, TPM3, TRIM32]
GO:0030017	sarcomere	GO_CellularComponent-EBI-UniProt-GOA-ACAP-ARAP_27.05.2021_00h00	0.00867904	0.0186047	[2, 5, 6, 7]	Group122	5.42986	12	[DNAJB6, FHL2, MYOM2, NEBL, OBSCN, PDLIM5, RPL15, SQSTM1, SYNE2, TCAP, TPM3, TRIM32]
GO:0048568	embryonic organ development	GO_BiologicalProcess-EBI-UniProt-GOA-ACAP-ARAP_27.05.2021_00h00	0.022495	0.0370699	[4, 5, 6]	Group122	4.06852	19	[AKT1, ATP6V1B1, DNAJB6, FOXN4, HEY2, HOXC4, NPHP3, NSDHL, PRDM1, RBPJ, RNF112, RPL10, RPL15, SETD2, TBR1, TBX15, TCAP, TEAD1, TGFBR2]
GO:0051146	striated muscle cell differentiation	GO_BiologicalProcess-EBI-UniProt-GOA-ACAP-ARAP_27.05.2021_00h00	0.00137886	0.00452564	[5]	Group122	5.7971	16	[AKT1, CDK1, DMPK, FHL2, HDAC3, HEY2, IFT20, KLF5, MYOM2, NEBL, OBSCN, PDLIM5, RBPJ, TCAP, TRIM32, TSC1]
GO:0060419	heart growth	GO_BiologicalProcess-EBI-UniProt-GOA-ACAP-ARAP_27.05.2021_00h00	0.0295371	0.0451912	[3, 4, 5, 6, 7]	Group122	6.31579	6	[BASP1, CDK1, HEY2, PDLIM5, RBPJ, TGFBR2]
GO:0031672	A band	GO_CellularComponent-EBI-UniProt-GOA-ACAP-ARAP_27.05.2021_00h00	0.0136878	0.0255959	[2, 3, 6, 7, 8]	Group122	10.5263	4	[FHL2, MYOM2, OBSCN, RPL15]
GO:0003170	heart valve development	GO_BiologicalProcess-EBI-UniProt-GOA-ACAP-ARAP_27.05.2021_00h00	0.0302697	0.0457807	[3, 5, 6, 7]	Group122	7.04225	5	[HEY2, HEYL, PRDM1, RBPJ, TGFBR2]
GO:0003279	cardiac septum development	GO_BiologicalProcess-EBI-UniProt-GOA-ACAP-ARAP_27.05.2021_00h00	0.0214425	0.0356324	[3, 4, 6, 7, 8]	Group122	6.19469	7	[AP2B1, HEY2, HEYL, NPHP3, PRDM1, RBPJ, TGFBR2]
GO:0001892	embryonic placenta development	GO_BiologicalProcess-EBI-UniProt-GOA-ACAP-ARAP_27.05.2021_00h00	0.00889339	0.0189614	[3, 4, 5, 6, 7, 8]	Group122	7.36842	7	[AKT1, DNAJB6, HEY2, NSDHL, PRDM1, RBPJ, SETD2]
GO:0009948	anterior/posterior axis specification	GO_BiologicalProcess-EBI-UniProt-GOA-ACAP-ARAP_27.05.2021_00h00	0.0128261	0.024388	[4, 5, 6, 7]	Group122	8.77193	5	[BASP1, HEY2, LDB1, OTX2, RNF2]
GO:0031430	M band	GO_CellularComponent-EBI-UniProt-GOA-ACAP-ARAP_27.05.2021_00h00	0.025139	0.0400906	[2, 3, 4, 7, 8, 9]	Group122	11.5385	3	[FHL2, MYOM2, OBSCN]
GO:0035051	cardiocyte differentiation	GO_BiologicalProcess-EBI-UniProt-GOA-ACAP-ARAP_27.05.2021_00h00	0.0100731	0.0204828	[4, 5, 6, 7]	Group122	6.16438	9	[CDK1, FHL2, HEY2, IFT20, NEBL, PDLIM5, RBPJ, TCAP, TSC1]
GO:0060674	placenta blood vessel development	GO_BiologicalProcess-EBI-UniProt-GOA-ACAP-ARAP_27.05.2021_00h00	0.010283	0.0207496	[3, 4, 5, 6, 7, 8]	Group122	11.4286	4	[AKT1, HEY2, NSDHL, RBPJ]
GO:0061311	cell surface receptor signaling pathway involved in heart development	GO_BiologicalProcess-EBI-UniProt-GOA-ACAP-ARAP_27.05.2021_00h00	0.0334825	0.0496898	[4, 5, 6, 7]	Group122	10.3448	3	[HEY2, HEYL, RBPJ]
GO:0003197	endocardial cushion development	GO_BiologicalProcess-EBI-UniProt-GOA-ACAP-ARAP_27.05.2021_00h00	0.0318768	0.0478454	[5, 6, 7]	Group122	8.16327	4	[HEY2, HEYL, RBPJ, TGFBR2]
GO:0003272	endocardial cushion formation	GO_BiologicalProcess-EBI-UniProt-GOA-ACAP-ARAP_27.05.2021_00h00	0.0066726	0.0152544	[3, 4, 5, 6, 7, 8, 9]	Group122	12.9032	4	[HEY2, HEYL, RBPJ, TGFBR2]
GO:0048738	cardiac muscle tissue development	GO_BiologicalProcess-EBI-UniProt-GOA-ACAP-ARAP_27.05.2021_00h00	0.026417	0.0415424	[5, 6, 7]	Group122	4.80349	11	[CDK1, FHL2, HEY2, IFT20, MSX2, NEBL, PDLIM5, RBPJ, TCAP, TGFBR2, TSC1]
GO:0055006	cardiac cell development	GO_BiologicalProcess-EBI-UniProt-GOA-ACAP-ARAP_27.05.2021_00h00	0.0163391	0.0291085	[4, 5, 6, 7, 8]	Group122	7.22892	6	[CDK1, FHL2, HEY2, NEBL, PDLIM5, TCAP]
GO:0060420	regulation of heart growth	GO_BiologicalProcess-EBI-UniProt-GOA-ACAP-ARAP_27.05.2021_00h00	0.0286951	0.0441592	[4, 5, 6, 7, 8]	Group122	7.14286	5	[BASP1, CDK1, HEY2, RBPJ, TGFBR2]
GO:0060706	cell differentiation involved in embryonic placenta development	GO_BiologicalProcess-EBI-UniProt-GOA-ACAP-ARAP_27.05.2021_00h00	0.0334825	0.0496898	[3, 4, 5, 6, 7, 8, 9]	Group122	10.3448	3	[AKT1, DNAJB6, PRDM1]
GO:0060976	coronary vasculature development	GO_BiologicalProcess-EBI-UniProt-GOA-ACAP-ARAP_27.05.2021_00h00	0.0318768	0.0478454	[4, 5, 6, 7, 8]	Group122	8.16327	4	[AP2B1, HEY2, PRDM1, SETD2]
GO:0060840	artery development	GO_BiologicalProcess-EBI-UniProt-GOA-ACAP-ARAP_27.05.2021_00h00	0.0336834	0.0498011	[4, 6, 7, 8]	Group122	6.12245	6	[AP2B1, EFEMP2, HEY2, LOXL1, PRDM1, RBPJ]
GO:0003181	atrioventricular valve morphogenesis	GO_BiologicalProcess-EBI-UniProt-GOA-ACAP-ARAP_27.05.2021_00h00	0.0305603	0.046132	[4, 5, 7, 8, 9]	Group122	10.7143	3	[HEY2, HEYL, TGFBR2]
GO:0003281	ventricular septum development	GO_BiologicalProcess-EBI-UniProt-GOA-ACAP-ARAP_27.05.2021_00h00	0.0109068	0.0216766	[4, 5, 7, 8, 9]	Group122	7.89474	6	[AP2B1, HEY2, HEYL, PRDM1, RBPJ, TGFBR2]
GO:0001701	in utero embryonic development	GO_BiologicalProcess-EBI-UniProt-GOA-ACAP-ARAP_27.05.2021_00h00	0.0206809	0.0348055	[6, 7]	Group122	4.25	17	[AKT1, C6orf141, CCNB1IP1, DNAJB6, EIF2S2, HEY2, MBNL1, NSDHL, OTUD7B, PRDM1, PSPH, RBPJ, SETD2, TERF2, TGFBR2, UBE2V1, UNK]
GO:0003203	endocardial cushion morphogenesis	GO_BiologicalProcess-EBI-UniProt-GOA-ACAP-ARAP_27.05.2021_00h00	0.0177342	0.0308981	[5, 6, 7, 8]	Group122	9.7561	4	[HEY2, HEYL, RBPJ, TGFBR2]
GO:0055007	cardiac muscle cell differentiation	GO_BiologicalProcess-EBI-UniProt-GOA-ACAP-ARAP_27.05.2021_00h00	0.00176849	0.00544311	[5, 6, 7, 8]	Group122	8.03571	9	[CDK1, FHL2, HEY2, IFT20, NEBL, PDLIM5, RBPJ, TCAP, TSC1]
GO:0060421	positive regulation of heart growth	GO_BiologicalProcess-EBI-UniProt-GOA-ACAP-ARAP_27.05.2021_00h00	0.0136878	0.0255959	[4, 5, 6, 7, 8, 9]	Group122	10.5263	4	[BASP1, CDK1, HEY2, RBPJ]
GO:0060711	labyrinthine layer development	GO_BiologicalProcess-EBI-UniProt-GOA-ACAP-ARAP_27.05.2021_00h00	0.00684695	0.015563	[4, 5, 6, 7, 8, 9]	Group122	10.2041	5	[AKT1, DNAJB6, HEY2, NSDHL, RBPJ]
GO:0061314	Notch signaling involved in heart development	GO_BiologicalProcess-EBI-UniProt-GOA-ACAP-ARAP_27.05.2021_00h00	0.00209363	0.00620249	[5, 6, 7, 8]	Group122	27.2727	3	[HEY2, HEYL, RBPJ]
GO:0003198	epithelial to mesenchymal transition involved in endocardial cushion formation	GO_BiologicalProcess-EBI-UniProt-GOA-ACAP-ARAP_27.05.2021_00h00	0.00127084	0.0042776	[4, 5, 6, 7, 8, 9, 10]	Group122	20	4	[HEY2, HEYL, RBPJ, TGFBR2]
GO:0055013	cardiac muscle cell development	GO_BiologicalProcess-EBI-UniProt-GOA-ACAP-ARAP_27.05.2021_00h00	0.0115907	0.0225264	[5, 6, 7, 8, 9]	Group122	7.79221	6	[CDK1, FHL2, HEY2, NEBL, PDLIM5, TCAP]
GO:0060043	regulation of cardiac muscle cell proliferation	GO_BiologicalProcess-EBI-UniProt-GOA-ACAP-ARAP_27.05.2021_00h00	0.0177342	0.0308981	[4, 5, 6, 7, 8, 9, 10]	Group122	9.7561	4	[CDK1, HEY2, RBPJ, TGFBR2]
GO:0060317	cardiac epithelial to mesenchymal transition	GO_BiologicalProcess-EBI-UniProt-GOA-ACAP-ARAP_27.05.2021_00h00	0.00175562	0.00544585	[5, 6, 7, 8, 9]	Group122	13.8889	5	[ADAM15, HEY2, HEYL, RBPJ, TGFBR2]
GO:0060412	ventricular septum morphogenesis	GO_BiologicalProcess-EBI-UniProt-GOA-ACAP-ARAP_27.05.2021_00h00	0.0177342	0.0308981	[4, 5, 6, 7, 8, 9, 10]	Group122	9.7561	4	[HEY2, HEYL, RBPJ, TGFBR2]
GO:0060716	labyrinthine layer blood vessel development	GO_BiologicalProcess-EBI-UniProt-GOA-ACAP-ARAP_27.05.2021_00h00	0.00219137	0.00644378	[4, 5, 6, 7, 8, 9, 10]	Group122	17.3913	4	[AKT1, HEY2, NSDHL, RBPJ]
GO:0003177	pulmonary valve development	GO_BiologicalProcess-EBI-UniProt-GOA-ACAP-ARAP_27.05.2021_00h00	0.0160009	0.0287	[5, 7, 8, 9]	Group122	13.6364	3	[HEY2, HEYL, RBPJ]
GO:0035904	aorta development	GO_BiologicalProcess-EBI-UniProt-GOA-ACAP-ARAP_27.05.2021_00h00	0.00266867	0.00759324	[5, 7, 8, 9]	Group122	10.5263	6	[AP2B1, EFEMP2, HEY2, LOXL1, PRDM1, RBPJ]
GO:0060113	inner ear receptor cell differentiation	GO_BiologicalProcess-EBI-UniProt-GOA-ACAP-ARAP_27.05.2021_00h00	0.0271734	0.0425626	[4, 6, 7, 8, 9, 10]	Group122	7.24638	5	[ESRP1, FAT4, HEY2, IFT20, RBPJ]
GO:0003214	cardiac left ventricle morphogenesis	GO_BiologicalProcess-EBI-UniProt-GOA-ACAP-ARAP_27.05.2021_00h00	0.00437244	0.0111209	[5, 6, 7, 8, 9, 10]	Group122	21.4286	3	[HEY2, RBPJ, TGFBR2]
GO:0055012	ventricular cardiac muscle cell differentiation	GO_BiologicalProcess-EBI-UniProt-GOA-ACAP-ARAP_27.05.2021_00h00	0.0053669	0.0129427	[6, 7, 8, 9]	Group122	20	3	[CDK1, FHL2, HEY2]
GO:0060045	positive regulation of cardiac muscle cell proliferation	GO_BiologicalProcess-EBI-UniProt-GOA-ACAP-ARAP_27.05.2021_00h00	0.0226411	0.0370024	[4, 5, 6, 7, 8, 9, 10, 11]	Group122	12	3	[CDK1, HEY2, RBPJ]
GO:0055015	ventricular cardiac muscle cell development	GO_BiologicalProcess-EBI-UniProt-GOA-ACAP-ARAP_27.05.2021_00h00	0.00209363	0.00620249	[6, 7, 8, 9, 10]	Group122	27.2727	3	[CDK1, FHL2, HEY2]
GO:0019083	viral transcription	GO_BiologicalProcess-EBI-UniProt-GOA-ACAP-ARAP_27.05.2021_00h00	0.00863471	0.0186105	[2, 3]	Group123	5.6701	11	[NUP43, POM121, PSMC3, RPL10, RPL15, RPL18, RPL19, RPL22, RPS19, RPS5, TRIM32]
GO:0009892	negative regulation of metabolic process	GO_BiologicalProcess-EBI-UniProt-GOA-ACAP-ARAP_27.05.2021_00h00	7.70547e-12	2.1768e-10	[2, 3, 4]	Group123	4.23249	142	[AKT1, ANXA8, APBB1, APP, ARG1, ARID5A, ATP1A3, ATXN1, ATXN2, BAG2, BASP1, BECN1, BHLHE40, CBL, CBLC, CDK1, CDK2, CENPV, CHORDC1, CHRNA7, CIC, CIRBP, CREM, CRY2, CST3, CTBP2, DAZ2, DNAJA3, DNAJB6, EHMT1, EIF4A2, EIF4E2, EIF4ENIF1, ELAVL1, FEZ2, FHL2, FYN, GCFC2, GSPT1, H2AP, H3C12, HDAC3, HEY2, HEYL, HIVEP1, HSPA1A, HSPA1B, HSPA8, ITGB1BP1, KAT5, KAT6A, KDM1A, KLF11, KLF3, KLF5, L3MBTL3, LDB1, LG…
GO:1901575	organic substance catabolic process	GO_BiologicalProcess-EBI-UniProt-GOA-ACAP-ARAP_27.05.2021_00h00	2.22245e-07	2.44161e-06	[3]	Group123	4.09455	97	[AKT1, AP2B1, APP, ARG1, ASB9, BAG2, BECN1, BUB3, CBL, CBLC, CDC16, CDC23, CDC26, CDK1, CDK2, CHORDC1, CIRBP, CST3, DAZ2, DDI2, EIF4ENIF1, ELAVL1, ENTPD6, ERCC8, FYN, GSPT1, HSPA1A, HSPA1B, HSPA5, HSPA8, ILVBL, IMPA1, KAT5, KLHL20, KLHL8, NCOR1, NUP43, OAZ1, OGDH, OTUD7B, PIAS1, PLA2G10, PLEKHN1, POM121, PPAT, PPP2R1A, PRKACA, PRKN, PSMA1, PSMA4, PSMB1, PSMB4, PSMB8, PSMC3, PTPN1, PUM1, RAD23A, R…
GO:0046907	intracellular transport	GO_BiologicalProcess-EBI-UniProt-GOA-ACAP-ARAP_27.05.2021_00h00	5.95848e-06	5.29568e-05	[3, 4]	Group123	4.12946	74	[ACACA, AKT1, ANXA8, AP1G1, AP2B1, APP, ARFGAP1, ATP5F1B, ATP5F1D, ATP5PB, ATXN1, BECN1, CAMK1, CDK1, CHORDC1, CRY2, DCTN3, EIF4ENIF1, ELAVL1, FYN, GGA2, HDAC3, HSPA5, HSPA8, IFT20, ITGB1BP1, KLHL12, KLHL20, LCA5L, MGARP, MTERF4, NUP43, OAZ1, PICALM, POM121, PRKACA, PRKN, PTPN1, RNF139, RNF2, RNF31, RPL10, RPL15, RPL18, RPL19, RPL22, RPS19, RPS5, SAR1A, SDCBP, SETD2, SGSM1, SNRPB, SNRPD2, SNRPD3,…
GO:0003723	RNA binding	GO_MolecularFunction-EBI-UniProt-GOA-ACAP-ARAP_27.05.2021_00h00	2.08531e-11	5.15462e-10	[4]	Group123	5.09737	89	[ABTB1, ANKHD1, ARID5A, ATXN1, ATXN2, ATXN2L, CCT5, CCT6A, CDK11B, CIRBP, CPSF7, DALRD3, DAZ2, DHX37, DZIP3, EIF1AY, EIF1B, EIF2S2, EIF3F, EIF4A2, EIF4E2, EIF4ENIF1, ELAVL1, ELP5, ESRP1, FARSB, FDPS, FUBP3, GPATCH8, GSPT1, HNRNPLL, HSPA1A, HSPA1B, HSPA8, IMMT, KDM1A, MBNL1, MTERF4, MYO18A, NFX1, NUDT21, NVL, PES1, PIWIL1, PRPF8, PRRC2A, PRRC2B, PSMA1, PTPN1, PUM1, QKI, R3HDM1, R3HDM2, RBFOX1, RBF…
GO:0006839	mitochondrial transport	GO_BiologicalProcess-EBI-UniProt-GOA-ACAP-ARAP_27.05.2021_00h00	0.00611954	0.0143212	[4]	Group123	5.11945	15	[ACACA, AKT1, ATP5F1B, ATP5F1D, ATP5PB, HSPA1A, MGARP, MTERF4, PRKN, RNF2, RNF31, SLC25A51, SREBF1, SREBF2, TOMM20]
GO:0009057	macromolecule catabolic process	GO_BiologicalProcess-EBI-UniProt-GOA-ACAP-ARAP_27.05.2021_00h00	6.30024e-14	2.93147e-12	[4]	Group123	5.76794	86	[AKT1, AP2B1, ASB9, BAG2, BECN1, BUB3, CBL, CBLC, CDC16, CDC23, CDC26, CDK1, CDK2, CHORDC1, CIRBP, CST3, DAZ2, DDI2, EIF4ENIF1, ELAVL1, ERCC8, FYN, GSPT1, HSPA1A, HSPA1B, HSPA5, HSPA8, KAT5, KLHL20, KLHL8, OAZ1, OTUD7B, PIAS1, PLEKHN1, PPP2R1A, PRKACA, PRKN, PSMA1, PSMA4, PSMB1, PSMB4, PSMB8, PSMC3, PTPN1, PUM1, RAD23A, RMND5A, RNF111, RNF139, RNF2, RNH1, RPL10, RPL15, RPL18, RPL19, RPL22, RPS19,…
GO:0010605	negative regulation of macromolecule metabolic process	GO_BiologicalProcess-EBI-UniProt-GOA-ACAP-ARAP_27.05.2021_00h00	1.18606e-12	3.90904e-11	[3, 4, 5]	Group123	4.40231	137	[AKT1, ANXA8, APBB1, APP, ARG1, ARID5A, ATXN1, ATXN2, BAG2, BASP1, BHLHE40, CBL, CBLC, CDK1, CDK2, CENPV, CHORDC1, CHRNA7, CIC, CIRBP, CREM, CRY2, CST3, CTBP2, DAZ2, DNAJA3, DNAJB6, EHMT1, EIF4A2, EIF4E2, EIF4ENIF1, ELAVL1, FHL2, FYN, GCFC2, GSPT1, H2AP, H3C12, HDAC3, HEY2, HEYL, HIVEP1, HSPA1A, HSPA1B, HSPA8, ITGB1BP1, KAT5, KAT6A, KDM1A, KLF11, KLF3, KLF5, L3MBTL3, LDB1, LGALS9C, MRTFA, MSX2, N…
GO:0019439	aromatic compound catabolic process	GO_BiologicalProcess-EBI-UniProt-GOA-ACAP-ARAP_27.05.2021_00h00	0.000110955	0.000593009	[4]	Group123	4.96241	33	[AKT1, CIRBP, DAZ2, EIF4ENIF1, ELAVL1, ENTPD6, GSPT1, HSPA1A, HSPA1B, HSPA8, PLEKHN1, PPP2R1A, PSMA1, PSMA4, PSMB1, PSMB4, PSMB8, PSMC3, PUM1, RNH1, RPL10, RPL15, RPL18, RPL19, RPL22, RPS19, RPS5, TENT5A, TENT5B, TRAF2, WDR61, ZHX2, ZSWIM8]
GO:0022613	ribonucleoprotein complex biogenesis	GO_BiologicalProcess-EBI-UniProt-GOA-ACAP-ARAP_27.05.2021_00h00	0.00132203	0.00441234	[4]	Group123	4.83871	24	[CPSF7, DHX37, EIF2S2, EIF3F, GCFC2, METTL17, MTERF4, NUDT21, NVL, PES1, PRPF8, RPL10, RPL15, RPL18, RPL19, RPL22, RPS19, RPS5, SF1, SF3A3, SNRPB, SNRPD2, SNRPD3, TSC1]
GO:0030055	cell-substrate junction	GO_CellularComponent-EBI-UniProt-GOA-ACAP-ARAP_27.05.2021_00h00	7.98807e-05	0.000457867	[4]	Group123	5.63991	26	[CBL, CFL1, CHORDC1, DIXDC1, FHL2, HSPA1A, HSPA1B, HSPA5, HSPA8, IGF2R, ITGB1BP1, ITGB4, KLF11, LASP1, RPL18, RPL19, RPL22, RPS19, RPS5, SDCBP, SLC4A2, SYNE2, TOX4, TRIP6, UBOX5, ZYX]
GO:0043603	cellular amide metabolic process	GO_BiologicalProcess-EBI-UniProt-GOA-ACAP-ARAP_27.05.2021_00h00	0.000445821	0.00179007	[4]	Group123	4.00641	50	[ABTB1, ACACA, AKT1, APP, ARG1, ASNS, ATXN2, BECN1, CHRNA7, CIRBP, DALRD3, DAZ2, EIF1AY, EIF1B, EIF2S2, EIF3F, EIF4A2, EIF4E2, EIF4ENIF1, ELAVL1, FAR1, FARSB, GSPT1, METTL17, MKNK1, NARS1, OGDH, PICALM, PIWIL1, PLEKHN1, PPP2R1A, PUM1, QKI, RCC1L, RNF139, RPL10, RPL15, RPL18, RPL19, RPL22, RPS19, RPS5, SGMS1, SNCA, SPCS3, ST6GALNAC6, TSC1, UNK, WDR61, ZCCHC13]
GO:0044270	cellular nitrogen compound catabolic process	GO_BiologicalProcess-EBI-UniProt-GOA-ACAP-ARAP_27.05.2021_00h00	8.83652e-05	0.000495723	[4]	Group123	5.02283	33	[AKT1, CIRBP, DAZ2, EIF4ENIF1, ELAVL1, ENTPD6, GSPT1, HSPA1A, HSPA1B, HSPA8, PLEKHN1, PPP2R1A, PSMA1, PSMA4, PSMB1, PSMB4, PSMB8, PSMC3, PUM1, RNH1, RPL10, RPL15, RPL18, RPL19, RPL22, RPS19, RPS5, TENT5A, TENT5B, TRAF2, WDR61, ZHX2, ZSWIM8]
GO:0046700	heterocycle catabolic process	GO_BiologicalProcess-EBI-UniProt-GOA-ACAP-ARAP_27.05.2021_00h00	6.60019e-05	0.000398531	[4]	Group123	5.10046	33	[AKT1, CIRBP, DAZ2, EIF4ENIF1, ELAVL1, ENTPD6, GSPT1, HSPA1A, HSPA1B, HSPA8, PLEKHN1, PPP2R1A, PSMA1, PSMA4, PSMB1, PSMB4, PSMB8, PSMC3, PUM1, RNH1, RPL10, RPL15, RPL18, RPL19, RPL22, RPS19, RPS5, TENT5A, TENT5B, TRAF2, WDR61, ZHX2, ZSWIM8]
GO:1901361	organic cyclic compound catabolic process	GO_BiologicalProcess-EBI-UniProt-GOA-ACAP-ARAP_27.05.2021_00h00	0.000276499	0.00125696	[4]	Group123	4.72103	33	[AKT1, CIRBP, DAZ2, EIF4ENIF1, ELAVL1, ENTPD6, GSPT1, HSPA1A, HSPA1B, HSPA8, PLEKHN1, PPP2R1A, PSMA1, PSMA4, PSMB1, PSMB4, PSMB8, PSMC3, PUM1, RNH1, RPL10, RPL15, RPL18, RPL19, RPL22, RPS19, RPS5, TENT5A, TENT5B, TRAF2, WDR61, ZHX2, ZSWIM8]
GO:0006518	peptide metabolic process	GO_BiologicalProcess-EBI-UniProt-GOA-ACAP-ARAP_27.05.2021_00h00	0.000283017	0.00126478	[4, 5]	Group123	4.35707	41	[ABTB1, AKT1, APP, ATXN2, BECN1, CHRNA7, CIRBP, DALRD3, DAZ2, EIF1AY, EIF1B, EIF2S2, EIF3F, EIF4A2, EIF4E2, EIF4ENIF1, ELAVL1, FARSB, GSPT1, METTL17, MKNK1, NARS1, PICALM, PIWIL1, PLEKHN1, PUM1, QKI, RCC1L, RNF139, RPL10, RPL15, RPL18, RPL19, RPL22, RPS19, RPS5, SPCS3, TSC1, UNK, WDR61, ZCCHC13]
GO:0022626	cytosolic ribosome	GO_CellularComponent-EBI-UniProt-GOA-ACAP-ARAP_27.05.2021_00h00	0.0253662	0.0403715	[3, 4, 5, 6]	Group123	5.98291	7	[RPL10, RPL15, RPL18, RPL19, RPL22, RPS19, RPS5]
GO:0031329	regulation of cellular catabolic process	GO_BiologicalProcess-EBI-UniProt-GOA-ACAP-ARAP_27.05.2021_00h00	9.91572e-09	1.3523e-07	[4, 5]	Group123	5.71121	53	[AKT1, APP, ATP6V0D1, ATP6V1B1, BAG2, BECN1, CIRBP, CST3, DAZ2, DHRSX, EIF4ENIF1, ELAVL1, FEZ2, HSPA1A, HSPA1B, HSPA8, KAT5, MLST8, PIAS1, PIK3CA, PIM2, PLEKHN1, PRKACA, PRKN, PSMA1, PSMA4, PSMB1, PSMB4, PSMB8, PSMC3, PTPN1, PUM1, RAD23A, RNF139, RYBP, SDCBP, SNCA, SREBF1, SREBF2, SUMO2, TENT5A, TENT5B, TRAF2, TRIM38, TRIM65, TSC1, UBQLN1, UBQLN2, UBQLN4, UBXN1, USP30, WDR61, ZSWIM8]
GO:0034248	regulation of cellular amide metabolic process	GO_BiologicalProcess-EBI-UniProt-GOA-ACAP-ARAP_27.05.2021_00h00	6.75435e-06	5.80728e-05	[4, 5]	Group123	5.80762	32	[ABTB1, AKT1, APP, ATXN2, CHRNA7, CIRBP, DAZ2, EIF1AY, EIF1B, EIF2S2, EIF3F, EIF4A2, EIF4E2, EIF4ENIF1, ELAVL1, GSPT1, MKNK1, PICALM, PIWIL1, PLEKHN1, PUM1, QKI, RCC1L, RNF139, RPL10, RPL15, RPL22, SNCA, TSC1, UNK, WDR61, ZCCHC13]
GO:0034655	nucleobase-containing compound catabolic process	GO_BiologicalProcess-EBI-UniProt-GOA-ACAP-ARAP_27.05.2021_00h00	1.13489e-05	9.25466e-05	[4, 5]	Group123	5.57432	33	[AKT1, CIRBP, DAZ2, EIF4ENIF1, ELAVL1, ENTPD6, GSPT1, HSPA1A, HSPA1B, HSPA8, PLEKHN1, PPP2R1A, PSMA1, PSMA4, PSMB1, PSMB4, PSMB8, PSMC3, PUM1, RNH1, RPL10, RPL15, RPL18, RPL19, RPL22, RPS19, RPS5, TENT5A, TENT5B, TRAF2, WDR61, ZHX2, ZSWIM8]
GO:0044265	cellular macromolecule catabolic process	GO_BiologicalProcess-EBI-UniProt-GOA-ACAP-ARAP_27.05.2021_00h00	2.47995e-14	1.30776e-12	[4, 5]	Group123	6.21019	78	[AKT1, AP2B1, BAG2, BUB3, CBL, CBLC, CDC16, CDC23, CDC26, CDK1, CDK2, CIRBP, CST3, DAZ2, DDI2, EIF4ENIF1, ELAVL1, ERCC8, GSPT1, HSPA1A, HSPA1B, HSPA5, HSPA8, KAT5, KLHL20, KLHL8, OTUD7B, PIAS1, PLEKHN1, PPP2R1A, PRKACA, PRKN, PSMA1, PSMA4, PSMB1, PSMB4, PSMB8, PSMC3, PUM1, RAD23A, RMND5A, RNF111, RNF139, RNF2, RNH1, RPL10, RPL15, RPL18, RPL19, RPL22, RPS19, RPS5, RYBP, SDCBP, SIAH1, SKP1, SQSTM1,…
GO:0005790	smooth endoplasmic reticulum	GO_CellularComponent-EBI-UniProt-GOA-ACAP-ARAP_27.05.2021_00h00	0.00154247	0.00491972	[4, 5, 6]	Group123	14.2857	5	[APP, HSPA5, PRDX4, RPL10, RPL15]
GO:0005925	focal adhesion	GO_CellularComponent-EBI-UniProt-GOA-ACAP-ARAP_27.05.2021_00h00	5.99629e-05	0.000364851	[5]	Group123	5.73951	26	[CBL, CFL1, CHORDC1, DIXDC1, FHL2, HSPA1A, HSPA1B, HSPA5, HSPA8, IGF2R, ITGB1BP1, ITGB4, KLF11, LASP1, RPL18, RPL19, RPL22, RPS19, RPS5, SDCBP, SLC4A2, SYNE2, TOX4, TRIP6, UBOX5, ZYX]
GO:0006886	intracellular protein transport	GO_BiologicalProcess-EBI-UniProt-GOA-ACAP-ARAP_27.05.2021_00h00	0.000288972	0.00128414	[4, 5, 6]	Group123	4.25121	44	[AKT1, AP1G1, AP2B1, CAMK1, CDK1, CHORDC1, CRY2, EIF4ENIF1, ELAVL1, FYN, GGA2, HDAC3, HSPA5, HSPA8, ITGB1BP1, MGARP, MTERF4, OAZ1, POM121, PRKACA, PRKN, PTPN1, RNF2, RNF31, RPL10, RPL15, RPL18, RPL19, RPL22, RPS19, RPS5, SAR1A, SDCBP, SGSM1, SPCS3, SREBF1, SREBF2, STAM2, TBC1D5, TBC1D9B, TMEM30A, TOMM20, TOX4, TRIM23]
GO:0010629	negative regulation of gene expression	GO_BiologicalProcess-EBI-UniProt-GOA-ACAP-ARAP_27.05.2021_00h00	5.94215e-08	7.12157e-07	[4, 5, 6]	Group123	4.99208	63	[AKT1, APP, ARG1, CDK1, CDK2, CENPV, CHRNA7, CIRBP, DAZ2, EIF4E2, EIF4ENIF1, ELAVL1, FYN, GSPT1, H2AP, H3C12, HEY2, HEYL, HSPA1A, HSPA1B, HSPA8, KAT5, LGALS9C, NCOR1, NCOR2, NUP43, OTUD7B, PICALM, PIWIL1, PLEKHN1, POM121, PPP2R1A, PRDM1, PRKN, PSMA1, PSMA4, PSMB1, PSMB4, PSMB8, PSMC3, PUM1, REL, RNF139, RNH1, RPL10, RPL15, RPL18, RPL19, RPL22, RPS19, RPS5, TENT5A, TENT5B, TERF2, TLE5, TRAF2, TSC1…
GO:0033365	protein localization to organelle	GO_BiologicalProcess-EBI-UniProt-GOA-ACAP-ARAP_27.05.2021_00h00	2.24955e-05	0.000166299	[5]	Group123	4.63511	47	[AKT1, APP, BUB3, CCT5, CCT6A, CDK1, CHORDC1, CRY2, DNAJB6, EIF4ENIF1, ELAVL1, EMC7, FYN, HDAC3, HSPA5, HSPA8, IFT20, MGARP, MTERF4, NVL, OBSCN, OTUD7B, PACS1, PLRG1, POM121, PRKN, RNF2, RNF31, RPL10, RPL15, RPL18, RPL19, RPL22, RPS19, RPS5, SETD2, SKP1, SPCS3, SREBF1, SREBF2, SUMO2, SUMO3, TERF2, TMEM30A, TOLLIP, TOMM20, WASHC2C]
GO:0034612	response to tumor necrosis factor	GO_BiologicalProcess-EBI-UniProt-GOA-ACAP-ARAP_27.05.2021_00h00	0.0185698	0.031932	[5]	Group123	4.49102	15	[AKT1, HSPA1A, HSPA1B, PRKN, PRPF8, PSMA1, PSMA4, PSMB1, PSMB4, PSMB8, PSMC3, RNF31, SGMS1, TRAF2, TRIM32]
GO:0043604	amide biosynthetic process	GO_BiologicalProcess-EBI-UniProt-GOA-ACAP-ARAP_27.05.2021_00h00	4.41512e-05	0.000288625	[5]	Group123	4.66377	43	[ABTB1, ACACA, AKT1, APP, ARG1, ASNS, ATXN2, CIRBP, DALRD3, DAZ2, EIF1AY, EIF1B, EIF2S2, EIF3F, EIF4A2, EIF4E2, EIF4ENIF1, ELAVL1, FARSB, GSPT1, METTL17, MKNK1, NARS1, PIWIL1, PLEKHN1, PUM1, QKI, RCC1L, RNF139, RPL10, RPL15, RPL18, RPL19, RPL22, RPS19, RPS5, SGMS1, SNCA, ST6GALNAC6, TSC1, UNK, WDR61, ZCCHC13]
GO:0071826	ribonucleoprotein complex subunit organization	GO_BiologicalProcess-EBI-UniProt-GOA-ACAP-ARAP_27.05.2021_00h00	0.000224516	0.0010571	[5]	Group123	7.14286	15	[CPSF7, EIF2S2, EIF3F, GCFC2, NUDT21, PRPF8, RPL10, RPL15, RPS19, RPS5, SF1, SF3A3, SNRPB, SNRPD2, SNRPD3]
GO:0072594	establishment of protein localization to organelle	GO_BiologicalProcess-EBI-UniProt-GOA-ACAP-ARAP_27.05.2021_00h00	0.000271245	0.00124741	[4, 5, 6]	Group123	5.05415	28	[AKT1, CCT5, CCT6A, CDK1, CHORDC1, CRY2, EIF4ENIF1, ELAVL1, HDAC3, HSPA5, HSPA8, MGARP, MTERF4, POM121, PRKN, RNF2, RNF31, RPL10, RPL15, RPL18, RPL19, RPL22, RPS19, RPS5, SPCS3, SREBF1, SREBF2, TOMM20]
GO:0090150	establishment of protein localization to membrane	GO_BiologicalProcess-EBI-UniProt-GOA-ACAP-ARAP_27.05.2021_00h00	0.0225073	0.0370131	[4, 5, 6]	Group123	4.20792	17	[APP, CHORDC1, EMC7, FYN, GGA2, GORASP2, HSPA5, ITGB1BP1, RAPSN, RPL10, RPL15, RPL18, RPL19, RPL22, RPS19, RPS5, SDCBP]
GO:0010608	posttranscriptional regulation of gene expression	GO_BiologicalProcess-EBI-UniProt-GOA-ACAP-ARAP_27.05.2021_00h00	7.36285e-10	1.18857e-08	[5, 6]	Group123	6.53061	48	[ABTB1, AKT1, APP, ATXN2, CIRBP, DAZ2, EIF1AY, EIF1B, EIF2S2, EIF3F, EIF4A2, EIF4E2, EIF4ENIF1, ELAVL1, GSPT1, H3C12, HSPA1A, HSPA8, MKNK1, NCOR1, NCOR2, NUDT21, NUP43, PIWIL1, PLEKHN1, POM121, PSMA1, PSMA4, PSMB1, PSMB4, PSMB8, PSMC3, PUM1, QKI, RCC1L, RNF139, RPL10, RPL15, RPL22, TENT5A, TENT5B, TRAF2, TSC1, UNK, WDR61, ZC3H10, ZC3H7B, ZCCHC13]
GO:0043043	peptide biosynthetic process	GO_BiologicalProcess-EBI-UniProt-GOA-ACAP-ARAP_27.05.2021_00h00	7.68074e-05	0.000446725	[5, 6]	Group123	4.82399	37	[ABTB1, AKT1, APP, ATXN2, CIRBP, DALRD3, DAZ2, EIF1AY, EIF1B, EIF2S2, EIF3F, EIF4A2, EIF4E2, EIF4ENIF1, ELAVL1, FARSB, GSPT1, METTL17, MKNK1, NARS1, PIWIL1, PLEKHN1, PUM1, QKI, RCC1L, RNF139, RPL10, RPL15, RPL18, RPL19, RPL22, RPS19, RPS5, TSC1, UNK, WDR61, ZCCHC13]
GO:0043487	regulation of RNA stability	GO_BiologicalProcess-EBI-UniProt-GOA-ACAP-ARAP_27.05.2021_00h00	2.63111e-05	0.000184178	[3, 5, 6, 7, 8]	Group123	7.27969	19	[AKT1, CIRBP, DAZ2, EIF4ENIF1, ELAVL1, HSPA1A, HSPA8, PLEKHN1, PSMA1, PSMA4, PSMB1, PSMB4, PSMB8, PSMC3, PUM1, TENT5A, TENT5B, TRAF2, WDR61]
GO:0006396	RNA processing	GO_BiologicalProcess-EBI-UniProt-GOA-ACAP-ARAP_27.05.2021_00h00	2.90759e-09	4.25909e-08	[5, 6, 7]	Group123	5.59242	59	[APP, ATXN1, C2orf49, CDK11B, CIRBP, CLASRP, CPSF7, DALRD3, DHX37, ELAVL1, ELP5, ESRP1, GCFC2, HNRNPLL, HSPA1A, HSPA8, KDM1A, MBNL1, MOCS3, MTERF4, NCOR1, NCOR2, NUDT21, NVL, PES1, PLRG1, PPP2R1A, PQBP1, PRKACA, PRPF8, PUM1, QKI, RBFOX1, RBFOX2, RBM17, RBM26, RBPMS, RPL10, RPL15, RPL18, RPL19, RPL22, RPS19, SF1, SF3A3, SF3B3, SNRNP40, SNRPB, SNRPD2, SNRPD3, SPEN, SUGP2, U2AF1, U2AF2, UBE2V1, WDR8…
GO:0006401	RNA catabolic process	GO_BiologicalProcess-EBI-UniProt-GOA-ACAP-ARAP_27.05.2021_00h00	6.77955e-08	8.00392e-07	[5, 6, 7]	Group123	7.17489	32	[AKT1, CIRBP, DAZ2, EIF4ENIF1, ELAVL1, GSPT1, HSPA1A, HSPA1B, HSPA8, PLEKHN1, PPP2R1A, PSMA1, PSMA4, PSMB1, PSMB4, PSMB8, PSMC3, PUM1, RNH1, RPL10, RPL15, RPL18, RPL19, RPL22, RPS19, RPS5, TENT5A, TENT5B, TRAF2, WDR61, ZHX2, ZSWIM8]
GO:0006412	translation	GO_BiologicalProcess-EBI-UniProt-GOA-ACAP-ARAP_27.05.2021_00h00	3.15889e-05	0.000213562	[5, 6, 7]	Group123	5.03401	37	[ABTB1, AKT1, APP, ATXN2, CIRBP, DALRD3, DAZ2, EIF1AY, EIF1B, EIF2S2, EIF3F, EIF4A2, EIF4E2, EIF4ENIF1, ELAVL1, FARSB, GSPT1, METTL17, MKNK1, NARS1, PIWIL1, PLEKHN1, PUM1, QKI, RCC1L, RNF139, RPL10, RPL15, RPL18, RPL19, RPL22, RPS19, RPS5, TSC1, UNK, WDR61, ZCCHC13]
GO:0006413	translational initiation	GO_BiologicalProcess-EBI-UniProt-GOA-ACAP-ARAP_27.05.2021_00h00	0.000716857	0.0027393	[3, 6, 7, 8]	Group123	6.66667	14	[DAZ2, EIF1AY, EIF1B, EIF2S2, EIF3F, EIF4A2, EIF4E2, RPL10, RPL15, RPL18, RPL19, RPL22, RPS19, RPS5]
GO:0006605	protein targeting	GO_BiologicalProcess-EBI-UniProt-GOA-ACAP-ARAP_27.05.2021_00h00	0.00082759	0.00303066	[5, 6, 7]	Group123	5.20095	22	[CHORDC1, FYN, HSPA5, HSPA8, ITGB1BP1, MGARP, MTERF4, PRKN, RNF2, RNF31, RPL10, RPL15, RPL18, RPL19, RPL22, RPS19, RPS5, SDCBP, SPCS3, SREBF1, SREBF2, TOMM20]
GO:0022618	ribonucleoprotein complex assembly	GO_BiologicalProcess-EBI-UniProt-GOA-ACAP-ARAP_27.05.2021_00h00	0.000154965	0.000770926	[5, 6, 7]	Group123	7.38916	15	[CPSF7, EIF2S2, EIF3F, GCFC2, NUDT21, PRPF8, RPL10, RPL15, RPS19, RPS5, SF1, SF3A3, SNRPB, SNRPD2, SNRPD3]
GO:0022625	cytosolic large ribosomal subunit	GO_CellularComponent-EBI-UniProt-GOA-ACAP-ARAP_27.05.2021_00h00	0.0179568	0.0312172	[4, 5, 6, 7, 8]	Group123	8.06452	5	[RPL10, RPL15, RPL18, RPL19, RPL22]
GO:0042255	ribosome assembly	GO_BiologicalProcess-EBI-UniProt-GOA-ACAP-ARAP_27.05.2021_00h00	0.00598041	0.0140371	[6]	Group123	8.95522	6	[DHX37, MTERF4, RPL10, RPL15, RPS19, RPS5]
GO:0070585	protein localization to mitochondrion	GO_BiologicalProcess-EBI-UniProt-GOA-ACAP-ARAP_27.05.2021_00h00	0.0168361	0.0297263	[6]	Group123	5.66038	9	[AKT1, MGARP, MTERF4, PRKN, RNF2, RNF31, SREBF1, SREBF2, TOMM20]
GO:0070972	protein localization to endoplasmic reticulum	GO_BiologicalProcess-EBI-UniProt-GOA-ACAP-ARAP_27.05.2021_00h00	0.0133948	0.0251073	[6]	Group123	5.88235	9	[HSPA5, RPL10, RPL15, RPL18, RPL19, RPL22, RPS19, RPS5, SPCS3]
GO:0071356	cellular response to tumor necrosis factor	GO_BiologicalProcess-EBI-UniProt-GOA-ACAP-ARAP_27.05.2021_00h00	0.00921232	0.0193288	[6]	Group123	4.88599	15	[AKT1, HSPA1A, HSPA1B, PRKN, PRPF8, PSMA1, PSMA4, PSMB1, PSMB4, PSMB8, PSMC3, RNF31, SGMS1, TRAF2, TRIM32]
GO:0072599	establishment of protein localization to endoplasmic reticulum	GO_BiologicalProcess-EBI-UniProt-GOA-ACAP-ARAP_27.05.2021_00h00	0.00392909	0.0102911	[5, 6, 7]	Group123	7.14286	9	[HSPA5, RPL10, RPL15, RPL18, RPL19, RPL22, RPS19, RPS5, SPCS3]
GO:0072655	establishment of protein localization to mitochondrion	GO_BiologicalProcess-EBI-UniProt-GOA-ACAP-ARAP_27.05.2021_00h00	0.0150431	0.0272915	[5, 6, 7]	Group123	5.76923	9	[AKT1, MGARP, MTERF4, PRKN, RNF2, RNF31, SREBF1, SREBF2, TOMM20]
GO:1990403	embryonic brain development	GO_BiologicalProcess-EBI-UniProt-GOA-ACAP-ARAP_27.05.2021_00h00	0.00648633	0.0149583	[5, 6, 7]	Group123	18.75	3	[RNF112, RPL10, RPL15]
GO:0006402	mRNA catabolic process	GO_BiologicalProcess-EBI-UniProt-GOA-ACAP-ARAP_27.05.2021_00h00	2.00362e-08	2.68621e-07	[5, 6, 7, 8]	Group123	7.73067	31	[AKT1, CIRBP, DAZ2, EIF4ENIF1, ELAVL1, GSPT1, HSPA1A, HSPA1B, HSPA8, PLEKHN1, PPP2R1A, PSMA1, PSMA4, PSMB1, PSMB4, PSMB8, PSMC3, PUM1, RNH1, RPL10, RPL15, RPL18, RPL19, RPL22, RPS19, RPS5, TENT5A, TENT5B, TRAF2, WDR61, ZHX2]
GO:0006417	regulation of translation	GO_BiologicalProcess-EBI-UniProt-GOA-ACAP-ARAP_27.05.2021_00h00	7.43125e-06	6.32056e-05	[5, 6, 7, 8]	Group123	6.09244	29	[ABTB1, AKT1, APP, ATXN2, CIRBP, DAZ2, EIF1AY, EIF1B, EIF2S2, EIF3F, EIF4A2, EIF4E2, EIF4ENIF1, ELAVL1, GSPT1, MKNK1, PIWIL1, PLEKHN1, PUM1, QKI, RCC1L, RNF139, RPL10, RPL15, RPL22, TSC1, UNK, WDR61, ZCCHC13]
GO:0006612	protein targeting to membrane	GO_BiologicalProcess-EBI-UniProt-GOA-ACAP-ARAP_27.05.2021_00h00	0.0132295	0.0248565	[5, 6, 7, 8]	Group123	5.12821	12	[CHORDC1, FYN, HSPA5, ITGB1BP1, RPL10, RPL15, RPL18, RPL19, RPL22, RPS19, RPS5, SDCBP]
GO:0006626	protein targeting to mitochondrion	GO_BiologicalProcess-EBI-UniProt-GOA-ACAP-ARAP_27.05.2021_00h00	0.00460256	0.011521	[5, 6, 7, 8]	Group123	7.54717	8	[MGARP, MTERF4, PRKN, RNF2, RNF31, SREBF1, SREBF2, TOMM20]
GO:0016071	mRNA metabolic process	GO_BiologicalProcess-EBI-UniProt-GOA-ACAP-ARAP_27.05.2021_00h00	1.89506e-15	1.49899e-13	[6, 7]	Group123	7.28477	66	[AKT1, APP, CDK11B, CIRBP, CLASRP, CPSF7, DAZ2, EIF4ENIF1, ELAVL1, ESRP1, GCFC2, GSPT1, HNRNPLL, HSPA1A, HSPA1B, HSPA8, KDM1A, MBNL1, NUDT21, PLEKHN1, PLRG1, PPP2R1A, PQBP1, PRKACA, PRPF8, PSMA1, PSMA4, PSMB1, PSMB4, PSMB8, PSMC3, PUM1, QKI, RBFOX1, RBFOX2, RBM17, RBM26, RNH1, RPL10, RPL15, RPL18, RPL19, RPL22, RPS19, RPS5, SF1, SF3A3, SF3B3, SNRNP40, SNRPB, SNRPD2, SNRPD3, SPEN, SREBF1, SUGP2, T…
GO:1903311	regulation of mRNA metabolic process	GO_BiologicalProcess-EBI-UniProt-GOA-ACAP-ARAP_27.05.2021_00h00	1.01105e-07	1.17609e-06	[5, 6, 7, 8]	Group123	7.53247	29	[AKT1, CDK11B, CIRBP, CPSF7, DAZ2, EIF4ENIF1, ELAVL1, HSPA1A, HSPA8, MBNL1, NUDT21, PLEKHN1, PSMA1, PSMA4, PSMB1, PSMB4, PSMB8, PSMC3, PUM1, QKI, RBFOX1, RBFOX2, SF1, TENT5A, TENT5B, TRAF2, U2AF2, WDR61, ZC3H10]
GO:0002181	cytoplasmic translation	GO_BiologicalProcess-EBI-UniProt-GOA-ACAP-ARAP_27.05.2021_00h00	0.000211584	0.00100821	[6, 7, 8]	Group123	7.92683	13	[EIF2S2, EIF3F, EIF4A2, GSPT1, RPL10, RPL15, RPL18, RPL19, RPL22, RPS19, RPS5, UNK, ZCCHC13]
GO:0006397	mRNA processing	GO_BiologicalProcess-EBI-UniProt-GOA-ACAP-ARAP_27.05.2021_00h00	3.21202e-08	4.09792e-07	[6, 7, 8]	Group123	6.73953	37	[APP, CDK11B, CIRBP, CLASRP, CPSF7, ELAVL1, ESRP1, GCFC2, HNRNPLL, HSPA8, KDM1A, MBNL1, NUDT21, PLRG1, PQBP1, PRKACA, PRPF8, QKI, RBFOX1, RBFOX2, RBM17, RBM26, SF1, SF3A3, SF3B3, SNRNP40, SNRPB, SNRPD2, SNRPD3, SPEN, SUGP2, U2AF1, U2AF2, UBE2V1, WDR83, ZC3H10, ZMAT2]
GO:0008380	RNA splicing	GO_BiologicalProcess-EBI-UniProt-GOA-ACAP-ARAP_27.05.2021_00h00	2.65763e-09	3.96639e-08	[6, 7, 8]	Group123	7.54717	36	[C2orf49, CIRBP, CLASRP, CPSF7, ELAVL1, ESRP1, GCFC2, HNRNPLL, HSPA1A, HSPA8, KDM1A, MBNL1, NUDT21, PLRG1, PPP2R1A, PQBP1, PRPF8, QKI, RBFOX1, RBFOX2, RBM17, SF1, SF3A3, SF3B3, SNRNP40, SNRPB, SNRPD2, SNRPD3, SPEN, SUGP2, U2AF1, U2AF2, UBE2V1, WDR83, ZC3H10, ZMAT2]
GO:0043484	regulation of RNA splicing	GO_BiologicalProcess-EBI-UniProt-GOA-ACAP-ARAP_27.05.2021_00h00	4.1884e-05	0.000278406	[5, 6, 7, 8, 9]	Group123	8.75	14	[CIRBP, ESRP1, HNRNPLL, HSPA1A, HSPA8, MBNL1, PQBP1, QKI, RBFOX1, RBFOX2, RBM17, SF1, U2AF2, ZC3H10]
GO:0045047	protein targeting to ER	GO_BiologicalProcess-EBI-UniProt-GOA-ACAP-ARAP_27.05.2021_00h00	0.00316966	0.00870556	[6, 7, 8]	Group123	7.37705	9	[HSPA5, RPL10, RPL15, RPL18, RPL19, RPL22, RPS19, RPS5, SPCS3]
GO:0061013	regulation of mRNA catabolic process	GO_BiologicalProcess-EBI-UniProt-GOA-ACAP-ARAP_27.05.2021_00h00	1.90502e-05	0.000149195	[5, 6, 7, 8, 9]	Group123	7.45098	19	[AKT1, CIRBP, DAZ2, EIF4ENIF1, ELAVL1, HSPA1A, HSPA8, PLEKHN1, PSMA1, PSMA4, PSMB1, PSMB4, PSMB8, PSMC3, PUM1, TENT5A, TENT5B, TRAF2, WDR61]
GO:1903312	negative regulation of mRNA metabolic process	GO_BiologicalProcess-EBI-UniProt-GOA-ACAP-ARAP_27.05.2021_00h00	0.00234054	0.00683161	[5, 6, 7, 8, 9]	Group123	8.42105	8	[CIRBP, DAZ2, EIF4ENIF1, ELAVL1, TENT5A, TENT5B, TRAF2, U2AF2]
GO:1903533	regulation of protein targeting	GO_BiologicalProcess-EBI-UniProt-GOA-ACAP-ARAP_27.05.2021_00h00	0.00190994	0.00578836	[6, 7, 8]	Group123	8.69565	8	[CHORDC1, FYN, ITGB1BP1, PRKN, RNF2, RNF31, SREBF1, SREBF2]
GO:0043488	regulation of mRNA stability	GO_BiologicalProcess-EBI-UniProt-GOA-ACAP-ARAP_27.05.2021_00h00	1.21688e-05	9.82199e-05	[4, 6, 7, 8, 9, 10]	Group123	7.69231	19	[AKT1, CIRBP, DAZ2, EIF4ENIF1, ELAVL1, HSPA1A, HSPA8, PLEKHN1, PSMA1, PSMA4, PSMB1, PSMB4, PSMB8, PSMC3, PUM1, TENT5A, TENT5B, TRAF2, WDR61]
GO:0000956	nuclear-transcribed mRNA catabolic process	GO_BiologicalProcess-EBI-UniProt-GOA-ACAP-ARAP_27.05.2021_00h00	0.0222766	0.0368636	[6, 7, 8, 9]	Group123	4.93274	11	[EIF4ENIF1, GSPT1, PPP2R1A, RPL10, RPL15, RPL18, RPL19, RPL22, RPS19, RPS5, WDR61]
GO:0006613	cotranslational protein targeting to membrane	GO_BiologicalProcess-EBI-UniProt-GOA-ACAP-ARAP_27.05.2021_00h00	0.0187915	0.0322431	[6, 7, 8, 9]	Group123	6.36364	7	[RPL10, RPL15, RPL18, RPL19, RPL22, RPS19, RPS5]
GO:0045182	translation regulator activity	GO_BiologicalProcess-EBI-UniProt-GOA-ACAP-ARAP_27.05.2021_00h00	2.94376e-05	0.000202479	[6, 7, 8, 9]	Group123	9.03226	14	[ABTB1, CIRBP, DAZ2, EIF1AY, EIF1B, EIF2S2, EIF3F, EIF4A2, EIF4E2, GSPT1, RPL10, RPL15, RPL22, ZCCHC13]
GO:0050684	regulation of mRNA processing	GO_BiologicalProcess-EBI-UniProt-GOA-ACAP-ARAP_27.05.2021_00h00	0.000280216	0.00125938	[6, 7, 8, 9]	Group123	8.16327	12	[CDK11B, CIRBP, CPSF7, HSPA8, MBNL1, NUDT21, QKI, RBFOX1, RBFOX2, SF1, U2AF2, ZC3H10]
GO:0000375	RNA splicing, via transesterification reactions	GO_BiologicalProcess-EBI-UniProt-GOA-ACAP-ARAP_27.05.2021_00h00	1.5297e-07	1.70422e-06	[7, 8, 9]	Group123	7.56757	28	[CIRBP, CPSF7, ELAVL1, GCFC2, HSPA8, KDM1A, MBNL1, NUDT21, PLRG1, PQBP1, PRPF8, QKI, RBFOX1, RBFOX2, RBM17, SF1, SF3A3, SF3B3, SNRNP40, SNRPB, SNRPD2, SNRPD3, SPEN, U2AF1, U2AF2, WDR83, ZC3H10, ZMAT2]
GO:0000184	nuclear-transcribed mRNA catabolic process, nonsense-mediated decay	GO_BiologicalProcess-EBI-UniProt-GOA-ACAP-ARAP_27.05.2021_00h00	0.00532703	0.0128859	[7, 8, 9, 10]	Group123	6.81818	9	[GSPT1, PPP2R1A, RPL10, RPL15, RPL18, RPL19, RPL22, RPS19, RPS5]
GO:0006614	SRP-dependent cotranslational protein targeting to membrane	GO_BiologicalProcess-EBI-UniProt-GOA-ACAP-ARAP_27.05.2021_00h00	0.0148983	0.027091	[7, 8, 9, 10]	Group123	6.66667	7	[RPL10, RPL15, RPL18, RPL19, RPL22, RPS19, RPS5]
GO:0008135	translation factor activity, RNA binding	GO_BiologicalProcess-EBI-UniProt-GOA-ACAP-ARAP_27.05.2021_00h00	0.00234054	0.00683161	[6, 7, 8, 9, 10, 11]	Group123	8.42105	8	[ABTB1, EIF1AY, EIF1B, EIF2S2, EIF3F, EIF4A2, EIF4E2, GSPT1]
GO:0090079	translation regulator activity, nucleic acid binding	GO_BiologicalProcess-EBI-UniProt-GOA-ACAP-ARAP_27.05.2021_00h00	0.00268007	0.00759833	[7, 8, 9, 10]	Group123	7.56302	9	[ABTB1, DAZ2, EIF1AY, EIF1B, EIF2S2, EIF3F, EIF4A2, EIF4E2, GSPT1]
GO:0003743	translation initiation factor activity	GO_BiologicalProcess-EBI-UniProt-GOA-ACAP-ARAP_27.05.2021_00h00	0.00165922	0.00522886	[4, 7, 8, 9, 10, 11, 12]	Group123	11.5385	6	[EIF1AY, EIF1B, EIF2S2, EIF3F, EIF4A2, EIF4E2]
GO:0000377	RNA splicing, via transesterification reactions with bulged adenosine as nucleophile	GO_BiologicalProcess-EBI-UniProt-GOA-ACAP-ARAP_27.05.2021_00h00	1.29235e-07	1.46036e-06	[8, 9, 10]	Group123	7.62943	28	[CIRBP, CPSF7, ELAVL1, GCFC2, HSPA8, KDM1A, MBNL1, NUDT21, PLRG1, PQBP1, PRPF8, QKI, RBFOX1, RBFOX2, RBM17, SF1, SF3A3, SF3B3, SNRNP40, SNRPB, SNRPD2, SNRPD3, SPEN, U2AF1, U2AF2, WDR83, ZC3H10, ZMAT2]
GO:0000398	mRNA splicing, via spliceosome	GO_BiologicalProcess-EBI-UniProt-GOA-ACAP-ARAP_27.05.2021_00h00	1.29235e-07	1.46036e-06	[7, 8, 9, 10, 11]	Group123	7.62943	28	[CIRBP, CPSF7, ELAVL1, GCFC2, HSPA8, KDM1A, MBNL1, NUDT21, PLRG1, PQBP1, PRPF8, QKI, RBFOX1, RBFOX2, RBM17, SF1, SF3A3, SF3B3, SNRNP40, SNRPB, SNRPD2, SNRPD3, SPEN, U2AF1, U2AF2, WDR83, ZC3H10, ZMAT2]
GO:0048024	regulation of mRNA splicing, via spliceosome	GO_BiologicalProcess-EBI-UniProt-GOA-ACAP-ARAP_27.05.2021_00h00	0.00128458	0.00430553	[6, 7, 8, 9, 10, 11, 12]	Group123	8.41121	9	[CIRBP, HSPA8, MBNL1, QKI, RBFOX1, RBFOX2, SF1, U2AF2, ZC3H10]
GO:0061630	ubiquitin protein ligase activity	GO_BiologicalProcess-EBI-UniProt-GOA-ACAP-ARAP_27.05.2021_00h00	8.71375e-07	8.83664e-06	[10, 11]	Group124	7.48503	25	[BAG2, CBL, CBLC, CCNB1IP1, DZIP3, MED27, NFX1, PRKN, RAD18, RMND5A, RNF111, RNF112, RNF139, RNF183, RNF2, RNF38, SIAH1, SKP1, TRIM32, TRIM38, TRIM69, TRIM74, TRIM9, UBOX5, UHRF2]
GO:0019787	ubiquitin-like protein transferase activity	GO_MolecularFunction-EBI-UniProt-GOA-ACAP-ARAP_27.05.2021_00h00	2.77152e-08	3.5939e-07	[3]	Group124	6.89655	36	[ATG10, BAG2, CBL, CBLC, CCNB1IP1, CDC23, DZIP3, ERCC8, KLHL20, MED27, NFX1, PIAS1, PRKN, RAD18, RMND5A, RNF111, RNF112, RNF139, RNF183, RNF2, RNF31, RNF38, SIAH1, SKP1, SUMO2, TRAF2, TRIM23, TRIM32, TRIM38, TRIM69, TRIM74, TRIM9, UBE2E3, UBE2I, UBOX5, UHRF2]
GO:0031072	heat shock protein binding	GO_MolecularFunction-EBI-UniProt-GOA-ACAP-ARAP_27.05.2021_00h00	0.000109159	0.00058738	[3]	Group124	9.02256	12	[BAG2, CHORDC1, DNAJA3, DNAJB6, HSPA1A, HSPA1B, HSPA5, HSPA8, OGDH, PRKN, SNCA, TSC1]
GO:0044248	cellular catabolic process	GO_BiologicalProcess-EBI-UniProt-GOA-ACAP-ARAP_27.05.2021_00h00	2.46141e-10	4.14251e-09	[3]	Group124	4.44624	110	[AKT1, AP2B1, APP, ARG1, ATG10, ATP6V0D1, ATP6V1B1, BAG2, BECN1, BUB3, CBL, CBLC, CDC16, CDC23, CDC26, CDK1, CDK2, CIRBP, CST3, DAZ2, DDI2, DHRSX, EIF4ENIF1, ELAVL1, ENTPD6, ERCC8, FEZ2, GSPT1, HSPA1A, HSPA1B, HSPA5, HSPA8, IFT20, ILVBL, ITGB4, KAT5, KLHL20, KLHL8, MLST8, OGDH, OTUD7B, PIAS1, PIK3CA, PIM2, PLA2G10, PLEKHN1, PPAT, PPP2R1A, PRKACA, PRKN, PSMA1, PSMA4, PSMB1, PSMB4, PSMB8, PSMC3, PT…
GO:0140030	modification-dependent protein binding	GO_MolecularFunction-EBI-UniProt-GOA-ACAP-ARAP_27.05.2021_00h00	0.009409	0.0195342	[3]	Group124	5.88235	10	[DZIP3, OTUD7B, PRPF8, RAD18, RAD23A, SQSTM1, UBQLN1, UBQLN2, UBQLN4, UBXN1]
GO:1901575	organic substance catabolic process	GO_BiologicalProcess-EBI-UniProt-GOA-ACAP-ARAP_27.05.2021_00h00	2.22245e-07	2.44161e-06	[3]	Group124	4.09455	97	[AKT1, AP2B1, APP, ARG1, ASB9, BAG2, BECN1, BUB3, CBL, CBLC, CDC16, CDC23, CDC26, CDK1, CDK2, CHORDC1, CIRBP, CST3, DAZ2, DDI2, EIF4ENIF1, ELAVL1, ENTPD6, ERCC8, FYN, GSPT1, HSPA1A, HSPA1B, HSPA5, HSPA8, ILVBL, IMPA1, KAT5, KLHL20, KLHL8, NCOR1, NUP43, OAZ1, OGDH, OTUD7B, PIAS1, PLA2G10, PLEKHN1, POM121, PPAT, PPP2R1A, PRKACA, PRKN, PSMA1, PSMA4, PSMB1, PSMB4, PSMB8, PSMC3, PTPN1, PUM1, RAD23A, R…
GO:0000151	ubiquitin ligase complex	GO_CellularComponent-EBI-UniProt-GOA-ACAP-ARAP_27.05.2021_00h00	1.9972e-05	0.000153377	[3, 4]	Group124	6.95364	21	[ABTB1, CDC16, CDC23, CDC26, DCAF4, DCAF7, ERCC8, KLHL12, KLHL20, KLHL8, MED27, PLRG1, PRKN, RAD18, RMND5A, RNF2, RNF31, SKP1, TRAF2, UBE2V1, ZSWIM8]
GO:0006914	autophagy	GO_BiologicalProcess-EBI-UniProt-GOA-ACAP-ARAP_27.05.2021_00h00	5.62443e-07	6.01206e-06	[3, 4]	Group124	6.1017	36	[AKT1, ATG10, ATP6V0D1, ATP6V1B1, BECN1, DHRSX, FEZ2, HSPA8, IFT20, ITGB4, KAT5, MLST8, PIK3CA, PIM2, PRKACA, PRKN, SNAP29, SNCA, SQSTM1, SREBF1, SREBF2, STAM2, SUPT20H, TBC1D5, TOLLIP, TOMM20, TRIM38, TRIM65, TSC1, UBE2V1, UBQLN1, UBQLN2, UBQLN4, USP30, VPS4B, WDFY3]
GO:0009894	regulation of catabolic process	GO_BiologicalProcess-EBI-UniProt-GOA-ACAP-ARAP_27.05.2021_00h00	2.17243e-09	3.30459e-08	[3, 4]	Group124	5.54042	61	[AKT1, APP, ASB9, ATP6V0D1, ATP6V1B1, BAG2, BECN1, CIRBP, CST3, DAZ2, DHRSX, EIF4ENIF1, ELAVL1, FEZ2, FYN, HSPA1A, HSPA1B, HSPA8, KAT5, MLST8, NCOR1, NUP43, OAZ1, PIAS1, PIK3CA, PIM2, PLEKHN1, POM121, PRKACA, PRKN, PSMA1, PSMA4, PSMB1, PSMB4, PSMB8, PSMC3, PTPN1, PUM1, RAD23A, RNF139, RYBP, SDCBP, SF3B3, SNCA, SREBF1, SREBF2, SUMO2, TENT5A, TENT5B, TRAF2, TRIM32, TRIM38, TRIM65, TSC1, UBQLN1, UBQ…
GO:0044770	cell cycle phase transition	GO_BiologicalProcess-EBI-UniProt-GOA-ACAP-ARAP_27.05.2021_00h00	0.005769	0.0137035	[3, 4]	Group124	4.10557	28	[AKT1, APP, BUB3, CDC16, CDC23, CDC26, CDK1, CDK2, CDK6, CEP70, CRLF3, DCTN3, GSPT1, KLF11, PIAS1, PIM2, PLRG1, PPAT, PPP2R1A, PRKACA, PSMA1, PSMA4, PSMB1, PSMB4, PSMB8, PSMC3, SKP1, VPS4B]
GO:0009057	macromolecule catabolic process	GO_BiologicalProcess-EBI-UniProt-GOA-ACAP-ARAP_27.05.2021_00h00	6.30024e-14	2.93147e-12	[4]	Group124	5.76794	86	[AKT1, AP2B1, ASB9, BAG2, BECN1, BUB3, CBL, CBLC, CDC16, CDC23, CDC26, CDK1, CDK2, CHORDC1, CIRBP, CST3, DAZ2, DDI2, EIF4ENIF1, ELAVL1, ERCC8, FYN, GSPT1, HSPA1A, HSPA1B, HSPA5, HSPA8, KAT5, KLHL20, KLHL8, OAZ1, OTUD7B, PIAS1, PLEKHN1, PPP2R1A, PRKACA, PRKN, PSMA1, PSMA4, PSMB1, PSMB4, PSMB8, PSMC3, PTPN1, PUM1, RAD23A, RMND5A, RNF111, RNF139, RNF2, RNH1, RPL10, RPL15, RPL18, RPL19, RPL22, RPS19,…
GO:0009895	negative regulation of catabolic process	GO_BiologicalProcess-EBI-UniProt-GOA-ACAP-ARAP_27.05.2021_00h00	4.37463e-05	0.000288361	[3, 4, 5]	Group124	6.41399	22	[AKT1, BECN1, CIRBP, CST3, DAZ2, EIF4ENIF1, ELAVL1, FEZ2, FYN, NCOR1, PIK3CA, RYBP, SDCBP, SF3B3, SNCA, TENT5A, TENT5B, TRAF2, TSC1, UBQLN4, UBXN1, USP30]
GO:0009896	positive regulation of catabolic process	GO_BiologicalProcess-EBI-UniProt-GOA-ACAP-ARAP_27.05.2021_00h00	2.13598e-05	0.00016091	[3, 4, 5]	Group124	5.66038	30	[AKT1, APP, ASB9, BAG2, BECN1, DHRSX, EIF4ENIF1, HSPA1A, HSPA1B, KAT5, OAZ1, PIAS1, PIM2, PLEKHN1, PRKN, PSMC3, PTPN1, PUM1, RAD23A, RNF139, SNCA, SUMO2, TRIM32, TRIM38, TRIM65, TSC1, UBQLN1, UBQLN2, WDR61, ZSWIM8]
GO:0016235	aggresome	GO_CellularComponent-EBI-UniProt-GOA-ACAP-ARAP_27.05.2021_00h00	0.00015901	0.000786106	[4]	Group124	17.6471	6	[HSPA1A, HSPA1B, PRKN, SQSTM1, TDP2, UBQLN1]
GO:0019439	aromatic compound catabolic process	GO_BiologicalProcess-EBI-UniProt-GOA-ACAP-ARAP_27.05.2021_00h00	0.000110955	0.000593009	[4]	Group124	4.96241	33	[AKT1, CIRBP, DAZ2, EIF4ENIF1, ELAVL1, ENTPD6, GSPT1, HSPA1A, HSPA1B, HSPA8, PLEKHN1, PPP2R1A, PSMA1, PSMA4, PSMB1, PSMB4, PSMB8, PSMC3, PUM1, RNH1, RPL10, RPL15, RPL18, RPL19, RPL22, RPS19, RPS5, TENT5A, TENT5B, TRAF2, WDR61, ZHX2, ZSWIM8]
GO:0031593	polyubiquitin modification-dependent protein binding	GO_MolecularFunction-EBI-UniProt-GOA-ACAP-ARAP_27.05.2021_00h00	6.5775e-07	6.93707e-06	[4]	Group124	18.5185	10	[DZIP3, OTUD7B, PRPF8, RAD18, RAD23A, SQSTM1, UBQLN1, UBQLN2, UBQLN4, UBXN1]
GO:0044270	cellular nitrogen compound catabolic process	GO_BiologicalProcess-EBI-UniProt-GOA-ACAP-ARAP_27.05.2021_00h00	8.83652e-05	0.000495723	[4]	Group124	5.02283	33	[AKT1, CIRBP, DAZ2, EIF4ENIF1, ELAVL1, ENTPD6, GSPT1, HSPA1A, HSPA1B, HSPA8, PLEKHN1, PPP2R1A, PSMA1, PSMA4, PSMB1, PSMB4, PSMB8, PSMC3, PUM1, RNH1, RPL10, RPL15, RPL18, RPL19, RPL22, RPS19, RPS5, TENT5A, TENT5B, TRAF2, WDR61, ZHX2, ZSWIM8]
GO:0044389	ubiquitin-like protein ligase binding	GO_MolecularFunction-EBI-UniProt-GOA-ACAP-ARAP_27.05.2021_00h00	7.38049e-07	7.68154e-06	[4]	Group124	7.55287	25	[APBB1, BAG2, BECN1, CRK, EIF4E2, H2BC9, HSPA1A, HSPA1B, HSPA5, HSPA8, NLK, OTUB1, PIAS1, PRKACA, PRKN, RAD18, RNF31, SQSTM1, SUMO2, SUMO3, TOLLIP, TRAF2, UBOX5, UBXN1, USP2]
GO:0046700	heterocycle catabolic process	GO_BiologicalProcess-EBI-UniProt-GOA-ACAP-ARAP_27.05.2021_00h00	6.60019e-05	0.000398531	[4]	Group124	5.10046	33	[AKT1, CIRBP, DAZ2, EIF4ENIF1, ELAVL1, ENTPD6, GSPT1, HSPA1A, HSPA1B, HSPA8, PLEKHN1, PPP2R1A, PSMA1, PSMA4, PSMB1, PSMB4, PSMB8, PSMC3, PUM1, RNH1, RPL10, RPL15, RPL18, RPL19, RPL22, RPS19, RPS5, TENT5A, TENT5B, TRAF2, WDR61, ZHX2, ZSWIM8]
GO:0061659	ubiquitin-like protein ligase activity	GO_MolecularFunction-EBI-UniProt-GOA-ACAP-ARAP_27.05.2021_00h00	4.61961e-07	5.00563e-06	[4]	Group124	7.53623	26	[BAG2, CBL, CBLC, CCNB1IP1, DZIP3, MED27, NFX1, PIAS1, PRKN, RAD18, RMND5A, RNF111, RNF112, RNF139, RNF183, RNF2, RNF38, SIAH1, SKP1, TRIM32, TRIM38, TRIM69, TRIM74, TRIM9, UBOX5, UHRF2]
GO:0080135	regulation of cellular response to stress	GO_BiologicalProcess-EBI-UniProt-GOA-ACAP-ARAP_27.05.2021_00h00	5.51141e-05	0.000348762	[3, 4, 5]	Group124	4.95868	36	[AKT1, APBB1, APP, BAG2, CAMK2B, CDK6, CHORDC1, DNAJB6, ERCC8, FYN, HDAC3, HSPA1A, HSPA1B, HSPA5, HSPA8, KDM1A, MLST8, NCOR1, NME5, NUP43, OTUB1, POM121, PRKN, PTPN1, RNF183, SDCBP, SETD2, TERF2, TRAF2, TRIM32, TSC1, UBE2V1, UBQLN1, UBQLN2, UBQLN4, UBXN1]
GO:1901361	organic cyclic compound catabolic process	GO_BiologicalProcess-EBI-UniProt-GOA-ACAP-ARAP_27.05.2021_00h00	0.000276499	0.00125696	[4]	Group124	4.72103	33	[AKT1, CIRBP, DAZ2, EIF4ENIF1, ELAVL1, ENTPD6, GSPT1, HSPA1A, HSPA1B, HSPA8, PLEKHN1, PPP2R1A, PSMA1, PSMA4, PSMB1, PSMB4, PSMB8, PSMC3, PUM1, RNH1, RPL10, RPL15, RPL18, RPL19, RPL22, RPS19, RPS5, TENT5A, TENT5B, TRAF2, WDR61, ZHX2, ZSWIM8]
GO:1901565	organonitrogen compound catabolic process	GO_BiologicalProcess-EBI-UniProt-GOA-ACAP-ARAP_27.05.2021_00h00	1.09852e-07	1.25931e-06	[4]	Group124	4.75192	68	[AKT1, AP2B1, ARG1, ASB9, BAG2, BUB3, CBL, CBLC, CDC16, CDC23, CDC26, CDK1, CDK2, CHORDC1, CST3, DDI2, ERCC8, FYN, HSPA1A, HSPA1B, HSPA5, HSPA8, KAT5, KLHL20, KLHL8, OAZ1, OGDH, OTUD7B, PIAS1, PLA2G10, PPAT, PRKACA, PRKN, PSMA1, PSMA4, PSMB1, PSMB4, PSMB8, PSMC3, RAD23A, RMND5A, RNF111, RNF139, RNF2, RYBP, SDCBP, SF3B3, SIAH1, SKP1, SNCA, SQSTM1, SUMO2, TBL1XR1, TMUB2, TOLLIP, TRAF2, TRIM32, TRIM…
GO:0006508	proteolysis	GO_BiologicalProcess-EBI-UniProt-GOA-ACAP-ARAP_27.05.2021_00h00	5.10932e-06	4.59258e-05	[4, 5]	Group124	4.07737	78	[ADAM15, AKT1, ANXA8, APP, BAG2, BECN1, BUB3, CBL, CBLC, CDC16, CDC23, CDC26, CDK1, CDK2, CST3, DDI2, DNAJB6, EIF3F, ERCC8, FYN, HSPA1A, HSPA1B, HSPA5, IST1, KAT5, KLHL20, KLHL8, MBP, MPND, MRTFA, OTUB1, OTUD7B, PEPD, PIAS1, PICALM, PRKACA, PRKN, PRPF8, PSMA1, PSMA4, PSMB1, PSMB4, PSMB8, PSMC3, RAD23A, RMND5A, RNF111, RNF139, RNF2, RYBP, SDCBP, SERPINH1, SIAH1, SKP1, SNCA, SPCS3, SQSTM1, STAM2, S…
GO:0007346	regulation of mitotic cell cycle	GO_BiologicalProcess-EBI-UniProt-GOA-ACAP-ARAP_27.05.2021_00h00	0.00114936	0.0039357	[4, 5]	Group124	4.60526	28	[AKT1, APP, ASNS, BTG3, BUB3, CDC16, CDC23, CDC26, CDK1, CDK11B, CDK2, CDK6, CEP70, DCTN3, PIM2, PLRG1, PPP2R1A, PRKACA, PSMA1, PSMA4, PSMB1, PSMB4, PSMB8, PSMC3, SDCBP, SKP1, USP2, VPS4B]
GO:0030163	protein catabolic process	GO_BiologicalProcess-EBI-UniProt-GOA-ACAP-ARAP_27.05.2021_00h00	4.10147e-12	1.20158e-10	[4, 5]	Group124	6.35081	63	[AKT1, AP2B1, ASB9, BAG2, BUB3, CBL, CBLC, CDC16, CDC23, CDC26, CDK1, CDK2, CST3, DDI2, ERCC8, FYN, HSPA1A, HSPA1B, HSPA5, HSPA8, KAT5, KLHL20, KLHL8, OAZ1, OTUD7B, PIAS1, PRKACA, PRKN, PSMA1, PSMA4, PSMB1, PSMB4, PSMB8, PSMC3, RAD23A, RMND5A, RNF111, RNF139, RNF2, RYBP, SDCBP, SF3B3, SIAH1, SKP1, SNCA, SQSTM1, SUMO2, TBL1XR1, TMUB2, TOLLIP, TRAF2, TRIM32, TRIM9, UBE2I, UBQLN1, UBQLN2, UBQLN4, UB…
GO:0031329	regulation of cellular catabolic process	GO_BiologicalProcess-EBI-UniProt-GOA-ACAP-ARAP_27.05.2021_00h00	9.91572e-09	1.3523e-07	[4, 5]	Group124	5.71121	53	[AKT1, APP, ATP6V0D1, ATP6V1B1, BAG2, BECN1, CIRBP, CST3, DAZ2, DHRSX, EIF4ENIF1, ELAVL1, FEZ2, HSPA1A, HSPA1B, HSPA8, KAT5, MLST8, PIAS1, PIK3CA, PIM2, PLEKHN1, PRKACA, PRKN, PSMA1, PSMA4, PSMB1, PSMB4, PSMB8, PSMC3, PTPN1, PUM1, RAD23A, RNF139, RYBP, SDCBP, SNCA, SREBF1, SREBF2, SUMO2, TENT5A, TENT5B, TRAF2, TRIM38, TRIM65, TSC1, UBQLN1, UBQLN2, UBQLN4, UBXN1, USP30, WDR61, ZSWIM8]
GO:0034655	nucleobase-containing compound catabolic process	GO_BiologicalProcess-EBI-UniProt-GOA-ACAP-ARAP_27.05.2021_00h00	1.13489e-05	9.25466e-05	[4, 5]	Group124	5.57432	33	[AKT1, CIRBP, DAZ2, EIF4ENIF1, ELAVL1, ENTPD6, GSPT1, HSPA1A, HSPA1B, HSPA8, PLEKHN1, PPP2R1A, PSMA1, PSMA4, PSMB1, PSMB4, PSMB8, PSMC3, PUM1, RNH1, RPL10, RPL15, RPL18, RPL19, RPL22, RPS19, RPS5, TENT5A, TENT5B, TRAF2, WDR61, ZHX2, ZSWIM8]
GO:0044265	cellular macromolecule catabolic process	GO_BiologicalProcess-EBI-UniProt-GOA-ACAP-ARAP_27.05.2021_00h00	2.47995e-14	1.30776e-12	[4, 5]	Group124	6.21019	78	[AKT1, AP2B1, BAG2, BUB3, CBL, CBLC, CDC16, CDC23, CDC26, CDK1, CDK2, CIRBP, CST3, DAZ2, DDI2, EIF4ENIF1, ELAVL1, ERCC8, GSPT1, HSPA1A, HSPA1B, HSPA5, HSPA8, KAT5, KLHL20, KLHL8, OTUD7B, PIAS1, PLEKHN1, PPP2R1A, PRKACA, PRKN, PSMA1, PSMA4, PSMB1, PSMB4, PSMB8, PSMC3, PUM1, RAD23A, RMND5A, RNF111, RNF139, RNF2, RNH1, RPL10, RPL15, RPL18, RPL19, RPL22, RPS19, RPS5, RYBP, SDCBP, SIAH1, SKP1, SQSTM1,…
GO:0044772	mitotic cell cycle phase transition	GO_BiologicalProcess-EBI-UniProt-GOA-ACAP-ARAP_27.05.2021_00h00	0.000640738	0.00248443	[4, 5]	Group124	4.78632	28	[AKT1, APP, BUB3, CDC16, CDC23, CDC26, CDK1, CDK2, CDK6, CEP70, CRLF3, DCTN3, GSPT1, KLF11, PIAS1, PIM2, PLRG1, PPAT, PPP2R1A, PRKACA, PSMA1, PSMA4, PSMB1, PSMB4, PSMB8, PSMC3, SKP1, VPS4B]
GO:0010506	regulation of autophagy	GO_BiologicalProcess-EBI-UniProt-GOA-ACAP-ARAP_27.05.2021_00h00	5.42673e-05	0.000346173	[4, 5, 6]	Group124	6.32184	22	[AKT1, ATP6V0D1, ATP6V1B1, BECN1, DHRSX, FEZ2, KAT5, MLST8, PIK3CA, PIM2, PRKACA, PRKN, SNCA, SREBF1, SREBF2, TRIM38, TRIM65, TSC1, UBQLN1, UBQLN2, UBQLN4, USP30]
GO:0010629	negative regulation of gene expression	GO_BiologicalProcess-EBI-UniProt-GOA-ACAP-ARAP_27.05.2021_00h00	5.94215e-08	7.12157e-07	[4, 5, 6]	Group124	4.99208	63	[AKT1, APP, ARG1, CDK1, CDK2, CENPV, CHRNA7, CIRBP, DAZ2, EIF4E2, EIF4ENIF1, ELAVL1, FYN, GSPT1, H2AP, H3C12, HEY2, HEYL, HSPA1A, HSPA1B, HSPA8, KAT5, LGALS9C, NCOR1, NCOR2, NUP43, OTUD7B, PICALM, PIWIL1, PLEKHN1, POM121, PPP2R1A, PRDM1, PRKN, PSMA1, PSMA4, PSMB1, PSMB4, PSMB8, PSMC3, PUM1, REL, RNF139, RNH1, RPL10, RPL15, RPL18, RPL19, RPL22, RPS19, RPS5, TENT5A, TENT5B, TERF2, TLE5, TRAF2, TSC1…
GO:0031330	negative regulation of cellular catabolic process	GO_BiologicalProcess-EBI-UniProt-GOA-ACAP-ARAP_27.05.2021_00h00	6.83059e-05	0.000409318	[4, 5, 6]	Group124	6.78571	19	[AKT1, BECN1, CIRBP, CST3, DAZ2, EIF4ENIF1, ELAVL1, FEZ2, PIK3CA, RYBP, SDCBP, SNCA, TENT5A, TENT5B, TRAF2, TSC1, UBQLN4, UBXN1, USP30]
GO:0031331	positive regulation of cellular catabolic process	GO_BiologicalProcess-EBI-UniProt-GOA-ACAP-ARAP_27.05.2021_00h00	2.94949e-05	0.000201125	[4, 5, 6]	Group124	5.86957	27	[AKT1, APP, BAG2, BECN1, DHRSX, EIF4ENIF1, HSPA1A, HSPA1B, KAT5, PIAS1, PIM2, PLEKHN1, PRKN, PSMC3, PTPN1, PUM1, RAD23A, RNF139, SNCA, SUMO2, TRIM38, TRIM65, TSC1, UBQLN1, UBQLN2, WDR61, ZSWIM8]
GO:0031625	ubiquitin protein ligase binding	GO_MolecularFunction-EBI-UniProt-GOA-ACAP-ARAP_27.05.2021_00h00	3.08508e-06	2.90512e-05	[5]	Group124	7.37179	23	[APBB1, BAG2, BECN1, CRK, EIF4E2, HSPA1A, HSPA1B, HSPA5, HSPA8, NLK, OTUB1, PIAS1, PRKACA, PRKN, RAD18, RNF31, SQSTM1, SUMO2, TOLLIP, TRAF2, UBOX5, UBXN1, USP2]
GO:0034612	response to tumor necrosis factor	GO_BiologicalProcess-EBI-UniProt-GOA-ACAP-ARAP_27.05.2021_00h00	0.0185698	0.031932	[5]	Group124	4.49102	15	[AKT1, HSPA1A, HSPA1B, PRKN, PRPF8, PSMA1, PSMA4, PSMB1, PSMB4, PSMB8, PSMC3, RNF31, SGMS1, TRAF2, TRIM32]
GO:0042176	regulation of protein catabolic process	GO_BiologicalProcess-EBI-UniProt-GOA-ACAP-ARAP_27.05.2021_00h00	7.27219e-05	0.000429276	[4, 5, 6]	Group124	5.91133	24	[AKT1, ASB9, BAG2, CST3, FYN, HSPA1A, HSPA1B, OAZ1, PIAS1, PRKACA, PRKN, PSMC3, RAD23A, RNF139, RYBP, SDCBP, SF3B3, SNCA, SUMO2, TRIM32, UBQLN1, UBQLN2, UBQLN4, UBXN1]
GO:0070555	response to interleukin-1	GO_BiologicalProcess-EBI-UniProt-GOA-ACAP-ARAP_27.05.2021_00h00	0.00103073	0.00365607	[5]	Group124	6.42202	14	[APP, OTUB1, PSMA1, PSMA4, PSMB1, PSMB4, PSMB8, PSMC3, SKP1, SNCA, SQSTM1, TLE5, TOLLIP, UBE2V1]
GO:0070841	inclusion body assembly	GO_BiologicalProcess-EBI-UniProt-GOA-ACAP-ARAP_27.05.2021_00h00	0.00257922	0.0073919	[5]	Group124	16.6667	4	[DNAJB6, HSPA1A, HSPA1B, PRKN]
GO:1901987	regulation of cell cycle phase transition	GO_BiologicalProcess-EBI-UniProt-GOA-ACAP-ARAP_27.05.2021_00h00	0.0143401	0.026318	[4, 5, 6]	Group124	4.08163	22	[AKT1, APP, BUB3, CDC16, CDC23, CDC26, CDK1, CDK2, CDK6, CEP70, DCTN3, PLRG1, PPP2R1A, PRKACA, PSMA1, PSMA4, PSMB1, PSMB4, PSMB8, PSMC3, SKP1, VPS4B]
GO:1905897	regulation of response to endoplasmic reticulum stress	GO_BiologicalProcess-EBI-UniProt-GOA-ACAP-ARAP_27.05.2021_00h00	0.00133317	0.00443085	[4, 5, 6]	Group124	9.1954	8	[HSPA1A, HSPA5, PRKN, PTPN1, RNF183, UBQLN1, UBQLN2, UBXN1]
GO:0001959	regulation of cytokine-mediated signaling pathway	GO_BiologicalProcess-EBI-UniProt-GOA-ACAP-ARAP_27.05.2021_00h00	0.0291139	0.04463	[4, 5, 6, 7]	Group124	5.14286	9	[ARG1, HSPA1A, HSPA1B, PIAS1, PRKN, PTPN1, RNF31, TRAF2, TRIM32]
GO:0010508	positive regulation of autophagy	GO_BiologicalProcess-EBI-UniProt-GOA-ACAP-ARAP_27.05.2021_00h00	0.0104966	0.021073	[4, 5, 6, 7]	Group124	6.55738	8	[BECN1, DHRSX, KAT5, PIM2, PRKN, TRIM38, TRIM65, TSC1]
GO:0043632	modification-dependent macromolecule catabolic process	GO_BiologicalProcess-EBI-UniProt-GOA-ACAP-ARAP_27.05.2021_00h00	5.53038e-13	1.90197e-11	[5, 6]	Group124	7.56914	52	[AKT1, BAG2, BUB3, CBL, CBLC, CDC16, CDC23, CDC26, CDK1, CDK2, ERCC8, HSPA1A, HSPA1B, HSPA5, KAT5, KLHL20, KLHL8, OTUD7B, PIAS1, PRKN, PSMA1, PSMA4, PSMB1, PSMB4, PSMB8, PSMC3, RAD23A, RMND5A, RNF111, RNF139, RNF2, RYBP, SDCBP, SIAH1, SKP1, SQSTM1, SUMO2, TBL1XR1, TMUB2, TOLLIP, TRIM32, TRIM9, UBE2I, UBQLN1, UBQLN2, UBQLN4, UBXN1, USP2, USP30, USP46, VPS4B, ZSWIM8]
GO:0044257	cellular protein catabolic process	GO_BiologicalProcess-EBI-UniProt-GOA-ACAP-ARAP_27.05.2021_00h00	2.62022e-11	6.28058e-10	[5, 6]	Group124	6.59472	55	[AKT1, AP2B1, BAG2, BUB3, CBL, CBLC, CDC16, CDC23, CDC26, CDK1, CDK2, DDI2, ERCC8, HSPA1A, HSPA1B, HSPA5, KAT5, KLHL20, KLHL8, OTUD7B, PIAS1, PRKACA, PRKN, PSMA1, PSMA4, PSMB1, PSMB4, PSMB8, PSMC3, RAD23A, RMND5A, RNF111, RNF139, RNF2, RYBP, SDCBP, SIAH1, SKP1, SQSTM1, SUMO2, TBL1XR1, TMUB2, TOLLIP, TRIM32, TRIM9, UBE2I, UBQLN1, UBQLN2, UBQLN4, UBXN1, USP2, USP30, USP46, VPS4B, ZSWIM8]
GO:0045732	positive regulation of protein catabolic process	GO_BiologicalProcess-EBI-UniProt-GOA-ACAP-ARAP_27.05.2021_00h00	0.000951172	0.00340442	[4, 5, 6, 7]	Group124	6.22407	15	[AKT1, ASB9, BAG2, HSPA1A, HSPA1B, OAZ1, PIAS1, PRKN, PSMC3, RAD23A, RNF139, SUMO2, TRIM32, UBQLN1, UBQLN2]
GO:1905477	positive regulation of protein localization to membrane	GO_BiologicalProcess-EBI-UniProt-GOA-ACAP-ARAP_27.05.2021_00h00	0.0191443	0.0327773	[4, 5, 6, 7]	Group124	5.88235	8	[AKT1, AP2B1, CHORDC1, FYN, ITGB1BP1, PRKN, SQSTM1, STAC2]
GO:2001233	regulation of apoptotic signaling pathway	GO_BiologicalProcess-EBI-UniProt-GOA-ACAP-ARAP_27.05.2021_00h00	0.0278903	0.0431726	[4, 5, 6, 7]	Group124	4.17755	16	[AKT1, BECN1, FYN, HSPA1A, HSPA1B, KDM1A, NME5, PRKN, PTPN1, RNF183, SGMS1, SIAH1, TRAF2, TRIM32, UBQLN1, ZC3HC1]
GO:0043487	regulation of RNA stability	GO_BiologicalProcess-EBI-UniProt-GOA-ACAP-ARAP_27.05.2021_00h00	2.63111e-05	0.000184178	[3, 5, 6, 7, 8]	Group124	7.27969	19	[AKT1, CIRBP, DAZ2, EIF4ENIF1, ELAVL1, HSPA1A, HSPA8, PLEKHN1, PSMA1, PSMA4, PSMB1, PSMB4, PSMB8, PSMC3, PUM1, TENT5A, TENT5B, TRAF2, WDR61]
GO:0006401	RNA catabolic process	GO_BiologicalProcess-EBI-UniProt-GOA-ACAP-ARAP_27.05.2021_00h00	6.77955e-08	8.00392e-07	[5, 6, 7]	Group124	7.17489	32	[AKT1, CIRBP, DAZ2, EIF4ENIF1, ELAVL1, GSPT1, HSPA1A, HSPA1B, HSPA8, PLEKHN1, PPP2R1A, PSMA1, PSMA4, PSMB1, PSMB4, PSMB8, PSMC3, PUM1, RNH1, RPL10, RPL15, RPL18, RPL19, RPL22, RPS19, RPS5, TENT5A, TENT5B, TRAF2, WDR61, ZHX2, ZSWIM8]
GO:0033209	tumor necrosis factor-mediated signaling pathway	GO_BiologicalProcess-EBI-UniProt-GOA-ACAP-ARAP_27.05.2021_00h00	0.00168322	0.00526255	[5, 6, 7]	Group124	6.66667	12	[HSPA1A, HSPA1B, PRKN, PSMA1, PSMA4, PSMB1, PSMB4, PSMB8, PSMC3, RNF31, TRAF2, TRIM32]
GO:0051603	proteolysis involved in cellular protein catabolic process	GO_BiologicalProcess-EBI-UniProt-GOA-ACAP-ARAP_27.05.2021_00h00	3.8733e-12	1.17838e-10	[5, 6, 7]	Group124	7.01299	54	[AKT1, BAG2, BUB3, CBL, CBLC, CDC16, CDC23, CDC26, CDK1, CDK2, DDI2, ERCC8, HSPA1A, HSPA1B, HSPA5, KAT5, KLHL20, KLHL8, OTUD7B, PIAS1, PRKACA, PRKN, PSMA1, PSMA4, PSMB1, PSMB4, PSMB8, PSMC3, RAD23A, RMND5A, RNF111, RNF139, RNF2, RYBP, SDCBP, SIAH1, SKP1, SQSTM1, SUMO2, TBL1XR1, TMUB2, TOLLIP, TRIM32, TRIM9, UBE2I, UBQLN1, UBQLN2, UBQLN4, UBXN1, USP2, USP30, USP46, VPS4B, ZSWIM8]
GO:0070498	interleukin-1-mediated signaling pathway	GO_BiologicalProcess-EBI-UniProt-GOA-ACAP-ARAP_27.05.2021_00h00	0.000222172	0.00105232	[5, 6, 7]	Group124	9.70874	10	[PSMA1, PSMA4, PSMB1, PSMB4, PSMB8, PSMC3, SKP1, SQSTM1, TOLLIP, UBE2V1]
GO:0071347	cellular response to interleukin-1	GO_BiologicalProcess-EBI-UniProt-GOA-ACAP-ARAP_27.05.2021_00h00	0.00743872	0.0165747	[6]	Group124	5.78947	11	[OTUB1, PSMA1, PSMA4, PSMB1, PSMB4, PSMB8, PSMC3, SKP1, SQSTM1, TOLLIP, UBE2V1]
GO:0071356	cellular response to tumor necrosis factor	GO_BiologicalProcess-EBI-UniProt-GOA-ACAP-ARAP_27.05.2021_00h00	0.00921232	0.0193288	[6]	Group124	4.88599	15	[AKT1, HSPA1A, HSPA1B, PRKN, PRPF8, PSMA1, PSMA4, PSMB1, PSMB4, PSMB8, PSMC3, RNF31, SGMS1, TRAF2, TRIM32]
GO:1901990	regulation of mitotic cell cycle phase transition	GO_BiologicalProcess-EBI-UniProt-GOA-ACAP-ARAP_27.05.2021_00h00	0.00153887	0.00494814	[5, 6, 7]	Group124	4.95496	22	[AKT1, APP, BUB3, CDC16, CDC23, CDC26, CDK1, CDK2, CDK6, CEP70, DCTN3, PLRG1, PPP2R1A, PRKACA, PSMA1, PSMA4, PSMB1, PSMB4, PSMB8, PSMC3, SKP1, VPS4B]
GO:1903362	regulation of cellular protein catabolic process	GO_BiologicalProcess-EBI-UniProt-GOA-ACAP-ARAP_27.05.2021_00h00	0.000315654	0.00137946	[5, 6, 7]	Group124	6.41509	17	[AKT1, BAG2, HSPA1A, HSPA1B, PIAS1, PRKACA, PRKN, PSMC3, RAD23A, RNF139, RYBP, SDCBP, SUMO2, UBQLN1, UBQLN2, UBQLN4, UBXN1]
GO:0006402	mRNA catabolic process	GO_BiologicalProcess-EBI-UniProt-GOA-ACAP-ARAP_27.05.2021_00h00	2.00362e-08	2.68621e-07	[5, 6, 7, 8]	Group124	7.73067	31	[AKT1, CIRBP, DAZ2, EIF4ENIF1, ELAVL1, GSPT1, HSPA1A, HSPA1B, HSPA8, PLEKHN1, PPP2R1A, PSMA1, PSMA4, PSMB1, PSMB4, PSMB8, PSMC3, PUM1, RNH1, RPL10, RPL15, RPL18, RPL19, RPL22, RPS19, RPS5, TENT5A, TENT5B, TRAF2, WDR61, ZHX2]
GO:0010498	proteasomal protein catabolic process	GO_BiologicalProcess-EBI-UniProt-GOA-ACAP-ARAP_27.05.2021_00h00	8.38997e-11	1.58011e-09	[5, 6, 7, 8]	Group124	7.90514	40	[AKT1, BAG2, BUB3, CDC16, CDC23, CDC26, CDK1, CDK2, DDI2, ERCC8, HSPA1A, HSPA1B, HSPA5, KAT5, KLHL20, PIAS1, PRKACA, PRKN, PSMA1, PSMA4, PSMB1, PSMB4, PSMB8, PSMC3, RAD23A, RMND5A, RNF139, RYBP, SDCBP, SIAH1, SKP1, SUMO2, TBL1XR1, TMUB2, TRIM9, UBQLN1, UBQLN2, UBQLN4, UBXN1, ZSWIM8]
GO:0045862	positive regulation of proteolysis	GO_BiologicalProcess-EBI-UniProt-GOA-ACAP-ARAP_27.05.2021_00h00	0.000791919	0.00292714	[5, 6, 7, 8]	Group124	5.32995	21	[AKT1, APP, BAG2, FYN, HSPA1A, HSPA1B, IST1, MBP, MRTFA, PIAS1, PICALM, PRKN, PSMC3, RAD23A, RNF139, SNCA, SUMO2, TRAF2, TRIM32, UBQLN1, UBQLN2]
GO:0070646	protein modification by small protein removal	GO_BiologicalProcess-EBI-UniProt-GOA-ACAP-ARAP_27.05.2021_00h00	4.24119e-06	3.85607e-05	[5, 6, 7, 8]	Group124	7.2327	23	[BECN1, CDK1, EIF3F, OTUB1, OTUD7B, PRKN, PSMA1, PSMA4, PSMB1, PSMB4, PSMB8, PSMC3, RAD23A, RNF2, STAM2, STAMBP, TOMM20, TRAF2, UBXN1, USP2, USP30, USP46, USP54]
GO:0070647	protein modification by small protein conjugation or removal	GO_BiologicalProcess-EBI-UniProt-GOA-ACAP-ARAP_27.05.2021_00h00	1.43548e-21	1.13547e-18	[6, 7]	Group124	7.43187	90	[AKT1, ASB13, ASB3, ASB9, ATG10, BAG2, BECN1, CBL, CBLC, CCNB1IP1, CDC16, CDC23, CDC26, CDK1, CHORDC1, CISH, DCAF4, DCAF7, DZIP3, EIF3F, ERCC8, FYN, H2BC9, HDAC3, HSPA1A, HSPA1B, HSPA5, KLHL12, KLHL17, KLHL20, KLHL36, KLHL8, MED27, MOCS3, NFX1, NUP43, OTUB1, OTUD7B, PIAS1, POM121, PRKN, PSMA1, PSMA4, PSMB1, PSMB4, PSMB8, PSMC3, RAD18, RAD23A, RMND5A, RNF111, RNF112, RNF139, RNF183, RNF2, RNF31, R…
GO:1903311	regulation of mRNA metabolic process	GO_BiologicalProcess-EBI-UniProt-GOA-ACAP-ARAP_27.05.2021_00h00	1.01105e-07	1.17609e-06	[5, 6, 7, 8]	Group124	7.53247	29	[AKT1, CDK11B, CIRBP, CPSF7, DAZ2, EIF4ENIF1, ELAVL1, HSPA1A, HSPA8, MBNL1, NUDT21, PLEKHN1, PSMA1, PSMA4, PSMB1, PSMB4, PSMB8, PSMC3, PUM1, QKI, RBFOX1, RBFOX2, SF1, TENT5A, TENT5B, TRAF2, U2AF2, WDR61, ZC3H10]
GO:1903364	positive regulation of cellular protein catabolic process	GO_BiologicalProcess-EBI-UniProt-GOA-ACAP-ARAP_27.05.2021_00h00	0.000675711	0.0025946	[5, 6, 7, 8]	Group124	7.40741	12	[AKT1, BAG2, HSPA1A, HSPA1B, PIAS1, PRKN, PSMC3, RAD23A, RNF139, SUMO2, UBQLN1, UBQLN2]
GO:0019941	modification-dependent protein catabolic process	GO_BiologicalProcess-EBI-UniProt-GOA-ACAP-ARAP_27.05.2021_00h00	2.9554e-13	1.1132e-11	[6, 7, 8]	Group124	7.69231	52	[AKT1, BAG2, BUB3, CBL, CBLC, CDC16, CDC23, CDC26, CDK1, CDK2, ERCC8, HSPA1A, HSPA1B, HSPA5, KAT5, KLHL20, KLHL8, OTUD7B, PIAS1, PRKN, PSMA1, PSMA4, PSMB1, PSMB4, PSMB8, PSMC3, RAD23A, RMND5A, RNF111, RNF139, RNF2, RYBP, SDCBP, SIAH1, SKP1, SQSTM1, SUMO2, TBL1XR1, TMUB2, TOLLIP, TRIM32, TRIM9, UBE2I, UBQLN1, UBQLN2, UBQLN4, UBXN1, USP2, USP30, USP46, VPS4B, ZSWIM8]
GO:0036503	ERAD pathway	GO_BiologicalProcess-EBI-UniProt-GOA-ACAP-ARAP_27.05.2021_00h00	0.0148983	0.027091	[5, 6, 7, 8, 9]	Group124	6.66667	7	[HSPA5, PRKN, RNF139, TMUB2, UBQLN1, UBQLN2, UBXN1]
GO:0061013	regulation of mRNA catabolic process	GO_BiologicalProcess-EBI-UniProt-GOA-ACAP-ARAP_27.05.2021_00h00	1.90502e-05	0.000149195	[5, 6, 7, 8, 9]	Group124	7.45098	19	[AKT1, CIRBP, DAZ2, EIF4ENIF1, ELAVL1, HSPA1A, HSPA8, PLEKHN1, PSMA1, PSMA4, PSMB1, PSMB4, PSMB8, PSMC3, PUM1, TENT5A, TENT5B, TRAF2, WDR61]
GO:1902175	regulation of oxidative stress-induced intrinsic apoptotic signaling pathway	GO_BiologicalProcess-EBI-UniProt-GOA-ACAP-ARAP_27.05.2021_00h00	0.00835052	0.0180966	[5, 6, 7, 8, 9]	Group124	12.1212	4	[AKT1, NME5, PRKN, UBQLN1]
GO:1903050	regulation of proteolysis involved in cellular protein catabolic process	GO_BiologicalProcess-EBI-UniProt-GOA-ACAP-ARAP_27.05.2021_00h00	5.7312e-05	0.000359792	[6, 7, 8]	Group124	7.3913	17	[AKT1, BAG2, HSPA1A, HSPA1B, PIAS1, PRKACA, PRKN, PSMC3, RAD23A, RNF139, RYBP, SDCBP, SUMO2, UBQLN1, UBQLN2, UBQLN4, UBXN1]
GO:1903320	regulation of protein modification by small protein conjugation or removal	GO_BiologicalProcess-EBI-UniProt-GOA-ACAP-ARAP_27.05.2021_00h00	1.21688e-05	9.82199e-05	[6, 7, 8]	Group124	7.69231	19	[AKT1, BAG2, CHORDC1, FYN, HDAC3, HSPA1A, HSPA1B, HSPA5, OTUB1, PIAS1, PRKN, RNF111, SKP1, SQSTM1, TOLLIP, U2AF2, UBE2I, UBQLN1, UBXN1]
GO:0043488	regulation of mRNA stability	GO_BiologicalProcess-EBI-UniProt-GOA-ACAP-ARAP_27.05.2021_00h00	1.21688e-05	9.82199e-05	[4, 6, 7, 8, 9, 10]	Group124	7.69231	19	[AKT1, CIRBP, DAZ2, EIF4ENIF1, ELAVL1, HSPA1A, HSPA8, PLEKHN1, PSMA1, PSMA4, PSMB1, PSMB4, PSMB8, PSMC3, PUM1, TENT5A, TENT5B, TRAF2, WDR61]
GO:0016579	protein deubiquitination	GO_BiologicalProcess-EBI-UniProt-GOA-ACAP-ARAP_27.05.2021_00h00	1.49954e-06	1.48267e-05	[6, 7, 8, 9]	Group124	7.69231	23	[BECN1, CDK1, EIF3F, OTUB1, OTUD7B, PRKN, PSMA1, PSMA4, PSMB1, PSMB4, PSMB8, PSMC3, RAD23A, RNF2, STAM2, STAMBP, TOMM20, TRAF2, UBXN1, USP2, USP30, USP46, USP54]
GO:0032446	protein modification by small protein conjugation	GO_BiologicalProcess-EBI-UniProt-GOA-ACAP-ARAP_27.05.2021_00h00	4.44152e-20	1.75662e-17	[7, 8]	Group124	7.84708	78	[AKT1, ASB13, ASB3, ASB9, ATG10, BAG2, CBL, CBLC, CCNB1IP1, CDC16, CDC23, CDC26, CHORDC1, CISH, DCAF4, DCAF7, DZIP3, ERCC8, FYN, H2BC9, HDAC3, HSPA1A, HSPA1B, HSPA5, KLHL12, KLHL17, KLHL20, KLHL36, KLHL8, MED27, MOCS3, NFX1, NUP43, OTUB1, PIAS1, POM121, PRKN, PSMA1, PSMA4, PSMB1, PSMB4, PSMB8, PSMC3, RAD18, RMND5A, RNF111, RNF112, RNF139, RNF183, RNF2, RNF31, RNF38, RYBP, SIAH1, SKP1, SQSTM1, SUM…
GO:0061136	regulation of proteasomal protein catabolic process	GO_BiologicalProcess-EBI-UniProt-GOA-ACAP-ARAP_27.05.2021_00h00	2.36142e-05	0.000168278	[6, 7, 8, 9]	Group124	8.29016	16	[AKT1, BAG2, HSPA1A, HSPA1B, PIAS1, PRKACA, PRKN, PSMC3, RAD23A, RYBP, SDCBP, SUMO2, UBQLN1, UBQLN2, UBQLN4, UBXN1]
GO:1903052	positive regulation of proteolysis involved in cellular protein catabolic process	GO_BiologicalProcess-EBI-UniProt-GOA-ACAP-ARAP_27.05.2021_00h00	0.000177755	0.000867926	[6, 7, 8, 9]	Group124	8.57143	12	[AKT1, BAG2, HSPA1A, HSPA1B, PIAS1, PRKN, PSMC3, RAD23A, RNF139, SUMO2, UBQLN1, UBQLN2]
GO:1903321	negative regulation of protein modification by small protein conjugation or removal	GO_BiologicalProcess-EBI-UniProt-GOA-ACAP-ARAP_27.05.2021_00h00	0.000134963	0.00068433	[6, 7, 8, 9]	Group124	10.3093	10	[AKT1, BAG2, CHORDC1, FYN, HSPA1A, HSPA1B, OTUB1, SQSTM1, U2AF2, UBXN1]
GO:1903322	positive regulation of protein modification by small protein conjugation or removal	GO_BiologicalProcess-EBI-UniProt-GOA-ACAP-ARAP_27.05.2021_00h00	0.0240823	0.0390351	[6, 7, 8, 9]	Group124	5.6338	8	[HDAC3, HSPA5, PIAS1, PRKN, RNF111, SKP1, TOLLIP, UBQLN1]
GO:0006511	ubiquitin-dependent protein catabolic process	GO_BiologicalProcess-EBI-UniProt-GOA-ACAP-ARAP_27.05.2021_00h00	1.96816e-13	8.19376e-12	[7, 8, 9]	Group124	7.7728	52	[AKT1, BAG2, BUB3, CBL, CBLC, CDC16, CDC23, CDC26, CDK1, CDK2, ERCC8, HSPA1A, HSPA1B, HSPA5, KAT5, KLHL20, KLHL8, OTUD7B, PIAS1, PRKN, PSMA1, PSMA4, PSMB1, PSMB4, PSMB8, PSMC3, RAD23A, RMND5A, RNF111, RNF139, RNF2, RYBP, SDCBP, SIAH1, SKP1, SQSTM1, SUMO2, TBL1XR1, TMUB2, TOLLIP, TRIM32, TRIM9, UBE2I, UBQLN1, UBQLN2, UBQLN4, UBXN1, USP2, USP30, USP46, VPS4B, ZSWIM8]
GO:0043161	proteasome-mediated ubiquitin-dependent protein catabolic process	GO_BiologicalProcess-EBI-UniProt-GOA-ACAP-ARAP_27.05.2021_00h00	1.28465e-10	2.30946e-09	[6, 7, 8, 9, 10]	Group124	8.25893	37	[AKT1, BAG2, BUB3, CDC16, CDC23, CDC26, CDK1, CDK2, ERCC8, HSPA1A, HSPA1B, HSPA5, KAT5, KLHL20, PIAS1, PRKN, PSMA1, PSMA4, PSMB1, PSMB4, PSMB8, PSMC3, RAD23A, RMND5A, RYBP, SDCBP, SIAH1, SKP1, SUMO2, TBL1XR1, TMUB2, TRIM9, UBQLN1, UBQLN2, UBQLN4, UBXN1, ZSWIM8]
GO:1901800	positive regulation of proteasomal protein catabolic process	GO_BiologicalProcess-EBI-UniProt-GOA-ACAP-ARAP_27.05.2021_00h00	0.000182128	0.000883823	[6, 7, 8, 9, 10]	Group124	9.16667	11	[AKT1, BAG2, HSPA1A, HSPA1B, PIAS1, PRKN, PSMC3, RAD23A, SUMO2, UBQLN1, UBQLN2]
GO:0016567	protein ubiquitination	GO_BiologicalProcess-EBI-UniProt-GOA-ACAP-ARAP_27.05.2021_00h00	5.408e-17	6.11104e-15	[8, 9]	Group124	7.57409	69	[AKT1, ASB13, ASB3, ASB9, BAG2, CBL, CBLC, CCNB1IP1, CDC16, CDC23, CDC26, CHORDC1, CISH, DCAF4, DCAF7, DZIP3, ERCC8, FYN, H2BC9, HDAC3, HSPA1A, HSPA1B, HSPA5, KLHL12, KLHL17, KLHL20, KLHL36, KLHL8, MED27, NFX1, OTUB1, PRKN, PSMA1, PSMA4, PSMB1, PSMB4, PSMB8, PSMC3, RAD18, RMND5A, RNF111, RNF112, RNF139, RNF183, RNF2, RNF31, RNF38, RYBP, SIAH1, SKP1, SQSTM1, TRAF2, TRIM23, TRIM32, TRIM38, TRIM69, …
GO:0031396	regulation of protein ubiquitination	GO_BiologicalProcess-EBI-UniProt-GOA-ACAP-ARAP_27.05.2021_00h00	8.21672e-05	0.000467584	[7, 8, 9, 10]	Group124	7.47664	16	[AKT1, BAG2, CHORDC1, FYN, HDAC3, HSPA1A, HSPA1B, HSPA5, OTUB1, PRKN, RNF111, SKP1, SQSTM1, U2AF2, UBQLN1, UBXN1]
GO:2000058	regulation of ubiquitin-dependent protein catabolic process	GO_BiologicalProcess-EBI-UniProt-GOA-ACAP-ARAP_27.05.2021_00h00	2.3354e-05	0.000169477	[7, 8, 9, 10]	Group124	8.72093	15	[AKT1, BAG2, HSPA1A, HSPA1B, PIAS1, PRKN, RAD23A, RNF139, RYBP, SDCBP, SUMO2, UBQLN1, UBQLN2, UBQLN4, UBXN1]
GO:0031145	anaphase-promoting complex-dependent catabolic process	GO_BiologicalProcess-EBI-UniProt-GOA-ACAP-ARAP_27.05.2021_00h00	1.39598e-06	1.39775e-05	[7, 8, 9, 10, 11]	Group124	13.7931	12	[BUB3, CDC16, CDC23, CDC26, CDK1, CDK2, PSMA1, PSMA4, PSMB1, PSMB4, PSMB8, PSMC3]
GO:0031397	negative regulation of protein ubiquitination	GO_BiologicalProcess-EBI-UniProt-GOA-ACAP-ARAP_27.05.2021_00h00	4.82985e-05	0.000313149	[7, 8, 9, 10, 11]	Group124	11.6279	10	[AKT1, BAG2, CHORDC1, FYN, HSPA1A, HSPA1B, OTUB1, SQSTM1, U2AF2, UBXN1]
GO:0032434	regulation of proteasomal ubiquitin-dependent protein catabolic process	GO_BiologicalProcess-EBI-UniProt-GOA-ACAP-ARAP_27.05.2021_00h00	8.51238e-06	7.01385e-05	[7, 8, 9, 10, 11]	Group124	10.0719	14	[AKT1, BAG2, HSPA1A, HSPA1B, PIAS1, PRKN, RAD23A, RYBP, SDCBP, SUMO2, UBQLN1, UBQLN2, UBQLN4, UBXN1]
GO:2000060	positive regulation of ubiquitin-dependent protein catabolic process	GO_BiologicalProcess-EBI-UniProt-GOA-ACAP-ARAP_27.05.2021_00h00	0.000106353	0.000576198	[7, 8, 9, 10, 11]	Group124	9.73451	11	[AKT1, BAG2, HSPA1A, HSPA1B, PIAS1, PRKN, RAD23A, RNF139, SUMO2, UBQLN1, UBQLN2]
GO:0000209	protein polyubiquitination	GO_BiologicalProcess-EBI-UniProt-GOA-ACAP-ARAP_27.05.2021_00h00	4.23256e-08	5.15071e-07	[9, 10]	Group124	8.04598	28	[CBL, CDC16, CDC23, CDC26, DZIP3, ERCC8, KLHL20, OTUB1, PRKN, PSMA1, PSMA4, PSMB1, PSMB4, PSMB8, PSMC3, RMND5A, RNF111, RNF183, RNF31, SIAH1, SKP1, TRAF2, TRIM32, TRIM38, TRIM69, UBE2E3, UBE2V1, UBOX5]
GO:0004842	ubiquitin-protein transferase activity	GO_BiologicalProcess-EBI-UniProt-GOA-ACAP-ARAP_27.05.2021_00h00	8.36734e-07	8.59554e-06	[9, 10]	Group124	6.41283	32	[BAG2, CBL, CBLC, CCNB1IP1, CDC23, DZIP3, ERCC8, KLHL20, MED27, NFX1, PRKN, RAD18, RMND5A, RNF111, RNF112, RNF139, RNF183, RNF2, RNF31, RNF38, SIAH1, SKP1, TRAF2, TRIM23, TRIM32, TRIM38, TRIM69, TRIM74, TRIM9, UBE2E3, UBOX5, UHRF2]
GO:0032436	positive regulation of proteasomal ubiquitin-dependent protein catabolic process	GO_BiologicalProcess-EBI-UniProt-GOA-ACAP-ARAP_27.05.2021_00h00	0.000113269	0.000601313	[7, 8, 9, 10, 11, 12]	Group124	10.5263	10	[AKT1, BAG2, HSPA1A, HSPA1B, PIAS1, PRKN, RAD23A, SUMO2, UBQLN1, UBQLN2]
GO:0051092	positive regulation of NF-kappaB transcription factor activity	GO_BiologicalProcess-EBI-UniProt-GOA-ACAP-ARAP_27.05.2021_00h00	0.0291139	0.04463	[5, 8, 9, 10, 11, 12, 13, 14, 15]	Group125	5.14286	9	[APP, HSPA1A, HSPA1B, RHEBL1, RNF31, TRAF2, TRIM32, TRIM38, UBE2V1]
GO:0006458	'de novo' protein folding	GO_BiologicalProcess-EBI-UniProt-GOA-ACAP-ARAP_27.05.2021_00h00	0.00389597	0.0102382	[3]	Group125	11.6279	5	[DNAJB4, HSPA1A, HSPA1B, HSPA5, HSPA8]
GO:0009266	response to temperature stimulus	GO_BiologicalProcess-EBI-UniProt-GOA-ACAP-ARAP_27.05.2021_00h00	0.00142789	0.00461004	[3]	Group125	5.9761	15	[AKT1, BAG2, CAMK2B, CHORDC1, CIRBP, DNAJA3, DNAJB4, DNAJB6, HSPA1A, HSPA1B, HSPA8, MLST8, NUP43, POM121, PRKACA]
GO:0031072	heat shock protein binding	GO_MolecularFunction-EBI-UniProt-GOA-ACAP-ARAP_27.05.2021_00h00	0.000109159	0.00058738	[3]	Group125	9.02256	12	[BAG2, CHORDC1, DNAJA3, DNAJB6, HSPA1A, HSPA1B, HSPA5, HSPA8, OGDH, PRKN, SNCA, TSC1]
GO:0031647	regulation of protein stability	GO_BiologicalProcess-EBI-UniProt-GOA-ACAP-ARAP_27.05.2021_00h00	0.000325601	0.00140738	[3]	Group125	6.01266	19	[BAG2, CCT5, CCT6A, CHORDC1, DDI2, HDAC3, HSPA1A, HSPA1B, HSPA8, NLK, PIM2, PRKN, RAD23A, RNF139, SIAH1, SNCA, SREBF1, TSC1, USP2]
GO:0042026	protein refolding	GO_BiologicalProcess-EBI-UniProt-GOA-ACAP-ARAP_27.05.2021_00h00	0.00349112	0.00955529	[3]	Group125	15.3846	4	[HSPA1A, HSPA1B, HSPA5, HSPA8]
GO:0044183	protein folding chaperone	GO_BiologicalProcess-EBI-UniProt-GOA-ACAP-ARAP_27.05.2021_00h00	0.00025828	0.00119473	[3]	Group125	16.2162	6	[CCT5, CCT6A, HSPA1A, HSPA1B, HSPA5, HSPA8]
GO:0051082	unfolded protein binding	GO_MolecularFunction-EBI-UniProt-GOA-ACAP-ARAP_27.05.2021_00h00	0.000320509	0.00139298	[3]	Group125	8.59375	11	[CCT5, CCT6A, DNAJA3, DNAJB4, DNAJB6, HSPA1A, HSPA1B, HSPA5, HSPA8, SERPINH1, TOMM20]
GO:0051087	chaperone binding	GO_MolecularFunction-EBI-UniProt-GOA-ACAP-ARAP_27.05.2021_00h00	0.00128458	0.00430553	[3]	Group125	8.41121	9	[ATP1A3, BAG2, DNAJB4, DNAJB6, HSPA5, HSPA8, OGDH, PRKN, TSC1]
GO:0051787	misfolded protein binding	GO_MolecularFunction-EBI-UniProt-GOA-ACAP-ARAP_27.05.2021_00h00	0.00523443	0.0127398	[3]	Group125	13.7931	4	[HSPA1A, HSPA1B, HSPA5, HSPA8]
GO:0061077	chaperone-mediated protein folding	GO_BiologicalProcess-EBI-UniProt-GOA-ACAP-ARAP_27.05.2021_00h00	0.00162396	0.00513821	[3]	Group125	10	7	[CHORDC1, DNAJB4, FKBP2, HSPA1A, HSPA1B, HSPA5, HSPA8]
GO:0070997	neuron death	GO_BiologicalProcess-EBI-UniProt-GOA-ACAP-ARAP_27.05.2021_00h00	0.00580629	0.0137508	[3]	Group125	4.77454	18	[AKT1, AP2B1, APP, CBL, CHORDC1, CHRNA7, FYN, HSPA5, PICALM, PIK3CA, PRKN, RAPSN, REL, SIAH1, SNCA, TRAF2, TSC1, VSTM2L]
GO:0009408	response to heat	GO_BiologicalProcess-EBI-UniProt-GOA-ACAP-ARAP_27.05.2021_00h00	0.000132687	0.000681528	[3, 4]	Group125	7.86517	14	[AKT1, BAG2, CAMK2B, CHORDC1, DNAJA3, DNAJB4, DNAJB6, HSPA1A, HSPA1B, HSPA8, MLST8, NUP43, POM121, PRKACA]
GO:0035966	response to topologically incorrect protein	GO_BiologicalProcess-EBI-UniProt-GOA-ACAP-ARAP_27.05.2021_00h00	0.0164633	0.0292639	[3, 4]	Group125	5.16432	11	[ARFGAP1, ATP6V0D1, DNAJB4, EXTL3, HSPA1A, HSPA1B, HSPA5, HSPA8, PRKN, PTPN1, SERPINH1]
GO:0016235	aggresome	GO_CellularComponent-EBI-UniProt-GOA-ACAP-ARAP_27.05.2021_00h00	0.00015901	0.000786106	[4]	Group125	17.6471	6	[HSPA1A, HSPA1B, PRKN, SQSTM1, TDP2, UBQLN1]
GO:0030544	Hsp70 protein binding	GO_MolecularFunction-EBI-UniProt-GOA-ACAP-ARAP_27.05.2021_00h00	0.0224536	0.0370789	[4]	Group125	9.09091	4	[DNAJA3, PRKN, SNCA, TSC1]
GO:0031648	protein destabilization	GO_BiologicalProcess-EBI-UniProt-GOA-ACAP-ARAP_27.05.2021_00h00	0.00627199	0.0145916	[4]	Group125	10.4167	5	[PRKN, RAD23A, RNF139, SIAH1, SNCA]
GO:0034976	response to endoplasmic reticulum stress	GO_BiologicalProcess-EBI-UniProt-GOA-ACAP-ARAP_27.05.2021_00h00	0.00374129	0.00989751	[4]	Group125	5.2459	16	[ARFGAP1, ATG10, ATP6V0D1, EXTL3, GORASP2, HSPA1A, HSPA5, PRKN, PTPN1, RNF139, RNF183, TMUB2, TRAF2, UBQLN1, UBQLN2, UBXN1]
GO:0038034	signal transduction in absence of ligand	GO_BiologicalProcess-EBI-UniProt-GOA-ACAP-ARAP_27.05.2021_00h00	0.0286951	0.0441592	[3, 4, 5]	Group125	7.14286	5	[AKT1, FYN, HSPA1A, HSPA1B, ZC3HC1]
GO:0042826	histone deacetylase binding	GO_MolecularFunction-EBI-UniProt-GOA-ACAP-ARAP_27.05.2021_00h00	0.00268007	0.00759833	[4]	Group125	7.56302	9	[HDAC3, HEY2, HSPA1A, HSPA1B, NCOR1, NCOR2, NUDT21, PRDM1, PRKN]
GO:0043274	phospholipase binding	GO_MolecularFunction-EBI-UniProt-GOA-ACAP-ARAP_27.05.2021_00h00	0.0160009	0.0287	[4]	Group125	13.6364	3	[FYN, PRKN, SNCA]
GO:0048156	tau protein binding	GO_MolecularFunction-EBI-UniProt-GOA-ACAP-ARAP_27.05.2021_00h00	0.00745778	0.0165705	[4]	Group125	10	5	[APBB1, BAG2, FYN, PICALM, SNCA]
GO:0050821	protein stabilization	GO_BiologicalProcess-EBI-UniProt-GOA-ACAP-ARAP_27.05.2021_00h00	0.0131285	0.0249033	[4]	Group125	5.33981	11	[BAG2, CCT5, CCT6A, CHORDC1, HSPA1A, HSPA1B, NLK, PIM2, PRKN, TSC1, USP2]
GO:0051084	'de novo' posttranslational protein folding	GO_BiologicalProcess-EBI-UniProt-GOA-ACAP-ARAP_27.05.2021_00h00	0.00252459	0.00726164	[4]	Group125	12.8205	5	[DNAJB4, HSPA1A, HSPA1B, HSPA5, HSPA8]
GO:0055131	C3HC4-type RING finger domain binding	GO_MolecularFunction-EBI-UniProt-GOA-ACAP-ARAP_27.05.2021_00h00	0.000278165	0.00125731	[4]	Group125	50	3	[HSPA1A, HSPA1B, HSPA8]
GO:0060759	regulation of response to cytokine stimulus	GO_BiologicalProcess-EBI-UniProt-GOA-ACAP-ARAP_27.05.2021_00h00	0.016832	0.0297855	[3, 4, 5]	Group125	5.37634	10	[ARG1, HSPA1A, HSPA1B, PIAS1, PRKN, PTPN1, RNF31, TLE5, TRAF2, TRIM32]
GO:0080135	regulation of cellular response to stress	GO_BiologicalProcess-EBI-UniProt-GOA-ACAP-ARAP_27.05.2021_00h00	5.51141e-05	0.000348762	[3, 4, 5]	Group125	4.95868	36	[AKT1, APBB1, APP, BAG2, CAMK2B, CDK6, CHORDC1, DNAJB6, ERCC8, FYN, HDAC3, HSPA1A, HSPA1B, HSPA5, HSPA8, KDM1A, MLST8, NCOR1, NME5, NUP43, OTUB1, POM121, PRKN, PTPN1, RNF183, SDCBP, SETD2, TERF2, TRAF2, TRIM32, TSC1, UBE2V1, UBQLN1, UBQLN2, UBQLN4, UBXN1]
GO:0006986	response to unfolded protein	GO_BiologicalProcess-EBI-UniProt-GOA-ACAP-ARAP_27.05.2021_00h00	0.00772482	0.0170204	[4, 5]	Group125	5.75916	11	[ARFGAP1, ATP6V0D1, DNAJB4, EXTL3, HSPA1A, HSPA1B, HSPA5, HSPA8, PRKN, PTPN1, SERPINH1]
GO:0034605	cellular response to heat	GO_BiologicalProcess-EBI-UniProt-GOA-ACAP-ARAP_27.05.2021_00h00	0.000445498	0.0017979	[4, 5]	Group125	8.27068	11	[BAG2, CAMK2B, CHORDC1, DNAJB6, HSPA1A, HSPA1B, HSPA8, MLST8, NUP43, POM121, PRKACA]
GO:0035967	cellular response to topologically incorrect protein	GO_BiologicalProcess-EBI-UniProt-GOA-ACAP-ARAP_27.05.2021_00h00	0.030046	0.0455294	[4, 5]	Group125	5.11364	9	[ARFGAP1, ATP6V0D1, EXTL3, HSPA1A, HSPA1B, HSPA5, HSPA8, PRKN, PTPN1]
GO:0051085	chaperone cofactor-dependent protein refolding	GO_BiologicalProcess-EBI-UniProt-GOA-ACAP-ARAP_27.05.2021_00h00	0.00134897	0.00446457	[4, 5]	Group125	14.7059	5	[DNAJB4, HSPA1A, HSPA1B, HSPA5, HSPA8]
GO:0051310	metaphase plate congression	GO_BiologicalProcess-EBI-UniProt-GOA-ACAP-ARAP_27.05.2021_00h00	0.0302697	0.0457807	[3, 4, 5, 6]	Group125	7.04225	5	[BECN1, CDC23, EML3, KIF22, VPS4B]
GO:0060760	positive regulation of response to cytokine stimulus	GO_BiologicalProcess-EBI-UniProt-GOA-ACAP-ARAP_27.05.2021_00h00	0.0179568	0.0312172	[3, 4, 5, 6]	Group125	8.06452	5	[HSPA1A, HSPA1B, PRKN, TRAF2, TRIM32]
GO:1901214	regulation of neuron death	GO_BiologicalProcess-EBI-UniProt-GOA-ACAP-ARAP_27.05.2021_00h00	0.0176943	0.0308968	[4, 5]	Group125	4.51807	15	[AKT1, AP2B1, CBL, CHORDC1, CHRNA7, FYN, PICALM, PIK3CA, PRKN, RAPSN, REL, SNCA, TRAF2, TSC1, VSTM2L]
GO:1902882	regulation of response to oxidative stress	GO_BiologicalProcess-EBI-UniProt-GOA-ACAP-ARAP_27.05.2021_00h00	0.0322618	0.0481492	[4, 5]	Group125	6.18557	6	[AKT1, FYN, NME5, PRKN, TSC1, UBQLN1]
GO:1903827	regulation of cellular protein localization	GO_BiologicalProcess-EBI-UniProt-GOA-ACAP-ARAP_27.05.2021_00h00	0.000124574	0.000652568	[4, 5]	Group125	5.13699	30	[AKT1, AP2B1, CAMK1, CCT5, CCT6A, CDK1, CHORDC1, FYN, HDAC3, ITGB1BP1, KCNAB2, NVL, OAZ1, OTUD7B, PICALM, PRKACA, PRKN, PTPN1, RNF2, RNF31, SAR1A, SETD2, SQSTM1, SREBF1, SREBF2, STAC2, SUMO2, SUMO3, TMEM30A, TOX4]
GO:1903829	positive regulation of cellular protein localization	GO_BiologicalProcess-EBI-UniProt-GOA-ACAP-ARAP_27.05.2021_00h00	0.01178	0.0227268	[3, 4, 5, 6]	Group125	4.74684	15	[AKT1, AP2B1, CCT5, CCT6A, CDK1, CHORDC1, FYN, HDAC3, ITGB1BP1, PRKN, RNF2, RNF31, SQSTM1, SREBF2, STAC2]
GO:0036473	cell death in response to oxidative stress	GO_BiologicalProcess-EBI-UniProt-GOA-ACAP-ARAP_27.05.2021_00h00	0.0110296	0.0217566	[3, 5, 6]	Group125	7.07071	7	[AKT1, FYN, NME5, PRKN, RNF112, TSC1, UBQLN1]
GO:0010042	response to manganese ion	GO_BiologicalProcess-EBI-UniProt-GOA-ACAP-ARAP_27.05.2021_00h00	0.00184569	0.00563683	[5]	Group125	18.1818	4	[APP, ARG1, HSPA5, PRKN]
GO:0034612	response to tumor necrosis factor	GO_BiologicalProcess-EBI-UniProt-GOA-ACAP-ARAP_27.05.2021_00h00	0.0185698	0.031932	[5]	Group125	4.49102	15	[AKT1, HSPA1A, HSPA1B, PRKN, PRPF8, PSMA1, PSMA4, PSMB1, PSMB4, PSMB8, PSMC3, RNF31, SGMS1, TRAF2, TRIM32]
GO:0070841	inclusion body assembly	GO_BiologicalProcess-EBI-UniProt-GOA-ACAP-ARAP_27.05.2021_00h00	0.00257922	0.0073919	[5]	Group125	16.6667	4	[DNAJB6, HSPA1A, HSPA1B, PRKN]
GO:0090083	regulation of inclusion body assembly	GO_BiologicalProcess-EBI-UniProt-GOA-ACAP-ARAP_27.05.2021_00h00	0.00773445	0.0169943	[4, 5, 6]	Group125	17.6471	3	[DNAJB6, HSPA1A, HSPA1B]
GO:0097193	intrinsic apoptotic signaling pathway	GO_BiologicalProcess-EBI-UniProt-GOA-ACAP-ARAP_27.05.2021_00h00	0.0332569	0.0495409	[4, 5, 6]	Group125	4.36242	13	[AKT1, BECN1, HSPA1A, KDM1A, NME5, PRKN, PTPN1, RNF183, SGMS1, SIAH1, TRAF2, TRIM32, UBQLN1]
GO:1900034	regulation of cellular response to heat	GO_BiologicalProcess-EBI-UniProt-GOA-ACAP-ARAP_27.05.2021_00h00	5.33929e-05	0.000343364	[4, 5, 6]	Group125	11.4943	10	[BAG2, CAMK2B, CHORDC1, DNAJB6, HSPA1A, HSPA1B, HSPA8, MLST8, NUP43, POM121]
GO:1900407	regulation of cellular response to oxidative stress	GO_BiologicalProcess-EBI-UniProt-GOA-ACAP-ARAP_27.05.2021_00h00	0.0191545	0.0327241	[4, 5, 6]	Group125	6.97674	6	[AKT1, FYN, NME5, PRKN, TSC1, UBQLN1]
GO:1901215	negative regulation of neuron death	GO_BiologicalProcess-EBI-UniProt-GOA-ACAP-ARAP_27.05.2021_00h00	0.0203949	0.0343974	[4, 5, 6]	Group125	5	11	[AKT1, AP2B1, CBL, FYN, PIK3CA, PRKN, REL, SNCA, TRAF2, TSC1, VSTM2L]
GO:1902115	regulation of organelle assembly	GO_BiologicalProcess-EBI-UniProt-GOA-ACAP-ARAP_27.05.2021_00h00	0.000768566	0.00285416	[4, 5, 6]	Group125	6.35593	15	[ATXN2, ATXN2L, BECN1, EML3, FEZ2, HSPA1A, HSPA1B, IFT20, SDCBP, SYNE2, TBC1D5, TBC1D9B, TOX4, UBQLN2, VPS4B]
GO:1903573	negative regulation of response to endoplasmic reticulum stress	GO_BiologicalProcess-EBI-UniProt-GOA-ACAP-ARAP_27.05.2021_00h00	0.00627199	0.0145916	[3, 4, 5, 6, 7]	Group125	10.4167	5	[HSPA1A, HSPA5, PRKN, PTPN1, UBXN1]
GO:1905897	regulation of response to endoplasmic reticulum stress	GO_BiologicalProcess-EBI-UniProt-GOA-ACAP-ARAP_27.05.2021_00h00	0.00133317	0.00443085	[4, 5, 6]	Group125	9.1954	8	[HSPA1A, HSPA5, PRKN, PTPN1, RNF183, UBQLN1, UBQLN2, UBXN1]
GO:1905898	positive regulation of response to endoplasmic reticulum stress	GO_BiologicalProcess-EBI-UniProt-GOA-ACAP-ARAP_27.05.2021_00h00	0.0136878	0.0255959	[3, 4, 5, 6, 7]	Group125	10.5263	4	[PTPN1, RNF183, UBQLN1, UBQLN2]
GO:0001959	regulation of cytokine-mediated signaling pathway	GO_BiologicalProcess-EBI-UniProt-GOA-ACAP-ARAP_27.05.2021_00h00	0.0291139	0.04463	[4, 5, 6, 7]	Group125	5.14286	9	[ARG1, HSPA1A, HSPA1B, PIAS1, PRKN, PTPN1, RNF31, TRAF2, TRIM32]
GO:0010507	negative regulation of autophagy	GO_BiologicalProcess-EBI-UniProt-GOA-ACAP-ARAP_27.05.2021_00h00	0.00234054	0.00683161	[4, 5, 6, 7]	Group125	8.42105	8	[AKT1, BECN1, FEZ2, PIK3CA, SNCA, TSC1, UBQLN4, USP30]
GO:0034620	cellular response to unfolded protein	GO_BiologicalProcess-EBI-UniProt-GOA-ACAP-ARAP_27.05.2021_00h00	0.0150431	0.0272915	[5, 6]	Group125	5.76923	9	[ARFGAP1, ATP6V0D1, EXTL3, HSPA1A, HSPA1B, HSPA5, HSPA8, PRKN, PTPN1]
GO:0045732	positive regulation of protein catabolic process	GO_BiologicalProcess-EBI-UniProt-GOA-ACAP-ARAP_27.05.2021_00h00	0.000951172	0.00340442	[4, 5, 6, 7]	Group125	6.22407	15	[AKT1, ASB9, BAG2, HSPA1A, HSPA1B, OAZ1, PIAS1, PRKN, PSMC3, RAD23A, RNF139, SUMO2, TRIM32, UBQLN1, UBQLN2]
GO:0062208	positive regulation of pattern recognition receptor signaling pathway	GO_BiologicalProcess-EBI-UniProt-GOA-ACAP-ARAP_27.05.2021_00h00	0.0278701	0.0432259	[4, 5, 6, 7]	Group125	8.51064	4	[HSPA1A, HSPA1B, IFI35, PUM1]
GO:0090084	negative regulation of inclusion body assembly	GO_BiologicalProcess-EBI-UniProt-GOA-ACAP-ARAP_27.05.2021_00h00	0.00209363	0.00620249	[4, 5, 6, 7]	Group125	27.2727	3	[DNAJB6, HSPA1A, HSPA1B]
GO:0097192	extrinsic apoptotic signaling pathway in absence of ligand	GO_BiologicalProcess-EBI-UniProt-GOA-ACAP-ARAP_27.05.2021_00h00	0.0286951	0.0441592	[4, 5, 6, 7]	Group125	7.14286	5	[AKT1, FYN, HSPA1A, HSPA1B, ZC3HC1]
GO:1901099	negative regulation of signal transduction in absence of ligand	GO_BiologicalProcess-EBI-UniProt-GOA-ACAP-ARAP_27.05.2021_00h00	0.00117397	0.00400264	[4, 5, 6, 7]	Group125	15.1515	5	[AKT1, FYN, HSPA1A, HSPA1B, ZC3HC1]
GO:1903201	regulation of oxidative stress-induced cell death	GO_BiologicalProcess-EBI-UniProt-GOA-ACAP-ARAP_27.05.2021_00h00	0.010252	0.0207931	[4, 5, 6, 7]	Group125	8	6	[AKT1, FYN, NME5, PRKN, TSC1, UBQLN1]
GO:1905477	positive regulation of protein localization to membrane	GO_BiologicalProcess-EBI-UniProt-GOA-ACAP-ARAP_27.05.2021_00h00	0.0191443	0.0327773	[4, 5, 6, 7]	Group125	5.88235	8	[AKT1, AP2B1, CHORDC1, FYN, ITGB1BP1, PRKN, SQSTM1, STAC2]
GO:2001233	regulation of apoptotic signaling pathway	GO_BiologicalProcess-EBI-UniProt-GOA-ACAP-ARAP_27.05.2021_00h00	0.0278903	0.0431726	[4, 5, 6, 7]	Group125	4.17755	16	[AKT1, BECN1, FYN, HSPA1A, HSPA1B, KDM1A, NME5, PRKN, PTPN1, RNF183, SGMS1, SIAH1, TRAF2, TRIM32, UBQLN1, ZC3HC1]
GO:0001961	positive regulation of cytokine-mediated signaling pathway	GO_BiologicalProcess-EBI-UniProt-GOA-ACAP-ARAP_27.05.2021_00h00	0.011087	0.0218155	[4, 5, 6, 7, 8]	Group125	9.09091	5	[HSPA1A, HSPA1B, PRKN, TRAF2, TRIM32]
GO:0030099	myeloid cell differentiation	GO_BiologicalProcess-EBI-UniProt-GOA-ACAP-ARAP_27.05.2021_00h00	0.0277249	0.0431701	[4, 5, 6, 7, 8]	Group125	4.03587	18	[APP, CDK2, CDK6, ESRRA, H3C12, HSPA1A, HSPA1B, IL34, KAT6A, KMT2B, L3MBTL3, LDB1, RBFOX2, RBPJ, RPS19, TCTA, TGFBR2, WDR61]
GO:0032069	regulation of nuclease activity	GO_BiologicalProcess-EBI-UniProt-GOA-ACAP-ARAP_27.05.2021_00h00	0.0160009	0.0287	[4, 5, 7, 8]	Group125	13.6364	3	[AKT1, HSPA1A, TERF2]
GO:0033209	tumor necrosis factor-mediated signaling pathway	GO_BiologicalProcess-EBI-UniProt-GOA-ACAP-ARAP_27.05.2021_00h00	0.00168322	0.00526255	[5, 6, 7]	Group125	6.66667	12	[HSPA1A, HSPA1B, PRKN, PSMA1, PSMA4, PSMB1, PSMB4, PSMB8, PSMC3, RNF31, TRAF2, TRIM32]
GO:0036498	IRE1-mediated unfolded protein response	GO_BiologicalProcess-EBI-UniProt-GOA-ACAP-ARAP_27.05.2021_00h00	0.0286951	0.0441592	[4, 5, 6, 7, 8]	Group125	7.14286	5	[ARFGAP1, ATP6V0D1, EXTL3, HSPA5, PTPN1]
GO:0043122	regulation of I-kappaB kinase/NF-kappaB signaling	GO_BiologicalProcess-EBI-UniProt-GOA-ACAP-ARAP_27.05.2021_00h00	0.0094056	0.0195785	[5, 6, 7]	Group125	5.17928	13	[FYN, LITAF, OTUD7B, PIM2, PRKN, REL, RNF31, SQSTM1, TRAF2, TRIM32, TRIM38, UBE2I, UBE2V1]
GO:0070059	intrinsic apoptotic signaling pathway in response to endoplasmic reticulum stress	GO_BiologicalProcess-EBI-UniProt-GOA-ACAP-ARAP_27.05.2021_00h00	0.021605	0.0358272	[5, 6, 7]	Group125	7.69231	5	[HSPA1A, PRKN, PTPN1, RNF183, TRAF2]
GO:0071287	cellular response to manganese ion	GO_BiologicalProcess-EBI-UniProt-GOA-ACAP-ARAP_27.05.2021_00h00	0.00274093	0.00774313	[6]	Group125	25	3	[APP, HSPA5, PRKN]
GO:0071356	cellular response to tumor necrosis factor	GO_BiologicalProcess-EBI-UniProt-GOA-ACAP-ARAP_27.05.2021_00h00	0.00921232	0.0193288	[6]	Group125	4.88599	15	[AKT1, HSPA1A, HSPA1B, PRKN, PRPF8, PSMA1, PSMA4, PSMB1, PSMB4, PSMB8, PSMC3, RNF31, SGMS1, TRAF2, TRIM32]
GO:0090224	regulation of spindle organization	GO_BiologicalProcess-EBI-UniProt-GOA-ACAP-ARAP_27.05.2021_00h00	0.0241807	0.0391144	[4, 5, 6, 7, 8]	Group125	8.88889	4	[EML3, HSPA1A, HSPA1B, VPS4B]
GO:1903202	negative regulation of oxidative stress-induced cell death	GO_BiologicalProcess-EBI-UniProt-GOA-ACAP-ARAP_27.05.2021_00h00	0.00951616	0.0197049	[4, 5, 6, 7, 8]	Group125	9.43396	5	[AKT1, FYN, NME5, PRKN, TSC1]
GO:0007080	mitotic metaphase plate congression	GO_BiologicalProcess-EBI-UniProt-GOA-ACAP-ARAP_27.05.2021_00h00	0.0119351	0.0229699	[4, 5, 6, 7, 8, 9]	Group125	8.92857	5	[BECN1, CDC23, EML3, KIF22, VPS4B]
GO:0010803	regulation of tumor necrosis factor-mediated signaling pathway	GO_BiologicalProcess-EBI-UniProt-GOA-ACAP-ARAP_27.05.2021_00h00	0.004777	0.0118452	[5, 6, 7, 8]	Group125	9.375	6	[HSPA1A, HSPA1B, PRKN, RNF31, TRAF2, TRIM32]
GO:0035973	aggrephagy	GO_BiologicalProcess-EBI-UniProt-GOA-ACAP-ARAP_27.05.2021_00h00	0.00134897	0.00446457	[6, 7]	Group125	14.7059	5	[PRKN, SQSTM1, UBE2V1, UBQLN1, WDFY3]
GO:0043123	positive regulation of I-kappaB kinase/NF-kappaB signaling	GO_BiologicalProcess-EBI-UniProt-GOA-ACAP-ARAP_27.05.2021_00h00	0.00895576	0.019043	[5, 6, 7, 8]	Group125	5.64103	11	[FYN, LITAF, PIM2, PRKN, REL, RNF31, TRAF2, TRIM32, TRIM38, UBE2I, UBE2V1]
GO:0045862	positive regulation of proteolysis	GO_BiologicalProcess-EBI-UniProt-GOA-ACAP-ARAP_27.05.2021_00h00	0.000791919	0.00292714	[5, 6, 7, 8]	Group125	5.32995	21	[AKT1, APP, BAG2, FYN, HSPA1A, HSPA1B, IST1, MBP, MRTFA, PIAS1, PICALM, PRKN, PSMC3, RAD23A, RNF139, SNCA, SUMO2, TRAF2, TRIM32, UBQLN1, UBQLN2]
GO:0070303	negative regulation of stress-activated protein kinase signaling cascade	GO_BiologicalProcess-EBI-UniProt-GOA-ACAP-ARAP_27.05.2021_00h00	0.0318768	0.0478454	[5, 6, 7, 8]	Group125	8.16327	4	[AKT1, HDAC3, NCOR1, PRKN]
GO:2001242	regulation of intrinsic apoptotic signaling pathway	GO_BiologicalProcess-EBI-UniProt-GOA-ACAP-ARAP_27.05.2021_00h00	0.00103163	0.00364295	[5, 6, 7, 8]	Group125	7.05882	12	[AKT1, BECN1, HSPA1A, KDM1A, NME5, PRKN, PTPN1, RNF183, SGMS1, SIAH1, TRIM32, UBQLN1]
GO:0036503	ERAD pathway	GO_BiologicalProcess-EBI-UniProt-GOA-ACAP-ARAP_27.05.2021_00h00	0.0148983	0.027091	[5, 6, 7, 8, 9]	Group125	6.66667	7	[HSPA5, PRKN, RNF139, TMUB2, UBQLN1, UBQLN2, UBXN1]
GO:0060236	regulation of mitotic spindle organization	GO_BiologicalProcess-EBI-UniProt-GOA-ACAP-ARAP_27.05.2021_00h00	0.0177342	0.0308981	[5, 6, 7, 8, 9]	Group125	9.7561	4	[EML3, HSPA1A, HSPA1B, VPS4B]
GO:0090169	regulation of spindle assembly	GO_BiologicalProcess-EBI-UniProt-GOA-ACAP-ARAP_27.05.2021_00h00	0.0066726	0.0152544	[5, 6, 7, 8, 9]	Group125	12.9032	4	[EML3, HSPA1A, HSPA1B, VPS4B]
GO:1902175	regulation of oxidative stress-induced intrinsic apoptotic signaling pathway	GO_BiologicalProcess-EBI-UniProt-GOA-ACAP-ARAP_27.05.2021_00h00	0.00835052	0.0180966	[5, 6, 7, 8, 9]	Group125	12.1212	4	[AKT1, NME5, PRKN, UBQLN1]
GO:1902235	regulation of endoplasmic reticulum stress-induced intrinsic apoptotic signaling pathway	GO_BiologicalProcess-EBI-UniProt-GOA-ACAP-ARAP_27.05.2021_00h00	0.0113489	0.0222754	[5, 6, 7, 8, 9]	Group125	11.1111	4	[HSPA1A, PRKN, PTPN1, RNF183]
GO:1902236	negative regulation of endoplasmic reticulum stress-induced intrinsic apoptotic signaling pathway	GO_BiologicalProcess-EBI-UniProt-GOA-ACAP-ARAP_27.05.2021_00h00	0.0180723	0.0312805	[4, 5, 6, 7, 8, 9, 10]	Group125	13.0435	3	[HSPA1A, PRKN, PTPN1]
GO:1903265	positive regulation of tumor necrosis factor-mediated signaling pathway	GO_BiologicalProcess-EBI-UniProt-GOA-ACAP-ARAP_27.05.2021_00h00	5.9946e-06	5.26859e-05	[5, 6, 7, 8, 9]	Group125	41.6667	5	[HSPA1A, HSPA1B, PRKN, TRAF2, TRIM32]
GO:1903533	regulation of protein targeting	GO_BiologicalProcess-EBI-UniProt-GOA-ACAP-ARAP_27.05.2021_00h00	0.00190994	0.00578836	[6, 7, 8]	Group125	8.69565	8	[CHORDC1, FYN, ITGB1BP1, PRKN, RNF2, RNF31, SREBF1, SREBF2]
GO:2001239	regulation of extrinsic apoptotic signaling pathway in absence of ligand	GO_BiologicalProcess-EBI-UniProt-GOA-ACAP-ARAP_27.05.2021_00h00	0.0035125	0.00954774	[5, 6, 7, 8, 9]	Group125	11.9048	5	[AKT1, FYN, HSPA1A, HSPA1B, ZC3HC1]
GO:2001243	negative regulation of intrinsic apoptotic signaling pathway	GO_BiologicalProcess-EBI-UniProt-GOA-ACAP-ARAP_27.05.2021_00h00	0.0171574	0.0302261	[5, 6, 7, 8, 9]	Group125	6.48148	7	[AKT1, HSPA1A, KDM1A, NME5, PRKN, PTPN1, TRIM32]
GO:0032873	negative regulation of stress-activated MAPK cascade	GO_BiologicalProcess-EBI-UniProt-GOA-ACAP-ARAP_27.05.2021_00h00	0.0318768	0.0478454	[6, 7, 8, 9]	Group125	8.16327	4	[AKT1, HDAC3, NCOR1, PRKN]
GO:0033120	positive regulation of RNA splicing	GO_BiologicalProcess-EBI-UniProt-GOA-ACAP-ARAP_27.05.2021_00h00	0.00252459	0.00726164	[5, 6, 7, 8, 9, 10]	Group125	12.8205	5	[CIRBP, HNRNPLL, HSPA1A, HSPA8, U2AF2]
GO:0045646	regulation of erythrocyte differentiation	GO_BiologicalProcess-EBI-UniProt-GOA-ACAP-ARAP_27.05.2021_00h00	0.00745778	0.0165705	[5, 6, 7, 8, 9, 10]	Group125	10	5	[CDK6, HSPA1A, HSPA1B, LDB1, RBFOX2]
GO:0061136	regulation of proteasomal protein catabolic process	GO_BiologicalProcess-EBI-UniProt-GOA-ACAP-ARAP_27.05.2021_00h00	2.36142e-05	0.000168278	[6, 7, 8, 9]	Group125	8.29016	16	[AKT1, BAG2, HSPA1A, HSPA1B, PIAS1, PRKACA, PRKN, PSMC3, RAD23A, RYBP, SDCBP, SUMO2, UBQLN1, UBQLN2, UBQLN4, UBXN1]
GO:1902176	negative regulation of oxidative stress-induced intrinsic apoptotic signaling pathway	GO_BiologicalProcess-EBI-UniProt-GOA-ACAP-ARAP_27.05.2021_00h00	0.0180723	0.0312805	[5, 6, 7, 8, 9, 10]	Group125	13.0435	3	[AKT1, NME5, PRKN]
GO:1903321	negative regulation of protein modification by small protein conjugation or removal	GO_BiologicalProcess-EBI-UniProt-GOA-ACAP-ARAP_27.05.2021_00h00	0.000134963	0.00068433	[6, 7, 8, 9]	Group125	10.3093	10	[AKT1, BAG2, CHORDC1, FYN, HSPA1A, HSPA1B, OTUB1, SQSTM1, U2AF2, UBXN1]
GO:1904292	regulation of ERAD pathway	GO_BiologicalProcess-EBI-UniProt-GOA-ACAP-ARAP_27.05.2021_00h00	0.0122805	0.0235203	[5, 6, 7, 8, 9, 10]	Group125	15	3	[UBQLN1, UBQLN2, UBXN1]
GO:2001240	negative regulation of extrinsic apoptotic signaling pathway in absence of ligand	GO_BiologicalProcess-EBI-UniProt-GOA-ACAP-ARAP_27.05.2021_00h00	0.00117397	0.00400264	[5, 6, 7, 8, 9, 10]	Group125	15.1515	5	[AKT1, FYN, HSPA1A, HSPA1B, ZC3HC1]
GO:1901673	regulation of mitotic spindle assembly	GO_BiologicalProcess-EBI-UniProt-GOA-ACAP-ARAP_27.05.2021_00h00	0.00257922	0.0073919	[6, 7, 8, 9, 10]	Group125	16.6667	4	[EML3, HSPA1A, HSPA1B, VPS4B]
GO:1901800	positive regulation of proteasomal protein catabolic process	GO_BiologicalProcess-EBI-UniProt-GOA-ACAP-ARAP_27.05.2021_00h00	0.000182128	0.000883823	[6, 7, 8, 9, 10]	Group125	9.16667	11	[AKT1, BAG2, HSPA1A, HSPA1B, PIAS1, PRKN, PSMC3, RAD23A, SUMO2, UBQLN1, UBQLN2]
GO:0031396	regulation of protein ubiquitination	GO_BiologicalProcess-EBI-UniProt-GOA-ACAP-ARAP_27.05.2021_00h00	8.21672e-05	0.000467584	[7, 8, 9, 10]	Group125	7.47664	16	[AKT1, BAG2, CHORDC1, FYN, HDAC3, HSPA1A, HSPA1B, HSPA5, OTUB1, PRKN, RNF111, SKP1, SQSTM1, U2AF2, UBQLN1, UBXN1]
GO:0046329	negative regulation of JNK cascade	GO_BiologicalProcess-EBI-UniProt-GOA-ACAP-ARAP_27.05.2021_00h00	0.0124834	0.0237936	[7, 8, 9, 10]	Group125	10.8108	4	[AKT1, HDAC3, NCOR1, PRKN]
GO:2000058	regulation of ubiquitin-dependent protein catabolic process	GO_BiologicalProcess-EBI-UniProt-GOA-ACAP-ARAP_27.05.2021_00h00	2.3354e-05	0.000169477	[7, 8, 9, 10]	Group125	8.72093	15	[AKT1, BAG2, HSPA1A, HSPA1B, PIAS1, PRKN, RAD23A, RNF139, RYBP, SDCBP, SUMO2, UBQLN1, UBQLN2, UBQLN4, UBXN1]
GO:0031397	negative regulation of protein ubiquitination	GO_BiologicalProcess-EBI-UniProt-GOA-ACAP-ARAP_27.05.2021_00h00	4.82985e-05	0.000313149	[7, 8, 9, 10, 11]	Group125	11.6279	10	[AKT1, BAG2, CHORDC1, FYN, HSPA1A, HSPA1B, OTUB1, SQSTM1, U2AF2, UBXN1]
GO:0032434	regulation of proteasomal ubiquitin-dependent protein catabolic process	GO_BiologicalProcess-EBI-UniProt-GOA-ACAP-ARAP_27.05.2021_00h00	8.51238e-06	7.01385e-05	[7, 8, 9, 10, 11]	Group125	10.0719	14	[AKT1, BAG2, HSPA1A, HSPA1B, PIAS1, PRKN, RAD23A, RYBP, SDCBP, SUMO2, UBQLN1, UBQLN2, UBQLN4, UBXN1]
GO:2000060	positive regulation of ubiquitin-dependent protein catabolic process	GO_BiologicalProcess-EBI-UniProt-GOA-ACAP-ARAP_27.05.2021_00h00	0.000106353	0.000576198	[7, 8, 9, 10, 11]	Group125	9.73451	11	[AKT1, BAG2, HSPA1A, HSPA1B, PIAS1, PRKN, RAD23A, RNF139, SUMO2, UBQLN1, UBQLN2]
GO:0032436	positive regulation of proteasomal ubiquitin-dependent protein catabolic process	GO_BiologicalProcess-EBI-UniProt-GOA-ACAP-ARAP_27.05.2021_00h00	0.000113269	0.000601313	[7, 8, 9, 10, 11, 12]	Group125	10.5263	10	[AKT1, BAG2, HSPA1A, HSPA1B, PIAS1, PRKN, RAD23A, SUMO2, UBQLN1, UBQLN2]
GO:0051865	protein autoubiquitination	GO_BiologicalProcess-EBI-UniProt-GOA-ACAP-ARAP_27.05.2021_00h00	0.00191379	0.00577789	[9, 10]	Group125	9.72222	7	[ERCC8, NFX1, PRKN, RNF112, RNF183, TRAF2, UHRF2]
GO:0051092	positive regulation of NF-kappaB transcription factor activity	GO_BiologicalProcess-EBI-UniProt-GOA-ACAP-ARAP_27.05.2021_00h00	0.0291139	0.04463	[5, 8, 9, 10, 11, 12, 13, 14, 15]	Group126	5.14286	9	[APP, HSPA1A, HSPA1B, RHEBL1, RNF31, TRAF2, TRIM32, TRIM38, UBE2V1]
GO:0000278	mitotic cell cycle	GO_BiologicalProcess-EBI-UniProt-GOA-ACAP-ARAP_27.05.2021_00h00	0.000368642	0.00154284	[3]	Group126	4.14414	46	[AKT1, APP, ASNS, BECN1, BTG3, BUB3, CDC16, CDC23, CDC26, CDK1, CDK11B, CDK2, CDK6, CEP70, CRLF3, DCTN3, EML3, GSPT1, HSPA1A, HSPA1B, IST1, KIF22, KLF11, NUP43, PIAS1, PIM2, PLRG1, POGZ, POM121, PPAT, PPP2R1A, PRKACA, PSMA1, PSMA4, PSMB1, PSMB4, PSMB8, PSMC3, RNF2, SDCBP, SETD2, SKP1, TTC19, UBE2I, USP2, VPS4B]
GO:0019884	antigen processing and presentation of exogenous antigen	GO_BiologicalProcess-EBI-UniProt-GOA-ACAP-ARAP_27.05.2021_00h00	0.0225562	0.0370166	[3]	Group126	5.12821	10	[AP1G1, AP2B1, DCTN3, KIF22, PSMA1, PSMA4, PSMB1, PSMB4, PSMB8, PSMC3]
GO:0042180	cellular ketone metabolic process	GO_BiologicalProcess-EBI-UniProt-GOA-ACAP-ARAP_27.05.2021_00h00	0.019325	0.0328733	[3]	Group126	4.71014	13	[AKT1, CLCN2, NCOR1, NCOR2, OAZ1, PSMA1, PSMA4, PSMB1, PSMB4, PSMB8, PSMC3, SNCA, SREBF1]
GO:0048002	antigen processing and presentation of peptide antigen	GO_BiologicalProcess-EBI-UniProt-GOA-ACAP-ARAP_27.05.2021_00h00	0.029575	0.0451618	[3]	Group126	4.90196	10	[AP1G1, AP2B1, DCTN3, KIF22, PSMA1, PSMA4, PSMB1, PSMB4, PSMB8, PSMC3]
GO:0070482	response to oxygen levels	GO_BiologicalProcess-EBI-UniProt-GOA-ACAP-ARAP_27.05.2021_00h00	0.014313	0.0263293	[3]	Group126	4.34783	18	[ADAM15, AKT1, ATP6V0D1, BECN1, CBL, CHRNA7, MGARP, PLEKHN1, PSMA1, PSMA4, PSMB1, PSMB4, PSMB8, PSMC3, RBPJ, TGFBR2, TSC1, UBQLN1]
GO:1905368	peptidase complex	GO_CellularComponent-EBI-UniProt-GOA-ACAP-ARAP_27.05.2021_00h00	3.44668e-05	0.000231044	[3]	Group126	11	11	[PSMA1, PSMA4, PSMB1, PSMB4, PSMB8, PSMC3, RAD23A, SPCS3, SUPT20H, UBQLN1, UBQLN4]
GO:1990840	response to lectin	GO_BiologicalProcess-EBI-UniProt-GOA-ACAP-ARAP_27.05.2021_00h00	0.00316966	0.00870556	[3]	Group126	7.37705	9	[FYN, PRKACA, PSMA1, PSMA4, PSMB1, PSMB4, PSMB8, PSMC3, SKP1]
GO:0002831	regulation of response to biotic stimulus	GO_BiologicalProcess-EBI-UniProt-GOA-ACAP-ARAP_27.05.2021_00h00	0.0271984	0.0425176	[3, 4]	Group126	4.04494	18	[AP1G1, ARG1, CRK, FYN, IFI35, PIAS1, PQBP1, PRKACA, PSMA1, PSMA4, PSMB1, PSMB4, PSMB8, PSMC3, PTPN1, PUM1, RPS19, SKP1]
GO:0007164	establishment of tissue polarity	GO_BiologicalProcess-EBI-UniProt-GOA-ACAP-ARAP_27.05.2021_00h00	0.00708231	0.0159604	[3, 4]	Group126	6.52174	9	[AP2B1, IFT20, NPHP3, PSMA1, PSMA4, PSMB1, PSMB4, PSMB8, PSMC3]
GO:0009894	regulation of catabolic process	GO_BiologicalProcess-EBI-UniProt-GOA-ACAP-ARAP_27.05.2021_00h00	2.17243e-09	3.30459e-08	[3, 4]	Group126	5.54042	61	[AKT1, APP, ASB9, ATP6V0D1, ATP6V1B1, BAG2, BECN1, CIRBP, CST3, DAZ2, DHRSX, EIF4ENIF1, ELAVL1, FEZ2, FYN, HSPA1A, HSPA1B, HSPA8, KAT5, MLST8, NCOR1, NUP43, OAZ1, PIAS1, PIK3CA, PIM2, PLEKHN1, POM121, PRKACA, PRKN, PSMA1, PSMA4, PSMB1, PSMB4, PSMB8, PSMC3, PTPN1, PUM1, RAD23A, RNF139, RYBP, SDCBP, SF3B3, SNCA, SREBF1, SREBF2, SUMO2, TENT5A, TENT5B, TRAF2, TRIM32, TRIM38, TRIM65, TSC1, UBQLN1, UBQ…
GO:0044770	cell cycle phase transition	GO_BiologicalProcess-EBI-UniProt-GOA-ACAP-ARAP_27.05.2021_00h00	0.005769	0.0137035	[3, 4]	Group126	4.10557	28	[AKT1, APP, BUB3, CDC16, CDC23, CDC26, CDK1, CDK2, CDK6, CEP70, CRLF3, DCTN3, GSPT1, KLF11, PIAS1, PIM2, PLRG1, PPAT, PPP2R1A, PRKACA, PSMA1, PSMA4, PSMB1, PSMB4, PSMB8, PSMC3, SKP1, VPS4B]
GO:0051726	regulation of cell cycle	GO_BiologicalProcess-EBI-UniProt-GOA-ACAP-ARAP_27.05.2021_00h00	8.32163e-05	0.000470172	[3, 4]	Group126	4.2449	52	[AKT1, APBB1, APP, ASNS, BECN1, BTG3, BUB3, CCNK, CDC16, CDC23, CDC26, CDK1, CDK11B, CDK2, CDK6, CENPV, CEP70, CHORDC1, CRLF3, DCTN3, EHMT1, EML3, HSPA1A, HSPA1B, HSPA8, MLF1, PES1, PIM2, PLRG1, PPP2R1A, PRKACA, PSMA1, PSMA4, PSMB1, PSMB4, PSMB8, PSMC3, PUM1, RAD23A, RNF112, RNF2, RYBP, SDCBP, SETD2, SKP1, TERF2, TRIM32, TSC1, UHRF2, USP2, VPS4B, YY1AP1]
GO:0051983	regulation of chromosome segregation	GO_BiologicalProcess-EBI-UniProt-GOA-ACAP-ARAP_27.05.2021_00h00	0.00707751	0.0159952	[3, 4]	Group126	7.69231	7	[BECN1, BUB3, CDC16, CDC23, CDC26, PUM1, RAD18]
GO:0062012	regulation of small molecule metabolic process	GO_BiologicalProcess-EBI-UniProt-GOA-ACAP-ARAP_27.05.2021_00h00	0.028801	0.044236	[3, 4]	Group126	4.01786	18	[AKT1, APP, CLCN2, NCOR1, NCOR2, NUP43, OAZ1, POM121, PRKN, PSMA1, PSMA4, PSMB1, PSMB4, PSMB8, PSMC3, SNCA, SREBF1, SREBF2]
GO:0198738	cell-cell signaling by wnt	GO_BiologicalProcess-EBI-UniProt-GOA-ACAP-ARAP_27.05.2021_00h00	0.00517748	0.0127186	[3, 4]	Group126	4.34783	24	[AP2B1, APP, DIXDC1, IFT20, KLHL12, LDB1, NLK, NPHP3, PPP2R1A, PRKN, PSMA1, PSMA4, PSMB1, PSMB4, PSMB8, PSMC3, RBPJ, SKP1, TBL1XR1, TLE4, TLE5, WDR61, WNK1, WNK2]
GO:1903047	mitotic cell cycle process	GO_BiologicalProcess-EBI-UniProt-GOA-ACAP-ARAP_27.05.2021_00h00	0.000741035	0.002778	[3, 4]	Group126	4.1841	40	[AKT1, APP, BECN1, BUB3, CDC16, CDC23, CDC26, CDK1, CDK2, CDK6, CEP70, CRLF3, DCTN3, EML3, GSPT1, HSPA1A, HSPA1B, IST1, KIF22, KLF11, NUP43, PIAS1, PIM2, PLRG1, POGZ, POM121, PPAT, PPP2R1A, PRKACA, PSMA1, PSMA4, PSMB1, PSMB4, PSMB8, PSMC3, SETD2, SKP1, TTC19, UBE2I, VPS4B]
GO:0005839	proteasome core complex	GO_CellularComponent-EBI-UniProt-GOA-ACAP-ARAP_27.05.2021_00h00	9.97302e-05	0.000547824	[2, 3, 4, 6]	Group126	25	5	[PSMA1, PSMA4, PSMB1, PSMB4, PSMB8]
GO:0000502	proteasome complex	GO_CellularComponent-EBI-UniProt-GOA-ACAP-ARAP_27.05.2021_00h00	2.49496e-05	0.000176207	[3, 5]	Group126	14.0625	9	[PSMA1, PSMA4, PSMB1, PSMB4, PSMB8, PSMC3, RAD23A, UBQLN1, UBQLN4]
GO:0002478	antigen processing and presentation of exogenous peptide antigen	GO_BiologicalProcess-EBI-UniProt-GOA-ACAP-ARAP_27.05.2021_00h00	0.016832	0.0297855	[4]	Group126	5.37634	10	[AP1G1, AP2B1, DCTN3, KIF22, PSMA1, PSMA4, PSMB1, PSMB4, PSMB8, PSMC3]
GO:0002833	positive regulation of response to biotic stimulus	GO_BiologicalProcess-EBI-UniProt-GOA-ACAP-ARAP_27.05.2021_00h00	0.00354981	0.00955068	[3, 4, 5]	Group126	5.43478	15	[AP1G1, ARG1, FYN, IFI35, PQBP1, PRKACA, PSMA1, PSMA4, PSMB1, PSMB4, PSMB8, PSMC3, PUM1, RPS19, SKP1]
GO:0019439	aromatic compound catabolic process	GO_BiologicalProcess-EBI-UniProt-GOA-ACAP-ARAP_27.05.2021_00h00	0.000110955	0.000593009	[4]	Group126	4.96241	33	[AKT1, CIRBP, DAZ2, EIF4ENIF1, ELAVL1, ENTPD6, GSPT1, HSPA1A, HSPA1B, HSPA8, PLEKHN1, PPP2R1A, PSMA1, PSMA4, PSMB1, PSMB4, PSMB8, PSMC3, PUM1, RNH1, RPL10, RPL15, RPL18, RPL19, RPL22, RPS19, RPS5, TENT5A, TENT5B, TRAF2, WDR61, ZHX2, ZSWIM8]
GO:0034097	response to cytokine	GO_BiologicalProcess-EBI-UniProt-GOA-ACAP-ARAP_27.05.2021_00h00	0.000133323	0.000680379	[4]	Group126	4.14062	53	[AKT1, APP, ARG1, CAMK2B, CBL, CFL1, CISH, CRK, CTBP2, EIF4A2, FYN, H3C12, HSPA1A, HSPA1B, HSPA5, HSPA8, IFI35, IL34, KLF5, KLHL20, NCAM1, NUMBL, OTUB1, PIAS1, PIK3CA, PRKACA, PRKN, PRPF8, PSMA1, PSMA4, PSMB1, PSMB4, PSMB8, PSMC3, PTPN1, RAPGEF1, REL, RNF31, SETD2, SGMS1, SKP1, SNCA, SQSTM1, TLE4, TLE5, TOLLIP, TOX4, TRAF2, TRIM32, TRIM38, UBE2V1, WNK1, ZYX]
GO:0036293	response to decreased oxygen levels	GO_BiologicalProcess-EBI-UniProt-GOA-ACAP-ARAP_27.05.2021_00h00	0.014824	0.0270179	[4]	Group126	4.41558	17	[ADAM15, AKT1, BECN1, CBL, CHRNA7, MGARP, PLEKHN1, PSMA1, PSMA4, PSMB1, PSMB4, PSMB8, PSMC3, RBPJ, TGFBR2, TSC1, UBQLN1]
GO:0044270	cellular nitrogen compound catabolic process	GO_BiologicalProcess-EBI-UniProt-GOA-ACAP-ARAP_27.05.2021_00h00	8.83652e-05	0.000495723	[4]	Group126	5.02283	33	[AKT1, CIRBP, DAZ2, EIF4ENIF1, ELAVL1, ENTPD6, GSPT1, HSPA1A, HSPA1B, HSPA8, PLEKHN1, PPP2R1A, PSMA1, PSMA4, PSMB1, PSMB4, PSMB8, PSMC3, PUM1, RNH1, RPL10, RPL15, RPL18, RPL19, RPL22, RPS19, RPS5, TENT5A, TENT5B, TRAF2, WDR61, ZHX2, ZSWIM8]
GO:0046700	heterocycle catabolic process	GO_BiologicalProcess-EBI-UniProt-GOA-ACAP-ARAP_27.05.2021_00h00	6.60019e-05	0.000398531	[4]	Group126	5.10046	33	[AKT1, CIRBP, DAZ2, EIF4ENIF1, ELAVL1, ENTPD6, GSPT1, HSPA1A, HSPA1B, HSPA8, PLEKHN1, PPP2R1A, PSMA1, PSMA4, PSMB1, PSMB4, PSMB8, PSMC3, PUM1, RNH1, RPL10, RPL15, RPL18, RPL19, RPL22, RPS19, RPS5, TENT5A, TENT5B, TRAF2, WDR61, ZHX2, ZSWIM8]
GO:0048863	stem cell differentiation	GO_BiologicalProcess-EBI-UniProt-GOA-ACAP-ARAP_27.05.2021_00h00	0.00882772	0.0188722	[4]	Group126	5.05415	14	[KLHL12, LDB1, NUDT21, PSMA1, PSMA4, PSMB1, PSMB4, PSMB8, PSMC3, PUM1, RBPJ, SEMA4G, SETD2, SETD6]
GO:0060759	regulation of response to cytokine stimulus	GO_BiologicalProcess-EBI-UniProt-GOA-ACAP-ARAP_27.05.2021_00h00	0.016832	0.0297855	[3, 4, 5]	Group126	5.37634	10	[ARG1, HSPA1A, HSPA1B, PIAS1, PRKN, PTPN1, RNF31, TLE5, TRAF2, TRIM32]
GO:0071453	cellular response to oxygen levels	GO_BiologicalProcess-EBI-UniProt-GOA-ACAP-ARAP_27.05.2021_00h00	0.00554155	0.0133233	[4]	Group126	5.53191	13	[AKT1, ATP6V0D1, CBL, MGARP, PSMA1, PSMA4, PSMB1, PSMB4, PSMB8, PSMC3, RBPJ, TSC1, UBQLN1]
GO:1901361	organic cyclic compound catabolic process	GO_BiologicalProcess-EBI-UniProt-GOA-ACAP-ARAP_27.05.2021_00h00	0.000276499	0.00125696	[4]	Group126	4.72103	33	[AKT1, CIRBP, DAZ2, EIF4ENIF1, ELAVL1, ENTPD6, GSPT1, HSPA1A, HSPA1B, HSPA8, PLEKHN1, PPP2R1A, PSMA1, PSMA4, PSMB1, PSMB4, PSMB8, PSMC3, PUM1, RNH1, RPL10, RPL15, RPL18, RPL19, RPL22, RPS19, RPS5, TENT5A, TENT5B, TRAF2, WDR61, ZHX2, ZSWIM8]
GO:1905369	endopeptidase complex	GO_CellularComponent-EBI-UniProt-GOA-ACAP-ARAP_27.05.2021_00h00	5.79718e-05	0.000358248	[4]	Group126	12.6761	9	[PSMA1, PSMA4, PSMB1, PSMB4, PSMB8, PSMC3, RAD23A, UBQLN1, UBQLN4]
GO:1990858	cellular response to lectin	GO_BiologicalProcess-EBI-UniProt-GOA-ACAP-ARAP_27.05.2021_00h00	0.00316966	0.00870556	[4]	Group126	7.37705	9	[FYN, PRKACA, PSMA1, PSMA4, PSMB1, PSMB4, PSMB8, PSMC3, SKP1]
GO:0019774	proteasome core complex, beta-subunit complex	GO_CellularComponent-EBI-UniProt-GOA-ACAP-ARAP_27.05.2021_00h00	0.00209363	0.00620249	[2, 3, 4, 5, 7]	Group126	27.2727	3	[PSMB1, PSMB4, PSMB8]
GO:0006520	cellular amino acid metabolic process	GO_BiologicalProcess-EBI-UniProt-GOA-ACAP-ARAP_27.05.2021_00h00	0.00507395	0.0125031	[3, 4, 6]	Group126	4.83871	18	[ARG1, ASNS, DALRD3, FARSB, ILVBL, NARS1, OAZ1, OGDH, PEPD, PPAT, PSMA1, PSMA4, PSMB1, PSMB4, PSMB8, PSMC3, PSPH, PYCR3]
GO:0007346	regulation of mitotic cell cycle	GO_BiologicalProcess-EBI-UniProt-GOA-ACAP-ARAP_27.05.2021_00h00	0.00114936	0.0039357	[4, 5]	Group126	4.60526	28	[AKT1, APP, ASNS, BTG3, BUB3, CDC16, CDC23, CDC26, CDK1, CDK11B, CDK2, CDK6, CEP70, DCTN3, PIM2, PLRG1, PPP2R1A, PRKACA, PSMA1, PSMA4, PSMB1, PSMB4, PSMB8, PSMC3, SDCBP, SKP1, USP2, VPS4B]
GO:0010565	regulation of cellular ketone metabolic process	GO_BiologicalProcess-EBI-UniProt-GOA-ACAP-ARAP_27.05.2021_00h00	0.00126103	0.00426271	[4, 5]	Group126	6.56566	13	[AKT1, CLCN2, NCOR1, NCOR2, OAZ1, PSMA1, PSMA4, PSMB1, PSMB4, PSMB8, PSMC3, SNCA, SREBF1]
GO:0031329	regulation of cellular catabolic process	GO_BiologicalProcess-EBI-UniProt-GOA-ACAP-ARAP_27.05.2021_00h00	9.91572e-09	1.3523e-07	[4, 5]	Group126	5.71121	53	[AKT1, APP, ATP6V0D1, ATP6V1B1, BAG2, BECN1, CIRBP, CST3, DAZ2, DHRSX, EIF4ENIF1, ELAVL1, FEZ2, HSPA1A, HSPA1B, HSPA8, KAT5, MLST8, PIAS1, PIK3CA, PIM2, PLEKHN1, PRKACA, PRKN, PSMA1, PSMA4, PSMB1, PSMB4, PSMB8, PSMC3, PTPN1, PUM1, RAD23A, RNF139, RYBP, SDCBP, SNCA, SREBF1, SREBF2, SUMO2, TENT5A, TENT5B, TRAF2, TRIM38, TRIM65, TSC1, UBQLN1, UBQLN2, UBQLN4, UBXN1, USP30, WDR61, ZSWIM8]
GO:0031349	positive regulation of defense response	GO_BiologicalProcess-EBI-UniProt-GOA-ACAP-ARAP_27.05.2021_00h00	0.0296659	0.0452133	[3, 4, 5, 6]	Group126	4.14508	16	[AP1G1, APP, ARG1, FYN, IFI35, PQBP1, PRKACA, PSMA1, PSMA4, PSMB1, PSMB4, PSMB8, PSMC3, RPS19, SKP1, SNCA]
GO:0034655	nucleobase-containing compound catabolic process	GO_BiologicalProcess-EBI-UniProt-GOA-ACAP-ARAP_27.05.2021_00h00	1.13489e-05	9.25466e-05	[4, 5]	Group126	5.57432	33	[AKT1, CIRBP, DAZ2, EIF4ENIF1, ELAVL1, ENTPD6, GSPT1, HSPA1A, HSPA1B, HSPA8, PLEKHN1, PPP2R1A, PSMA1, PSMA4, PSMB1, PSMB4, PSMB8, PSMC3, PUM1, RNH1, RPL10, RPL15, RPL18, RPL19, RPL22, RPS19, RPS5, TENT5A, TENT5B, TRAF2, WDR61, ZHX2, ZSWIM8]
GO:0044106	cellular amine metabolic process	GO_BiologicalProcess-EBI-UniProt-GOA-ACAP-ARAP_27.05.2021_00h00	0.030046	0.0455294	[4, 5]	Group126	5.11364	9	[OAZ1, PRKN, PSMA1, PSMA4, PSMB1, PSMB4, PSMB8, PSMC3, SNCA]
GO:0044772	mitotic cell cycle phase transition	GO_BiologicalProcess-EBI-UniProt-GOA-ACAP-ARAP_27.05.2021_00h00	0.000640738	0.00248443	[4, 5]	Group126	4.78632	28	[AKT1, APP, BUB3, CDC16, CDC23, CDC26, CDK1, CDK2, CDK6, CEP70, CRLF3, DCTN3, GSPT1, KLF11, PIAS1, PIM2, PLRG1, PPAT, PPP2R1A, PRKACA, PSMA1, PSMA4, PSMB1, PSMB4, PSMB8, PSMC3, SKP1, VPS4B]
GO:0044839	cell cycle G2/M phase transition	GO_BiologicalProcess-EBI-UniProt-GOA-ACAP-ARAP_27.05.2021_00h00	0.00611954	0.0143212	[4, 5]	Group126	5.11945	15	[APP, CDK1, CDK2, CEP70, DCTN3, PPP2R1A, PRKACA, PSMA1, PSMA4, PSMB1, PSMB4, PSMB8, PSMC3, SKP1, VPS4B]
GO:0060760	positive regulation of response to cytokine stimulus	GO_BiologicalProcess-EBI-UniProt-GOA-ACAP-ARAP_27.05.2021_00h00	0.0179568	0.0312172	[3, 4, 5, 6]	Group126	8.06452	5	[HSPA1A, HSPA1B, PRKN, TRAF2, TRIM32]
GO:2000736	regulation of stem cell differentiation	GO_BiologicalProcess-EBI-UniProt-GOA-ACAP-ARAP_27.05.2021_00h00	0.0120404	0.0231165	[4, 5]	Group126	6.4	8	[LDB1, NUDT21, PSMA1, PSMA4, PSMB1, PSMB4, PSMB8, PSMC3]
GO:0010629	negative regulation of gene expression	GO_BiologicalProcess-EBI-UniProt-GOA-ACAP-ARAP_27.05.2021_00h00	5.94215e-08	7.12157e-07	[4, 5, 6]	Group126	4.99208	63	[AKT1, APP, ARG1, CDK1, CDK2, CENPV, CHRNA7, CIRBP, DAZ2, EIF4E2, EIF4ENIF1, ELAVL1, FYN, GSPT1, H2AP, H3C12, HEY2, HEYL, HSPA1A, HSPA1B, HSPA8, KAT5, LGALS9C, NCOR1, NCOR2, NUP43, OTUD7B, PICALM, PIWIL1, PLEKHN1, POM121, PPP2R1A, PRDM1, PRKN, PSMA1, PSMA4, PSMB1, PSMB4, PSMB8, PSMC3, PUM1, REL, RNF139, RNH1, RPL10, RPL15, RPL18, RPL19, RPL22, RPS19, RPS5, TENT5A, TENT5B, TERF2, TLE5, TRAF2, TSC1…
GO:0019221	cytokine-mediated signaling pathway	GO_BiologicalProcess-EBI-UniProt-GOA-ACAP-ARAP_27.05.2021_00h00	0.000300865	0.00132213	[4, 5, 6]	Group126	4.46009	38	[AKT1, ARG1, CAMK2B, CBL, CFL1, CISH, CRK, FYN, H3C12, HSPA1A, HSPA1B, HSPA8, IFI35, IL34, NCAM1, NUMBL, PIAS1, PIK3CA, PRKACA, PRKN, PSMA1, PSMA4, PSMB1, PSMB4, PSMB8, PSMC3, PTPN1, RAPGEF1, RNF31, SKP1, SQSTM1, TOLLIP, TOX4, TRAF2, TRIM32, TRIM38, UBE2V1, WNK1]
GO:0033238	regulation of cellular amine metabolic process	GO_BiologicalProcess-EBI-UniProt-GOA-ACAP-ARAP_27.05.2021_00h00	0.000236812	0.00110187	[4, 5, 6]	Group126	10.5882	9	[OAZ1, PRKN, PSMA1, PSMA4, PSMB1, PSMB4, PSMB8, PSMC3, SNCA]
GO:0034612	response to tumor necrosis factor	GO_BiologicalProcess-EBI-UniProt-GOA-ACAP-ARAP_27.05.2021_00h00	0.0185698	0.031932	[5]	Group126	4.49102	15	[AKT1, HSPA1A, HSPA1B, PRKN, PRPF8, PSMA1, PSMA4, PSMB1, PSMB4, PSMB8, PSMC3, RNF31, SGMS1, TRAF2, TRIM32]
GO:0036294	cellular response to decreased oxygen levels	GO_BiologicalProcess-EBI-UniProt-GOA-ACAP-ARAP_27.05.2021_00h00	0.00729825	0.0163539	[5]	Group126	5.55556	12	[AKT1, CBL, MGARP, PSMA1, PSMA4, PSMB1, PSMB4, PSMB8, PSMC3, RBPJ, TSC1, UBQLN1]
GO:0038061	NIK/NF-kappaB signaling	GO_BiologicalProcess-EBI-UniProt-GOA-ACAP-ARAP_27.05.2021_00h00	0.000188001	0.00090676	[4, 5, 6]	Group126	7.6087	14	[AKT1, APP, IFI35, LITAF, PSMA1, PSMA4, PSMB1, PSMB4, PSMB8, PSMC3, REL, SKP1, TRAF2, TRIP6]
GO:0042590	antigen processing and presentation of exogenous peptide antigen via MHC class I	GO_BiologicalProcess-EBI-UniProt-GOA-ACAP-ARAP_27.05.2021_00h00	0.0181819	0.0314014	[5]	Group126	7.05882	6	[PSMA1, PSMA4, PSMB1, PSMB4, PSMB8, PSMC3]
GO:0070555	response to interleukin-1	GO_BiologicalProcess-EBI-UniProt-GOA-ACAP-ARAP_27.05.2021_00h00	0.00103073	0.00365607	[5]	Group126	6.42202	14	[APP, OTUB1, PSMA1, PSMA4, PSMB1, PSMB4, PSMB8, PSMC3, SKP1, SNCA, SQSTM1, TLE5, TOLLIP, UBE2V1]
GO:0071456	cellular response to hypoxia	GO_BiologicalProcess-EBI-UniProt-GOA-ACAP-ARAP_27.05.2021_00h00	0.0313238	0.0471048	[4, 6]	Group126	4.85437	10	[AKT1, MGARP, PSMA1, PSMA4, PSMB1, PSMB4, PSMB8, PSMC3, RBPJ, UBQLN1]
GO:0071824	protein-DNA complex subunit organization	GO_BiologicalProcess-EBI-UniProt-GOA-ACAP-ARAP_27.05.2021_00h00	0.00351725	0.00952788	[5]	Group126	5.01393	18	[CENPV, H2BC9, H3C12, HEY2, KAT6A, PIAS1, PIWIL1, POGZ, PSMA1, PSMA4, PSMB1, PSMB4, PSMB8, PSMC3, SETD2, SMARCC2, SMARCD1, TERF2]
GO:0097193	intrinsic apoptotic signaling pathway	GO_BiologicalProcess-EBI-UniProt-GOA-ACAP-ARAP_27.05.2021_00h00	0.0332569	0.0495409	[4, 5, 6]	Group126	4.36242	13	[AKT1, BECN1, HSPA1A, KDM1A, NME5, PRKN, PTPN1, RNF183, SGMS1, SIAH1, TRAF2, TRIM32, UBQLN1]
GO:1901987	regulation of cell cycle phase transition	GO_BiologicalProcess-EBI-UniProt-GOA-ACAP-ARAP_27.05.2021_00h00	0.0143401	0.026318	[4, 5, 6]	Group126	4.08163	22	[AKT1, APP, BUB3, CDC16, CDC23, CDC26, CDK1, CDK2, CDK6, CEP70, DCTN3, PLRG1, PPP2R1A, PRKACA, PSMA1, PSMA4, PSMB1, PSMB4, PSMB8, PSMC3, SKP1, VPS4B]
GO:0000086	G2/M transition of mitotic cell cycle	GO_BiologicalProcess-EBI-UniProt-GOA-ACAP-ARAP_27.05.2021_00h00	0.00419071	0.0106931	[5, 6]	Group126	5.33808	15	[APP, CDK1, CDK2, CEP70, DCTN3, PPP2R1A, PRKACA, PSMA1, PSMA4, PSMB1, PSMB4, PSMB8, PSMC3, SKP1, VPS4B]
GO:0001736	establishment of planar polarity	GO_BiologicalProcess-EBI-UniProt-GOA-ACAP-ARAP_27.05.2021_00h00	0.00708231	0.0159604	[4, 5, 6, 7]	Group126	6.52174	9	[AP2B1, IFT20, NPHP3, PSMA1, PSMA4, PSMB1, PSMB4, PSMB8, PSMC3]
GO:0001738	morphogenesis of a polarized epithelium	GO_BiologicalProcess-EBI-UniProt-GOA-ACAP-ARAP_27.05.2021_00h00	0.0208832	0.0349971	[5, 6]	Group126	5.45455	9	[AP2B1, IFT20, NPHP3, PSMA1, PSMA4, PSMB1, PSMB4, PSMB8, PSMC3]
GO:0001959	regulation of cytokine-mediated signaling pathway	GO_BiologicalProcess-EBI-UniProt-GOA-ACAP-ARAP_27.05.2021_00h00	0.0291139	0.04463	[4, 5, 6, 7]	Group126	5.14286	9	[ARG1, HSPA1A, HSPA1B, PIAS1, PRKN, PTPN1, RNF31, TRAF2, TRIM32]
GO:0006521	regulation of cellular amino acid metabolic process	GO_BiologicalProcess-EBI-UniProt-GOA-ACAP-ARAP_27.05.2021_00h00	0.00136948	0.00451357	[4, 5, 6, 7]	Group126	10.2941	7	[OAZ1, PSMA1, PSMA4, PSMB1, PSMB4, PSMB8, PSMC3]
GO:0010608	posttranscriptional regulation of gene expression	GO_BiologicalProcess-EBI-UniProt-GOA-ACAP-ARAP_27.05.2021_00h00	7.36285e-10	1.18857e-08	[5, 6]	Group126	6.53061	48	[ABTB1, AKT1, APP, ATXN2, CIRBP, DAZ2, EIF1AY, EIF1B, EIF2S2, EIF3F, EIF4A2, EIF4E2, EIF4ENIF1, ELAVL1, GSPT1, H3C12, HSPA1A, HSPA8, MKNK1, NCOR1, NCOR2, NUDT21, NUP43, PIWIL1, PLEKHN1, POM121, PSMA1, PSMA4, PSMB1, PSMB4, PSMB8, PSMC3, PUM1, QKI, RCC1L, RNF139, RPL10, RPL15, RPL22, TENT5A, TENT5B, TRAF2, TSC1, UNK, WDR61, ZC3H10, ZC3H7B, ZCCHC13]
GO:0016055	Wnt signaling pathway	GO_BiologicalProcess-EBI-UniProt-GOA-ACAP-ARAP_27.05.2021_00h00	0.00495437	0.0122466	[4, 5, 6, 7]	Group126	4.36364	24	[AP2B1, APP, DIXDC1, IFT20, KLHL12, LDB1, NLK, NPHP3, PPP2R1A, PRKN, PSMA1, PSMA4, PSMB1, PSMB4, PSMB8, PSMC3, RBPJ, SKP1, TBL1XR1, TLE4, TLE5, WDR61, WNK1, WNK2]
GO:0045088	regulation of innate immune response	GO_BiologicalProcess-EBI-UniProt-GOA-ACAP-ARAP_27.05.2021_00h00	0.00398818	0.0103771	[4, 5, 6, 7]	Group126	5.07463	17	[AP1G1, ARG1, CRK, FYN, IFI35, PIAS1, PQBP1, PRKACA, PSMA1, PSMA4, PSMB1, PSMB4, PSMB8, PSMC3, PTPN1, RPS19, SKP1]
GO:2001233	regulation of apoptotic signaling pathway	GO_BiologicalProcess-EBI-UniProt-GOA-ACAP-ARAP_27.05.2021_00h00	0.0278903	0.0431726	[4, 5, 6, 7]	Group126	4.17755	16	[AKT1, BECN1, FYN, HSPA1A, HSPA1B, KDM1A, NME5, PRKN, PTPN1, RNF183, SGMS1, SIAH1, TRAF2, TRIM32, UBQLN1, ZC3HC1]
GO:0043487	regulation of RNA stability	GO_BiologicalProcess-EBI-UniProt-GOA-ACAP-ARAP_27.05.2021_00h00	2.63111e-05	0.000184178	[3, 5, 6, 7, 8]	Group126	7.27969	19	[AKT1, CIRBP, DAZ2, EIF4ENIF1, ELAVL1, HSPA1A, HSPA8, PLEKHN1, PSMA1, PSMA4, PSMB1, PSMB4, PSMB8, PSMC3, PUM1, TENT5A, TENT5B, TRAF2, WDR61]
GO:0000070	mitotic sister chromatid segregation	GO_BiologicalProcess-EBI-UniProt-GOA-ACAP-ARAP_27.05.2021_00h00	0.0247453	0.0396226	[4, 5, 6, 7, 8]	Group126	5.05051	10	[BECN1, BUB3, CDC16, CDC23, CDC26, CDK1, EML3, KIF22, POGZ, VPS4B]
GO:0001961	positive regulation of cytokine-mediated signaling pathway	GO_BiologicalProcess-EBI-UniProt-GOA-ACAP-ARAP_27.05.2021_00h00	0.011087	0.0218155	[4, 5, 6, 7, 8]	Group126	9.09091	5	[HSPA1A, HSPA1B, PRKN, TRAF2, TRIM32]
GO:0002479	antigen processing and presentation of exogenous peptide antigen via MHC class I, TAP-dependent	GO_BiologicalProcess-EBI-UniProt-GOA-ACAP-ARAP_27.05.2021_00h00	0.013823	0.0257877	[6]	Group126	7.5	6	[PSMA1, PSMA4, PSMB1, PSMB4, PSMB8, PSMC3]
GO:0006401	RNA catabolic process	GO_BiologicalProcess-EBI-UniProt-GOA-ACAP-ARAP_27.05.2021_00h00	6.77955e-08	8.00392e-07	[5, 6, 7]	Group126	7.17489	32	[AKT1, CIRBP, DAZ2, EIF4ENIF1, ELAVL1, GSPT1, HSPA1A, HSPA1B, HSPA8, PLEKHN1, PPP2R1A, PSMA1, PSMA4, PSMB1, PSMB4, PSMB8, PSMC3, PUM1, RNH1, RPL10, RPL15, RPL18, RPL19, RPL22, RPS19, RPS5, TENT5A, TENT5B, TRAF2, WDR61, ZHX2, ZSWIM8]
GO:0030111	regulation of Wnt signaling pathway	GO_BiologicalProcess-EBI-UniProt-GOA-ACAP-ARAP_27.05.2021_00h00	0.00176144	0.00544258	[4, 5, 6, 7, 8]	Group126	5.10204	20	[APP, DIXDC1, IFT20, KLHL12, NLK, NPHP3, PPP2R1A, PRKN, PSMA1, PSMA4, PSMB1, PSMB4, PSMB8, PSMC3, RBPJ, TBL1XR1, TLE4, TLE5, WNK1, WNK2]
GO:0033209	tumor necrosis factor-mediated signaling pathway	GO_BiologicalProcess-EBI-UniProt-GOA-ACAP-ARAP_27.05.2021_00h00	0.00168322	0.00526255	[5, 6, 7]	Group126	6.66667	12	[HSPA1A, HSPA1B, PRKN, PSMA1, PSMA4, PSMB1, PSMB4, PSMB8, PSMC3, RNF31, TRAF2, TRIM32]
GO:0045089	positive regulation of innate immune response	GO_BiologicalProcess-EBI-UniProt-GOA-ACAP-ARAP_27.05.2021_00h00	0.00593962	0.0139829	[4, 5, 6, 7, 8]	Group126	5.48523	13	[AP1G1, FYN, IFI35, PQBP1, PRKACA, PSMA1, PSMA4, PSMB1, PSMB4, PSMB8, PSMC3, RPS19, SKP1]
GO:0070498	interleukin-1-mediated signaling pathway	GO_BiologicalProcess-EBI-UniProt-GOA-ACAP-ARAP_27.05.2021_00h00	0.000222172	0.00105232	[5, 6, 7]	Group126	9.70874	10	[PSMA1, PSMA4, PSMB1, PSMB4, PSMB8, PSMC3, SKP1, SQSTM1, TOLLIP, UBE2V1]
GO:0071347	cellular response to interleukin-1	GO_BiologicalProcess-EBI-UniProt-GOA-ACAP-ARAP_27.05.2021_00h00	0.00743872	0.0165747	[6]	Group126	5.78947	11	[OTUB1, PSMA1, PSMA4, PSMB1, PSMB4, PSMB8, PSMC3, SKP1, SQSTM1, TOLLIP, UBE2V1]
GO:0071356	cellular response to tumor necrosis factor	GO_BiologicalProcess-EBI-UniProt-GOA-ACAP-ARAP_27.05.2021_00h00	0.00921232	0.0193288	[6]	Group126	4.88599	15	[AKT1, HSPA1A, HSPA1B, PRKN, PRPF8, PSMA1, PSMA4, PSMB1, PSMB4, PSMB8, PSMC3, RNF31, SGMS1, TRAF2, TRIM32]
GO:1901990	regulation of mitotic cell cycle phase transition	GO_BiologicalProcess-EBI-UniProt-GOA-ACAP-ARAP_27.05.2021_00h00	0.00153887	0.00494814	[5, 6, 7]	Group126	4.95496	22	[AKT1, APP, BUB3, CDC16, CDC23, CDC26, CDK1, CDK2, CDK6, CEP70, DCTN3, PLRG1, PPP2R1A, PRKACA, PSMA1, PSMA4, PSMB1, PSMB4, PSMB8, PSMC3, SKP1, VPS4B]
GO:1902749	regulation of cell cycle G2/M phase transition	GO_BiologicalProcess-EBI-UniProt-GOA-ACAP-ARAP_27.05.2021_00h00	0.000644774	0.00248788	[5, 6, 7]	Group126	6.46552	15	[APP, CDK1, CDK2, CEP70, DCTN3, PPP2R1A, PRKACA, PSMA1, PSMA4, PSMB1, PSMB4, PSMB8, PSMC3, SKP1, VPS4B]
GO:0002218	activation of innate immune response	GO_BiologicalProcess-EBI-UniProt-GOA-ACAP-ARAP_27.05.2021_00h00	0.00573085	0.0136539	[3, 5, 6, 7, 8, 9]	Group126	6.32911	10	[FYN, PQBP1, PRKACA, PSMA1, PSMA4, PSMB1, PSMB4, PSMB8, PSMC3, SKP1]
GO:0006402	mRNA catabolic process	GO_BiologicalProcess-EBI-UniProt-GOA-ACAP-ARAP_27.05.2021_00h00	2.00362e-08	2.68621e-07	[5, 6, 7, 8]	Group126	7.73067	31	[AKT1, CIRBP, DAZ2, EIF4ENIF1, ELAVL1, GSPT1, HSPA1A, HSPA1B, HSPA8, PLEKHN1, PPP2R1A, PSMA1, PSMA4, PSMB1, PSMB4, PSMB8, PSMC3, PUM1, RNH1, RPL10, RPL15, RPL18, RPL19, RPL22, RPS19, RPS5, TENT5A, TENT5B, TRAF2, WDR61, ZHX2]
GO:0010498	proteasomal protein catabolic process	GO_BiologicalProcess-EBI-UniProt-GOA-ACAP-ARAP_27.05.2021_00h00	8.38997e-11	1.58011e-09	[5, 6, 7, 8]	Group126	7.90514	40	[AKT1, BAG2, BUB3, CDC16, CDC23, CDC26, CDK1, CDK2, DDI2, ERCC8, HSPA1A, HSPA1B, HSPA5, KAT5, KLHL20, PIAS1, PRKACA, PRKN, PSMA1, PSMA4, PSMB1, PSMB4, PSMB8, PSMC3, RAD23A, RMND5A, RNF139, RYBP, SDCBP, SIAH1, SKP1, SUMO2, TBL1XR1, TMUB2, TRIM9, UBQLN1, UBQLN2, UBQLN4, UBXN1, ZSWIM8]
GO:0010803	regulation of tumor necrosis factor-mediated signaling pathway	GO_BiologicalProcess-EBI-UniProt-GOA-ACAP-ARAP_27.05.2021_00h00	0.004777	0.0118452	[5, 6, 7, 8]	Group126	9.375	6	[HSPA1A, HSPA1B, PRKN, RNF31, TRAF2, TRIM32]
GO:0016071	mRNA metabolic process	GO_BiologicalProcess-EBI-UniProt-GOA-ACAP-ARAP_27.05.2021_00h00	1.89506e-15	1.49899e-13	[6, 7]	Group126	7.28477	66	[AKT1, APP, CDK11B, CIRBP, CLASRP, CPSF7, DAZ2, EIF4ENIF1, ELAVL1, ESRP1, GCFC2, GSPT1, HNRNPLL, HSPA1A, HSPA1B, HSPA8, KDM1A, MBNL1, NUDT21, PLEKHN1, PLRG1, PPP2R1A, PQBP1, PRKACA, PRPF8, PSMA1, PSMA4, PSMB1, PSMB4, PSMB8, PSMC3, PUM1, QKI, RBFOX1, RBFOX2, RBM17, RBM26, RNH1, RPL10, RPL15, RPL18, RPL19, RPL22, RPS19, RPS5, SF1, SF3A3, SF3B3, SNRNP40, SNRPB, SNRPD2, SNRPD3, SPEN, SREBF1, SUGP2, T…
GO:0030177	positive regulation of Wnt signaling pathway	GO_BiologicalProcess-EBI-UniProt-GOA-ACAP-ARAP_27.05.2021_00h00	0.00662977	0.0152446	[4, 5, 6, 7, 8, 9]	Group126	5.88235	11	[DIXDC1, PSMA1, PSMA4, PSMB1, PSMB4, PSMB8, PSMC3, RBPJ, TBL1XR1, WNK1, WNK2]
GO:0030178	negative regulation of Wnt signaling pathway	GO_BiologicalProcess-EBI-UniProt-GOA-ACAP-ARAP_27.05.2021_00h00	0.0109452	0.0216984	[4, 5, 6, 7, 8, 9]	Group126	5.26316	12	[KLHL12, NLK, NPHP3, PRKN, PSMA1, PSMA4, PSMB1, PSMB4, PSMB8, PSMC3, TLE4, TLE5]
GO:0035567	non-canonical Wnt signaling pathway	GO_BiologicalProcess-EBI-UniProt-GOA-ACAP-ARAP_27.05.2021_00h00	0.0162219	0.0290306	[5, 6, 7, 8]	Group126	5.6962	9	[AP2B1, NLK, NPHP3, PSMA1, PSMA4, PSMB1, PSMB4, PSMB8, PSMC3]
GO:0043687	post-translational protein modification	GO_BiologicalProcess-EBI-UniProt-GOA-ACAP-ARAP_27.05.2021_00h00	0.00715584	0.0160803	[6, 7]	Group126	4.67532	18	[APP, ASB13, ASB3, ASB9, CISH, CST3, DCAF4, DCAF7, ERCC8, KLHL20, PSMA1, PSMA4, PSMB1, PSMB4, PSMB8, PSMC3, RCN1, SKP1]
GO:0060070	canonical Wnt signaling pathway	GO_BiologicalProcess-EBI-UniProt-GOA-ACAP-ARAP_27.05.2021_00h00	0.00665471	0.0152576	[5, 6, 7, 8]	Group126	4.81586	17	[DIXDC1, IFT20, KLHL12, NPHP3, PRKN, PSMA1, PSMA4, PSMB1, PSMB4, PSMB8, PSMC3, RBPJ, TBL1XR1, TLE4, TLE5, WNK1, WNK2]
GO:0070003	threonine-type peptidase activity	GO_BiologicalProcess-EBI-UniProt-GOA-ACAP-ARAP_27.05.2021_00h00	0.00349112	0.00955529	[6, 7]	Group126	15.3846	4	[PSMA4, PSMB1, PSMB4, PSMB8]
GO:0070646	protein modification by small protein removal	GO_BiologicalProcess-EBI-UniProt-GOA-ACAP-ARAP_27.05.2021_00h00	4.24119e-06	3.85607e-05	[5, 6, 7, 8]	Group126	7.2327	23	[BECN1, CDK1, EIF3F, OTUB1, OTUD7B, PRKN, PSMA1, PSMA4, PSMB1, PSMB4, PSMB8, PSMC3, RAD23A, RNF2, STAM2, STAMBP, TOMM20, TRAF2, UBXN1, USP2, USP30, USP46, USP54]
GO:0090175	regulation of establishment of planar polarity	GO_BiologicalProcess-EBI-UniProt-GOA-ACAP-ARAP_27.05.2021_00h00	0.00955218	0.0197279	[5, 6, 7, 8]	Group126	6.66667	8	[AP2B1, NPHP3, PSMA1, PSMA4, PSMB1, PSMB4, PSMB8, PSMC3]
GO:1901532	regulation of hematopoietic progenitor cell differentiation	GO_BiologicalProcess-EBI-UniProt-GOA-ACAP-ARAP_27.05.2021_00h00	0.00249983	0.00721666	[4, 5, 6, 7, 8, 9]	Group126	8.33333	8	[LDB1, NUDT21, PSMA1, PSMA4, PSMB1, PSMB4, PSMB8, PSMC3]
GO:1902750	negative regulation of cell cycle G2/M phase transition	GO_BiologicalProcess-EBI-UniProt-GOA-ACAP-ARAP_27.05.2021_00h00	0.00910444	0.0192043	[5, 6, 7, 8]	Group126	6.72269	8	[CDK1, PSMA1, PSMA4, PSMB1, PSMB4, PSMB8, PSMC3, SKP1]
GO:1903311	regulation of mRNA metabolic process	GO_BiologicalProcess-EBI-UniProt-GOA-ACAP-ARAP_27.05.2021_00h00	1.01105e-07	1.17609e-06	[5, 6, 7, 8]	Group126	7.53247	29	[AKT1, CDK11B, CIRBP, CPSF7, DAZ2, EIF4ENIF1, ELAVL1, HSPA1A, HSPA8, MBNL1, NUDT21, PLEKHN1, PSMA1, PSMA4, PSMB1, PSMB4, PSMB8, PSMC3, PUM1, QKI, RBFOX1, RBFOX2, SF1, TENT5A, TENT5B, TRAF2, U2AF2, WDR61, ZC3H10]
GO:0002758	innate immune response-activating signal transduction	GO_BiologicalProcess-EBI-UniProt-GOA-ACAP-ARAP_27.05.2021_00h00	0.00392909	0.0102911	[4, 5, 6, 7, 8, 9, 10]	Group126	7.14286	9	[FYN, PRKACA, PSMA1, PSMA4, PSMB1, PSMB4, PSMB8, PSMC3, SKP1]
GO:0010389	regulation of G2/M transition of mitotic cell cycle	GO_BiologicalProcess-EBI-UniProt-GOA-ACAP-ARAP_27.05.2021_00h00	0.000407021	0.00166815	[6, 7, 8]	Group126	6.75676	15	[APP, CDK1, CDK2, CEP70, DCTN3, PPP2R1A, PRKACA, PSMA1, PSMA4, PSMB1, PSMB4, PSMB8, PSMC3, SKP1, VPS4B]
GO:0060218	hematopoietic stem cell differentiation	GO_BiologicalProcess-EBI-UniProt-GOA-ACAP-ARAP_27.05.2021_00h00	0.00841055	0.0181769	[5, 6, 7, 8, 9]	Group126	7.44681	7	[LDB1, PSMA1, PSMA4, PSMB1, PSMB4, PSMB8, PSMC3]
GO:0060828	regulation of canonical Wnt signaling pathway	GO_BiologicalProcess-EBI-UniProt-GOA-ACAP-ARAP_27.05.2021_00h00	0.00374129	0.00989751	[5, 6, 7, 8, 9]	Group126	5.2459	16	[IFT20, KLHL12, NPHP3, PRKN, PSMA1, PSMA4, PSMB1, PSMB4, PSMB8, PSMC3, RBPJ, TBL1XR1, TLE4, TLE5, WNK1, WNK2]
GO:0061013	regulation of mRNA catabolic process	GO_BiologicalProcess-EBI-UniProt-GOA-ACAP-ARAP_27.05.2021_00h00	1.90502e-05	0.000149195	[5, 6, 7, 8, 9]	Group126	7.45098	19	[AKT1, CIRBP, DAZ2, EIF4ENIF1, ELAVL1, HSPA1A, HSPA8, PLEKHN1, PSMA1, PSMA4, PSMB1, PSMB4, PSMB8, PSMC3, PUM1, TENT5A, TENT5B, TRAF2, WDR61]
GO:1902369	negative regulation of RNA catabolic process	GO_BiologicalProcess-EBI-UniProt-GOA-ACAP-ARAP_27.05.2021_00h00	0.0030278	0.00840349	[5, 6, 7, 8, 9]	Group126	8.97436	7	[CIRBP, DAZ2, EIF4ENIF1, ELAVL1, TENT5A, TENT5B, TRAF2]
GO:1903265	positive regulation of tumor necrosis factor-mediated signaling pathway	GO_BiologicalProcess-EBI-UniProt-GOA-ACAP-ARAP_27.05.2021_00h00	5.9946e-06	5.26859e-05	[5, 6, 7, 8, 9]	Group126	41.6667	5	[HSPA1A, HSPA1B, PRKN, TRAF2, TRIM32]
GO:1903312	negative regulation of mRNA metabolic process	GO_BiologicalProcess-EBI-UniProt-GOA-ACAP-ARAP_27.05.2021_00h00	0.00234054	0.00683161	[5, 6, 7, 8, 9]	Group126	8.42105	8	[CIRBP, DAZ2, EIF4ENIF1, ELAVL1, TENT5A, TENT5B, TRAF2, U2AF2]
GO:0043488	regulation of mRNA stability	GO_BiologicalProcess-EBI-UniProt-GOA-ACAP-ARAP_27.05.2021_00h00	1.21688e-05	9.82199e-05	[4, 6, 7, 8, 9, 10]	Group126	7.69231	19	[AKT1, CIRBP, DAZ2, EIF4ENIF1, ELAVL1, HSPA1A, HSPA8, PLEKHN1, PSMA1, PSMA4, PSMB1, PSMB4, PSMB8, PSMC3, PUM1, TENT5A, TENT5B, TRAF2, WDR61]
GO:0043489	RNA stabilization	GO_BiologicalProcess-EBI-UniProt-GOA-ACAP-ARAP_27.05.2021_00h00	0.00114726	0.00394557	[4, 6, 7, 8, 9, 10]	Group126	10.6061	7	[CIRBP, DAZ2, EIF4ENIF1, ELAVL1, TENT5A, TENT5B, TRAF2]
GO:0004298	threonine-type endopeptidase activity	GO_BiologicalProcess-EBI-UniProt-GOA-ACAP-ARAP_27.05.2021_00h00	0.000295098	0.00130404	[7, 8]	Group126	28.5714	4	[PSMA4, PSMB1, PSMB4, PSMB8]
GO:0007096	regulation of exit from mitosis	GO_BiologicalProcess-EBI-UniProt-GOA-ACAP-ARAP_27.05.2021_00h00	0.0208041	0.0349384	[6, 7, 8, 9]	Group126	9.30233	4	[BUB3, CDC16, CDC23, CDC26]
GO:0010499	proteasomal ubiquitin-independent protein catabolic process	GO_BiologicalProcess-EBI-UniProt-GOA-ACAP-ARAP_27.05.2021_00h00	0.000162663	0.00079917	[6, 7, 8, 9]	Group126	22.7273	5	[PSMA1, PSMA4, PSMB1, PSMB4, PSMB8]
GO:0010972	negative regulation of G2/M transition of mitotic cell cycle	GO_BiologicalProcess-EBI-UniProt-GOA-ACAP-ARAP_27.05.2021_00h00	0.00825617	0.0179413	[6, 7, 8, 9]	Group126	6.83761	8	[CDK1, PSMA1, PSMA4, PSMB1, PSMB4, PSMB8, PSMC3, SKP1]
GO:0016579	protein deubiquitination	GO_BiologicalProcess-EBI-UniProt-GOA-ACAP-ARAP_27.05.2021_00h00	1.49954e-06	1.48267e-05	[6, 7, 8, 9]	Group126	7.69231	23	[BECN1, CDK1, EIF3F, OTUB1, OTUD7B, PRKN, PSMA1, PSMA4, PSMB1, PSMB4, PSMB8, PSMC3, RAD23A, RNF2, STAM2, STAMBP, TOMM20, TRAF2, UBXN1, USP2, USP30, USP46, USP54]
GO:0036388	pre-replicative complex assembly	GO_BiologicalProcess-EBI-UniProt-GOA-ACAP-ARAP_27.05.2021_00h00	0.00689655	0.0156309	[7, 8]	Group126	8.69565	6	[PSMA1, PSMA4, PSMB1, PSMB4, PSMB8, PSMC3]
GO:0060071	Wnt signaling pathway, planar cell polarity pathway	GO_BiologicalProcess-EBI-UniProt-GOA-ACAP-ARAP_27.05.2021_00h00	0.00785495	0.0172113	[6, 7, 8, 9]	Group126	6.89655	8	[AP2B1, NPHP3, PSMA1, PSMA4, PSMB1, PSMB4, PSMB8, PSMC3]
GO:0090090	negative regulation of canonical Wnt signaling pathway	GO_BiologicalProcess-EBI-UniProt-GOA-ACAP-ARAP_27.05.2021_00h00	0.00772482	0.0170204	[5, 6, 7, 8, 9, 10]	Group126	5.75916	11	[KLHL12, NPHP3, PRKN, PSMA1, PSMA4, PSMB1, PSMB4, PSMB8, PSMC3, TLE4, TLE5]
GO:0090263	positive regulation of canonical Wnt signaling pathway	GO_BiologicalProcess-EBI-UniProt-GOA-ACAP-ARAP_27.05.2021_00h00	0.00458131	0.0115408	[5, 6, 7, 8, 9, 10]	Group126	6.53595	10	[PSMA1, PSMA4, PSMB1, PSMB4, PSMB8, PSMC3, RBPJ, TBL1XR1, WNK1, WNK2]
GO:1902036	regulation of hematopoietic stem cell differentiation	GO_BiologicalProcess-EBI-UniProt-GOA-ACAP-ARAP_27.05.2021_00h00	0.0030278	0.00840349	[5, 6, 7, 8, 9, 10]	Group126	8.97436	7	[LDB1, PSMA1, PSMA4, PSMB1, PSMB4, PSMB8, PSMC3]
GO:1902373	negative regulation of mRNA catabolic process	GO_BiologicalProcess-EBI-UniProt-GOA-ACAP-ARAP_27.05.2021_00h00	0.00104732	0.00364946	[5, 6, 7, 8, 9, 10]	Group126	10.7692	7	[CIRBP, DAZ2, EIF4ENIF1, ELAVL1, TENT5A, TENT5B, TRAF2]
GO:0043620	regulation of DNA-templated transcription in response to stress	GO_BiologicalProcess-EBI-UniProt-GOA-ACAP-ARAP_27.05.2021_00h00	0.00299922	0.00835347	[4, 6, 7, 8, 9, 10, 11]	Group126	7.43802	9	[HSPA1A, HSPA5, PSMA1, PSMA4, PSMB1, PSMB4, PSMB8, PSMC3, RBPJ]
GO:0002220	innate immune response activating cell surface receptor signaling pathway	GO_BiologicalProcess-EBI-UniProt-GOA-ACAP-ARAP_27.05.2021_00h00	0.00372712	0.00989312	[5, 6, 7, 8, 9, 10, 11]	Group126	7.2	9	[FYN, PRKACA, PSMA1, PSMA4, PSMB1, PSMB4, PSMB8, PSMC3, SKP1]
GO:0043161	proteasome-mediated ubiquitin-dependent protein catabolic process	GO_BiologicalProcess-EBI-UniProt-GOA-ACAP-ARAP_27.05.2021_00h00	1.28465e-10	2.30946e-09	[6, 7, 8, 9, 10]	Group126	8.25893	37	[AKT1, BAG2, BUB3, CDC16, CDC23, CDC26, CDK1, CDK2, ERCC8, HSPA1A, HSPA1B, HSPA5, KAT5, KLHL20, PIAS1, PRKN, PSMA1, PSMA4, PSMB1, PSMB4, PSMB8, PSMC3, RAD23A, RMND5A, RYBP, SDCBP, SIAH1, SKP1, SUMO2, TBL1XR1, TMUB2, TRIM9, UBQLN1, UBQLN2, UBQLN4, UBXN1, ZSWIM8]
GO:0048255	mRNA stabilization	GO_BiologicalProcess-EBI-UniProt-GOA-ACAP-ARAP_27.05.2021_00h00	0.000421533	0.00171873	[5, 6, 7, 8, 9, 10, 11]	Group126	12.5	7	[CIRBP, DAZ2, EIF4ENIF1, ELAVL1, TENT5A, TENT5B, TRAF2]
GO:0050852	T cell receptor signaling pathway	GO_BiologicalProcess-EBI-UniProt-GOA-ACAP-ARAP_27.05.2021_00h00	0.00306677	0.00848186	[6, 7, 8, 9, 10]	Group126	5.93607	13	[FYN, NCOR2, PHPT1, PIK3CA, PSMA1, PSMA4, PSMB1, PSMB4, PSMB8, PSMC3, RNF31, SKP1, WNK1]
GO:0002223	stimulatory C-type lectin receptor signaling pathway	GO_BiologicalProcess-EBI-UniProt-GOA-ACAP-ARAP_27.05.2021_00h00	0.00299922	0.00835347	[5, 6, 7, 8, 9, 10, 11, 12]	Group126	7.43802	9	[FYN, PRKACA, PSMA1, PSMA4, PSMB1, PSMB4, PSMB8, PSMC3, SKP1]
GO:0043618	regulation of transcription from RNA polymerase II promoter in response to stress	GO_BiologicalProcess-EBI-UniProt-GOA-ACAP-ARAP_27.05.2021_00h00	0.00212255	0.0062647	[5, 7, 8, 9, 10, 11, 12]	Group126	7.82609	9	[HSPA1A, HSPA5, PSMA1, PSMA4, PSMB1, PSMB4, PSMB8, PSMC3, RBPJ]
GO:0031145	anaphase-promoting complex-dependent catabolic process	GO_BiologicalProcess-EBI-UniProt-GOA-ACAP-ARAP_27.05.2021_00h00	1.39598e-06	1.39775e-05	[7, 8, 9, 10, 11]	Group126	13.7931	12	[BUB3, CDC16, CDC23, CDC26, CDK1, CDK2, PSMA1, PSMA4, PSMB1, PSMB4, PSMB8, PSMC3]
GO:0031146	SCF-dependent proteasomal ubiquitin-dependent protein catabolic process	GO_BiologicalProcess-EBI-UniProt-GOA-ACAP-ARAP_27.05.2021_00h00	0.00889339	0.0189614	[7, 8, 9, 10, 11]	Group126	7.36842	7	[PSMA1, PSMA4, PSMB1, PSMB4, PSMB8, PSMC3, SKP1]
GO:0061418	regulation of transcription from RNA polymerase II promoter in response to hypoxia	GO_BiologicalProcess-EBI-UniProt-GOA-ACAP-ARAP_27.05.2021_00h00	0.00458077	0.0115763	[5, 6, 7, 8, 9, 10, 11, 12, 13]	Group126	8.33333	7	[PSMA1, PSMA4, PSMB1, PSMB4, PSMB8, PSMC3, RBPJ]
GO:0000209	protein polyubiquitination	GO_BiologicalProcess-EBI-UniProt-GOA-ACAP-ARAP_27.05.2021_00h00	4.23256e-08	5.15071e-07	[9, 10]	Group126	8.04598	28	[CBL, CDC16, CDC23, CDC26, DZIP3, ERCC8, KLHL20, OTUB1, PRKN, PSMA1, PSMA4, PSMB1, PSMB4, PSMB8, PSMC3, RMND5A, RNF111, RNF183, RNF31, SIAH1, SKP1, TRAF2, TRIM32, TRIM38, TRIM69, UBE2E3, UBE2V1, UBOX5]

## Sheet: Goat Fun.Groups Cluster2_KPNA6
Table S9: GO enrichment for goat genes of cluster analysis
Function	Groups	P-value	BH P-value	Group Genes
spliceosomal complex assembly	Group0	0.000503664	0.000587608	GEMIN2|NCBP1|SF1
interleukin-2 production	Group1	0.000639552	0.000639552	IL1A|KAT5|PNP
ncRNA transcription	Group2	3.86701e-08	6.76727e-08	CHD8|HDAC1|KAT5|LARP7|MEAF6|NCBP1|NCBP2|SMARCB1|TAF9
mRNA cap binding complex	Group3	7.44476e-08	1.04227e-07	DCPS|LARP7|MEAF6|NCBP1|NCBP2|RNMT|SMARCB1|TAF9
RNA 7-methylguanosine cap binding	Group4	1.72099e-10	1.2047e-09	DCPS|LARP7|NCBP1|NCBP2|NCBP3|NUP153|NUP50|POM121|RNMT|SMARCB1|TAF9
host cell	Group5	2.67528e-09	6.24231e-09	CHMP4B|DCPS|KPNA6|KPNB1|LMNA|NCBP1|NCBP2|NUP153|NUP50|POM121|RNMT
ATP-dependent chromatin remodeling	Group6	9.19942e-10	3.2198e-09	CBX3|CENPU|CHD8|HDAC1|KAT5|MEAF6|PBRM1|RBBP4|RBBP7|RNMT|SMARCB1|STAT1|TAF9

## Sheet: Goat All Terms Cluster2_KPNA6
Table S9: GO enrichment for goat genes of cluster analysis
GOID	GOTerm	Ontology Source	Term P-value	Term BH P-value	GOLevels	GOGroups	% Associated Genes	Nr. Genes	Associated Genes Found
GO:0000245	spliceosomal complex assembly	GO_BiologicalProcess-EBI-UniProt-GOA-ACAP-ARAP_27.05.2021_00h00	0.000503664	0.000550517	[6, 7, 8, 9, 10, 11, 12]	Group0	5.08475	3	[GEMIN2, NCBP1, SF1]
GO:0032623	interleukin-2 production	GO_BiologicalProcess-EBI-UniProt-GOA-ACAP-ARAP_27.05.2021_00h00	0.000639552	0.000683158	[3, 6]	Group1	4.6875	3	[IL1A, KAT5, PNP]
GO:0032663	regulation of interleukin-2 production	GO_BiologicalProcess-EBI-UniProt-GOA-ACAP-ARAP_27.05.2021_00h00	0.000639552	0.000683158	[4, 5, 6, 7]	Group1	4.6875	3	[IL1A, KAT5, PNP]
GO:0004402	histone acetyltransferase activity	GO_BiologicalProcess-EBI-UniProt-GOA-ACAP-ARAP_27.05.2021_00h00	0.000290786	0.000390483	[8, 9, 10, 11, 12]	Group2	6.12245	3	[KAT5, MEAF6, TAF9]
GO:0043966	histone H3 acetylation	GO_BiologicalProcess-EBI-UniProt-GOA-ACAP-ARAP_27.05.2021_00h00	0.000731278	0.000763779	[8, 9, 10, 11, 12]	Group2	4.47761	3	[MEAF6, SMARCB1, TAF9]
GO:0002039	p53 binding	GO_MolecularFunction-EBI-UniProt-GOA-ACAP-ARAP_27.05.2021_00h00	3.24879e-05	8.03649e-05	[3]	Group2	5.7971	4	[CHD8, HDAC1, SMARCB1, TAF9]
GO:0061733	peptide-lysine-N-acetyltransferase activity	GO_MolecularFunction-EBI-UniProt-GOA-ACAP-ARAP_27.05.2021_00h00	0.000327464	0.000415967	[3, 8]	Group2	5.88235	3	[KAT5, MEAF6, TAF9]
GO:0034212	peptide N-acetyltransferase activity	GO_MolecularFunction-EBI-UniProt-GOA-ACAP-ARAP_27.05.2021_00h00	0.000503664	0.000550517	[7]	Group2	5.08475	3	[KAT5, MEAF6, TAF9]
GO:0098781	ncRNA transcription	GO_BiologicalProcess-EBI-UniProt-GOA-ACAP-ARAP_27.05.2021_00h00	1.39015e-05	4.08355e-05	[6, 7, 8, 9, 10]	Group2	4.2735	5	[LARP7, NCBP1, NCBP2, SMARCB1, TAF9]
GO:0043966	histone H3 acetylation	GO_BiologicalProcess-EBI-UniProt-GOA-ACAP-ARAP_27.05.2021_00h00	0.000731278	0.000763779	[8, 9, 10, 11, 12]	Group3	4.47761	3	[MEAF6, SMARCB1, TAF9]
GO:0045292	mRNA cis splicing, via spliceosome	GO_BiologicalProcess-EBI-UniProt-GOA-ACAP-ARAP_27.05.2021_00h00	2.55554e-05	6.67281e-05	[8, 9, 10, 11, 12]	Group3	13.6364	3	[DCPS, NCBP1, NCBP2]
GO:0005845	mRNA cap binding complex	GO_CellularComponent-EBI-UniProt-GOA-ACAP-ARAP_27.05.2021_00h00	6.13091e-06	2.40127e-05	[3]	Group3	21.4286	3	[NCBP1, NCBP2, RNMT]
GO:0098781	ncRNA transcription	GO_BiologicalProcess-EBI-UniProt-GOA-ACAP-ARAP_27.05.2021_00h00	1.39015e-05	4.08355e-05	[6, 7, 8, 9, 10]	Group3	4.2735	5	[LARP7, NCBP1, NCBP2, SMARCB1, TAF9]
GO:0009301	snRNA transcription	GO_BiologicalProcess-EBI-UniProt-GOA-ACAP-ARAP_27.05.2021_00h00	5.00727e-05	0.000102323	[7, 8, 9, 10, 11]	Group3	5.19481	4	[LARP7, NCBP1, NCBP2, TAF9]
[truncated: 57 more rows]

## Sheet: Goat Fun.Groups Cluster3_ARIH1
Table S9: GO enrichment for goat genes of cluster analysis
Function	Groups	P-value	BH P-value	Group Genes
[truncated: 9 more rows]

## Sheet: Goat All Terms Cluster3_ARIH1
Table S9: GO enrichment for goat genes of cluster analysis
[truncated: 24 more rows]

## Sheet: Goat Fun.Groups Cluster4_KMTD2
Table S9: GO enrichment for goat genes of cluster analysis
[truncated: 4 more rows]

[truncated: 9 more sheets: Goat All Terms Cluster4_KMTD2, Goat Fun.Groups Cluster5_MDM4, Goat All Terms Cluster5_MDM4, Goat Fun.Groups Cluster6_SOCS4, Goat All Terms Cluster6_SOCS4, Goat Fun.Groups Cluster7_ZNF264, Goat All Terms Cluster7_ZNF264, Goat Fun.Groups Cluster8_EPHA4, Goat All Terms Cluster8_EPHA4]
