# Supplementary material for: Transcriptomic Characterization of Cow, Donkey and Goat Milk Extracellular Vesicles Reveals Their Anti-inflammatory and Immunomodulatory Potential
Source: Int J Mol Sci. 2021 Nov 25;22(23):12759. doi: 10.3390/ijms222312759 (PMC8657891; doi:10.3390/ijms222312759)
Supplement: Supplementary file 1 [file ijms-22-12759-s001.zip › Supplementary_files/Table_S5.xlsx]

## Sheet: Cow_3 prime binding site
Table S5: Cow mEVs targets with relative miRNAs (targets highlighted in bold font are those selected for cluster analysis).
Target	No. of miRNAs hits	miRNAs
YOD1	6	hsa-let-7b-5p_3;hsa-let-7g-5p_3;hsa-let-7i-5p_3;hsa-miR-20a-5p_3;hsa-miR-30b-5p_3;hsa-miR-34a-5p_3
MFSD8	6	hsa-let-7g-5p_3;hsa-let-7i-5p_3;hsa-miR-200c-3p_3;hsa-miR-20a-5p_3;hsa-miR-34a-5p_3;hsa-miR-93-5p_3
MDM4	5	hsa-let-7b-5p_3;hsa-let-7i-5p_3;hsa-miR-200b-5p_3;hsa-miR-21-5p_3;hsa-miR-25-5p_3
ZBTB37	4	hsa-let-7b-5p_3;hsa-let-7g-5p_3;hsa-let-7i-5p_3;hsa-miR-93-5p_3
XIAP	4	hsa-miR-181a-5p_3;hsa-miR-20a-5p_3;hsa-miR-34a-5p_3;hsa-miR-93-5p_3
VEGFA	4	hsa-miR-125a-5p_3;hsa-miR-141-5p_3;hsa-miR-20a-5p_3;hsa-miR-34a-5p_3
SOCS7	4	hsa-let-7g-5p_3;hsa-miR-191-5p_3;hsa-miR-20a-5p_3;hsa-miR-93-5p_3
SMAD2	4	hsa-let-7g-5p_3;hsa-miR-125a-5p_3;hsa-miR-200b-3p_3;hsa-miR-361-5p_3
RNF115	4	hsa-let-7b-5p_3;hsa-miR-20a-5p_3;hsa-miR-25-5p_3;hsa-miR-93-5p_3
PEG10	4	hsa-let-7g-5p_3;hsa-miR-125a-5p_3;hsa-miR-186-5p_3;hsa-miR-34a-5p_3
KPNA6	4	hsa-let-7b-5p_3;hsa-miR-20a-5p_3;hsa-miR-26b-5p_3;hsa-miR-93-5p_3
HMGB1	4	hsa-let-7g-5p_3;hsa-miR-141-5p_3;hsa-miR-20a-5p_3;hsa-miR-34a-5p_3
CELF1	4	hsa-let-7b-5p_3;hsa-let-7g-5p_3;hsa-let-7i-5p_3;hsa-miR-429_3
BZW1	4	hsa-let-7b-5p_3;hsa-let-7g-5p_3;hsa-miR-20a-5p_3;hsa-miR-93-5p_3
ATXN1	4	hsa-miR-125a-5p_3;hsa-miR-186-5p_3;hsa-miR-20a-5p_3;hsa-miR-93-5p_3
ARIH1	4	hsa-let-7b-5p_3;hsa-let-7g-5p_3;hsa-let-7i-5p_3;hsa-miR-140-5p_3
AGO-01	4	hsa-let-7i-5p_3;hsa-miR-151a-5p_3;hsa-miR-20a-5p_3;hsa-miR-99a-5p_3
ZNF644	3	hsa-let-7b-5p_3;hsa-let-7g-5p_3;hsa-let-7i-5p_3
ZNF609	3	hsa-let-7b-5p_3;hsa-let-7g-5p_3;hsa-let-7i-5p_3
ZNF264	3	hsa-let-7b-5p_3;hsa-miR-20a-5p_3;hsa-miR-25-5p_3
ZNF207	3	hsa-let-7b-5p_3;hsa-miR-21-5p_3;hsa-miR-361-5p_3
YWHAZ	3	hsa-let-7b-5p_3;hsa-let-7g-5p_3;hsa-let-7i-5p_3
VPS53	3	hsa-miR-20a-5p_3;hsa-miR-25-5p_3;hsa-miR-93-5p_3
UHRF1BP1	3	hsa-miR-200b-3p_3;hsa-miR-30b-5p_3;hsa-miR-30d-5p_3
TP53	3	hsa-miR-125a-5p_3;hsa-miR-151a-5p_3;hsa-miR-30d-5p_3
TCF4	3	hsa-miR-181a-5p_3;hsa-miR-20a-5p_3;hsa-miR-93-5p_3
SYNJ2BP	3	hsa-let-7i-5p_3;hsa-miR-186-5p_3;hsa-miR-93-5p_3
STAT2	3	hsa-let-7i-5p_3;hsa-miR-125a-5p_3;hsa-miR-25-5p_3
SOD2	3	hsa-let-7b-5p_3;hsa-let-7i-5p_3;hsa-miR-93-5p_3
SLC11A2	3	hsa-let-7b-5p_3;hsa-let-7g-5p_3;hsa-let-7i-5p_3
SHCBP1	3	hsa-miR-200b-3p_3;hsa-miR-200c-3p_3;hsa-miR-429_3
SH3GLB1	3	hsa-let-7b-5p_3;hsa-miR-20a-5p_3;hsa-miR-93-5p_3
SF3B3	3	hsa-miR-20a-5p_3;hsa-miR-30a-5p_3;hsa-miR-34a-5p_3
RRM2	3	hsa-let-7b-5p_3;hsa-let-7i-5p_3;hsa-miR-34a-5p_3
RND3	3	hsa-miR-200b-3p_3;hsa-miR-200c-3p_3;hsa-miR-93-5p_3
RBM12B	3	hsa-let-7b-5p_3;hsa-let-7i-5p_3;hsa-miR-20a-5p_3
RAB5B	3	hsa-miR-182-5p_3;hsa-miR-20a-5p_3;hsa-miR-93-5p_3
PTEN	3	hsa-miR-181a-5p_3;hsa-miR-200c-3p_3;hsa-miR-93-5p_3
PDLIM5	3	hsa-let-7b-5p_3;hsa-let-7g-5p_3;hsa-let-7i-5p_3
PANK3	3	hsa-miR-140-5p_3;hsa-miR-186-5p_3;hsa-miR-93-5p_3
NUFIP2	3	hsa-miR-182-5p_3;hsa-miR-200c-3p_3;hsa-miR-21-5p_3
NAP1L1	3	hsa-let-7b-5p_3;hsa-let-7g-5p_3;hsa-miR-30d-5p_3
MXD1	3	hsa-let-7b-5p_3;hsa-let-7g-5p_3;hsa-let-7i-5p_3
MTX3	3	hsa-let-7b-5p_3;hsa-let-7g-5p_3;hsa-let-7i-5p_3
MTDH	3	hsa-miR-200c-3p_3;hsa-miR-30a-5p_3;hsa-miR-30b-5p_3
LNPK	3	hsa-miR-340-5p_3;hsa-miR-34a-5p_3;hsa-miR-93-5p_3
IL6R	3	hsa-let-7b-5p_3;hsa-let-7i-5p_3;hsa-miR-34a-5p_3
G3BP1	3	hsa-miR-23b-3p_3;hsa-miR-27b-5p_3;hsa-miR-30b-5p_3
FKBP14	3	hsa-miR-20a-5p_3;hsa-miR-26b-5p_3;hsa-miR-93-5p_3
FAM241A	3	hsa-miR-20a-5p_3;hsa-miR-25-5p_3;hsa-miR-93-5p_3
FAM104A	3	hsa-let-7b-5p_3;hsa-let-7i-5p_3;hsa-miR-362-5p_3
ERGIC2	3	hsa-let-7b-5p_3;hsa-miR-362-5p_3;hsa-miR-93-5p_3
EGLN3	3	hsa-let-7i-5p_3;hsa-miR-20a-5p_3;hsa-miR-93-5p_3
E2F3	3	hsa-let-7b-5p_3;hsa-miR-20a-5p_3;hsa-miR-660-5p_3
DISC1	3	hsa-let-7b-5p_3;hsa-let-7g-5p_3;hsa-let-7i-5p_3
DCTN5	3	hsa-miR-20a-5p_3;hsa-miR-34a-5p_3;hsa-miR-93-5p_3
CLOCK	3	hsa-miR-21-5p_3;hsa-miR-34a-5p_3;hsa-miR-93-5p_3
CEBPG	3	hsa-miR-186-5p_3;hsa-miR-200a-5p_3;hsa-miR-361-5p_3
CASP3	3	hsa-miR-30a-5p_3;hsa-miR-30d-5p_3;hsa-miR-34a-5p_3
BTBD7	3	hsa-miR-20a-5p_3;hsa-miR-30a-5p_3;hsa-miR-93-5p_3
BNIP2	3	hsa-miR-21-5p_3;hsa-miR-34a-5p_3;hsa-miR-93-5p_3
BCL2L11	3	hsa-miR-140-5p_3;hsa-miR-148b-5p_3;hsa-miR-20a-5p_3
ANKRD33B	3	hsa-miR-125a-5p_3;hsa-miR-200b-3p_3;hsa-miR-200c-3p_3
37834	3	hsa-let-7b-5p_3;hsa-miR-20a-5p_3;hsa-miR-93-5p_3
ACSL4	3	hsa-miR-186-5p_3;hsa-miR-200c-3p_3;hsa-miR-34a-5p_3
ABI2	3	hsa-miR-200b-3p_3;hsa-miR-361-5p_3;hsa-miR-93-5p_3
ZNF652	2	hsa-let-7b-5p_3;hsa-miR-140-5p_3
ZNF587	2	hsa-let-7b-5p_3;hsa-let-7i-5p_3
ZNF578	2	hsa-let-7i-5p_3;hsa-miR-20a-5p_3
ZNF566	2	hsa-let-7i-5p_3;hsa-miR-25-5p_3
ZNF426	2	hsa-miR-140-5p_3;hsa-miR-23b-3p_3
ZNF385A	2	hsa-miR-20a-5p_3;hsa-miR-93-5p_3
ZNF347	2	hsa-miR-20a-5p_3;hsa-miR-93-5p_3
ZNF28	2	hsa-let-7g-5p_3;hsa-let-7i-5p_3
ZNF148	2	hsa-let-7b-5p_3;hsa-miR-425-5p_3
ZC3HAV1L	2	hsa-let-7b-5p_3;hsa-miR-25-5p_3
ZC3H12C	2	hsa-miR-20a-5p_3;hsa-miR-361-5p_3
ZBTB7A	2	hsa-miR-361-5p_3;hsa-miR-93-5p_3
ZBTB4	2	hsa-miR-30d-5p_3;hsa-miR-99a-5p_3
ZBTB25	2	hsa-miR-20a-5p_3;hsa-miR-93-5p_3
YIPF4	2	hsa-miR-20a-5p_3;hsa-miR-93-5p_3
WIPF2	2	hsa-miR-20a-5p_3;hsa-miR-93-5p_3
WASL	2	hsa-miR-20a-5p_3;hsa-miR-93-5p_3
WASF2	2	hsa-miR-34a-5p_3;hsa-miR-425-5p_3
VEZF1	2	hsa-miR-140-5p_3;hsa-miR-20a-5p_3
UHRF1	2	hsa-let-7b-5p_3;hsa-miR-191-5p_3
UBXN2A	2	hsa-miR-20a-5p_3;hsa-miR-93-5p_3
TXLNG	2	hsa-let-7b-5p_3;hsa-let-7i-5p_3
TXLNA	2	hsa-let-7b-5p_3;hsa-miR-93-5p_3
TRPS1	2	hsa-miR-125a-5p_3;hsa-miR-27b-5p_3
TPM3	2	hsa-miR-23b-3p_3;hsa-miR-25-5p_3
TP53BP1	2	hsa-miR-182-5p_3;hsa-miR-361-5p_3
TNRC6B	2	hsa-miR-20a-5p_3;hsa-miR-23b-3p_3
TNFAIP3	2	hsa-miR-141-5p_3;hsa-miR-23b-3p_3
TMOD3	2	hsa-miR-20a-5p_3;hsa-miR-93-5p_3
TMEM167A	2	hsa-miR-20a-5p_3;hsa-miR-34a-5p_3
TLCD3A	2	hsa-let-7b-5p_3;hsa-miR-186-5p_3
TGIF2	2	hsa-miR-181a-5p_3;hsa-miR-34a-5p_3
TGFBR3	2	hsa-let-7g-5p_3;hsa-let-7i-5p_3
TFAM	2	hsa-miR-20a-5p_3;hsa-miR-34a-5p_3
TENT5C	2	hsa-miR-20a-5p_3;hsa-miR-93-5p_3
SURF4	2	hsa-let-7b-5p_3;hsa-let-7i-5p_3
SUCO	2	hsa-miR-20a-5p_3;hsa-miR-93-5p_3
STOX2	2	hsa-miR-125a-5p_3;hsa-miR-186-5p_3
SOWAHC	2	hsa-miR-26b-5p_3;hsa-miR-93-5p_3
SON	2	hsa-miR-186-5p_3;hsa-miR-20a-5p_3
SOCS5	2	hsa-miR-20a-5p_3;hsa-miR-93-5p_3
SLC38A1	2	hsa-let-7b-5p_3;hsa-miR-30a-5p_3
SLC19A3	2	hsa-let-7b-5p_3;hsa-let-7i-5p_3
SLC12A7	2	hsa-let-7b-5p_3;hsa-let-7i-5p_3
SIKE1	2	hsa-let-7b-5p_3;hsa-miR-30d-5p_3
SH3PXD2A	2	hsa-miR-425-5p_3;hsa-miR-93-5p_3
SERF1B	2	hsa-miR-20a-5p_3;hsa-miR-93-5p_3
SERF1A	2	hsa-miR-20a-5p_3;hsa-miR-93-5p_3
SEMA4C	2	hsa-let-7b-5p_3;hsa-let-7i-5p_3
SDR42E1	2	hsa-let-7b-5p_3;hsa-let-7i-5p_3
RRN3	2	hsa-miR-20a-5p_3;hsa-miR-93-5p_3
REV3L	2	hsa-miR-30a-5p_3;hsa-miR-30d-5p_3
REST	2	hsa-miR-20a-5p_3;hsa-miR-93-5p_3
RBM28	2	hsa-miR-186-5p_3;hsa-miR-25-5p_3
RBFOX2	2	hsa-let-7g-5p_3;hsa-let-7i-5p_3
RACGAP1	2	hsa-miR-141-5p_3;hsa-miR-93-5p_3
RAB3IP	2	hsa-miR-20a-5p_3;hsa-miR-93-5p_3
RAB30	2	hsa-miR-20a-5p_3;hsa-miR-26b-5p_3
RAB11FIP4	2	hsa-let-7b-5p_3;hsa-let-7g-5p_3
QRFPR	2	hsa-miR-30a-5p_3;hsa-miR-30b-5p_3
QKI	2	hsa-let-7b-5p_3;hsa-miR-200b-3p_3
PVR	2	hsa-let-7b-5p_3;hsa-miR-93-5p_3
PURB	2	hsa-miR-191-5p_3;hsa-miR-20a-5p_3
PTPN4	2	hsa-miR-200b-3p_3;hsa-miR-93-5p_3
PRXL2A	2	hsa-miR-20a-5p_3;hsa-miR-93-5p_3
PRRG4	2	hsa-miR-362-5p_3;hsa-miR-93-5p_3
PRRG1	2	hsa-miR-20a-5p_3;hsa-miR-93-5p_3
PRORP	2	hsa-let-7b-5p_3;hsa-let-7i-5p_3
PREPL	2	hsa-miR-125a-5p_3;hsa-miR-30a-5p_3
PPP1R15B	2	hsa-let-7g-5p_3;hsa-let-7i-5p_3
PPP1R12B	2	hsa-miR-30b-5p_3;hsa-miR-93-5p_3
PPM1A	2	hsa-miR-23b-3p_3;hsa-miR-99a-5p_3
POU2F1	2	hsa-miR-141-5p_3;hsa-miR-34a-5p_3
POLR3G	2	hsa-let-7b-5p_3;hsa-miR-93-5p_3
POLR3D	2	hsa-let-7b-5p_3;hsa-let-7i-5p_3
POLL	2	hsa-let-7b-5p_3;hsa-let-7i-5p_3
PLEKHA3	2	hsa-let-7g-5p_3;hsa-let-7i-5p_3
PLAGL2	2	hsa-let-7b-5p_3;hsa-let-7i-5p_3
PKD2	2	hsa-miR-26b-5p_3;hsa-miR-93-5p_3
PHF6	2	hsa-miR-20a-5p_3;hsa-miR-93-5p_3
PHC3	2	hsa-miR-186-5p_3;hsa-miR-93-5p_3
PGM2L1	2	hsa-let-7b-5p_3;hsa-miR-93-5p_3
PDE12	2	hsa-let-7b-5p_3;hsa-let-7i-5p_3
OSTM1	2	hsa-miR-200c-3p_3;hsa-miR-20a-5p_3
OPHN1	2	hsa-miR-30a-5p_3;hsa-miR-30d-5p_3
OCIAD1	2	hsa-miR-20a-5p_3;hsa-miR-93-5p_3
NR6A1	2	hsa-let-7g-5p_3;hsa-let-7i-5p_3
NLGN4X	2	hsa-miR-200c-3p_3;hsa-miR-23b-3p_3
NFIB	2	hsa-miR-20a-5p_3;hsa-miR-93-5p_3
NCOA3	2	hsa-let-7g-5p_3;hsa-miR-20a-5p_3
NAT8L	2	hsa-let-7g-5p_3;hsa-let-7i-5p_3
N4BP2	2	hsa-miR-30b-5p_3;hsa-miR-429_3
MTMR9	2	hsa-miR-34a-5p_3;hsa-miR-93-5p_3
MTMR3	2	hsa-miR-20a-5p_3;hsa-miR-99a-5p_3
MSL2	2	hsa-miR-30a-5p_3;hsa-miR-30d-5p_3
MSI2	2	hsa-let-7b-5p_3;hsa-let-7g-5p_3
MLXIP	2	hsa-miR-20a-5p_3;hsa-miR-93-5p_3
MECP2	2	hsa-miR-660-5p_3;hsa-miR-93-5p_3
MBD2	2	hsa-let-7b-5p_3;hsa-let-7i-5p_3
MAT2B	2	hsa-let-7b-5p_3;hsa-miR-26b-5p_3
MARCHF6	2	hsa-let-7b-5p_3;hsa-miR-93-5p_3
MAPKAPK5	2	hsa-miR-25-5p_3;hsa-miR-93-5p_3
MAPK9	2	hsa-miR-20a-5p_3;hsa-miR-93-5p_3
MAP4	2	hsa-let-7b-5p_3;hsa-miR-34a-5p_3
LRRC20	2	hsa-let-7b-5p_3;hsa-let-7g-5p_3
LPGAT1	2	hsa-miR-20a-5p_3;hsa-miR-21-5p_3
LONRF2	2	hsa-miR-21-5p_3;hsa-miR-362-5p_3
LLPH	2	hsa-let-7b-5p_3;hsa-miR-20a-5p_3
LIAS	2	hsa-miR-20a-5p_3;hsa-miR-93-5p_3
LARP1	2	hsa-miR-140-5p_3;hsa-miR-34a-5p_3
KPNA5	2	hsa-let-7b-5p_3;hsa-let-7i-5p_3
KIF6	2	hsa-miR-125a-5p_3;hsa-miR-93-5p_3
KIAA1328	2	hsa-let-7b-5p_3;hsa-let-7i-5p_3
KCNB1	2	hsa-miR-20a-5p_3;hsa-miR-93-5p_3
JAK1	2	hsa-miR-20a-5p_3;hsa-miR-93-5p_3
INO80D	2	hsa-miR-141-5p_3;hsa-miR-200b-3p_3
IL13	2	hsa-let-7g-5p_3;hsa-let-7i-5p_3
IFNAR2	2	hsa-miR-30d-5p_3;hsa-miR-93-5p_3
HYPK	2	hsa-miR-20a-5p_3;hsa-miR-93-5p_3
HSPA13	2	hsa-miR-181a-5p_3;hsa-miR-34a-5p_3
HOOK3	2	hsa-miR-181a-5p_3;hsa-miR-27b-5p_3
HMGA2	2	hsa-let-7b-5p_3;hsa-let-7i-5p_3
GYG1	2	hsa-let-7b-5p_3;hsa-miR-34a-5p_3
GTF3C4	2	hsa-let-7b-5p_3;hsa-miR-23b-3p_3
GTF2H2C	2	hsa-miR-20a-5p_3;hsa-miR-93-5p_3
GRHL1	2	hsa-miR-125a-5p_3;hsa-miR-29a-5p_3
GPAT4	2	hsa-let-7b-5p_3;hsa-miR-125a-5p_3
GINS4	2	hsa-miR-20a-5p_3;hsa-miR-93-5p_3
GIGYF1	2	hsa-miR-30a-5p_3;hsa-miR-30d-5p_3
GID4	2	hsa-miR-21-5p_3;hsa-miR-93-5p_3
GGA3	2	hsa-let-7b-5p_3;hsa-let-7g-5p_3
GATAD2B	2	hsa-miR-186-5p_3;hsa-miR-29a-5p_3
G3BP2	2	hsa-miR-23b-3p_3;hsa-miR-34a-5p_3
FUT10	2	hsa-let-7b-5p_3;hsa-miR-93-5p_3
FRS2	2	hsa-miR-186-5p_3;hsa-miR-93-5p_3
FNIP1	2	hsa-miR-23b-3p_3;hsa-miR-25-5p_3
FMO4	2	hsa-let-7b-5p_3;hsa-let-7g-5p_3
FMNL3	2	hsa-let-7g-5p_3;hsa-miR-93-5p_3
FHDC1	2	hsa-miR-20a-5p_3;hsa-miR-93-5p_3
FBXO31	2	hsa-miR-20a-5p_3;hsa-miR-93-5p_3
FBXL20	2	hsa-let-7b-5p_3;hsa-let-7i-5p_3
FAM81B	2	hsa-miR-30b-5p_3;hsa-miR-30d-5p_3
FAM117B	2	hsa-miR-20a-5p_3;hsa-miR-93-5p_3
EXOC5	2	hsa-miR-186-5p_3;hsa-miR-21-5p_3
ETS1	2	hsa-miR-181a-5p_3;hsa-miR-200b-3p_3
ETNK1	2	hsa-miR-21-5p_3;hsa-miR-23b-3p_3
ERO1A	2	hsa-let-7b-5p_3;hsa-miR-182-5p_3
ENTPD7	2	hsa-miR-20a-5p_3;hsa-miR-93-5p_3
ENPP5	2	hsa-miR-20a-5p_3;hsa-miR-93-5p_3
ELOVL5	2	hsa-miR-30a-5p_3;hsa-miR-30b-5p_3
EFCAB11	2	hsa-miR-20a-5p_3;hsa-miR-93-5p_3
E2F6	2	hsa-let-7b-5p_3;hsa-miR-151a-5p_3
E2F5	2	hsa-miR-20a-5p_3;hsa-miR-34a-5p_3
E2F2	2	hsa-let-7b-5p_3;hsa-miR-20a-5p_3
DYNLL2	2	hsa-miR-23b-3p_3;hsa-miR-660-5p_3
DVL3	2	hsa-let-7b-5p_3;hsa-let-7g-5p_3
DNAL1	2	hsa-let-7b-5p_3;hsa-miR-93-5p_3
DDAH1	2	hsa-miR-21-5p_3;hsa-miR-34a-5p_3
CYCS	2	hsa-miR-34a-5p_3;hsa-miR-93-5p_3
CYBRD1	2	hsa-miR-20a-5p_3;hsa-miR-93-5p_3
CSNK2A1	2	hsa-let-7b-5p_3;hsa-miR-125a-5p_3
CRY2	2	hsa-let-7b-5p_3;hsa-let-7i-5p_3
CPOX	2	hsa-miR-181a-5p_3;hsa-miR-361-5p_3
CNOT6L	2	hsa-miR-186-5p_3;hsa-miR-20a-5p_3
CNKSR3	2	hsa-miR-20a-5p_3;hsa-miR-93-5p_3
CFL2	2	hsa-miR-200c-3p_3;hsa-miR-20a-5p_3
CEP43	2	hsa-miR-20a-5p_3;hsa-miR-93-5p_3
CEP135	2	hsa-let-7b-5p_3;hsa-let-7g-5p_3
CDK6	2	hsa-miR-340-5p_3;hsa-miR-34a-5p_3
CD47	2	hsa-miR-20a-5p_3;hsa-miR-93-5p_3
CCNT2	2	hsa-let-7b-5p_3;hsa-let-7i-5p_3
CBX5	2	hsa-let-7b-5p_3;hsa-miR-93-5p_3
CBX3	2	hsa-miR-30d-5p_3;hsa-miR-93-5p_3
CAPZA2	2	hsa-miR-20a-5p_3;hsa-miR-93-5p_3
CAPRIN2	2	hsa-miR-181a-5p_3;hsa-miR-20a-5p_3
C1orf210	2	hsa-let-7b-5p_3;hsa-let-7i-5p_3
C19orf47	2	hsa-let-7b-5p_3;hsa-let-7i-5p_3
C18orf32	2	hsa-miR-34a-5p_3;hsa-miR-93-5p_3
C17orf75	2	hsa-miR-20a-5p_3;hsa-miR-93-5p_3
BTN3A1	2	hsa-miR-20a-5p_3;hsa-miR-93-5p_3
BRWD1	2	hsa-miR-182-5p_3;hsa-miR-23b-3p_3
BRI3BP	2	hsa-let-7g-5p_3;hsa-miR-93-5p_3
BLMH	2	hsa-miR-186-5p_3;hsa-miR-361-5p_3
BAG4	2	hsa-miR-30d-5p_3;hsa-miR-429_3
B4GALT5	2	hsa-miR-30a-5p_3;hsa-miR-30b-5p_3
ATXN7L3B	2	hsa-miR-20a-5p_3;hsa-miR-93-5p_3
ATXN1L	2	hsa-let-7b-5p_3;hsa-miR-182-5p_3
ATL2	2	hsa-miR-125a-5p_3;hsa-miR-186-5p_3
ATG12	2	hsa-let-7b-5p_3;hsa-miR-200b-3p_3
ARID4B	2	hsa-miR-20a-5p_3;hsa-miR-93-5p_3
AMD1	2	hsa-let-7g-5p_3;hsa-miR-186-5p_3
AKT2	2	hsa-let-7g-5p_3;hsa-miR-151a-5p_3
AK4	2	hsa-let-7b-5p_3;hsa-let-7g-5p_3
ADNP	2	hsa-let-7b-5p_3;hsa-miR-34a-5p_3
ACER2	2	hsa-let-7g-5p_3;hsa-let-7i-5p_3
ABL2	2	hsa-miR-125a-5p_3;hsa-miR-20a-5p_3
ABHD2	2	hsa-miR-26b-5p_3;hsa-miR-93-5p_3
ABHD18	2	hsa-miR-20a-5p_3;hsa-miR-93-5p_3
ABCC1	2	hsa-let-7b-5p_3;hsa-miR-23b-3p_3
A1CF	2	hsa-miR-20a-5p_3;hsa-miR-93-5p_3
ZSWIM7	1	hsa-miR-34a-5p_3
ZSCAN29	1	hsa-miR-30a-5p_3
ZNFX1	1	hsa-miR-93-5p_3
ZNF831	1	hsa-miR-182-5p_3
ZNF813	1	hsa-miR-93-5p_3
ZNF805	1	hsa-miR-93-5p_3
ZNF786	1	hsa-miR-93-5p_3
ZNF785	1	hsa-miR-93-5p_3
ZNF770	1	hsa-miR-30b-5p_3
ZNF704	1	hsa-miR-23b-3p_3
ZNF70	1	hsa-miR-93-5p_3
ZNF7	1	hsa-miR-93-5p_3
ZNF562	1	hsa-miR-181a-5p_3
ZNF551	1	hsa-miR-34a-5p_3
ZNF548	1	hsa-miR-25-5p_3
ZNF514	1	hsa-miR-93-5p_3
ZNF490	1	hsa-miR-25-5p_3
ZNF417	1	hsa-miR-93-5p_3
ZNF384	1	hsa-miR-93-5p_3
ZNF333	1	hsa-miR-186-5p_3
ZNF3	1	hsa-let-7b-5p_3
ZNF281	1	hsa-miR-340-5p_3
ZNF280C	1	hsa-miR-25-5p_3
ZNF275	1	hsa-miR-23b-3p_3
ZNF268	1	hsa-miR-181a-5p_3
ZNF217	1	hsa-miR-21-5p_3
ZNF214	1	hsa-miR-186-5p_3
ZNF154	1	hsa-miR-361-5p_3
ZNF124	1	hsa-miR-27b-5p_3
ZNF107	1	hsa-miR-93-5p_3
ZMYM2	1	hsa-let-7b-5p_3
ZMAT3	1	hsa-miR-200c-3p_3
ZKSCAN1	1	hsa-miR-26b-5p_3
ZHX3	1	hsa-miR-425-5p_3
ZFYVE26	1	hsa-miR-20a-5p_3
ZDHHC9	1	hsa-miR-125a-5p_3
ZDHHC7	1	hsa-miR-26b-5p_3
ZDHHC24	1	hsa-miR-25-5p_3
ZDHHC20	1	hsa-miR-93-5p_3
ZDHHC18	1	hsa-miR-26b-5p_3
ZDHHC17	1	hsa-miR-30b-5p_3
ZDHHC16	1	hsa-miR-34a-5p_3
ZCCHC9	1	hsa-let-7b-5p_3
ZBTB8OS	1	hsa-let-7b-5p_3
ZBTB8B	1	hsa-miR-25-5p_3
ZBTB44	1	hsa-miR-362-5p_3
ZBTB33	1	hsa-miR-361-5p_3
ZADH2	1	hsa-let-7b-5p_3
YKT6	1	hsa-miR-30d-5p_3
XRN1	1	hsa-let-7b-5p_3
XRCC2	1	hsa-miR-186-5p_3
WWTR1	1	hsa-miR-200a-5p_3
WWP2	1	hsa-miR-23b-3p_3
WWC1	1	hsa-miR-93-5p_3
WNT5A	1	hsa-miR-30a-5p_3
WNT2B	1	hsa-miR-93-5p_3
WNK3	1	hsa-miR-660-5p_3
WDR92	1	hsa-miR-93-5p_3
WDR77	1	hsa-miR-34a-5p_3
WDR73	1	hsa-miR-93-5p_3
WDR55	1	hsa-let-7b-5p_3
WDR53	1	hsa-miR-93-5p_3
WDR37	1	hsa-miR-20a-5p_3
WDR33	1	hsa-let-7b-5p_3
WDFY2	1	hsa-miR-30b-5p_3
VTI1A	1	hsa-miR-93-5p_3
VPS35	1	hsa-miR-25-5p_3
VPS28	1	hsa-let-7b-5p_3
VPS26A	1	hsa-miR-20a-5p_3
VKORC1L1	1	hsa-miR-186-5p_3
VCAN	1	hsa-miR-23b-3p_3
VAV3	1	hsa-miR-34a-5p_3
VASH1	1	hsa-miR-30d-5p_3
UTRN	1	hsa-let-7b-5p_3
UTP6	1	hsa-let-7b-5p_3
UTP15	1	hsa-let-7b-5p_3
UST	1	hsa-miR-34a-5p_3
USP47	1	hsa-let-7i-5p_3
USP37	1	hsa-miR-30a-5p_3
USP3	1	hsa-miR-93-5p_3
USP28	1	hsa-miR-20a-5p_3
USP15	1	hsa-let-7b-5p_3
USP14	1	hsa-let-7b-5p_3
ULK2	1	hsa-miR-26b-5p_3
UHMK1	1	hsa-miR-200b-5p_3
UGT3A1	1	hsa-miR-181a-5p_3
UGT2A2	1	hsa-miR-141-5p_3
UGT2A1	1	hsa-miR-141-5p_3
UEVLD	1	hsa-miR-20a-5p_3
UCK2	1	hsa-miR-361-5p_3
UBXN2B	1	hsa-let-7b-5p_3
UBQLN3	1	hsa-miR-26b-5p_3
UBP1	1	hsa-miR-182-5p_3
UBFD1	1	hsa-miR-93-5p_3
UBE2L3	1	hsa-miR-93-5p_3
UBE2G2	1	hsa-miR-125a-5p_3
UBE2E3	1	hsa-miR-186-5p_3
UBA1	1	hsa-let-7b-5p_3
TYW5	1	hsa-miR-93-5p_3
TXNL4A	1	hsa-let-7b-5p_3
TXNDC16	1	hsa-miR-200b-3p_3
TWIST1	1	hsa-miR-361-5p_3
TUSC2	1	hsa-miR-93-5p_3
TTPAL	1	hsa-miR-93-5p_3
TTLL12	1	hsa-let-7b-5p_3
TTI2	1	hsa-miR-186-5p_3
TTC38	1	hsa-miR-99a-5p_3
TTC30B	1	hsa-miR-125a-5p_3
TSPAN6	1	hsa-miR-93-5p_3
TSPAN3	1	hsa-let-7b-5p_3
TSPAN14	1	hsa-miR-25-5p_3
TSN	1	hsa-miR-34a-5p_3
TSC22D2	1	hsa-miR-140-5p_3
TRUB2	1	hsa-let-7b-5p_3
TRMT9B	1	hsa-miR-25-5p_3
TRMT2A	1	hsa-miR-125a-5p_3
TRIP12	1	hsa-let-7b-5p_3
TRIM8	1	hsa-miR-20a-5p_3
TRIM72	1	hsa-miR-25-5p_3
TRIM71	1	hsa-let-7i-5p_3
TRIM32	1	hsa-miR-20a-5p_3
TRAF6	1	hsa-miR-125a-5p_3
TRAF3IP2	1	hsa-miR-93-5p_3
TPT1	1	hsa-let-7b-5p_3
TPRG1L	1	hsa-miR-93-5p_3
TPM4	1	hsa-let-7b-5p_3
TPM1	1	hsa-miR-34a-5p_3
TPD52L2	1	hsa-let-7b-5p_3
TPCN2	1	hsa-miR-34a-5p_3
TPCN1	1	hsa-miR-23b-3p_3
TP73	1	hsa-miR-34a-5p_3
TP53INP1	1	hsa-miR-20a-5p_3
TOX3	1	hsa-let-7b-5p_3
TNPO1	1	hsa-let-7b-5p_3
TNKS2	1	hsa-miR-20a-5p_3
TNFRSF10B	1	hsa-miR-20a-5p_3
TNF	1	hsa-miR-34a-5p_3
TMOD2	1	hsa-miR-34a-5p_3
TMEM59	1	hsa-miR-30a-5p_3
TMEM33	1	hsa-let-7b-5p_3
TMEM201	1	hsa-let-7b-5p_3
TMEM192	1	hsa-miR-532-5p_3
TMEM170A	1	hsa-miR-23b-3p_3
TMEM168	1	hsa-miR-93-5p_3
TMEM134	1	hsa-miR-93-5p_3
TMED5	1	hsa-let-7b-5p_3
TMED4	1	hsa-let-7b-5p_3
TM9SF4	1	hsa-miR-141-5p_3
TLR7	1	hsa-miR-20a-5p_3
TLN2	1	hsa-miR-25-5p_3
TLE3	1	hsa-miR-141-5p_3
TKFC	1	hsa-miR-26b-5p_3
TIMM50	1	hsa-let-7b-5p_3
TIMM17A	1	hsa-miR-20a-5p_3
TIGAR	1	hsa-miR-34a-5p_3
TIAM1	1	hsa-miR-182-5p_3
THEM4	1	hsa-miR-20a-5p_3
THBS1	1	hsa-let-7b-5p_3
TGS1	1	hsa-miR-25-5p_3
TGIF1	1	hsa-miR-186-5p_3
TGFBR2	1	hsa-miR-34a-5p_3
TGFBR1	1	hsa-miR-20a-5p_3
TEX35	1	hsa-miR-186-5p_3
TEX261	1	hsa-miR-186-5p_3
TENT5A	1	hsa-miR-34a-5p_3
TEAD3	1	hsa-miR-26b-5p_3
TCOF1	1	hsa-let-7b-5p_3
TCF7L2	1	hsa-miR-93-5p_3
TCEANC2	1	hsa-miR-21-5p_3
TBL1XR1	1	hsa-miR-93-5p_3
TBC1D20	1	hsa-let-7b-5p_3
TBC1D17	1	hsa-miR-93-5p_3
TBC1D13	1	hsa-let-7b-5p_3
TAOK1	1	hsa-miR-27b-5p_3
TAF8	1	hsa-miR-93-5p_3
TADA2B	1	hsa-miR-93-5p_3
TAB3	1	hsa-miR-23b-3p_3
SZRD1	1	hsa-let-7b-5p_3
SYNGR2	1	hsa-miR-34a-5p_3
SV2B	1	hsa-miR-27b-5p_3
SUSD1	1	hsa-miR-25-5p_3
SUOX	1	hsa-let-7b-5p_3
SUDS3	1	hsa-miR-99a-5p_3
STYX	1	hsa-miR-93-5p_3
STX3	1	hsa-let-7b-5p_3
STX2	1	hsa-miR-181a-5p_3
STK4	1	hsa-let-7i-5p_3
STK35	1	hsa-miR-151a-5p_3
STK24	1	hsa-miR-140-5p_3
STK17B	1	hsa-miR-93-5p_3
STIM1	1	hsa-let-7b-5p_3
STAU1	1	hsa-miR-30d-5p_3
STAT6	1	hsa-miR-361-5p_3
STAT3	1	hsa-miR-125a-5p_3
STARD7	1	hsa-miR-660-5p_3
STAC2	1	hsa-miR-20a-5p_3
ST6GAL1	1	hsa-miR-21-5p_3
SSX2IP	1	hsa-miR-20a-5p_3
SSBP2	1	hsa-miR-25-5p_3
SRSF1	1	hsa-miR-25-5p_3
SRGAP2	1	hsa-miR-125a-5p_3
SREK1IP1	1	hsa-miR-20a-5p_3
SREK1	1	hsa-miR-21-5p_3
SPTLC2	1	hsa-miR-93-5p_3
SPRYD4	1	hsa-let-7b-5p_3
SPRED2	1	hsa-miR-186-5p_3
SPOPL	1	hsa-miR-20a-5p_3
SPN	1	hsa-let-7b-5p_3
SPIB	1	hsa-miR-20a-5p_3
SPCS3	1	hsa-miR-140-5p_3
SPATS2L	1	hsa-miR-25-5p_3
SPATA5	1	hsa-miR-125a-5p_3
SPATA2	1	hsa-miR-191-5p_3
SPAG9	1	hsa-miR-141-5p_3
SP2	1	hsa-miR-20a-5p_3
SP100	1	hsa-let-7b-5p_3
SORT1	1	hsa-miR-34a-5p_3
SOCS4	1	hsa-miR-21-5p_3
SOCS1	1	hsa-let-7b-5p_3
SNX17	1	hsa-let-7i-5p_3
SNX12	1	hsa-let-7b-5p_3
SNX11	1	hsa-miR-151a-5p_3
SNU13	1	hsa-miR-23b-3p_3
SNTB2	1	hsa-miR-34a-5p_3
SNRPA	1	hsa-let-7b-5p_3
SNAP23	1	hsa-let-7b-5p_3
SMYD1	1	hsa-miR-151a-5p_3
SMOC1	1	hsa-miR-20a-5p_3
SMN1	1	hsa-miR-660-5p_3
SMCR8	1	hsa-let-7g-5p_3
SMC5	1	hsa-miR-25-5p_3
SMC3	1	hsa-miR-27b-5p_3
SMC1A	1	hsa-let-7i-5p_3
SMARCC2	1	hsa-miR-186-5p_3
SMARCB1	1	hsa-let-7b-5p_3
SMARCAD1	1	hsa-let-7i-5p_3
SMAD5	1	hsa-miR-20a-5p_3
SMAD4	1	hsa-miR-20a-5p_3
SLFN5	1	hsa-miR-30b-5p_3
SLF2	1	hsa-let-7b-5p_3
SLC7A5	1	hsa-miR-30b-5p_3
SLC7A11	1	hsa-miR-93-5p_3
SLC6A15	1	hsa-miR-23b-3p_3
SLC6A1	1	hsa-miR-151a-5p_3
SLC5A3	1	hsa-miR-93-5p_3
SLC44A1	1	hsa-miR-186-5p_3
SLC38A7	1	hsa-let-7i-5p_3
SLC35G1	1	hsa-miR-125a-5p_3
SLC35F6	1	hsa-let-7b-5p_3
SLC35F5	1	hsa-miR-93-5p_3
SLC30A7	1	hsa-let-7b-5p_3
SLC30A4	1	hsa-miR-186-5p_3
SLC29A2	1	hsa-miR-93-5p_3
SLC25A24	1	hsa-let-7b-5p_3
SLC25A19	1	hsa-let-7b-5p_3
SLC25A14	1	hsa-miR-182-5p_3
SLC20A1	1	hsa-let-7b-5p_3
SLC1A2	1	hsa-miR-200c-3p_3
SLC19A1	1	hsa-miR-93-5p_3
SLC16A9	1	hsa-let-7b-5p_3
SLC12A6	1	hsa-miR-93-5p_3
SLC10A7	1	hsa-let-7b-5p_3
SKP1	1	hsa-miR-151a-5p_3
SIRT1	1	hsa-miR-34a-5p_3
SIRPA	1	hsa-miR-141-5p_3
SHC1	1	hsa-miR-30b-5p_3
SH3BP5L	1	hsa-miR-125a-5p_3
SGTB	1	hsa-miR-93-5p_3
SGTA	1	hsa-miR-30d-5p_3
SGPL1	1	hsa-miR-93-5p_3
SFPQ	1	hsa-miR-26b-5p_3
SESN3	1	hsa-miR-20a-5p_3
SESN1	1	hsa-miR-93-5p_3
SERPINE1	1	hsa-miR-30b-5p_3
SERF2	1	hsa-miR-20a-5p_3
SEPTIN2	1	hsa-miR-20a-5p_3
SEPTIN11	1	hsa-miR-186-5p_3
SEMA6D	1	hsa-miR-23b-3p_3
SEC16A	1	hsa-miR-20a-5p_3
SCRN1	1	hsa-let-7b-5p_3
SCO1	1	hsa-miR-25-5p_3
SCML2	1	hsa-let-7b-5p_3
SCD5	1	hsa-miR-25-5p_3
SCD	1	hsa-let-7b-5p_3
SATB1	1	hsa-miR-21-5p_3
SAR1B	1	hsa-miR-27b-5p_3
SAMD9L	1	hsa-miR-93-5p_3
SAMD8	1	hsa-miR-20a-5p_3
SALL3	1	hsa-let-7i-5p_3
S100A16	1	hsa-miR-25-5p_3
RUNX3	1	hsa-miR-532-5p_3
RTF2	1	hsa-miR-20a-5p_3
RTCA	1	hsa-let-7b-5p_3
RSPH4A	1	hsa-miR-141-5p_3
RRP8	1	hsa-let-7b-5p_3
RRP1B	1	hsa-miR-125a-5p_3
RRAS	1	hsa-miR-34a-5p_3
RPS6KA5	1	hsa-miR-93-5p_3
RPS24	1	hsa-let-7b-5p_3
RPRD2	1	hsa-miR-23b-3p_3
RPP25	1	hsa-miR-25-5p_3
RPL7L1	1	hsa-miR-182-5p_3
RPL37	1	hsa-miR-34a-5p_3
RPH3AL	1	hsa-miR-25-5p_3
RORA	1	hsa-miR-93-5p_3
ROCK2	1	hsa-miR-200c-3p_3
RNMT	1	hsa-miR-181a-5p_3
RNF41	1	hsa-miR-532-5p_3
RNF40	1	hsa-miR-34a-5p_3
RNF38	1	hsa-miR-23b-3p_3
RNF187	1	hsa-miR-99a-5p_3
RNF185	1	hsa-miR-27b-5p_3
RNF169	1	hsa-miR-34a-5p_3
RNF144B	1	hsa-let-7b-5p_3
RNF125	1	hsa-miR-25-5p_3
RNASEH1	1	hsa-miR-93-5p_3
RLIM	1	hsa-miR-181a-5p_3
RIT1	1	hsa-miR-340-5p_3
RIF1	1	hsa-miR-93-5p_3
RHOG	1	hsa-let-7b-5p_3
RHOB	1	hsa-let-7b-5p_3
RHD	1	hsa-let-7b-5p_3
RHBDF2	1	hsa-let-7b-5p_3
RGMB	1	hsa-miR-20a-5p_3
RFFL	1	hsa-let-7b-5p_3
REEP3	1	hsa-miR-34a-5p_3
RBPJ	1	hsa-let-7b-5p_3
RBP2	1	hsa-miR-34a-5p_3
RBMS2	1	hsa-miR-25-5p_3
RBM41	1	hsa-miR-93-5p_3
RBM34	1	hsa-let-7b-5p_3
RBM23	1	hsa-miR-93-5p_3
RBM12	1	hsa-miR-34a-5p_3
RBL2	1	hsa-miR-20a-5p_3
RBFOX1	1	hsa-let-7b-5p_3
RASSF8	1	hsa-miR-200b-3p_3
RARA	1	hsa-miR-125a-5p_3
RAP2C	1	hsa-miR-93-5p_3
RAP1B	1	hsa-miR-30b-5p_3
RANBP2	1	hsa-let-7g-5p_3
RAN	1	hsa-miR-93-5p_3
RALGPS2	1	hsa-miR-21-5p_3
RALB	1	hsa-let-7b-5p_3
RALA	1	hsa-miR-140-5p_3
RAF1	1	hsa-miR-186-5p_3
RAE1	1	hsa-miR-361-5p_3
RAD18	1	hsa-let-7g-5p_3
RABGAP1L	1	hsa-miR-93-5p_3
RAB40C	1	hsa-let-7i-5p_3
RAB3GAP2	1	hsa-miR-34a-5p_3
RAB3B	1	hsa-miR-200b-3p_3
RAB21	1	hsa-miR-200b-3p_3
RAB19	1	hsa-let-7b-5p_3
RAB11FIP1	1	hsa-miR-93-5p_3
RAB11A	1	hsa-miR-186-5p_3
RAB10	1	hsa-miR-30b-5p_3
PXN	1	hsa-miR-27b-5p_3
PWP2	1	hsa-miR-34a-5p_3
PUS1	1	hsa-let-7b-5p_3
PURA	1	hsa-miR-93-5p_3
PTPN1	1	hsa-miR-26b-5p_3
PTPMT1	1	hsa-miR-186-5p_3
PTP4A1	1	hsa-miR-30d-5p_3
PTGFRN	1	hsa-let-7b-5p_3
PTCD3	1	hsa-miR-34a-5p_3
PSME1	1	hsa-miR-186-5p_3
PSMD9	1	hsa-let-7b-5p_3
PSMD8	1	hsa-miR-425-5p_3
PSMD4	1	hsa-miR-93-5p_3
PSD3	1	hsa-miR-20a-5p_3
PSAP	1	hsa-miR-191-5p_3
PRUNE2	1	hsa-miR-93-5p_3
PRRC2B	1	hsa-miR-34a-5p_3
PRKCZ	1	hsa-miR-25-5p_3
PRKAR1A	1	hsa-miR-20a-5p_3
PRKACB	1	hsa-miR-23b-3p_3
PRIM2	1	hsa-let-7b-5p_3
PRDM1	1	hsa-miR-140-5p_3
PRC1	1	hsa-miR-125a-5p_3
PPTC7	1	hsa-miR-93-5p_3
PPP6C	1	hsa-miR-93-5p_3
PPP4R2	1	hsa-miR-186-5p_3
PPP3R1	1	hsa-miR-20a-5p_3
PPP2R5E	1	hsa-miR-181a-5p_3
PPP1R3B	1	hsa-miR-93-5p_3
PPP1R16B	1	hsa-let-7b-5p_3
PPP1R12A	1	hsa-miR-30b-5p_3
PPP1R11	1	hsa-miR-34a-5p_3
PPP1CB	1	hsa-miR-23b-3p_3
PPM1L	1	hsa-miR-182-5p_3
PPIAL4G	1	hsa-miR-191-5p_3
PPARGC1B	1	hsa-miR-23b-3p_3
PPARGC1A	1	hsa-let-7b-5p_3
PPARA	1	hsa-miR-34a-5p_3
POTEM	1	hsa-let-7g-5p_3
POMGNT2	1	hsa-miR-361-5p_3
POLR3E	1	hsa-miR-34a-5p_3
POLR2D	1	hsa-let-7b-5p_3
POLR2A	1	hsa-miR-34a-5p_3
POLR1B	1	hsa-miR-20a-5p_3
POLR1A	1	hsa-let-7b-5p_3
POLQ	1	hsa-miR-20a-5p_3
POLM	1	hsa-miR-20a-5p_3
POGZ	1	hsa-miR-20a-5p_3
POGK	1	hsa-miR-93-5p_3
POFUT1	1	hsa-miR-20a-5p_3
PODXL	1	hsa-miR-34a-5p_3
PNPLA4	1	hsa-miR-93-5p_3
PMEPA1	1	hsa-miR-200b-5p_3
PMAIP1	1	hsa-miR-93-5p_3
PLXNA1	1	hsa-miR-30d-5p_3
PLXDC2	1	hsa-let-7b-5p_3
PLS3	1	hsa-miR-148b-5p_3
PLEKHO2	1	hsa-miR-93-5p_3
PLEKHO1	1	hsa-let-7b-5p_3
PLEKHM1	1	hsa-miR-20a-5p_3
PLEKHG3	1	hsa-miR-25-5p_3
PLEKHA2	1	hsa-miR-21-5p_3
PLEKHA1	1	hsa-miR-93-5p_3
PLAT	1	hsa-miR-21-5p_3
PLA2G2D	1	hsa-miR-34a-5p_3
PKP2	1	hsa-miR-34a-5p_3
PITPNA	1	hsa-miR-20a-5p_3
PITHD1	1	hsa-let-7b-5p_3
PIP4K2A	1	hsa-miR-425-5p_3
PIN1	1	hsa-miR-200c-3p_3
PIK3R2	1	hsa-miR-93-5p_3
PIK3R1	1	hsa-miR-23b-3p_3
PIGO	1	hsa-miR-20a-5p_3
PHF20L1	1	hsa-miR-21-5p_3
PHF13	1	hsa-miR-30b-5p_3
PHC1	1	hsa-miR-20a-5p_3
PHAX	1	hsa-miR-141-5p_3
PHACTR4	1	hsa-miR-181a-5p_3
PHACTR2	1	hsa-miR-140-5p_3
PGR	1	hsa-miR-181a-5p_3
PGM3	1	hsa-miR-125a-5p_3
PGK1	1	hsa-miR-27b-5p_3
PFKM	1	hsa-miR-125a-5p_3
PFKFB2	1	hsa-miR-20a-5p_3
PER2	1	hsa-miR-30a-5p_3
PEBP1	1	hsa-miR-181a-5p_3
PEAK3	1	hsa-miR-25-5p_3
PDZD8	1	hsa-miR-25-5p_3
PDPR	1	hsa-let-7b-5p_3
PDP2	1	hsa-let-7b-5p_3
PDK1	1	hsa-let-7b-5p_3
PDGFRA	1	hsa-miR-34a-5p_3
PDE4B	1	hsa-miR-26b-5p_3
PDE3A	1	hsa-miR-361-5p_3
PDCD10	1	hsa-miR-425-5p_3
PCYT1B	1	hsa-let-7b-5p_3
PCNX2	1	hsa-miR-20a-5p_3
PCMTD1	1	hsa-miR-93-5p_3
PCLAF	1	hsa-miR-93-5p_3
PCDHA4	1	hsa-miR-27b-5p_3
PBXIP1	1	hsa-miR-20a-5p_3
PBX2	1	hsa-let-7i-5p_3
PBRM1	1	hsa-miR-93-5p_3
PAX3	1	hsa-let-7b-5p_3
PARVB	1	hsa-let-7b-5p_3
PARP16	1	hsa-let-7i-5p_3
PANK2	1	hsa-miR-23b-3p_3
PANK1	1	hsa-miR-125a-5p_3
PAN3	1	hsa-miR-21-5p_3
PAK2	1	hsa-miR-200b-3p_3
PAK1	1	hsa-let-7b-5p_3
PAFAH2	1	hsa-let-7i-5p_3
PAFAH1B2	1	hsa-miR-186-5p_3
PAFAH1B1	1	hsa-miR-93-5p_3
PAAF1	1	hsa-let-7b-5p_3
OXR1	1	hsa-miR-93-5p_3
OTULINL	1	hsa-let-7b-5p_3
OTUD4	1	hsa-miR-30d-5p_3
ORC4	1	hsa-let-7b-5p_3
ORAI2	1	hsa-miR-93-5p_3
OPA3	1	hsa-let-7b-5p_3
OPA1	1	hsa-miR-34a-5p_3
ONECUT2	1	hsa-let-7g-5p_3
OLA1	1	hsa-miR-200a-5p_3
OGDH	1	hsa-miR-361-5p_3
OCLN	1	hsa-let-7b-5p_3
NUP93	1	hsa-miR-29a-5p_3
NUP50	1	hsa-miR-182-5p_3
NUP43	1	hsa-miR-182-5p_3
NUP37	1	hsa-miR-125a-5p_3
NUP35	1	hsa-let-7b-5p_3
NUP155	1	hsa-let-7i-5p_3
NUDT3	1	hsa-miR-20a-5p_3
NUDT21	1	hsa-miR-20a-5p_3
NUCKS1	1	hsa-miR-34a-5p_3
NUAK1	1	hsa-miR-93-5p_3
NTN4	1	hsa-miR-20a-5p_3
NT5C2	1	hsa-miR-21-5p_3
NSD2	1	hsa-miR-20a-5p_3
NSA2	1	hsa-let-7b-5p_3
NRIP3	1	hsa-miR-93-5p_3
NRAS	1	hsa-let-7b-5p_3
NR3C1	1	hsa-miR-93-5p_3
NPEPPS	1	hsa-miR-362-5p_3
NOTCH2	1	hsa-miR-23b-3p_3
NOP14	1	hsa-let-7b-5p_3
NOP10	1	hsa-miR-151a-5p_3
NMUR1	1	hsa-miR-25-5p_3
NMT2	1	hsa-miR-181a-5p_3
NMT1	1	hsa-miR-23b-3p_3
NMNAT1	1	hsa-miR-25-5p_3
NME6	1	hsa-let-7b-5p_3
NME4	1	hsa-let-7b-5p_3
NLRC5	1	hsa-miR-34a-5p_3
NKIRAS1	1	hsa-miR-93-5p_3
NKAPD1	1	hsa-let-7i-5p_3
NKAP	1	hsa-miR-186-5p_3
NIP7	1	hsa-miR-26b-5p_3
NIBAN1	1	hsa-miR-93-5p_3
NFIA	1	hsa-miR-21-5p_3
NFATC3	1	hsa-let-7b-5p_3
NFATC1	1	hsa-let-7b-5p_3
NFAT5	1	hsa-miR-21-5p_3
NF2	1	hsa-miR-25-5p_3
NEK8	1	hsa-miR-93-5p_3
NEGR1	1	hsa-miR-125a-5p_3
NDUFA2	1	hsa-miR-140-5p_3
NCOR2	1	hsa-miR-25-5p_3
NCKAP1	1	hsa-miR-25-5p_3
NCBP2	1	hsa-miR-34a-5p_3
NCAPG2	1	hsa-let-7b-5p_3
NCAPD2	1	hsa-miR-93-5p_3
NBL1	1	hsa-miR-20a-5p_3
NACC2	1	hsa-miR-30b-5p_3
NACC1	1	hsa-miR-25-5p_3
NAA30	1	hsa-let-7b-5p_3
NAA15	1	hsa-let-7b-5p_3
MYLK3	1	hsa-miR-93-5p_3
MYLIP	1	hsa-miR-30b-5p_3
MYCBP	1	hsa-let-7b-5p_3
MXI1	1	hsa-miR-20a-5p_3
MTUS1	1	hsa-let-7b-5p_3
MTMR12	1	hsa-miR-181a-5p_3
MTF1	1	hsa-miR-20a-5p_3
MTERF1	1	hsa-miR-26b-5p_3
MSMO1	1	hsa-miR-20a-5p_3
MSH3	1	hsa-miR-93-5p_3
MRPL37	1	hsa-let-7b-5p_3
MRO	1	hsa-miR-30d-5p_3
MRI1	1	hsa-miR-25-5p_3
MPPE1	1	hsa-miR-93-5p_3
MPP6	1	hsa-miR-23b-3p_3
MPL	1	hsa-miR-151a-5p_3
MOV10	1	hsa-miR-34a-5p_3
MORF4L1	1	hsa-miR-93-5p_3
MORC2	1	hsa-miR-125a-5p_3
MON1B	1	hsa-miR-99a-5p_3
MOB1A	1	hsa-let-7b-5p_3
MMS22L	1	hsa-let-7b-5p_3
MMP13	1	hsa-miR-140-5p_3
MMGT1	1	hsa-miR-23b-3p_3
MMACHC	1	hsa-let-7b-5p_3
MKRN1	1	hsa-miR-93-5p_3
MKLN1	1	hsa-miR-34a-5p_3
MIXL1	1	hsa-miR-93-5p_3
MITF	1	hsa-miR-182-5p_3
MIER3	1	hsa-miR-186-5p_3
MIEN1	1	hsa-let-7b-5p_3
MIEF1	1	hsa-let-7b-5p_3
MIDN	1	hsa-miR-25-5p_3
MIDEAS	1	hsa-miR-181a-5p_3
MICB	1	hsa-miR-93-5p_3
MICAL2	1	hsa-miR-25-5p_3
MIB1	1	hsa-let-7b-5p_3
MGME1	1	hsa-let-7b-5p_3
MFAP3	1	hsa-miR-191-5p_3
METTL8	1	hsa-miR-20a-5p_3
METTL15	1	hsa-miR-141-5p_3
MEPCE	1	hsa-miR-151a-5p_3
MEN1	1	hsa-miR-25-5p_3
MEF2D	1	hsa-miR-20a-5p_3
MED4	1	hsa-miR-23b-3p_3
MED28	1	hsa-let-7b-5p_3
MED22	1	hsa-miR-425-5p_3
MDM2	1	hsa-miR-425-5p_3
MCU	1	hsa-miR-25-5p_3
MCMBP	1	hsa-miR-34a-5p_3
MCM8	1	hsa-miR-148b-5p_3
MCL1	1	hsa-miR-148b-5p_3
MCFD2	1	hsa-miR-30b-5p_3
MBD6	1	hsa-miR-34a-5p_3
MBD5	1	hsa-miR-200b-3p_3
MAVS	1	hsa-miR-20a-5p_3
MAST3	1	hsa-miR-30a-5p_3
MARK2	1	hsa-miR-99a-5p_3
MAPK1IP1L	1	hsa-miR-181a-5p_3
MAPK1	1	hsa-miR-20a-5p_3
MAP3K9	1	hsa-miR-361-5p_3
MAP3K3	1	hsa-miR-182-5p_3
MAP3K2	1	hsa-miR-20a-5p_3
MAP3K1	1	hsa-miR-125a-5p_3
MAP2K3	1	hsa-miR-20a-5p_3
MAP2K1	1	hsa-miR-34a-5p_3
LZIC	1	hsa-miR-20a-5p_3
LYPLAL1	1	hsa-miR-30a-5p_3
LYPD6	1	hsa-miR-20a-5p_3
LY6H	1	hsa-miR-25-5p_3
LSM3	1	hsa-miR-93-5p_3
LRTOMT	1	hsa-miR-25-5p_3
LRRC58	1	hsa-miR-20a-5p_3
LRRC41	1	hsa-let-7b-5p_3
LRIG3	1	hsa-let-7i-5p_3
LRFN3	1	hsa-miR-26b-5p_3
LRATD2	1	hsa-let-7b-5p_3
LPIN3	1	hsa-miR-25-5p_3
LMBR1	1	hsa-miR-21-5p_3
LIX1L	1	hsa-miR-25-5p_3
LIPG	1	hsa-miR-25-5p_3
LIMD2	1	hsa-let-7i-5p_3
LIFR	1	hsa-miR-125a-5p_3
LIF	1	hsa-miR-125a-5p_3
LHFPL2	1	hsa-miR-30b-5p_3
LFNG	1	hsa-miR-125a-5p_3
LEPROT	1	hsa-miR-93-5p_3
LEF1	1	hsa-miR-34a-5p_3
LDLR	1	hsa-miR-93-5p_3
LCOR	1	hsa-miR-30b-5p_3
LAPTM4B	1	hsa-miR-93-5p_3
L2HGDH	1	hsa-miR-20a-5p_3
KRT80	1	hsa-miR-151a-5p_3
KREMEN1	1	hsa-let-7b-5p_3
KRBA1	1	hsa-miR-141-5p_3
KRAS	1	hsa-let-7g-5p_3
KNL1	1	hsa-miR-25-5p_3
KLRD1	1	hsa-miR-93-5p_3
KLK10	1	hsa-miR-140-5p_3
KLHL15	1	hsa-miR-20a-5p_3
KLHDC2	1	hsa-miR-93-5p_3
KLF6	1	hsa-miR-93-5p_3
KLF13	1	hsa-miR-125a-5p_3
KLF11	1	hsa-miR-200c-3p_3
KLF10	1	hsa-miR-23b-3p_3
KLC1	1	hsa-miR-34a-5p_3
KLB	1	hsa-miR-93-5p_3
KIT	1	hsa-miR-20a-5p_3
KIF4A	1	hsa-miR-26b-5p_3
KIF2A	1	hsa-miR-34a-5p_3
KIF27	1	hsa-let-7i-5p_3
KIF26B	1	hsa-miR-20a-5p_3
KIF1C	1	hsa-let-7b-5p_3
KIAA1191	1	hsa-miR-93-5p_3
KIAA1143	1	hsa-let-7i-5p_3
KIAA0513	1	hsa-miR-93-5p_3
KDM5B	1	hsa-let-7i-5p_3
KCTD21	1	hsa-let-7b-5p_3
KCTD12	1	hsa-let-7b-5p_3
KCNN3	1	hsa-miR-29a-5p_3
KCNMB1	1	hsa-miR-93-5p_3
KCNK6	1	hsa-miR-93-5p_3
KCNJ8	1	hsa-miR-93-5p_3
KCNH1	1	hsa-miR-34a-5p_3
KBTBD6	1	hsa-miR-30b-5p_3
JKAMP	1	hsa-miR-361-5p_3
JCAD	1	hsa-miR-181a-5p_3
JAM2	1	hsa-miR-25-5p_3
ITGB8	1	hsa-miR-93-5p_3
ITGA6	1	hsa-miR-34a-5p_3
ITGA2	1	hsa-miR-93-5p_3
ISY1	1	hsa-miR-93-5p_3
IRGQ	1	hsa-miR-34a-5p_3
IRF1	1	hsa-miR-93-5p_3
IRAK4	1	hsa-miR-20a-5p_3
IQSEC1	1	hsa-miR-93-5p_3
IPO5	1	hsa-miR-181a-5p_3
IP6K1	1	hsa-let-7b-5p_3
INSIG1	1	hsa-miR-20a-5p_3
INPP5F	1	hsa-miR-20a-5p_3
INPP5E	1	hsa-miR-425-5p_3
INPP4A	1	hsa-miR-23b-3p_3
IL31RA	1	hsa-miR-182-5p_3
IL12RB2	1	hsa-miR-200b-5p_3
IKZF2	1	hsa-miR-30a-5p_3
IKBIP	1	hsa-miR-186-5p_3
IK	1	hsa-miR-34a-5p_3
IGF2BP3	1	hsa-let-7i-5p_3
IGF2BP1	1	hsa-let-7g-5p_3
IGF1R	1	hsa-miR-340-5p_3
IGDCC4	1	hsa-let-7i-5p_3
IFNLR1	1	hsa-let-7b-5p_3
IER5	1	hsa-miR-30b-5p_3
ICMT	1	hsa-miR-93-5p_3
ICAM4	1	hsa-miR-93-5p_3
ICA1L	1	hsa-miR-93-5p_3
IBA57	1	hsa-let-7b-5p_3
HUWE1	1	hsa-miR-361-5p_3
HSP90AA1	1	hsa-let-7b-5p_3
HSF2	1	hsa-let-7b-5p_3
HSD17B12	1	hsa-miR-191-5p_3
HRK	1	hsa-miR-34a-5p_3
HPSE	1	hsa-miR-26b-5p_3
HOXC4	1	hsa-miR-125a-5p_3
HOXA9	1	hsa-miR-21-5p_3
HOXA3	1	hsa-miR-151a-5p_3
HNRNPUL1	1	hsa-let-7b-5p_3
HNRNPM	1	hsa-miR-191-5p_3
HNRNPA3	1	hsa-miR-200b-3p_3
HNRNPA2B1	1	hsa-miR-340-5p_3
HNRNPA1	1	hsa-miR-30a-5p_3
HMGB3	1	hsa-miR-20a-5p_3
HMGA1	1	hsa-let-7g-5p_3
HMBOX1	1	hsa-miR-93-5p_3
HLA-F	1	hsa-miR-93-5p_3
HIF1AN	1	hsa-miR-93-5p_3
HHIPL1	1	hsa-miR-362-5p_3
HGF	1	hsa-miR-26b-5p_3
HEG1	1	hsa-miR-93-5p_3
HCFC1	1	hsa-let-7b-5p_3
H3-3B	1	hsa-miR-34a-5p_3
H1-0	1	hsa-miR-186-5p_3
GUCY1B1	1	hsa-miR-186-5p_3
GUCD1	1	hsa-miR-125a-5p_3
GTF2H3	1	hsa-miR-93-5p_3
GSR	1	hsa-let-7b-5p_3
GRSF1	1	hsa-miR-93-5p_3
GRPEL2	1	hsa-let-7i-5p_3
GRK7	1	hsa-miR-20a-5p_3
GPX8	1	hsa-miR-200c-3p_3
GPRIN3	1	hsa-miR-93-5p_3
GPRC5A	1	hsa-miR-362-5p_3
GPR157	1	hsa-miR-20a-5p_3
GPR155	1	hsa-miR-93-5p_3
GPATCH2	1	hsa-miR-93-5p_3
GPALPP1	1	hsa-miR-25-5p_3
GOLM2	1	hsa-miR-125a-5p_3
GOLGA7	1	hsa-miR-191-5p_3
GOLGA3	1	hsa-miR-99a-5p_3
GOLGA2	1	hsa-miR-93-5p_3
GOLGA1	1	hsa-miR-93-5p_3
GNPTAB	1	hsa-miR-20a-5p_3
GNG12	1	hsa-miR-186-5p_3
GNB5	1	hsa-miR-93-5p_3
GNAS	1	hsa-miR-20a-5p_3
GM2A	1	hsa-miR-25-5p_3
GLO1	1	hsa-miR-93-5p_3
GK5	1	hsa-miR-182-5p_3
GIGYF2	1	hsa-miR-34a-5p_3
GGPS1	1	hsa-let-7b-5p_3
GGCT	1	hsa-miR-125a-5p_3
GFPT1	1	hsa-miR-27b-5p_3
GEMIN8	1	hsa-miR-20a-5p_3
GDF5	1	hsa-miR-34a-5p_3
GDF10	1	hsa-miR-26b-5p_3
GDE1	1	hsa-miR-34a-5p_3
GATM	1	hsa-let-7b-5p_3
GATAD1	1	hsa-miR-20a-5p_3
GATA6	1	hsa-miR-93-5p_3
GATA4	1	hsa-miR-34a-5p_3
GAPVD1	1	hsa-miR-34a-5p_3
GANAB	1	hsa-miR-29a-5p_3
GALNT7	1	hsa-miR-26b-5p_3
GALNT16	1	hsa-miR-140-5p_3
GABPB2	1	hsa-let-7b-5p_3
GABPB1	1	hsa-miR-340-5p_3
GABBR1	1	hsa-miR-93-5p_3
FYCO1	1	hsa-miR-30d-5p_3
FXN	1	hsa-let-7b-5p_3
FUT8	1	hsa-miR-34a-5p_3
FUT4	1	hsa-miR-23b-3p_3
FSD1L	1	hsa-miR-23b-3p_3
FOXRED2	1	hsa-miR-20a-5p_3
FOXQ1	1	hsa-miR-93-5p_3
FOXJ3	1	hsa-miR-93-5p_3
FOXF2	1	hsa-miR-182-5p_3
FOSL2	1	hsa-miR-99a-5p_3
FOSL1	1	hsa-miR-34a-5p_3
FNDC9	1	hsa-let-7b-5p_3
FNDC3A	1	hsa-let-7b-5p_3
FMR1	1	hsa-miR-21-5p_3
FMNL2	1	hsa-miR-93-5p_3
FKBP7	1	hsa-miR-93-5p_3
FKBP1B	1	hsa-miR-34a-5p_3
FIGN	1	hsa-miR-34a-5p_3
FGFR2	1	hsa-miR-186-5p_3
FGF2	1	hsa-miR-140-5p_3
FEN1	1	hsa-miR-34a-5p_3
FEM1C	1	hsa-miR-20a-5p_3
FEM1B	1	hsa-miR-20a-5p_3
FEM1A	1	hsa-miR-93-5p_3
FBXO48	1	hsa-miR-93-5p_3
FBXL3	1	hsa-miR-93-5p_3
FAXC	1	hsa-miR-93-5p_3
FAM91A1	1	hsa-miR-23b-3p_3
FAM222B	1	hsa-miR-23b-3p_3
FAM204A	1	hsa-miR-141-5p_3
FAM171B	1	hsa-miR-99a-5p_3
FAM168B	1	hsa-miR-23b-3p_3
FAM160B1	1	hsa-miR-151a-5p_3
FAM13A	1	hsa-miR-181a-5p_3
FAM136A	1	hsa-let-7b-5p_3
FAM126A	1	hsa-let-7b-5p_3
FAHD1	1	hsa-miR-93-5p_3
FAH	1	hsa-miR-93-5p_3
FADS2	1	hsa-let-7b-5p_3
F2RL3	1	hsa-miR-93-5p_3
F2RL1	1	hsa-miR-93-5p_3
EXT2	1	hsa-miR-34a-5p_3
EVI5L	1	hsa-miR-34a-5p_3
EVI5	1	hsa-miR-182-5p_3
ETV1	1	hsa-miR-20a-5p_3
ERP44	1	hsa-miR-21-5p_3
ERLIN2	1	hsa-miR-34a-5p_3
ERLIN1	1	hsa-miR-34a-5p_3
ERGIC1	1	hsa-miR-151a-5p_3
EREG	1	hsa-miR-93-5p_3
ERCC1	1	hsa-let-7b-5p_3
ERBIN	1	hsa-miR-200c-3p_3
EPHA4	1	hsa-miR-20a-5p_3
ENTPD4	1	hsa-miR-93-5p_3
ENG	1	hsa-miR-25-5p_3
ENAH	1	hsa-miR-191-5p_3
EMSY	1	hsa-miR-93-5p_3
EMILIN2	1	hsa-miR-25-5p_3
EMC1	1	hsa-miR-93-5p_3
ELOVL4	1	hsa-miR-30b-5p_3
ELK4	1	hsa-miR-93-5p_3
ELAVL1	1	hsa-miR-125a-5p_3
EIF4EBP2	1	hsa-miR-21-5p_3
EIF4A3	1	hsa-let-7b-5p_3
EIF2S1	1	hsa-miR-93-5p_3
EIF2B2	1	hsa-miR-20a-5p_3
EIF2AK1	1	hsa-let-7b-5p_3
EFNB1	1	hsa-miR-34a-5p_3
EFCAB14	1	hsa-let-7b-5p_3
EED	1	hsa-miR-30b-5p_3
EDN1	1	hsa-let-7b-5p_3
EDC3	1	hsa-miR-361-5p_3
ECHDC1	1	hsa-let-7b-5p_3
ECD	1	hsa-miR-361-5p_3
DZIP1	1	hsa-let-7b-5p_3
DYRK2	1	hsa-miR-93-5p_3
DYNC1H1	1	hsa-let-7b-5p_3
DUSP2	1	hsa-miR-20a-5p_3
DTWD1	1	hsa-miR-361-5p_3
DSTYK	1	hsa-miR-93-5p_3
DSG2	1	hsa-let-7b-5p_3
DRAXIN	1	hsa-miR-93-5p_3
DRAM1	1	hsa-miR-181a-5p_3
DR1	1	hsa-miR-340-5p_3
DPF2	1	hsa-let-7b-5p_3
DOCK5	1	hsa-let-7b-5p_3
DOCK3	1	hsa-miR-125a-5p_3
DNMT3B	1	hsa-miR-200c-3p_3
DNMT3A	1	hsa-miR-200b-3p_3
DNM1L	1	hsa-miR-21-5p_3
DNAJC8	1	hsa-let-7b-5p_3
DNAJC5	1	hsa-miR-23b-3p_3
DNAJC3	1	hsa-miR-200c-3p_3
DNAJC27	1	hsa-miR-93-5p_3
DMTN	1	hsa-miR-23b-3p_3
DLGAP5	1	hsa-miR-186-5p_3
DLG3	1	hsa-miR-186-5p_3
DLC1	1	hsa-miR-20a-5p_3
DIP2A	1	hsa-miR-125a-5p_3
DIAPH1	1	hsa-let-7b-5p_3
DIABLO	1	hsa-miR-34a-5p_3
DHX57	1	hsa-let-7b-5p_3
DHX36	1	hsa-miR-30a-5p_3
DHX33	1	hsa-miR-23b-3p_3
DFFA	1	hsa-miR-34a-5p_3
DENND5B	1	hsa-miR-20a-5p_3
DENND1B	1	hsa-miR-532-5p_3
DENND11	1	hsa-miR-93-5p_3
DDX6	1	hsa-miR-425-5p_3
DDX50	1	hsa-miR-30a-5p_3
DDOST	1	hsa-let-7i-5p_3
DDI2	1	hsa-miR-93-5p_3
DDHD2	1	hsa-miR-21-5p_3
DDHD1	1	hsa-miR-93-5p_3
DCUN1D2	1	hsa-miR-191-5p_3
DCUN1D1	1	hsa-miR-30a-5p_3
DCTPP1	1	hsa-let-7b-5p_3
DCTN4	1	hsa-miR-93-5p_3
DCBLD2	1	hsa-miR-660-5p_3
DCAF7	1	hsa-let-7b-5p_3
DCAF4L1	1	hsa-miR-361-5p_3
DBNDD2	1	hsa-let-7b-5p_3
DAZAP2	1	hsa-miR-362-5p_3
CYRIB	1	hsa-let-7b-5p_3
CYP24A1	1	hsa-miR-26b-5p_3
CYP1A2	1	hsa-let-7b-5p_3
CXorf38	1	hsa-miR-20a-5p_3
CXCL9	1	hsa-miR-34a-5p_3
CUX1	1	hsa-let-7b-5p_3
CUL1	1	hsa-let-7b-5p_3
CTSS	1	hsa-miR-93-5p_3
CTHRC1	1	hsa-let-7b-5p_3
CTDSP2	1	hsa-miR-191-5p_3
CTC1	1	hsa-miR-99a-5p_3
CSNK1G1	1	hsa-miR-93-5p_3
CSNK1A1	1	hsa-miR-93-5p_3
CRTC3	1	hsa-miR-93-5p_3
CRKL	1	hsa-miR-23b-3p_3
CRK	1	hsa-miR-20a-5p_3
CRELD2	1	hsa-miR-93-5p_3
CREBZF	1	hsa-miR-26b-5p_3
CREB1	1	hsa-miR-20a-5p_3
CRCP	1	hsa-miR-93-5p_3
CPT2	1	hsa-miR-34a-5p_3
CPT1A	1	hsa-miR-93-5p_3
CPSF7	1	hsa-miR-23b-3p_3
CPS1	1	hsa-miR-93-5p_3
CPPED1	1	hsa-miR-93-5p_3
CPEB4	1	hsa-let-7b-5p_3
CPA4	1	hsa-let-7b-5p_3
COX7B	1	hsa-let-7b-5p_3
COX19	1	hsa-miR-93-5p_3
COPS7B	1	hsa-miR-30b-5p_3
COPS7A	1	hsa-miR-361-5p_3
COPS2	1	hsa-miR-181a-5p_3
CMTR2	1	hsa-miR-20a-5p_3
CMTM4	1	hsa-miR-23b-3p_3
CMC1	1	hsa-let-7b-5p_3
CLTB	1	hsa-miR-34a-5p_3
CLTA	1	hsa-miR-23b-3p_3
CLPB	1	hsa-miR-200c-3p_3
CLIC4	1	hsa-miR-93-5p_3
CLEC5A	1	hsa-miR-125a-5p_3
CLDN23	1	hsa-miR-186-5p_3
CLCC1	1	hsa-miR-30d-5p_3
CKAP5	1	hsa-miR-21-5p_3
CIAO2A	1	hsa-miR-181a-5p_3
CHURC1	1	hsa-miR-20a-5p_3
CHIC1	1	hsa-miR-93-5p_3
CFLAR	1	hsa-miR-34a-5p_3
CERT1	1	hsa-miR-660-5p_3
CEP57L1	1	hsa-miR-23b-3p_3
CEP126	1	hsa-let-7b-5p_3
CENPM	1	hsa-miR-23b-3p_3
CEMIP2	1	hsa-let-7b-5p_3
CDV3	1	hsa-let-7b-5p_3
CDON	1	hsa-miR-34a-5p_3
CDKN1B	1	hsa-miR-34a-5p_3
CDKN1A	1	hsa-miR-181a-5p_3
CDKAL1	1	hsa-let-7b-5p_3
CDH2	1	hsa-miR-27b-5p_3
CDCA8	1	hsa-let-7b-5p_3
CDC34	1	hsa-let-7b-5p_3
CDC25C	1	hsa-miR-34a-5p_3
CDC23	1	hsa-miR-34a-5p_3
CDC14B	1	hsa-miR-200b-3p_3
CD99	1	hsa-let-7b-5p_3
CD70	1	hsa-miR-34a-5p_3
CD59	1	hsa-let-7b-5p_3
CD44	1	hsa-miR-34a-5p_3
CD40LG	1	hsa-miR-34a-5p_3
CD302	1	hsa-miR-23b-3p_3
CD28	1	hsa-miR-93-5p_3
CD27	1	hsa-miR-34a-5p_3
CD180	1	hsa-miR-25-5p_3
CCT3	1	hsa-miR-34a-5p_3
CCNT1	1	hsa-miR-362-5p_3
CCNJ	1	hsa-let-7b-5p_3
CCND3	1	hsa-let-7b-5p_3
CCND1	1	hsa-let-7b-5p_3
CCL22	1	hsa-miR-34a-5p_3
CCDC71L	1	hsa-miR-30a-5p_3
CCDC6	1	hsa-miR-181a-5p_3
CCDC47	1	hsa-miR-93-5p_3
CCDC137	1	hsa-miR-93-5p_3
CCDC134	1	hsa-let-7b-5p_3
CCDC125	1	hsa-miR-25-5p_3
CBFB	1	hsa-let-7b-5p_3
CAVIN1	1	hsa-miR-93-5p_3
CAV1	1	hsa-miR-93-5p_3
CASP10	1	hsa-miR-34a-5p_3
CASC3	1	hsa-miR-182-5p_3
CARF	1	hsa-miR-34a-5p_3
CAMTA1	1	hsa-miR-34a-5p_3
CAMSAP2	1	hsa-miR-200b-3p_3
CAMK4	1	hsa-miR-26b-5p_3
CALCOCO2	1	hsa-miR-361-5p_3
CADM2	1	hsa-miR-20a-5p_3
CACNB4	1	hsa-miR-26b-5p_3
CABLES1	1	hsa-miR-93-5p_3
CA12	1	hsa-let-7b-5p_3
C8orf58	1	hsa-miR-23b-3p_3
C6orf62	1	hsa-miR-93-5p_3
C2orf69	1	hsa-miR-93-5p_3
C21orf91	1	hsa-miR-200b-3p_3
C1orf50	1	hsa-miR-93-5p_3
C1orf21	1	hsa-let-7g-5p_3
C1GALT1	1	hsa-let-7b-5p_3
C15orf40	1	hsa-miR-93-5p_3
C14orf28	1	hsa-miR-93-5p_3
C11orf54	1	hsa-miR-93-5p_3
C11orf52	1	hsa-let-7b-5p_3
BTN3A2	1	hsa-miR-20a-5p_3
BTK	1	hsa-miR-425-5p_3
BTG2	1	hsa-miR-125a-5p_3
BRMS1L	1	hsa-miR-93-5p_3
BPNT1	1	hsa-miR-25-5p_3
BMPR2	1	hsa-miR-26b-5p_3
BMP4	1	hsa-let-7i-5p_3
BLOC1S6	1	hsa-miR-30b-5p_3
BLOC1S3	1	hsa-miR-93-5p_3
BLOC1S2	1	hsa-miR-23b-3p_3
BIRC3	1	hsa-miR-34a-5p_3
BICD2	1	hsa-miR-20a-5p_3
BHMT2	1	hsa-miR-93-5p_3
BEND4	1	hsa-let-7b-5p_3
BDNF	1	hsa-miR-182-5p_3
BCLAF1	1	hsa-miR-34a-5p_3
BCL7A	1	hsa-let-7b-5p_3
BCL2A1	1	hsa-miR-34a-5p_3
BCL2	1	hsa-miR-182-5p_3
BCAT1	1	hsa-let-7b-5p_3
BBX	1	hsa-miR-429_3
BAZ1B	1	hsa-let-7b-5p_3
BAZ1A	1	hsa-let-7b-5p_3
BAP1	1	hsa-miR-200c-3p_3
BACE2	1	hsa-miR-141-5p_3
B4GALT1	1	hsa-miR-30a-5p_3
B3GNT5	1	hsa-miR-21-5p_3
AZIN2	1	hsa-miR-30d-5p_3
AURKA	1	hsa-let-7b-5p_3
ATXN2	1	hsa-miR-141-5p_3
ATRX	1	hsa-miR-200c-3p_3
ATPAF1	1	hsa-miR-151a-5p_3
ATP6V1F	1	hsa-let-7b-5p_3
ATP6V0E1	1	hsa-miR-93-5p_3
ATP5MC2	1	hsa-miR-125a-5p_3
ATP2B4	1	hsa-miR-21-5p_3
ATP1A1	1	hsa-let-7b-5p_3
ATG4B	1	hsa-let-7b-5p_3
ASPA	1	hsa-let-7b-5p_3
ASGR1	1	hsa-miR-362-5p_3
ASB1	1	hsa-miR-93-5p_3
ARPP19	1	hsa-let-7b-5p_3
ARL8B	1	hsa-let-7i-5p_3
ARL15	1	hsa-let-7b-5p_3
ARID3B	1	hsa-let-7i-5p_3
ARID3A	1	hsa-miR-125a-5p_3
ARHGAP26	1	hsa-let-7b-5p_3
ARHGAP19	1	hsa-miR-141-5p_3
ARHGAP12	1	hsa-miR-93-5p_3
ARFIP1	1	hsa-miR-23b-3p_3
ARFGEF2	1	hsa-miR-20a-5p_3
ARCN1	1	hsa-miR-361-5p_3
AR	1	hsa-let-7b-5p_3
APP	1	hsa-miR-20a-5p_3
APLP2	1	hsa-miR-30b-5p_3
APBB2	1	hsa-miR-93-5p_3
APAF1	1	hsa-miR-34a-5p_3
ANO6	1	hsa-miR-182-5p_3
ANKS4B	1	hsa-miR-93-5p_3
ANKS1A	1	hsa-miR-34a-5p_3
ANKRD40	1	hsa-miR-362-5p_3
ANKRD12	1	hsa-miR-93-5p_3
ANKH	1	hsa-miR-93-5p_3
ALS2	1	hsa-miR-34a-5p_3
ALDH9A1	1	hsa-miR-20a-5p_3
AKT3	1	hsa-miR-361-5p_3
AKAP11	1	hsa-let-7g-5p_3
AK2	1	hsa-miR-30a-5p_3
AIFM1	1	hsa-miR-34a-5p_3
AHNAK	1	hsa-miR-34a-5p_3
AHCYL2	1	hsa-let-7b-5p_3
AHCYL1	1	hsa-let-7b-5p_3
38200	1	hsa-miR-20a-5p_3
37469	1	hsa-miR-30d-5p_3
AGFG2	1	hsa-miR-20a-5p_3
AFF4	1	hsa-let-7b-5p_3
ADIPOR2	1	hsa-miR-186-5p_3
ADH5	1	hsa-let-7b-5p_3
ADGRL3	1	hsa-miR-20a-5p_3
ADGRG3	1	hsa-miR-34a-5p_3
ADCYAP1R1	1	hsa-miR-27b-5p_3
ADARB1	1	hsa-miR-34a-5p_3
ADAM12	1	hsa-miR-200c-3p_3
ACTR10	1	hsa-miR-30b-5p_3
ACTC1	1	hsa-miR-30a-5p_3
ACSS1	1	hsa-miR-34a-5p_3
ACSL1	1	hsa-miR-191-5p_3
ACOT9	1	hsa-miR-93-5p_3
ABHD15	1	hsa-miR-93-5p_3
ABCG8	1	hsa-miR-20a-5p_3
ABCB8	1	hsa-let-7b-5p_3
AAR2	1	hsa-miR-361-5p_3
AAK1	1	hsa-miR-93-5p_3

## Sheet: Cow_5 prime binding site
Table S5: Cow mEVs targets with relative miRNAs (targets highlighted in bold font are those selected for cluster analysis).
Target	No. of miRNAs hits	miRNAs
NLGN4X	3	hsa-miR-200b-3p_5;hsa-miR-23b-3p_5;hsa-miR-429_5
GABPB1	3	hsa-let-7i-5p_5;hsa-miR-20a-5p_5;hsa-miR-93-5p_5
CEP120	3	hsa-let-7b-5p_5;hsa-let-7g-5p_5;hsa-let-7i-5p_5
ZC3H11A	2	hsa-let-7b-5p_5;hsa-miR-425-5p_5
UBE2D3	2	hsa-miR-30a-5p_5;hsa-miR-30d-5p_5
SYT1	2	hsa-let-7g-5p_5;hsa-let-7i-5p_5
RALB	2	hsa-let-7b-5p_5;hsa-miR-34a-5p_5
GNAS	2	hsa-let-7b-5p_5;hsa-miR-93-5p_5
BCL2L1	2	hsa-miR-23b-3p_5;hsa-miR-34a-5p_5
AKT1	2	hsa-miR-125a-5p_5;hsa-miR-34a-5p_5
ZNF799	1	hsa-let-7b-5p_5
ZNF682	1	hsa-miR-23b-3p_5
ZNF611	1	hsa-let-7g-5p_5
ZNF454	1	hsa-miR-93-5p_5
ZNF429	1	hsa-miR-141-5p_5
ZNF426	1	hsa-miR-20a-5p_5
ZNF417	1	hsa-miR-532-5p_5
ZNF35	1	hsa-miR-93-5p_5
ZNF33A	1	hsa-miR-25-5p_5
ZNF227	1	hsa-miR-30d-5p_5
ZNF133	1	hsa-miR-26b-5p_5
ZMYM4	1	hsa-miR-34a-5p_5
ZMYM2	1	hsa-miR-23b-3p_5
ZMYM1	1	hsa-miR-25-5p_5
ZFAND4	1	hsa-let-7i-5p_5
ZEB1	1	hsa-miR-429_5
ZDHHC24	1	hsa-miR-25-5p_5
ZCCHC14	1	hsa-miR-93-5p_5
ZC3H12C	1	hsa-miR-20a-5p_5
YIPF4	1	hsa-miR-125a-5p_5
XPO1	1	hsa-miR-30b-5p_5
WIZ	1	hsa-miR-93-5p_5
WEE1	1	hsa-miR-93-5p_5
WDR7	1	hsa-miR-21-5p_5
VEGFA	1	hsa-miR-141-5p_5
VAPA	1	hsa-miR-30b-5p_5
TSPAN6	1	hsa-miR-93-5p_5
TRMT2B	1	hsa-miR-25-5p_5
TRMT1	1	hsa-let-7b-5p_5
TRMO	1	hsa-let-7b-5p_5
TRIP12	1	hsa-let-7b-5p_5
TRAPPC2	1	hsa-miR-25-5p_5
TRAK1	1	hsa-miR-93-5p_5
TPM4	1	hsa-let-7b-5p_5
TP53BP1	1	hsa-miR-182-5p_5
TP53	1	hsa-miR-34a-5p_5
TMEM168	1	hsa-miR-93-5p_5
TMEM127	1	hsa-miR-93-5p_5
TMCC1	1	hsa-miR-181a-5p_5
TMBIM6	1	hsa-miR-93-5p_5
TIAM1	1	hsa-miR-182-5p_5
TIAF1	1	hsa-let-7i-5p_5
THOC5	1	hsa-let-7b-5p_5
TGIF2	1	hsa-miR-34a-5p_5
TGFBR2	1	hsa-miR-20a-5p_5
TGFBR1	1	hsa-let-7b-5p_5
TASOR2	1	hsa-miR-29a-5p_5
SYBU	1	hsa-miR-93-5p_5
STRAP	1	hsa-miR-34a-5p_5
SSBP2	1	hsa-miR-34a-5p_5
SPATS2L	1	hsa-miR-21-5p_5
SOX9	1	hsa-let-7b-5p_5
SOCS4	1	hsa-miR-34a-5p_5
SNW1	1	hsa-miR-141-5p_5
SMG6	1	hsa-miR-93-5p_5
SMARCA2	1	hsa-miR-186-5p_5
SMAD2	1	hsa-miR-361-5p_5
SLX4	1	hsa-miR-25-5p_5
SLC7A11	1	hsa-miR-20a-5p_5
SLC6A1	1	hsa-miR-151a-5p_5
SLC38A5	1	hsa-let-7b-5p_5
SLC38A2	1	hsa-let-7b-5p_5
SLC38A1	1	hsa-let-7b-5p_5
SLC25A3	1	hsa-miR-425-5p_5
SLC25A24	1	hsa-let-7b-5p_5
SLC20A1	1	hsa-let-7b-5p_5
SLC12A6	1	hsa-miR-20a-5p_5
SESN3	1	hsa-miR-93-5p_5
SCN2A	1	hsa-miR-26b-5p_5
SCAF8	1	hsa-let-7b-5p_5
SACS	1	hsa-miR-30b-5p_5
RUNX1	1	hsa-miR-141-5p_5
RTN4	1	hsa-miR-34a-5p_5
RRAS2	1	hsa-miR-93-5p_5
RPRD2	1	hsa-miR-21-5p_5
RPL35A	1	hsa-miR-125a-5p_5
RNF6	1	hsa-miR-181a-5p_5
RNF20	1	hsa-miR-25-5p_5
RFK	1	hsa-miR-20a-5p_5
RERE	1	hsa-miR-200b-3p_5
RBM4B	1	hsa-miR-25-5p_5
RACGAP1	1	hsa-miR-20a-5p_5
PXN	1	hsa-miR-27b-5p_5
PTPDC1	1	hsa-miR-93-5p_5
PTP4A1	1	hsa-miR-20a-5p_5
PSMD4	1	hsa-miR-186-5p_5
PRXL2A	1	hsa-let-7b-5p_5
PRR3	1	hsa-miR-34a-5p_5
PRPS1	1	hsa-miR-25-5p_5
PROM1	1	hsa-miR-200b-5p_5
PRKCSH	1	hsa-miR-361-5p_5
PRIM2	1	hsa-let-7g-5p_5
PRDM1	1	hsa-miR-125a-5p_5
POLR2A	1	hsa-miR-93-5p_5
POLL	1	hsa-miR-34a-5p_5
PNRC2	1	hsa-miR-23b-3p_5
PIGG	1	hsa-let-7b-5p_5
PGM2L1	1	hsa-let-7b-5p_5
PGM1	1	hsa-miR-30a-5p_5
PDXK	1	hsa-miR-34a-5p_5
PDPK1	1	hsa-miR-200b-3p_5
PDGFRB	1	hsa-miR-34a-5p_5
PDCD10	1	hsa-miR-186-5p_5
PCDHB8	1	hsa-miR-181a-5p_5
PCBP2	1	hsa-miR-93-5p_5
PAM	1	hsa-miR-34a-5p_5
PAIP1	1	hsa-miR-20a-5p_5
OXR1	1	hsa-miR-20a-5p_5
OSR1	1	hsa-miR-200c-3p_5
NUP58	1	hsa-miR-181a-5p_5
NT5C2	1	hsa-miR-34a-5p_5
NSD1	1	hsa-miR-23b-3p_5
NR4A2	1	hsa-miR-34a-5p_5
NOL3	1	hsa-miR-34a-5p_5
NME4	1	hsa-let-7b-5p_5
NCOA6	1	hsa-miR-361-5p_5
NBPF15	1	hsa-let-7b-5p_5
NAA50	1	hsa-miR-181a-5p_5
NAA15	1	hsa-miR-186-5p_5
MYPN	1	hsa-miR-93-5p_5
MYO1C	1	hsa-let-7b-5p_5
MYC	1	hsa-miR-125a-5p_5
MTUS1	1	hsa-miR-125a-5p_5
MSL3	1	hsa-miR-186-5p_5
MAT2B	1	hsa-let-7b-5p_5
MAP2K3	1	hsa-miR-20a-5p_5
MAGEA12	1	hsa-let-7b-5p_5
LYPD6	1	hsa-miR-362-5p_5
LTA	1	hsa-miR-34a-5p_5
LRRC3C	1	hsa-miR-25-5p_5
LRP12	1	hsa-miR-20a-5p_5
LMBR1L	1	hsa-miR-30d-5p_5
L3MBTL4	1	hsa-let-7b-5p_5
KXD1	1	hsa-let-7b-5p_5
KMT2D	1	hsa-let-7g-5p_5
KIF2C	1	hsa-miR-34a-5p_5
KIAA1841	1	hsa-miR-93-5p_5
KDM4D	1	hsa-miR-20a-5p_5
KCNH2	1	hsa-miR-34a-5p_5
JOSD1	1	hsa-miR-30d-5p_5
ITPKB	1	hsa-miR-93-5p_5
INTS11	1	hsa-miR-23b-3p_5
INPP5F	1	hsa-miR-93-5p_5
IL2	1	hsa-let-7i-5p_5
HNRNPR	1	hsa-miR-93-5p_5
HNRNPL	1	hsa-let-7b-5p_5
HIF1A	1	hsa-miR-93-5p_5
HEXIM1	1	hsa-miR-20a-5p_5
HDLBP	1	hsa-miR-34a-5p_5
HDHD3	1	hsa-miR-30d-5p_5
HDGF	1	hsa-miR-93-5p_5
HAT1	1	hsa-miR-186-5p_5
H3-3B	1	hsa-miR-181a-5p_5
GTF2I	1	hsa-let-7b-5p_5
GRB2	1	hsa-miR-93-5p_5
GRAMD2B	1	hsa-miR-141-5p_5
GLI3	1	hsa-miR-200c-3p_5
GALNT11	1	hsa-let-7b-5p_5
G3BP2	1	hsa-miR-34a-5p_5
FUT10	1	hsa-let-7b-5p_5
FNDC3B	1	hsa-miR-30a-5p_5
FMN1	1	hsa-miR-340-5p_5
FIGNL1	1	hsa-miR-93-5p_5
FEM1C	1	hsa-miR-93-5p_5
FBLN5	1	hsa-miR-26b-5p_5
FAM222B	1	hsa-let-7b-5p_5
ERLIN2	1	hsa-miR-93-5p_5
ERCC1	1	hsa-let-7b-5p_5
EPGN	1	hsa-miR-532-5p_5
E2F3	1	hsa-miR-200b-3p_5
DNMT3B	1	hsa-miR-93-5p_5
DNAJB6	1	hsa-miR-93-5p_5
DNAH9	1	hsa-let-7g-5p_5
DDX42	1	hsa-miR-99a-5p_5
CXorf38	1	hsa-miR-20a-5p_5
CTPS1	1	hsa-let-7b-5p_5
CTIF	1	hsa-miR-34a-5p_5
CSDE1	1	hsa-miR-20a-5p_5
CNOT2	1	hsa-let-7b-5p_5
CNOT1	1	hsa-let-7b-5p_5
CLIP1	1	hsa-miR-200a-5p_5
CHD9	1	hsa-miR-26b-5p_5
CEP57	1	hsa-miR-93-5p_5
CEP192	1	hsa-miR-186-5p_5
CELF1	1	hsa-miR-30b-5p_5
CDC42EP4	1	hsa-miR-25-5p_5
CCP110	1	hsa-miR-20a-5p_5
CCND3	1	hsa-let-7b-5p_5
CBX6	1	hsa-miR-151a-5p_5
CALU	1	hsa-let-7b-5p_5
C2CD5	1	hsa-miR-186-5p_5
C11orf54	1	hsa-miR-25-5p_5
BTF3L4	1	hsa-miR-34a-5p_5
BSCL2	1	hsa-miR-93-5p_5
BRD2	1	hsa-let-7b-5p_5
BMP2	1	hsa-miR-93-5p_5
BIRC3	1	hsa-miR-34a-5p_5
BIK	1	hsa-miR-34a-5p_5
B4GALT3	1	hsa-miR-34a-5p_5
ATXN2	1	hsa-let-7g-5p_5
ATXN1	1	hsa-miR-93-5p_5
ATP6V1E1	1	hsa-miR-34a-5p_5
ATM	1	hsa-miR-181a-5p_5
ATAD2	1	hsa-miR-93-5p_5
ASPSCR1	1	hsa-let-7b-5p_5
ARL9	1	hsa-miR-93-5p_5
ANKRD46	1	hsa-let-7b-5p_5
AKT2	1	hsa-let-7b-5p_5
AIMP1	1	hsa-miR-186-5p_5
ADGRG1	1	hsa-let-7b-5p_5
ACACA	1	hsa-let-7b-5p_5

## Sheet: Cow_CDS prime binding site
Table S5: Cow mEVs targets with relative miRNAs (targets highlighted in bold font are those selected for cluster analysis).
Target	No. of miRNAs hits	miRNAs
SMG1	4	hsa-let-7b-5p_CDS;hsa-miR-141-5p_CDS;hsa-miR-181a-5p_CDS;hsa-miR-361-5p_CDS
SLC4A7	4	hsa-miR-20a-5p_CDS;hsa-miR-30a-5p_CDS;hsa-miR-34a-5p_CDS;hsa-miR-93-5p_CDS
NIN	4	hsa-miR-125a-5p_CDS;hsa-miR-181a-5p_CDS;hsa-miR-20a-5p_CDS;hsa-miR-93-5p_CDS
MLLT10	4	hsa-let-7b-5p_CDS;hsa-let-7i-5p_CDS;hsa-miR-200b-3p_CDS;hsa-miR-429_CDS
KMT2D	4	hsa-let-7b-5p_CDS;hsa-let-7g-5p_CDS;hsa-let-7i-5p_CDS;hsa-miR-93-5p_CDS
HUWE1	4	hsa-let-7b-5p_CDS;hsa-miR-186-5p_CDS;hsa-miR-34a-5p_CDS;hsa-miR-660-5p_CDS
BRCA1	4	hsa-miR-181a-5p_CDS;hsa-miR-186-5p_CDS;hsa-miR-21-5p_CDS;hsa-miR-34a-5p_CDS
BAZ2A	4	hsa-let-7b-5p_CDS;hsa-miR-34a-5p_CDS;hsa-miR-425-5p_CDS;hsa-miR-93-5p_CDS
ZFYVE26	3	hsa-miR-20a-5p_CDS;hsa-miR-660-5p_CDS;hsa-miR-93-5p_CDS
TP53	3	hsa-miR-125a-5p_CDS;hsa-miR-151a-5p_CDS;hsa-miR-34a-5p_CDS
TNRC6B	3	hsa-miR-181a-5p_CDS;hsa-miR-21-5p_CDS;hsa-miR-99a-5p_CDS
STAG2	3	hsa-miR-182-5p_CDS;hsa-miR-186-5p_CDS;hsa-miR-34a-5p_CDS
SON	3	hsa-let-7b-5p_CDS;hsa-miR-34a-5p_CDS;hsa-miR-361-5p_CDS
NR2C2	3	hsa-miR-20a-5p_CDS;hsa-miR-21-5p_CDS;hsa-miR-93-5p_CDS
MYC	3	hsa-let-7b-5p_CDS;hsa-let-7g-5p_CDS;hsa-miR-25-5p_CDS
MFSD8	3	hsa-let-7g-5p_CDS;hsa-miR-200c-3p_CDS;hsa-miR-34a-5p_CDS
GNAS	3	hsa-let-7b-5p_CDS;hsa-miR-20a-5p_CDS;hsa-miR-93-5p_CDS
GBF1	3	hsa-let-7b-5p_CDS;hsa-miR-20a-5p_CDS;hsa-miR-93-5p_CDS
EPHA4	3	hsa-let-7b-5p_CDS;hsa-miR-361-5p_CDS;hsa-miR-93-5p_CDS
EP300	3	hsa-miR-200b-3p_CDS;hsa-miR-200c-3p_CDS;hsa-miR-429_CDS
CPS1	3	hsa-miR-200a-5p_CDS;hsa-miR-200b-5p_CDS;hsa-miR-20a-5p_CDS
CKAP2	3	hsa-let-7b-5p_CDS;hsa-miR-20a-5p_CDS;hsa-miR-93-5p_CDS
CDK2	3	hsa-miR-23b-3p_CDS;hsa-miR-361-5p_CDS;hsa-miR-660-5p_CDS
ACSL4	3	hsa-miR-20a-5p_CDS;hsa-miR-30a-5p_CDS;hsa-miR-93-5p_CDS
ZYG11A	2	hsa-miR-20a-5p_CDS;hsa-miR-93-5p_CDS
ZNF598	2	hsa-miR-20a-5p_CDS;hsa-miR-34a-5p_CDS
ZNF264	2	hsa-let-7b-5p_CDS;hsa-miR-30b-5p_CDS
ZMYM1	2	hsa-miR-25-5p_CDS;hsa-miR-93-5p_CDS
ZEB1	2	hsa-miR-200b-3p_CDS;hsa-miR-429_CDS
XIAP	2	hsa-miR-186-5p_CDS;hsa-miR-34a-5p_CDS
WNK1	2	hsa-let-7b-5p_CDS;hsa-miR-21-5p_CDS
WDR33	2	hsa-miR-186-5p_CDS;hsa-miR-93-5p_CDS
VPS13C	2	hsa-miR-26b-5p_CDS;hsa-miR-93-5p_CDS
USP28	2	hsa-miR-181a-5p_CDS;hsa-miR-20a-5p_CDS
UBE2D3	2	hsa-miR-30a-5p_CDS;hsa-miR-30d-5p_CDS
TXNIP	2	hsa-miR-20a-5p_CDS;hsa-miR-23b-3p_CDS
TSR1	2	hsa-miR-23b-3p_CDS;hsa-miR-93-5p_CDS
TRPS1	2	hsa-miR-200c-3p_CDS;hsa-miR-27b-5p_CDS
TRMT2A	2	hsa-miR-125a-5p_CDS;hsa-miR-26b-5p_CDS
TNRC6A	2	hsa-miR-23b-3p_CDS;hsa-miR-30d-5p_CDS
TNFRSF21	2	hsa-miR-20a-5p_CDS;hsa-miR-93-5p_CDS
TJAP1	2	hsa-miR-191-5p_CDS;hsa-miR-200c-3p_CDS
TCF4	2	hsa-miR-20a-5p_CDS;hsa-miR-93-5p_CDS
SYNE2	2	hsa-let-7b-5p_CDS;hsa-miR-34a-5p_CDS
SPTY2D1	2	hsa-miR-186-5p_CDS;hsa-miR-23b-3p_CDS
SP1	2	hsa-let-7b-5p_CDS;hsa-miR-200b-3p_CDS
SOD2	2	hsa-let-7i-5p_CDS;hsa-miR-20a-5p_CDS
SMARCC1	2	hsa-let-7b-5p_CDS;hsa-miR-34a-5p_CDS
SLC9A6	2	hsa-miR-23b-3p_CDS;hsa-miR-93-5p_CDS
SLC30A1	2	hsa-miR-186-5p_CDS;hsa-miR-93-5p_CDS
SLC25A46	2	hsa-miR-20a-5p_CDS;hsa-miR-93-5p_CDS
SIKE1	2	hsa-let-7b-5p_CDS;hsa-miR-93-5p_CDS
SESN2	2	hsa-miR-20a-5p_CDS;hsa-miR-23b-3p_CDS
SEC16A	2	hsa-let-7b-5p_CDS;hsa-miR-93-5p_CDS
RRM2	2	hsa-miR-186-5p_CDS;hsa-miR-93-5p_CDS
RPS7	2	hsa-miR-186-5p_CDS;hsa-miR-34a-5p_CDS
RGL2	2	hsa-miR-200a-5p_CDS;hsa-miR-200b-5p_CDS
REV1	2	hsa-miR-21-5p_CDS;hsa-miR-93-5p_CDS
RB1	2	hsa-miR-20a-5p_CDS;hsa-miR-93-5p_CDS
QSER1	2	hsa-miR-182-5p_CDS;hsa-miR-362-5p_CDS
PSD3	2	hsa-let-7b-5p_CDS;hsa-miR-200b-3p_CDS
PRORP	2	hsa-let-7b-5p_CDS;hsa-let-7i-5p_CDS
PRDM1	2	hsa-miR-125a-5p_CDS;hsa-miR-140-5p_CDS
PPRC1	2	hsa-let-7b-5p_CDS;hsa-miR-186-5p_CDS
PPP3CB	2	hsa-miR-29a-5p_CDS;hsa-miR-30a-5p_CDS
POLQ	2	hsa-miR-20a-5p_CDS;hsa-miR-93-5p_CDS
POGZ	2	hsa-miR-20a-5p_CDS;hsa-miR-34a-5p_CDS
PMPCA	2	hsa-let-7g-5p_CDS;hsa-let-7i-5p_CDS
PLS1	2	hsa-miR-186-5p_CDS;hsa-miR-93-5p_CDS
PHLPP2	2	hsa-miR-181a-5p_CDS;hsa-miR-26b-5p_CDS
PGM3	2	hsa-let-7b-5p_CDS;hsa-miR-125a-5p_CDS
PFKM	2	hsa-let-7b-5p_CDS;hsa-miR-125a-5p_CDS
PDZD8	2	hsa-let-7b-5p_CDS;hsa-miR-151a-5p_CDS
PDLIM5	2	hsa-let-7b-5p_CDS;hsa-let-7i-5p_CDS
PBRM1	2	hsa-miR-21-5p_CDS;hsa-miR-93-5p_CDS
PAK1	2	hsa-let-7b-5p_CDS;hsa-miR-26b-5p_CDS
OTUD4	2	hsa-miR-20a-5p_CDS;hsa-miR-30d-5p_CDS
NUP153	2	hsa-let-7b-5p_CDS;hsa-miR-93-5p_CDS
NUFIP2	2	hsa-miR-182-5p_CDS;hsa-miR-34a-5p_CDS
NPEPPS	2	hsa-miR-141-5p_CDS;hsa-miR-93-5p_CDS
NOTCH2	2	hsa-miR-182-5p_CDS;hsa-miR-23b-3p_CDS
NNT	2	hsa-miR-125a-5p_CDS;hsa-miR-34a-5p_CDS
NLGN4X	2	hsa-miR-200b-3p_CDS;hsa-miR-200c-3p_CDS
NFE2L1	2	hsa-miR-34a-5p_CDS;hsa-miR-99a-5p_CDS
NETO2	2	hsa-miR-20a-5p_CDS;hsa-miR-93-5p_CDS
NCOA6	2	hsa-miR-30b-5p_CDS;hsa-miR-361-5p_CDS
MTUS1	2	hsa-let-7g-5p_CDS;hsa-let-7i-5p_CDS
MKRN3	2	hsa-miR-30a-5p_CDS;hsa-miR-30d-5p_CDS
MKRN1	2	hsa-miR-20a-5p_CDS;hsa-miR-93-5p_CDS
MIA3	2	hsa-miR-30a-5p_CDS;hsa-miR-30d-5p_CDS
MFN1	2	hsa-miR-20a-5p_CDS;hsa-miR-93-5p_CDS
MBD2	2	hsa-let-7b-5p_CDS;hsa-let-7g-5p_CDS
MAST3	2	hsa-miR-25-5p_CDS;hsa-miR-34a-5p_CDS
MAP4	2	hsa-miR-23b-3p_CDS;hsa-miR-34a-5p_CDS
LBR	2	hsa-let-7b-5p_CDS;hsa-miR-182-5p_CDS
KMT2B	2	hsa-miR-20a-5p_CDS;hsa-miR-93-5p_CDS
KIF2C	2	hsa-miR-20a-5p_CDS;hsa-miR-34a-5p_CDS
IL6R	2	hsa-let-7b-5p_CDS;hsa-miR-34a-5p_CDS
IGF2BP1	2	hsa-let-7b-5p_CDS;hsa-miR-200a-5p_CDS
IGDCC4	2	hsa-let-7b-5p_CDS;hsa-let-7i-5p_CDS
HSP90AA1	2	hsa-miR-362-5p_CDS;hsa-miR-425-5p_CDS
HMGCS1	2	hsa-let-7b-5p_CDS;hsa-miR-23b-3p_CDS
GNPTAB	2	hsa-miR-25-5p_CDS;hsa-miR-93-5p_CDS
GLI3	2	hsa-miR-200c-3p_CDS;hsa-miR-93-5p_CDS
GGCT	2	hsa-let-7b-5p_CDS;hsa-miR-125a-5p_CDS
GFPT1	2	hsa-miR-141-5p_CDS;hsa-miR-34a-5p_CDS
GATAD2B	2	hsa-miR-181a-5p_CDS;hsa-miR-186-5p_CDS
FN1	2	hsa-let-7g-5p_CDS;hsa-miR-200c-3p_CDS
FIGN	2	hsa-let-7i-5p_CDS;hsa-miR-34a-5p_CDS
FAM222B	2	hsa-let-7b-5p_CDS;hsa-let-7i-5p_CDS
ETS1	2	hsa-miR-200b-3p_CDS;hsa-miR-200c-3p_CDS
ESR2	2	hsa-miR-20a-5p_CDS;hsa-miR-93-5p_CDS
ERAP2	2	hsa-let-7b-5p_CDS;hsa-miR-26b-5p_CDS
EMC1	2	hsa-miR-23b-3p_CDS;hsa-miR-93-5p_CDS
EEF1A1	2	hsa-let-7b-5p_CDS;hsa-miR-23b-3p_CDS
EDEM3	2	hsa-let-7g-5p_CDS;hsa-let-7i-5p_CDS
DSP	2	hsa-let-7b-5p_CDS;hsa-miR-34a-5p_CDS
DPYSL5	2	hsa-let-7b-5p_CDS;hsa-miR-186-5p_CDS
DNMT1	2	hsa-miR-200b-3p_CDS;hsa-miR-20a-5p_CDS
DNAAF5	2	hsa-let-7b-5p_CDS;hsa-miR-30a-5p_CDS
DDX42	2	hsa-miR-186-5p_CDS;hsa-miR-99a-5p_CDS
DCTN1	2	hsa-miR-361-5p_CDS;hsa-miR-93-5p_CDS
DAPK3	2	hsa-miR-20a-5p_CDS;hsa-miR-93-5p_CDS
CSDE1	2	hsa-miR-20a-5p_CDS;hsa-miR-93-5p_CDS
CRYBG1	2	hsa-miR-21-5p_CDS;hsa-miR-34a-5p_CDS
CLIP1	2	hsa-miR-200a-5p_CDS;hsa-miR-200b-5p_CDS
CEP170	2	hsa-miR-34a-5p_CDS;hsa-miR-93-5p_CDS
CEP120	2	hsa-let-7b-5p_CDS;hsa-let-7i-5p_CDS
CELF1	2	hsa-let-7g-5p_CDS;hsa-let-7i-5p_CDS
CCND3	2	hsa-let-7b-5p_CDS;hsa-miR-34a-5p_CDS
CCNB2	2	hsa-let-7b-5p_CDS;hsa-miR-23b-3p_CDS
CAMTA1	2	hsa-miR-34a-5p_CDS;hsa-miR-93-5p_CDS
BZW1	2	hsa-let-7b-5p_CDS;hsa-miR-93-5p_CDS
BIRC6	2	hsa-let-7b-5p_CDS;hsa-miR-34a-5p_CDS
BCOR	2	hsa-let-7b-5p_CDS;hsa-miR-425-5p_CDS
BAG6	2	hsa-let-7b-5p_CDS;hsa-miR-34a-5p_CDS
ATXN2L	2	hsa-let-7b-5p_CDS;hsa-miR-34a-5p_CDS
ATXN2	2	hsa-let-7g-5p_CDS;hsa-let-7i-5p_CDS
ATG4B	2	hsa-let-7b-5p_CDS;hsa-miR-34a-5p_CDS
ATG14	2	hsa-miR-20a-5p_CDS;hsa-miR-93-5p_CDS
ATF7IP	2	hsa-miR-21-5p_CDS;hsa-miR-23b-3p_CDS
AP2A2	2	hsa-miR-34a-5p_CDS;hsa-miR-93-5p_CDS
ANKRD17	2	hsa-let-7b-5p_CDS;hsa-miR-23b-3p_CDS
ANAPC5	2	hsa-miR-30a-5p_CDS;hsa-miR-93-5p_CDS
ALDOA	2	hsa-miR-200a-5p_CDS;hsa-miR-23b-3p_CDS
AHCTF1	2	hsa-let-7b-5p_CDS;hsa-miR-186-5p_CDS
ADNP	2	hsa-miR-21-5p_CDS;hsa-miR-34a-5p_CDS
ACSL1	2	hsa-let-7b-5p_CDS;hsa-miR-34a-5p_CDS
ACIN1	2	hsa-miR-340-5p_CDS;hsa-miR-93-5p_CDS
ZWINT	1	hsa-miR-186-5p_CDS
ZSCAN29	1	hsa-miR-30b-5p_CDS
ZRANB1	1	hsa-miR-93-5p_CDS
ZNF785	1	hsa-miR-93-5p_CDS
ZNF774	1	hsa-let-7b-5p_CDS
ZNF706	1	hsa-miR-93-5p_CDS
ZNF682	1	hsa-miR-23b-3p_CDS
ZNF644	1	hsa-let-7b-5p_CDS
ZNF614	1	hsa-miR-34a-5p_CDS
ZNF606	1	hsa-let-7b-5p_CDS
ZNF597	1	hsa-miR-181a-5p_CDS
ZNF562	1	hsa-miR-181a-5p_CDS
ZNF560	1	hsa-miR-25-5p_CDS
ZNF543	1	hsa-miR-30a-5p_CDS
ZNF532	1	hsa-miR-20a-5p_CDS
ZNF516	1	hsa-miR-186-5p_CDS
ZNF431	1	hsa-miR-200a-5p_CDS
ZNF426	1	hsa-miR-186-5p_CDS
ZNF281	1	hsa-miR-23b-3p_CDS
ZNF217	1	hsa-miR-200c-3p_CDS
ZNF207	1	hsa-let-7b-5p_CDS
ZNF174	1	hsa-miR-93-5p_CDS
ZNF143	1	hsa-miR-93-5p_CDS
ZNF106	1	hsa-let-7b-5p_CDS
ZMYND19	1	hsa-miR-125a-5p_CDS
ZMYM4	1	hsa-miR-34a-5p_CDS
ZFP91	1	hsa-miR-186-5p_CDS
ZFHX4	1	hsa-let-7b-5p_CDS
ZFHX3	1	hsa-miR-186-5p_CDS
ZFAND4	1	hsa-let-7g-5p_CDS
ZEB2	1	hsa-miR-125a-5p_CDS
ZCCHC14	1	hsa-miR-93-5p_CDS
ZC3HAV1	1	hsa-let-7b-5p_CDS
ZC3H4	1	hsa-miR-34a-5p_CDS
ZC3H12C	1	hsa-miR-93-5p_CDS
ZC3H11A	1	hsa-let-7b-5p_CDS
ZBTB9	1	hsa-miR-20a-5p_CDS
ZBTB41	1	hsa-miR-93-5p_CDS
ZBTB37	1	hsa-miR-20a-5p_CDS
ZBTB3	1	hsa-miR-93-5p_CDS
ZBTB18	1	hsa-miR-93-5p_CDS
YWHAZ	1	hsa-miR-93-5p_CDS
YWHAQ	1	hsa-miR-93-5p_CDS
YTHDF1	1	hsa-miR-186-5p_CDS
YOD1	1	hsa-let-7i-5p_CDS
YLPM1	1	hsa-let-7b-5p_CDS
YES1	1	hsa-miR-125a-5p_CDS
XRN1	1	hsa-let-7b-5p_CDS
XPO1	1	hsa-miR-125a-5p_CDS
XIRP2	1	hsa-miR-93-5p_CDS
WWC1	1	hsa-miR-93-5p_CDS
WNT5A	1	hsa-miR-186-5p_CDS
WNT16	1	hsa-miR-200b-5p_CDS
WNK3	1	hsa-miR-125a-5p_CDS
WIPF1	1	hsa-miR-200c-3p_CDS
WDR89	1	hsa-miR-93-5p_CDS
WDR6	1	hsa-miR-425-5p_CDS
WDR35	1	hsa-miR-141-5p_CDS
WBP11	1	hsa-let-7b-5p_CDS
WASL	1	hsa-let-7b-5p_CDS
WASF1	1	hsa-let-7b-5p_CDS
WARS2	1	hsa-let-7b-5p_CDS
WAC	1	hsa-miR-93-5p_CDS
VXN	1	hsa-miR-361-5p_CDS
VTI1A	1	hsa-miR-93-5p_CDS
VPS53	1	hsa-miR-25-5p_CDS
VPS50	1	hsa-miR-93-5p_CDS
VPS28	1	hsa-let-7b-5p_CDS
VPS26A	1	hsa-miR-93-5p_CDS
VIRMA	1	hsa-let-7b-5p_CDS
VEZF1	1	hsa-miR-140-5p_CDS
VENTX	1	hsa-miR-25-5p_CDS
VEGFA	1	hsa-miR-34a-5p_CDS
VCPIP1	1	hsa-miR-361-5p_CDS
VCL	1	hsa-let-7g-5p_CDS
VCAN	1	hsa-miR-23b-3p_CDS
VBP1	1	hsa-miR-361-5p_CDS
VAV3	1	hsa-miR-34a-5p_CDS
VAT1	1	hsa-miR-93-5p_CDS
UTP14A	1	hsa-miR-34a-5p_CDS
USP54	1	hsa-let-7b-5p_CDS
USP48	1	hsa-miR-93-5p_CDS
USP32	1	hsa-miR-93-5p_CDS
USP21	1	hsa-miR-93-5p_CDS
USP16	1	hsa-miR-30a-5p_CDS
UQCRFS1	1	hsa-miR-23b-3p_CDS
UNK	1	hsa-miR-20a-5p_CDS
UNC13D	1	hsa-let-7b-5p_CDS
UNC13B	1	hsa-let-7b-5p_CDS
UGT8	1	hsa-let-7b-5p_CDS
UGT2A1	1	hsa-miR-141-5p_CDS
UEVLD	1	hsa-miR-20a-5p_CDS
UBXN8	1	hsa-let-7b-5p_CDS
UBXN6	1	hsa-miR-186-5p_CDS
UBR5	1	hsa-miR-93-5p_CDS
UBR4	1	hsa-miR-34a-5p_CDS
UBN1	1	hsa-miR-93-5p_CDS
UBE3B	1	hsa-miR-93-5p_CDS
UBE2M	1	hsa-let-7b-5p_CDS
UBE2I	1	hsa-let-7b-5p_CDS
UBAP2L	1	hsa-miR-93-5p_CDS
UBAP2	1	hsa-miR-34a-5p_CDS
UBA6	1	hsa-miR-660-5p_CDS
UBA2	1	hsa-miR-34a-5p_CDS
TUT4	1	hsa-let-7b-5p_CDS
TUT1	1	hsa-let-7b-5p_CDS
TUSC3	1	hsa-miR-181a-5p_CDS
TUBGCP5	1	hsa-miR-21-5p_CDS
TUBGCP3	1	hsa-let-7b-5p_CDS
TUBB2A	1	hsa-let-7i-5p_CDS
TUBB	1	hsa-let-7b-5p_CDS
TTC9C	1	hsa-let-7b-5p_CDS
TSN	1	hsa-miR-93-5p_CDS
TSC22D3	1	hsa-miR-182-5p_CDS
TRMO	1	hsa-let-7g-5p_CDS
TRIO	1	hsa-miR-30a-5p_CDS
TRAPPC10	1	hsa-let-7i-5p_CDS
TRAPPC1	1	hsa-let-7b-5p_CDS
TRAK1	1	hsa-miR-93-5p_CDS
TRAIP	1	hsa-miR-34a-5p_CDS
TRABD	1	hsa-let-7b-5p_CDS
TPRG1L	1	hsa-miR-93-5p_CDS
TPM4	1	hsa-miR-125a-5p_CDS
TPM1	1	hsa-miR-34a-5p_CDS
TP53BP1	1	hsa-miR-361-5p_CDS
TOP2A	1	hsa-miR-21-5p_CDS
TOM1	1	hsa-miR-34a-5p_CDS
TOGARAM2	1	hsa-miR-141-5p_CDS
TNRC18	1	hsa-miR-34a-5p_CDS
TNKS1BP1	1	hsa-miR-182-5p_CDS
TNIP1	1	hsa-miR-181a-5p_CDS
TNFRSF1A	1	hsa-miR-34a-5p_CDS
TNFRSF10A	1	hsa-miR-186-5p_CDS
TNF	1	hsa-miR-34a-5p_CDS
TMTC3	1	hsa-let-7b-5p_CDS
TMF1	1	hsa-miR-362-5p_CDS
TMEM9B	1	hsa-miR-93-5p_CDS
TMEM70	1	hsa-miR-200c-3p_CDS
TMEM64	1	hsa-miR-181a-5p_CDS
TMEM63C	1	hsa-miR-125a-5p_CDS
TMEM63B	1	hsa-let-7b-5p_CDS
TMEM245	1	hsa-miR-186-5p_CDS
TMEM200C	1	hsa-miR-93-5p_CDS
TMEM147	1	hsa-miR-21-5p_CDS
TM9SF3	1	hsa-miR-34a-5p_CDS
TM4SF5	1	hsa-miR-20a-5p_CDS
TLN1	1	hsa-let-7b-5p_CDS
TLCD3A	1	hsa-let-7b-5p_CDS
TJP1	1	hsa-let-7b-5p_CDS
TIAM1	1	hsa-let-7b-5p_CDS
THRB	1	hsa-miR-425-5p_CDS
THOC5	1	hsa-let-7b-5p_CDS
THOC2	1	hsa-miR-21-5p_CDS
THOC1	1	hsa-miR-186-5p_CDS
TGFBR3	1	hsa-let-7b-5p_CDS
TGFBR2	1	hsa-miR-93-5p_CDS
TGFBR1	1	hsa-miR-181a-5p_CDS
TFRC	1	hsa-miR-34a-5p_CDS
TFIP11	1	hsa-miR-361-5p_CDS
TEX15	1	hsa-miR-186-5p_CDS
TERT	1	hsa-miR-532-5p_CDS
TERF2IP	1	hsa-let-7b-5p_CDS
TENT4A	1	hsa-miR-93-5p_CDS
TCOF1	1	hsa-miR-34a-5p_CDS
TBL1XR1	1	hsa-miR-93-5p_CDS
TBC1D24	1	hsa-miR-25-5p_CDS
TBC1D15	1	hsa-miR-25-5p_CDS
TBC1D10B	1	hsa-miR-151a-5p_CDS
TASOR2	1	hsa-miR-26b-5p_CDS
TANGO2	1	hsa-miR-25-5p_CDS
TAF9B	1	hsa-let-7b-5p_CDS
TAF6	1	hsa-miR-93-5p_CDS
TADA3	1	hsa-miR-186-5p_CDS
TACC2	1	hsa-miR-125a-5p_CDS
TAB2	1	hsa-let-7b-5p_CDS
SYNE1	1	hsa-let-7b-5p_CDS
SYDE2	1	hsa-miR-23b-3p_CDS
SYBU	1	hsa-miR-93-5p_CDS
SURF4	1	hsa-let-7i-5p_CDS
SUPV3L1	1	hsa-miR-200b-3p_CDS
SUPT7L	1	hsa-miR-23b-3p_CDS
SUPT16H	1	hsa-miR-361-5p_CDS
STXBP2	1	hsa-miR-532-5p_CDS
STX6	1	hsa-miR-93-5p_CDS
STX16	1	hsa-miR-93-5p_CDS
STS	1	hsa-miR-23b-3p_CDS
STRN	1	hsa-let-7g-5p_CDS
STK17B	1	hsa-miR-20a-5p_CDS
STK11	1	hsa-miR-93-5p_CDS
STIL	1	hsa-miR-20a-5p_CDS
STAU1	1	hsa-miR-30d-5p_CDS
STAT6	1	hsa-miR-361-5p_CDS
STAT2	1	hsa-miR-25-5p_CDS
STARD7	1	hsa-miR-23b-3p_CDS
STAC2	1	hsa-miR-20a-5p_CDS
ST13	1	hsa-miR-186-5p_CDS
SSX5	1	hsa-miR-34a-5p_CDS
SRSF11	1	hsa-miR-186-5p_CDS
SRGAP2	1	hsa-miR-125a-5p_CDS
SPTLC2	1	hsa-miR-93-5p_CDS
SPTBN2	1	hsa-let-7b-5p_CDS
SPTBN1	1	hsa-miR-34a-5p_CDS
SPRY4	1	hsa-miR-25-5p_CDS
SPR	1	hsa-let-7b-5p_CDS
SPECC1L	1	hsa-miR-186-5p_CDS
SPATS2L	1	hsa-miR-25-5p_CDS
SPATA12	1	hsa-let-7b-5p_CDS
SPAG9	1	hsa-miR-141-5p_CDS
SP4	1	hsa-miR-20a-5p_CDS
SP100	1	hsa-let-7b-5p_CDS
SORT1	1	hsa-miR-181a-5p_CDS
SORCS2	1	hsa-miR-23b-3p_CDS
SNX17	1	hsa-let-7i-5p_CDS
SNX12	1	hsa-let-7b-5p_CDS
SNX11	1	hsa-miR-151a-5p_CDS
SNTB2	1	hsa-miR-93-5p_CDS
SMG7	1	hsa-let-7b-5p_CDS
SMCR8	1	hsa-let-7b-5p_CDS
SMC1A	1	hsa-let-7b-5p_CDS
SMARCC2	1	hsa-miR-34a-5p_CDS
SMARCAD1	1	hsa-let-7i-5p_CDS
SLK	1	hsa-miR-20a-5p_CDS
SLFN11	1	hsa-miR-125a-5p_CDS
SLF2	1	hsa-let-7b-5p_CDS
SLC6A4	1	hsa-miR-93-5p_CDS
SLC6A14	1	hsa-miR-26b-5p_CDS
SLC5A3	1	hsa-miR-26b-5p_CDS
SLC4A2	1	hsa-miR-34a-5p_CDS
SLC38A7	1	hsa-let-7b-5p_CDS
SLC2A3	1	hsa-miR-34a-5p_CDS
SLC28A1	1	hsa-miR-93-5p_CDS
SLC27A2	1	hsa-let-7b-5p_CDS
SLC20A1	1	hsa-let-7g-5p_CDS
SLC1A2	1	hsa-miR-200c-3p_CDS
SLC16A1	1	hsa-miR-23b-3p_CDS
SLC12A6	1	hsa-miR-93-5p_CDS
SLC10A7	1	hsa-let-7i-5p_CDS
SLC10A3	1	hsa-let-7b-5p_CDS
SKP2	1	hsa-miR-21-5p_CDS
SIX6	1	hsa-miR-181a-5p_CDS
SHOX2	1	hsa-miR-200b-3p_CDS
SH3PXD2A	1	hsa-miR-93-5p_CDS
SH3GLB1	1	hsa-miR-29a-5p_CDS
SH3BP4	1	hsa-miR-93-5p_CDS
SGPP2	1	hsa-miR-99a-5p_CDS
SF3B1	1	hsa-let-7b-5p_CDS
SF1	1	hsa-miR-186-5p_CDS
SETD3	1	hsa-miR-34a-5p_CDS
SETD1B	1	hsa-miR-151a-5p_CDS
SERPINH1	1	hsa-miR-200b-3p_CDS
SERPINE1	1	hsa-miR-30a-5p_CDS
SEPTIN7	1	hsa-miR-200c-3p_CDS
SEPTIN4	1	hsa-let-7b-5p_CDS
SEMG2	1	hsa-let-7b-5p_CDS
SEMA6A	1	hsa-miR-30a-5p_CDS
SEMA4C	1	hsa-let-7g-5p_CDS
SEMA4B	1	hsa-miR-93-5p_CDS
SEC61A2	1	hsa-miR-30d-5p_CDS
SEC11A	1	hsa-let-7b-5p_CDS
SDR42E1	1	hsa-let-7i-5p_CDS
SDAD1	1	hsa-let-7b-5p_CDS
SCYL1	1	hsa-let-7b-5p_CDS
SCRIB	1	hsa-miR-186-5p_CDS
SCML2	1	hsa-miR-30b-5p_CDS
SCD	1	hsa-miR-93-5p_CDS
SCAMP3	1	hsa-let-7b-5p_CDS
SCAF8	1	hsa-let-7b-5p_CDS
SAMD9L	1	hsa-miR-20a-5p_CDS
SAMD9	1	hsa-miR-30a-5p_CDS
SALL2	1	hsa-let-7b-5p_CDS
SAFB	1	hsa-miR-26b-5p_CDS
RWDD2A	1	hsa-miR-34a-5p_CDS
RUNX3	1	hsa-miR-93-5p_CDS
RUFY2	1	hsa-miR-93-5p_CDS
RSRP1	1	hsa-miR-93-5p_CDS
RSPH4A	1	hsa-miR-141-5p_CDS
RRP15	1	hsa-miR-30a-5p_CDS
RRN3	1	hsa-miR-191-5p_CDS
RRBP1	1	hsa-let-7b-5p_CDS
RRAGD	1	hsa-miR-23b-3p_CDS
RRAGC	1	hsa-miR-21-5p_CDS
RPS8	1	hsa-miR-181a-5p_CDS
RPS6KB1	1	hsa-miR-362-5p_CDS
RPS6KA5	1	hsa-miR-93-5p_CDS
RPS6KA3	1	hsa-miR-181a-5p_CDS
RPS24	1	hsa-let-7b-5p_CDS
RPRD2	1	hsa-miR-93-5p_CDS
RPL21	1	hsa-miR-20a-5p_CDS
RPL18	1	hsa-let-7b-5p_CDS
RPAP1	1	hsa-let-7b-5p_CDS
RORA	1	hsa-miR-93-5p_CDS
RNPEP	1	hsa-miR-186-5p_CDS
RNF44	1	hsa-let-7b-5p_CDS
RNF41	1	hsa-miR-532-5p_CDS
RNF34	1	hsa-miR-93-5p_CDS
RNF169	1	hsa-miR-34a-5p_CDS
RNF167	1	hsa-miR-186-5p_CDS
RNF145	1	hsa-miR-93-5p_CDS
RNF141	1	hsa-miR-361-5p_CDS
RNF138	1	hsa-miR-30d-5p_CDS
RMND5B	1	hsa-miR-93-5p_CDS
RMDN3	1	hsa-miR-93-5p_CDS
RIF1	1	hsa-miR-186-5p_CDS
RICTOR	1	hsa-miR-362-5p_CDS
RGS5	1	hsa-miR-20a-5p_CDS
RFTN2	1	hsa-miR-25-5p_CDS
REV3L	1	hsa-miR-93-5p_CDS
REPS1	1	hsa-let-7b-5p_CDS
REEP5	1	hsa-miR-93-5p_CDS
REEP4	1	hsa-let-7b-5p_CDS
RECK	1	hsa-miR-21-5p_CDS
RCAN1	1	hsa-miR-34a-5p_CDS
RBMS1	1	hsa-miR-30a-5p_CDS
RBM4B	1	hsa-miR-25-5p_CDS
RBM27	1	hsa-miR-186-5p_CDS
RBM22	1	hsa-let-7b-5p_CDS
RBM12B	1	hsa-miR-186-5p_CDS
RBM12	1	hsa-miR-34a-5p_CDS
RBM10	1	hsa-miR-186-5p_CDS
RBL2	1	hsa-miR-20a-5p_CDS
RBFOX2	1	hsa-let-7b-5p_CDS
RBFOX1	1	hsa-let-7b-5p_CDS
RASSF1	1	hsa-miR-181a-5p_CDS
RASGRP3	1	hsa-miR-30b-5p_CDS
RARG	1	hsa-miR-182-5p_CDS
RAPH1	1	hsa-miR-21-5p_CDS
RAPGEF6	1	hsa-miR-21-5p_CDS
RAP1B	1	hsa-miR-181a-5p_CDS
RANBP2	1	hsa-miR-186-5p_CDS
RALGAPA1	1	hsa-miR-361-5p_CDS
RALB	1	hsa-let-7b-5p_CDS
RAG1	1	hsa-miR-186-5p_CDS
RAF1	1	hsa-miR-23b-3p_CDS
RAE1	1	hsa-miR-34a-5p_CDS
RAD51C	1	hsa-miR-99a-5p_CDS
RAD51	1	hsa-miR-23b-3p_CDS
RAD23B	1	hsa-miR-361-5p_CDS
RAD18	1	hsa-let-7b-5p_CDS
RACGAP1	1	hsa-miR-93-5p_CDS
RABL2B	1	hsa-let-7b-5p_CDS
RAB40C	1	hsa-miR-25-5p_CDS
RAB19	1	hsa-let-7b-5p_CDS
QSOX1	1	hsa-miR-93-5p_CDS
QARS1	1	hsa-let-7b-5p_CDS
PYGB	1	hsa-miR-34a-5p_CDS
PXN	1	hsa-miR-27b-5p_CDS
PWWP3A	1	hsa-miR-125a-5p_CDS
PVR	1	hsa-miR-20a-5p_CDS
PUM1	1	hsa-let-7b-5p_CDS
PTPRZ1	1	hsa-miR-200c-3p_CDS
PTPRF	1	hsa-miR-25-5p_CDS
PTPRD	1	hsa-miR-429_CDS
PTPN23	1	hsa-let-7b-5p_CDS
PTPN13	1	hsa-miR-200c-3p_CDS
PTP4A2	1	hsa-let-7b-5p_CDS
PTMS	1	hsa-miR-34a-5p_CDS
PTGS2	1	hsa-miR-181a-5p_CDS
PTGFRN	1	hsa-miR-23b-3p_CDS
PTBP3	1	hsa-miR-21-5p_CDS
PSMG4	1	hsa-let-7b-5p_CDS
PSME3IP1	1	hsa-miR-186-5p_CDS
PSME1	1	hsa-miR-186-5p_CDS
PSAP	1	hsa-miR-23b-3p_CDS
PRXL2A	1	hsa-let-7b-5p_CDS
PRUNE2	1	hsa-miR-93-5p_CDS
PRRC2C	1	hsa-miR-181a-5p_CDS
PRRC2B	1	hsa-miR-181a-5p_CDS
PRRC2A	1	hsa-let-7b-5p_CDS
PRR3	1	hsa-miR-186-5p_CDS
PRPS1L1	1	hsa-miR-25-5p_CDS
PRPF8	1	hsa-let-7b-5p_CDS
PRMT7	1	hsa-miR-30b-5p_CDS
PRLR	1	hsa-miR-181a-5p_CDS
PRKCB	1	hsa-miR-93-5p_CDS
PRKAR2A	1	hsa-let-7b-5p_CDS
PRIM1	1	hsa-miR-34a-5p_CDS
PREPL	1	hsa-miR-125a-5p_CDS
PRDM4	1	hsa-let-7b-5p_CDS
PRAF2	1	hsa-let-7b-5p_CDS
PPP4R3A	1	hsa-miR-26b-5p_CDS
PPP3R1	1	hsa-miR-26b-5p_CDS
PPP3CA	1	hsa-miR-30a-5p_CDS
PPP1R9A	1	hsa-miR-181a-5p_CDS
PPP1R3B	1	hsa-miR-151a-5p_CDS
PPP1R15B	1	hsa-let-7i-5p_CDS
PPP1R12C	1	hsa-let-7b-5p_CDS
PPP1R10	1	hsa-miR-34a-5p_CDS
PPARGC1B	1	hsa-miR-23b-3p_CDS
PPARGC1A	1	hsa-let-7b-5p_CDS
PPAN	1	hsa-miR-93-5p_CDS
POTED	1	hsa-miR-34a-5p_CDS
POMGNT2	1	hsa-miR-361-5p_CDS
POM121	1	hsa-let-7b-5p_CDS
POLR3E	1	hsa-miR-34a-5p_CDS
POLR2A	1	hsa-miR-34a-5p_CDS
POLR1G	1	hsa-miR-186-5p_CDS
POLL	1	hsa-miR-34a-5p_CDS
POLI	1	hsa-miR-27b-5p_CDS
POLD3	1	hsa-miR-186-5p_CDS
POLD2	1	hsa-let-7b-5p_CDS
PMF1	1	hsa-miR-26b-5p_CDS
PMAIP1	1	hsa-miR-93-5p_CDS
PLXDC2	1	hsa-let-7b-5p_CDS
PLEKHO1	1	hsa-let-7i-5p_CDS
PLEKHM3	1	hsa-miR-186-5p_CDS
PLD3	1	hsa-let-7g-5p_CDS
PLCG2	1	hsa-let-7g-5p_CDS
PLCG1	1	hsa-miR-429_CDS
PLCB3	1	hsa-let-7b-5p_CDS
PLAT	1	hsa-miR-21-5p_CDS
PLAG1	1	hsa-miR-181a-5p_CDS
PITPNA	1	hsa-miR-20a-5p_CDS
PIK3R1	1	hsa-miR-21-5p_CDS
PIK3CD	1	hsa-miR-25-5p_CDS
PIK3C2A	1	hsa-miR-21-5p_CDS
PIGG	1	hsa-let-7b-5p_CDS
PI4KB	1	hsa-miR-23b-3p_CDS
PI4KA	1	hsa-miR-93-5p_CDS
PHLPP1	1	hsa-miR-200b-3p_CDS
PHIP	1	hsa-miR-186-5p_CDS
PHF6	1	hsa-miR-20a-5p_CDS
PHF19	1	hsa-miR-34a-5p_CDS
PHF14	1	hsa-miR-429_CDS
PHF10	1	hsa-miR-23b-3p_CDS
PHC3	1	hsa-miR-93-5p_CDS
PHACTR2	1	hsa-miR-181a-5p_CDS
PGM1	1	hsa-let-7b-5p_CDS
PFAS	1	hsa-miR-93-5p_CDS
PER2	1	hsa-miR-181a-5p_CDS
PER1	1	hsa-let-7b-5p_CDS
PELI2	1	hsa-miR-151a-5p_CDS
PEG10	1	hsa-let-7i-5p_CDS
PEAK1	1	hsa-miR-93-5p_CDS
PDZD11	1	hsa-miR-20a-5p_CDS
PDPK1	1	hsa-miR-200b-3p_CDS
PDHX	1	hsa-let-7b-5p_CDS
PDGFRA	1	hsa-miR-34a-5p_CDS
PDGFB	1	hsa-let-7b-5p_CDS
PDE4C	1	hsa-miR-93-5p_CDS
PDE3B	1	hsa-miR-93-5p_CDS
PDCD11	1	hsa-let-7b-5p_CDS
PCNX2	1	hsa-miR-93-5p_CDS
PC	1	hsa-miR-125a-5p_CDS
PBX3	1	hsa-miR-93-5p_CDS
PARP16	1	hsa-let-7g-5p_CDS
PAQR5	1	hsa-miR-20a-5p_CDS
PAPOLA	1	hsa-let-7b-5p_CDS
PANK1	1	hsa-miR-125a-5p_CDS
PAM	1	hsa-miR-34a-5p_CDS
PAFAH1B3	1	hsa-let-7b-5p_CDS
PACRG	1	hsa-miR-26b-5p_CDS
PABPC1	1	hsa-miR-200b-3p_CDS
P2RY11	1	hsa-miR-99a-5p_CDS
P2RX7	1	hsa-miR-186-5p_CDS
OXNAD1	1	hsa-let-7b-5p_CDS
OSBPL10	1	hsa-let-7b-5p_CDS
OS9	1	hsa-miR-362-5p_CDS
OMA1	1	hsa-miR-125a-5p_CDS
OGFOD1	1	hsa-miR-34a-5p_CDS
OGDH	1	hsa-miR-361-5p_CDS
ODR4	1	hsa-let-7b-5p_CDS
OCRL	1	hsa-miR-20a-5p_CDS
OCIAD1	1	hsa-miR-20a-5p_CDS
OCA2	1	hsa-miR-181a-5p_CDS
NXN	1	hsa-let-7b-5p_CDS
NUP98	1	hsa-miR-20a-5p_CDS
NUP42	1	hsa-miR-34a-5p_CDS
NUP214	1	hsa-let-7b-5p_CDS
NTRK2	1	hsa-miR-200c-3p_CDS
NTF3	1	hsa-miR-200c-3p_CDS
NT5E	1	hsa-miR-34a-5p_CDS
NT5C2	1	hsa-miR-34a-5p_CDS
NSMCE4A	1	hsa-let-7b-5p_CDS
NSD2	1	hsa-miR-20a-5p_CDS
NSD1	1	hsa-miR-186-5p_CDS
NRDC	1	hsa-let-7b-5p_CDS
NRBP1	1	hsa-miR-429_CDS
NR3C1	1	hsa-miR-93-5p_CDS
NPNT	1	hsa-miR-425-5p_CDS
NPM1	1	hsa-miR-93-5p_CDS
NPAT	1	hsa-miR-93-5p_CDS
NPAS2	1	hsa-miR-93-5p_CDS
NOTCH1	1	hsa-miR-34a-5p_CDS
NOM1	1	hsa-let-7g-5p_CDS
NOL8	1	hsa-miR-186-5p_CDS
NOL4	1	hsa-miR-181a-5p_CDS
NOD1	1	hsa-miR-34a-5p_CDS
NME6	1	hsa-miR-93-5p_CDS
NLRC5	1	hsa-miR-34a-5p_CDS
NIPBL	1	hsa-let-7b-5p_CDS
NIBAN1	1	hsa-miR-93-5p_CDS
NHSL1	1	hsa-let-7b-5p_CDS
NGLY1	1	hsa-miR-186-5p_CDS
NFU1	1	hsa-let-7b-5p_CDS
NFKB1	1	hsa-miR-34a-5p_CDS
NFIX	1	hsa-miR-25-5p_CDS
NFATC1	1	hsa-let-7b-5p_CDS
NENF	1	hsa-miR-186-5p_CDS
NDUFAF7	1	hsa-let-7b-5p_CDS
NDRG1	1	hsa-let-7b-5p_CDS
NCSTN	1	hsa-miR-186-5p_CDS
NCOR1	1	hsa-let-7b-5p_CDS
NCOA7	1	hsa-miR-181a-5p_CDS
NCOA5	1	hsa-let-7b-5p_CDS
NCOA2	1	hsa-miR-200c-3p_CDS
NCOA1	1	hsa-miR-34a-5p_CDS
NCAPG2	1	hsa-let-7b-5p_CDS
NCAPD2	1	hsa-miR-93-5p_CDS
NBL1	1	hsa-miR-93-5p_CDS
NAP1L1	1	hsa-miR-26b-5p_CDS
NAIP	1	hsa-miR-34a-5p_CDS
NACA	1	hsa-let-7b-5p_CDS
NABP2	1	hsa-let-7b-5p_CDS
NAA25	1	hsa-let-7b-5p_CDS
NAA15	1	hsa-let-7b-5p_CDS
NAA10	1	hsa-let-7b-5p_CDS
N4BP2L2	1	hsa-miR-29a-5p_CDS
N4BP1	1	hsa-miR-93-5p_CDS
MYSM1	1	hsa-miR-186-5p_CDS
MYPN	1	hsa-miR-93-5p_CDS
MYO9B	1	hsa-miR-93-5p_CDS
MYO1D	1	hsa-miR-93-5p_CDS
MYO1C	1	hsa-miR-34a-5p_CDS
MYLK3	1	hsa-miR-20a-5p_CDS
MXD1	1	hsa-let-7i-5p_CDS
MTMR9	1	hsa-miR-93-5p_CDS
MTMR2	1	hsa-miR-34a-5p_CDS
MTFP1	1	hsa-let-7b-5p_CDS
MSI1	1	hsa-let-7b-5p_CDS
MSANTD2	1	hsa-let-7b-5p_CDS
MRPS26	1	hsa-miR-34a-5p_CDS
MRPS24	1	hsa-let-7b-5p_CDS
MRPL37	1	hsa-let-7b-5p_CDS
MRNIP	1	hsa-miR-34a-5p_CDS
MRFAP1	1	hsa-miR-186-5p_CDS
MPG	1	hsa-let-7b-5p_CDS
MOV10	1	hsa-let-7b-5p_CDS
MORC1	1	hsa-miR-20a-5p_CDS
MMS19	1	hsa-miR-34a-5p_CDS
MLXIP	1	hsa-miR-20a-5p_CDS
MKX	1	hsa-miR-141-5p_CDS
MIGA1	1	hsa-miR-34a-5p_CDS
MIDN	1	hsa-miR-25-5p_CDS
MIDEAS	1	hsa-miR-20a-5p_CDS
MICOS10-NBL1	1	hsa-miR-93-5p_CDS
MICAL2	1	hsa-miR-25-5p_CDS
MFSD14B	1	hsa-miR-532-5p_CDS
MFN2	1	hsa-miR-34a-5p_CDS
METTL21A	1	hsa-miR-186-5p_CDS
MEPCE	1	hsa-miR-151a-5p_CDS
MEGF9	1	hsa-miR-21-5p_CDS
MEF2C	1	hsa-let-7b-5p_CDS
MED29	1	hsa-miR-25-5p_CDS
MED16	1	hsa-miR-25-5p_CDS
MED14	1	hsa-let-7b-5p_CDS
MED13L	1	hsa-miR-23b-3p_CDS
MED12L	1	hsa-miR-93-5p_CDS
ME1	1	hsa-miR-34a-5p_CDS
MDM4	1	hsa-miR-34a-5p_CDS
MCM7	1	hsa-miR-34a-5p_CDS
MCM5	1	hsa-miR-93-5p_CDS
MCL1	1	hsa-miR-34a-5p_CDS
MCF2L2	1	hsa-let-7b-5p_CDS
MBD4	1	hsa-miR-182-5p_CDS
MATR3	1	hsa-miR-186-5p_CDS
MASP1	1	hsa-miR-125a-5p_CDS
MARK2	1	hsa-miR-99a-5p_CDS
MAPKAPK5	1	hsa-miR-20a-5p_CDS
MAPK6	1	hsa-let-7b-5p_CDS
MAPK1	1	hsa-let-7b-5p_CDS
MAP7	1	hsa-let-7b-5p_CDS
MAP4K4	1	hsa-miR-181a-5p_CDS
MAP3K9	1	hsa-miR-34a-5p_CDS
MAP3K13	1	hsa-miR-93-5p_CDS
MAP3K12	1	hsa-miR-20a-5p_CDS
MAP3K1	1	hsa-miR-34a-5p_CDS
MAMLD1	1	hsa-miR-200b-3p_CDS
MAGEA6	1	hsa-let-7b-5p_CDS
MAD2L1	1	hsa-miR-93-5p_CDS
MACF1	1	hsa-miR-125a-5p_CDS
LYST	1	hsa-miR-93-5p_CDS
LYPLA1	1	hsa-miR-125a-5p_CDS
LUZP2	1	hsa-miR-93-5p_CDS
LUZP1	1	hsa-miR-186-5p_CDS
LTBR	1	hsa-miR-34a-5p_CDS
LRRC40	1	hsa-miR-34a-5p_CDS
LRRC28	1	hsa-miR-34a-5p_CDS
LRP3	1	hsa-miR-93-5p_CDS
LRP12	1	hsa-miR-20a-5p_CDS
LRIG2	1	hsa-miR-25-5p_CDS
LRIG1	1	hsa-let-7b-5p_CDS
LRIF1	1	hsa-miR-93-5p_CDS
LPL	1	hsa-let-7b-5p_CDS
LPIN3	1	hsa-miR-25-5p_CDS
LPGAT1	1	hsa-let-7b-5p_CDS
LPCAT3	1	hsa-let-7b-5p_CDS
LLPH	1	hsa-miR-93-5p_CDS
LIMA1	1	hsa-miR-186-5p_CDS
LGR4	1	hsa-let-7b-5p_CDS
LGALS3BP	1	hsa-miR-151a-5p_CDS
LEPROT	1	hsa-miR-20a-5p_CDS
LEPR	1	hsa-miR-200c-3p_CDS
LDLR	1	hsa-miR-93-5p_CDS
LDHD	1	hsa-miR-93-5p_CDS
LCOR	1	hsa-miR-425-5p_CDS
LARP1	1	hsa-let-7b-5p_CDS
LAMA3	1	hsa-miR-181a-5p_CDS
LACTB2	1	hsa-let-7b-5p_CDS
L1CAM	1	hsa-miR-34a-5p_CDS
KYNU	1	hsa-miR-361-5p_CDS
KXD1	1	hsa-let-7b-5p_CDS
KLHL28	1	hsa-miR-20a-5p_CDS
KLHL24	1	hsa-miR-181a-5p_CDS
KLHDC10	1	hsa-miR-34a-5p_CDS
KLB	1	hsa-miR-34a-5p_CDS
KIT	1	hsa-miR-186-5p_CDS
KIFC1	1	hsa-let-7b-5p_CDS
KIFBP	1	hsa-miR-93-5p_CDS
KIF6	1	hsa-miR-20a-5p_CDS
KIF4A	1	hsa-miR-34a-5p_CDS
KIF27	1	hsa-miR-27b-5p_CDS
KIF23	1	hsa-miR-93-5p_CDS
KIF21A	1	hsa-miR-186-5p_CDS
KIF14	1	hsa-miR-186-5p_CDS
KIDINS220	1	hsa-let-7b-5p_CDS
KIAA1328	1	hsa-let-7b-5p_CDS
KIAA0895	1	hsa-miR-186-5p_CDS
KIAA0100	1	hsa-miR-181a-5p_CDS
KDM6B	1	hsa-miR-186-5p_CDS
KDM5B	1	hsa-let-7i-5p_CDS
KDM3B	1	hsa-miR-186-5p_CDS
KDM3A	1	hsa-miR-30d-5p_CDS
KDELR1	1	hsa-let-7b-5p_CDS
KCTD21	1	hsa-let-7i-5p_CDS
KCTD15	1	hsa-miR-186-5p_CDS
KCTD12	1	hsa-let-7b-5p_CDS
KCNH1	1	hsa-miR-34a-5p_CDS
KBTBD8	1	hsa-miR-99a-5p_CDS
KATNAL1	1	hsa-miR-93-5p_CDS
KANSL2	1	hsa-miR-34a-5p_CDS
KANSL1	1	hsa-miR-23b-3p_CDS
JMJD1C	1	hsa-miR-23b-3p_CDS
JAK1	1	hsa-miR-23b-3p_CDS
IVNS1ABP	1	hsa-miR-21-5p_CDS
ITSN2	1	hsa-miR-21-5p_CDS
ITGB5	1	hsa-let-7b-5p_CDS
ITGAX	1	hsa-miR-25-5p_CDS
ITGA3	1	hsa-let-7b-5p_CDS
ITGA2	1	hsa-miR-20a-5p_CDS
ITCH	1	hsa-miR-20a-5p_CDS
ISY1	1	hsa-miR-93-5p_CDS
IRS4	1	hsa-let-7b-5p_CDS
IRGQ	1	hsa-miR-34a-5p_CDS
IRF2BP2	1	hsa-let-7b-5p_CDS
IQSEC1	1	hsa-miR-93-5p_CDS
IPO8	1	hsa-let-7b-5p_CDS
IPO4	1	hsa-let-7b-5p_CDS
IPO11	1	hsa-let-7b-5p_CDS
IP6K1	1	hsa-miR-93-5p_CDS
INPPL1	1	hsa-let-7b-5p_CDS
INPP5F	1	hsa-miR-186-5p_CDS
IMPDH1	1	hsa-miR-34a-5p_CDS
IL12RB2	1	hsa-miR-200a-5p_CDS
IKZF3	1	hsa-let-7i-5p_CDS
IGSF8	1	hsa-let-7b-5p_CDS
IGFLR1	1	hsa-miR-26b-5p_CDS
IGF2R	1	hsa-miR-26b-5p_CDS
IGF2BP3	1	hsa-miR-34a-5p_CDS
IFTAP	1	hsa-miR-186-5p_CDS
IFNLR1	1	hsa-let-7i-5p_CDS
ICAM4	1	hsa-miR-93-5p_CDS
IBA57	1	hsa-let-7b-5p_CDS
HSF2	1	hsa-let-7b-5p_CDS
HPS1	1	hsa-miR-93-5p_CDS
HOXB8	1	hsa-miR-34a-5p_CDS
HOMEZ	1	hsa-miR-25-5p_CDS
HNRNPUL1	1	hsa-miR-191-5p_CDS
HNRNPR	1	hsa-miR-93-5p_CDS
HNRNPL	1	hsa-let-7b-5p_CDS
HNRNPA0	1	hsa-miR-186-5p_CDS
HLA-DRB5	1	hsa-miR-141-5p_CDS
HK1	1	hsa-let-7b-5p_CDS
HIPK1	1	hsa-let-7b-5p_CDS
HIP1	1	hsa-miR-20a-5p_CDS
HIBADH	1	hsa-miR-34a-5p_CDS
HHIP	1	hsa-miR-200b-5p_CDS
HGS	1	hsa-let-7b-5p_CDS
HGH1	1	hsa-let-7b-5p_CDS
HECTD1	1	hsa-miR-21-5p_CDS
HDHD3	1	hsa-miR-30d-5p_CDS
HDGF	1	hsa-miR-93-5p_CDS
HCFC1	1	hsa-let-7b-5p_CDS
HAUS6	1	hsa-let-7b-5p_CDS
HAPLN1	1	hsa-miR-23b-3p_CDS
H3C2	1	hsa-miR-34a-5p_CDS
H3C15	1	hsa-miR-34a-5p_CDS
H3C14	1	hsa-miR-34a-5p_CDS
H2AC14	1	hsa-miR-34a-5p_CDS
H1-5	1	hsa-miR-34a-5p_CDS
H1-1	1	hsa-miR-34a-5p_CDS
GZF1	1	hsa-let-7b-5p_CDS
GXYLT2	1	hsa-miR-34a-5p_CDS
GTF3C3	1	hsa-miR-34a-5p_CDS
GTF3C1	1	hsa-miR-34a-5p_CDS
GTF2IRD2	1	hsa-miR-20a-5p_CDS
GTF2I	1	hsa-miR-23b-3p_CDS
GSK3B	1	hsa-miR-29a-5p_CDS
GRID2IP	1	hsa-miR-93-5p_CDS
GPS1	1	hsa-let-7i-5p_CDS
GPR156	1	hsa-miR-182-5p_CDS
GPN3	1	hsa-miR-93-5p_CDS
GPM6B	1	hsa-let-7b-5p_CDS
GPHN	1	hsa-let-7b-5p_CDS
GPAT4	1	hsa-let-7g-5p_CDS
GPAM	1	hsa-miR-93-5p_CDS
GOT1	1	hsa-miR-429_CDS
GOLIM4	1	hsa-miR-186-5p_CDS
GNB5	1	hsa-miR-425-5p_CDS
GNA13	1	hsa-miR-26b-5p_CDS
GNA12	1	hsa-miR-23b-3p_CDS
GIGYF1	1	hsa-miR-34a-5p_CDS
GFRA3	1	hsa-miR-34a-5p_CDS
GEMIN5	1	hsa-let-7b-5p_CDS
GDPD5	1	hsa-let-7b-5p_CDS
GDF5	1	hsa-miR-34a-5p_CDS
GCN1	1	hsa-let-7b-5p_CDS
GATM	1	hsa-let-7i-5p_CDS
GATA6	1	hsa-let-7b-5p_CDS
GARS1	1	hsa-miR-93-5p_CDS
GALNT11	1	hsa-let-7b-5p_CDS
GAK	1	hsa-miR-93-5p_CDS
GABRE	1	hsa-miR-26b-5p_CDS
GABPB1	1	hsa-let-7i-5p_CDS
G3BP2	1	hsa-miR-34a-5p_CDS
FXYD1	1	hsa-miR-25-5p_CDS
FXR1	1	hsa-miR-34a-5p_CDS
FUT10	1	hsa-miR-93-5p_CDS
FTO	1	hsa-let-7b-5p_CDS
FRS2	1	hsa-miR-200c-3p_CDS
FRK	1	hsa-miR-186-5p_CDS
FPR1	1	hsa-let-7g-5p_CDS
FOXN3	1	hsa-miR-29a-5p_CDS
FOXN2	1	hsa-miR-186-5p_CDS
FOS	1	hsa-miR-34a-5p_CDS
FNDC9	1	hsa-let-7b-5p_CDS
FNDC3A	1	hsa-let-7b-5p_CDS
FNBP1	1	hsa-miR-21-5p_CDS
FMNL3	1	hsa-miR-93-5p_CDS
FLT1	1	hsa-miR-200c-3p_CDS
FLNA	1	hsa-miR-23b-3p_CDS
FLII	1	hsa-let-7b-5p_CDS
FIGNL1	1	hsa-miR-93-5p_CDS
FCHO2	1	hsa-miR-200a-5p_CDS
FBXO10	1	hsa-miR-93-5p_CDS
FBXL5	1	hsa-miR-93-5p_CDS
FBXL18	1	hsa-miR-25-5p_CDS
FAT1	1	hsa-miR-181a-5p_CDS
FASN	1	hsa-miR-186-5p_CDS
FARP1	1	hsa-let-7b-5p_CDS
FANCD2	1	hsa-let-7b-5p_CDS
FANCC	1	hsa-miR-26b-5p_CDS
FAM83G	1	hsa-let-7i-5p_CDS
FAM3C	1	hsa-miR-34a-5p_CDS
FAM210A	1	hsa-miR-93-5p_CDS
FAM193A	1	hsa-miR-182-5p_CDS
FAM13A	1	hsa-miR-181a-5p_CDS
FAM126B	1	hsa-miR-20a-5p_CDS
FAM102A	1	hsa-miR-93-5p_CDS
FAHD1	1	hsa-miR-93-5p_CDS
FADS2	1	hsa-let-7b-5p_CDS
F3	1	hsa-miR-20a-5p_CDS
EZR	1	hsa-miR-186-5p_CDS
EXOC5	1	hsa-miR-186-5p_CDS
EWSR1	1	hsa-miR-23b-3p_CDS
ETF1	1	hsa-miR-93-5p_CDS
ERGIC2	1	hsa-miR-93-5p_CDS
EREG	1	hsa-miR-93-5p_CDS
ERCC1	1	hsa-let-7b-5p_CDS
ERC1	1	hsa-let-7b-5p_CDS
ERBIN	1	hsa-miR-200b-3p_CDS
ERBB2	1	hsa-miR-125a-5p_CDS
ERAP1	1	hsa-miR-93-5p_CDS
EPS8	1	hsa-miR-181a-5p_CDS
EPHA7	1	hsa-miR-93-5p_CDS
EPHA2	1	hsa-miR-34a-5p_CDS
EPC1	1	hsa-miR-532-5p_CDS
EPB41L3	1	hsa-let-7b-5p_CDS
EPB41L2	1	hsa-miR-34a-5p_CDS
ENTPD6	1	hsa-let-7b-5p_CDS
ENG	1	hsa-let-7b-5p_CDS
EMSY	1	hsa-miR-93-5p_CDS
EML4	1	hsa-miR-30b-5p_CDS
ELK4	1	hsa-let-7b-5p_CDS
ELAC2	1	hsa-miR-93-5p_CDS
EIF4G2	1	hsa-miR-93-5p_CDS
EIF3G	1	hsa-miR-186-5p_CDS
EGR2	1	hsa-miR-93-5p_CDS
EGFR	1	hsa-miR-125a-5p_CDS
EFCAB14	1	hsa-miR-20a-5p_CDS
EEF1D	1	hsa-miR-186-5p_CDS
EDRF1	1	hsa-miR-30d-5p_CDS
ECH1	1	hsa-miR-23b-3p_CDS
ECD	1	hsa-miR-34a-5p_CDS
EAPP	1	hsa-miR-93-5p_CDS
E2F5	1	hsa-let-7b-5p_CDS
E2F4	1	hsa-miR-23b-3p_CDS
E2F3	1	hsa-let-7b-5p_CDS
E2F1	1	hsa-miR-34a-5p_CDS
DYNC2LI1	1	hsa-miR-23b-3p_CDS
DST	1	hsa-miR-140-5p_CDS
DNTTIP2	1	hsa-miR-93-5p_CDS
DNMT3B	1	hsa-miR-93-5p_CDS
DNMBP	1	hsa-miR-23b-3p_CDS
DNM1L	1	hsa-miR-93-5p_CDS
DNAH9	1	hsa-let-7g-5p_CDS
DNAAF3	1	hsa-miR-34a-5p_CDS
DNA2	1	hsa-let-7b-5p_CDS
DMKN	1	hsa-miR-25-5p_CDS
DMD	1	hsa-let-7b-5p_CDS
DLGAP5	1	hsa-miR-186-5p_CDS
DISC1	1	hsa-let-7b-5p_CDS
DICER1	1	hsa-let-7b-5p_CDS
DIABLO	1	hsa-let-7b-5p_CDS
DHX9	1	hsa-let-7b-5p_CDS
DHX33	1	hsa-miR-23b-3p_CDS
DHODH	1	hsa-miR-93-5p_CDS
DGAT2L6	1	hsa-miR-34a-5p_CDS
DENND4B	1	hsa-let-7b-5p_CDS
DENND2C	1	hsa-miR-25-5p_CDS
DENND1B	1	hsa-miR-532-5p_CDS
DEDD	1	hsa-let-7b-5p_CDS
DDX5	1	hsa-miR-93-5p_CDS
DDX20	1	hsa-let-7b-5p_CDS
DDX17	1	hsa-let-7b-5p_CDS
DDIT4	1	hsa-miR-181a-5p_CDS
DDB1	1	hsa-miR-186-5p_CDS
DDAH2	1	hsa-miR-34a-5p_CDS
DDA1	1	hsa-miR-34a-5p_CDS
DCAF11	1	hsa-miR-27b-5p_CDS
DBNDD2	1	hsa-let-7b-5p_CDS
DAPK1	1	hsa-miR-34a-5p_CDS
CYTH1	1	hsa-miR-34a-5p_CDS
CYP2J2	1	hsa-let-7b-5p_CDS
CYBRD1	1	hsa-miR-93-5p_CDS
CUX1	1	hsa-let-7b-5p_CDS
CTTN	1	hsa-miR-34a-5p_CDS
CTNNB1	1	hsa-miR-34a-5p_CDS
CTCF	1	hsa-let-7b-5p_CDS
CTBP2	1	hsa-let-7b-5p_CDS
CSPG5	1	hsa-miR-26b-5p_CDS
CSNK2A1	1	hsa-let-7b-5p_CDS
CSE1L	1	hsa-miR-34a-5p_CDS
CS	1	hsa-let-7b-5p_CDS
CRY2	1	hsa-miR-93-5p_CDS
CRNKL1	1	hsa-miR-186-5p_CDS
CRELD2	1	hsa-miR-93-5p_CDS
CPSF1	1	hsa-let-7b-5p_CDS
CPED1	1	hsa-let-7b-5p_CDS
COPA	1	hsa-miR-23b-3p_CDS
COBLL1	1	hsa-miR-200b-5p_CDS
CNTRL	1	hsa-miR-21-5p_CDS
CNOT6L	1	hsa-miR-186-5p_CDS
CNOT2	1	hsa-miR-361-5p_CDS
CNNM3	1	hsa-let-7b-5p_CDS
CNKSR2	1	hsa-miR-140-5p_CDS
CMTR2	1	hsa-miR-93-5p_CDS
CMTM4	1	hsa-miR-23b-3p_CDS
CMAS	1	hsa-miR-34a-5p_CDS
CLUH	1	hsa-let-7b-5p_CDS
CLSPN	1	hsa-miR-29a-5p_CDS
CLINT1	1	hsa-let-7b-5p_CDS
CLIC5	1	hsa-miR-34a-5p_CDS
CLEC12B	1	hsa-miR-186-5p_CDS
CLDN12	1	hsa-let-7g-5p_CDS
CKAP5	1	hsa-miR-186-5p_CDS
CIZ1	1	hsa-let-7b-5p_CDS
CIT	1	hsa-miR-93-5p_CDS
CIAO2A	1	hsa-let-7b-5p_CDS
CIAO1	1	hsa-let-7b-5p_CDS
CHTOP	1	hsa-miR-186-5p_CDS
CHST12	1	hsa-miR-25-5p_CDS
CHRAC1	1	hsa-let-7b-5p_CDS
CHMP2A	1	hsa-let-7b-5p_CDS
CHD9	1	hsa-miR-93-5p_CDS
CHD1	1	hsa-miR-362-5p_CDS
CGN	1	hsa-miR-186-5p_CDS
CFI	1	hsa-miR-181a-5p_CDS
CERCAM	1	hsa-miR-20a-5p_CDS
CEP97	1	hsa-miR-93-5p_CDS
CEP57	1	hsa-miR-93-5p_CDS
CEP192	1	hsa-miR-186-5p_CDS
CEP104	1	hsa-miR-93-5p_CDS
CENPM	1	hsa-miR-23b-3p_CDS
CEMIP2	1	hsa-miR-186-5p_CDS
CDV3	1	hsa-let-7i-5p_CDS
CDON	1	hsa-miR-34a-5p_CDS
CDKN1B	1	hsa-let-7b-5p_CDS
CDKAL1	1	hsa-let-7b-5p_CDS
CDIPT	1	hsa-let-7b-5p_CDS
CDIN1	1	hsa-miR-93-5p_CDS
CDC20	1	hsa-miR-23b-3p_CDS
CDC16	1	hsa-miR-93-5p_CDS
CDC123	1	hsa-miR-361-5p_CDS
CD70	1	hsa-miR-34a-5p_CDS
CD40LG	1	hsa-miR-34a-5p_CDS
CD40	1	hsa-miR-34a-5p_CDS
CD27	1	hsa-miR-34a-5p_CDS
CD244	1	hsa-miR-125a-5p_CDS
CCT8	1	hsa-miR-93-5p_CDS
CCSER2	1	hsa-miR-93-5p_CDS
CCR2	1	hsa-miR-532-5p_CDS
CCNY	1	hsa-let-7b-5p_CDS
CCNT2	1	hsa-let-7b-5p_CDS
CCNF	1	hsa-let-7b-5p_CDS
CCNE2	1	hsa-miR-200c-3p_CDS
CCNA1	1	hsa-let-7b-5p_CDS
CCDC71	1	hsa-let-7b-5p_CDS
CCDC6	1	hsa-miR-93-5p_CDS
CCDC38	1	hsa-miR-25-5p_CDS
CCDC186	1	hsa-let-7b-5p_CDS
CBX8	1	hsa-miR-93-5p_CDS
CBWD1	1	hsa-miR-99a-5p_CDS
CATSPERB	1	hsa-miR-23b-3p_CDS
CASP9	1	hsa-miR-34a-5p_CDS
CASP8	1	hsa-miR-34a-5p_CDS
CASP2	1	hsa-miR-125a-5p_CDS
CAPZB	1	hsa-miR-34a-5p_CDS
CAPRIN2	1	hsa-miR-181a-5p_CDS
CAPN2	1	hsa-miR-30a-5p_CDS
CAPN1	1	hsa-miR-34a-5p_CDS
CAP1	1	hsa-miR-23b-3p_CDS
CAMKV	1	hsa-miR-30a-5p_CDS
CALU	1	hsa-let-7b-5p_CDS
CALCOCO2	1	hsa-miR-93-5p_CDS
CADPS2	1	hsa-miR-181a-5p_CDS
CACNB3	1	hsa-miR-34a-5p_CDS
C5orf24	1	hsa-let-7b-5p_CDS
C3	1	hsa-miR-25-5p_CDS
C2orf69	1	hsa-miR-23b-3p_CDS
C1orf21	1	hsa-miR-186-5p_CDS
C1RL	1	hsa-let-7b-5p_CDS
C17orf80	1	hsa-miR-125a-5p_CDS
C11orf54	1	hsa-miR-25-5p_CDS
BUB1	1	hsa-miR-186-5p_CDS
BTN3A3	1	hsa-miR-93-5p_CDS
BTN3A1	1	hsa-miR-20a-5p_CDS
BTBD9	1	hsa-let-7b-5p_CDS
BTBD7	1	hsa-miR-30b-5p_CDS
BSCL2	1	hsa-miR-93-5p_CDS
BRWD1	1	hsa-miR-182-5p_CDS
BRPF3	1	hsa-let-7b-5p_CDS
BRD2	1	hsa-let-7b-5p_CDS
BRAF	1	hsa-miR-191-5p_CDS
BMPR2	1	hsa-miR-21-5p_CDS
BMPR1A	1	hsa-miR-29a-5p_CDS
BMP7	1	hsa-let-7b-5p_CDS
BMP4	1	hsa-let-7i-5p_CDS
BFSP1	1	hsa-let-7b-5p_CDS
BEST3	1	hsa-miR-532-5p_CDS
BEND4	1	hsa-let-7g-5p_CDS
BECN1	1	hsa-miR-34a-5p_CDS
BCORL1	1	hsa-let-7b-5p_CDS
BCL2L13	1	hsa-miR-34a-5p_CDS
BCL2L12	1	hsa-miR-125a-5p_CDS
BCL2L11	1	hsa-miR-93-5p_CDS
BCL2A1	1	hsa-miR-34a-5p_CDS
BBS7	1	hsa-let-7b-5p_CDS
BBS12	1	hsa-miR-23b-3p_CDS
BAZ1B	1	hsa-let-7b-5p_CDS
BAZ1A	1	hsa-let-7b-5p_CDS
BARD1	1	hsa-miR-182-5p_CDS
BAHD1	1	hsa-let-7b-5p_CDS
BAG4	1	hsa-miR-200c-3p_CDS
BACH1	1	hsa-let-7b-5p_CDS
AXIN2	1	hsa-miR-34a-5p_CDS
ATXN7L3	1	hsa-let-7b-5p_CDS
ATRX	1	hsa-miR-21-5p_CDS
ATRN	1	hsa-miR-148b-5p_CDS
ATP8A2	1	hsa-miR-182-5p_CDS
ATP5MF	1	hsa-miR-125a-5p_CDS
ATP5F1A	1	hsa-miR-23b-3p_CDS
ATP1B3	1	hsa-miR-20a-5p_CDS
ATM	1	hsa-miR-181a-5p_CDS
ATG16L1	1	hsa-miR-20a-5p_CDS
ATF7IP2	1	hsa-miR-181a-5p_CDS
ATAD2B	1	hsa-miR-21-5p_CDS
ATAD2	1	hsa-miR-93-5p_CDS
ASPSCR1	1	hsa-let-7b-5p_CDS
ASIC1	1	hsa-let-7b-5p_CDS
ASH1L	1	hsa-miR-361-5p_CDS
ASCC3	1	hsa-let-7b-5p_CDS
ARL6IP4	1	hsa-miR-186-5p_CDS
ARL6IP1	1	hsa-let-7b-5p_CDS
ARID3B	1	hsa-let-7b-5p_CDS
ARID3A	1	hsa-let-7b-5p_CDS
ARHGEF18	1	hsa-miR-93-5p_CDS
ARHGAP32	1	hsa-miR-93-5p_CDS
ARHGAP21	1	hsa-miR-21-5p_CDS
ARHGAP19	1	hsa-miR-141-5p_CDS
ARFIP2	1	hsa-let-7b-5p_CDS
AREL1	1	hsa-let-7b-5p_CDS
AR	1	hsa-miR-34a-5p_CDS
AQR	1	hsa-miR-26b-5p_CDS
APAF1	1	hsa-miR-34a-5p_CDS
AP4B1	1	hsa-miR-23b-3p_CDS
AP3M1	1	hsa-let-7b-5p_CDS
AP2B1	1	hsa-miR-34a-5p_CDS
AP1AR	1	hsa-miR-93-5p_CDS
ANXA8L1	1	hsa-let-7b-5p_CDS
ANXA4	1	hsa-miR-34a-5p_CDS
ANP32E	1	hsa-let-7b-5p_CDS
ANKZF1	1	hsa-miR-186-5p_CDS
ANKRD52	1	hsa-let-7b-5p_CDS
ANKRD50	1	hsa-miR-20a-5p_CDS
ANKFY1	1	hsa-miR-93-5p_CDS
ANAPC1	1	hsa-let-7b-5p_CDS
AMBRA1	1	hsa-miR-186-5p_CDS
ALS2	1	hsa-miR-34a-5p_CDS
ALG3	1	hsa-let-7b-5p_CDS
AKTIP	1	hsa-miR-93-5p_CDS
AKR1B1	1	hsa-miR-34a-5p_CDS
AKR1A1	1	hsa-miR-186-5p_CDS
AKAP11	1	hsa-miR-20a-5p_CDS
AIFM1	1	hsa-miR-34a-5p_CDS
AGPAT4	1	hsa-miR-141-5p_CDS
37469	1	hsa-miR-186-5p_CDS
37104	1	hsa-miR-151a-5p_CDS
AGMAT	1	hsa-miR-20a-5p_CDS
AGL	1	hsa-let-7b-5p_CDS
AFG1L	1	hsa-let-7b-5p_CDS
AFF1	1	hsa-miR-361-5p_CDS
AFAP1L2	1	hsa-miR-34a-5p_CDS
ADGRL3	1	hsa-miR-20a-5p_CDS
ADGRL2	1	hsa-let-7b-5p_CDS
ADGRG3	1	hsa-miR-34a-5p_CDS
ADGRG1	1	hsa-let-7b-5p_CDS
ADCYAP1R1	1	hsa-miR-27b-5p_CDS
ADCK2	1	hsa-let-7b-5p_CDS
ADAM9	1	hsa-miR-125a-5p_CDS
ACTG1	1	hsa-let-7b-5p_CDS
ACOT9	1	hsa-let-7b-5p_CDS
ABHD15	1	hsa-miR-20a-5p_CDS
ABCF2	1	hsa-miR-186-5p_CDS
ABCC4	1	hsa-miR-23b-3p_CDS
ABCB7	1	hsa-miR-25-5p_CDS
ABCB1	1	hsa-miR-21-5p_CDS
AAK1	1	hsa-miR-93-5p_CDS

## Sheet: Donkey_3 prime binding site
Table S5: Donkey mEVs targets with relative miRNAs (targets highlighted in bold font are those selected for cluster analysis).
Target	No. of miRNAs hits	miRNAs
ZNF264	5	hsa-let-7c-5p_3;hsa-let-7d-5p_3;hsa-miR-143-3p_3;hsa-miR-30e-5p_3;hsa-miR-98-5p_3
MDM4	5	hsa-let-7c-5p_3;hsa-let-7d-5p_3;hsa-let-7i-5p_3;hsa-miR-200b-5p_3;hsa-miR-21-5p_3
IKZF3	5	hsa-let-7c-5p_3;hsa-let-7d-5p_3;hsa-miR-143-3p_3;hsa-miR-23a-5p_3;hsa-miR-98-5p_3
ZNF644	4	hsa-let-7c-5p_3;hsa-let-7d-5p_3;hsa-let-7i-5p_3;hsa-miR-98-5p_3
ZNF587	4	hsa-let-7c-5p_3;hsa-let-7d-5p_3;hsa-let-7i-5p_3;hsa-miR-98-5p_3
ZBTB37	4	hsa-let-7c-5p_3;hsa-let-7d-5p_3;hsa-let-7i-5p_3;hsa-miR-27b-3p_3
YOD1	4	hsa-let-7c-5p_3;hsa-let-7d-5p_3;hsa-let-7i-5p_3;hsa-miR-30b-5p_3
SOCS7	4	hsa-let-7c-5p_3;hsa-let-7d-5p_3;hsa-miR-145-5p_3;hsa-miR-191-5p_3
RBM12B	4	hsa-let-7c-5p_3;hsa-let-7d-5p_3;hsa-let-7i-5p_3;hsa-miR-98-5p_3
PRORP	4	hsa-let-7c-5p_3;hsa-let-7d-5p_3;hsa-let-7i-5p_3;hsa-miR-98-5p_3
LCOR	4	hsa-miR-101-3p_3;hsa-miR-23a-5p_3;hsa-miR-27b-3p_3;hsa-miR-30b-5p_3
FAM104A	4	hsa-let-7c-5p_3;hsa-let-7d-5p_3;hsa-let-7i-5p_3;hsa-miR-152-3p_3
CSNK2A1	4	hsa-let-7c-5p_3;hsa-miR-148a-3p_3;hsa-miR-148b-3p_3;hsa-miR-152-3p_3
ADIPOR2	4	hsa-let-7c-5p_3;hsa-let-7d-5p_3;hsa-miR-186-5p_3;hsa-miR-98-5p_3
ZNF578	3	hsa-let-7d-5p_3;hsa-let-7i-5p_3;hsa-miR-98-5p_3
YWHAZ	3	hsa-let-7c-5p_3;hsa-let-7d-5p_3;hsa-let-7i-5p_3
TGFBR1	3	hsa-let-7d-5p_3;hsa-miR-101-3p_3;hsa-miR-27b-3p_3
SYNJ2BP	3	hsa-let-7c-5p_3;hsa-let-7i-5p_3;hsa-miR-186-5p_3
STAT2	3	hsa-let-7c-5p_3;hsa-let-7d-5p_3;hsa-let-7i-5p_3
SOD2	3	hsa-let-7c-5p_3;hsa-let-7d-5p_3;hsa-let-7i-5p_3
SLC11A2	3	hsa-let-7c-5p_3;hsa-let-7d-5p_3;hsa-let-7i-5p_3
SDR42E1	3	hsa-let-7c-5p_3;hsa-let-7d-5p_3;hsa-let-7i-5p_3
RRM2	3	hsa-let-7c-5p_3;hsa-let-7d-5p_3;hsa-let-7i-5p_3
RNF144B	3	hsa-let-7c-5p_3;hsa-let-7d-5p_3;hsa-miR-98-5p_3
PPP2R2A	3	hsa-let-7c-5p_3;hsa-let-7d-5p_3;hsa-miR-98-5p_3
PPP1R15B	3	hsa-let-7c-5p_3;hsa-let-7i-5p_3;hsa-miR-98-5p_3
POLL	3	hsa-let-7c-5p_3;hsa-let-7d-5p_3;hsa-let-7i-5p_3
PGAP4	3	hsa-miR-148a-3p_3;hsa-miR-148b-3p_3;hsa-miR-152-3p_3
PDLIM5	3	hsa-let-7d-5p_3;hsa-let-7i-5p_3;hsa-miR-98-5p_3
NUP155	3	hsa-let-7d-5p_3;hsa-let-7i-5p_3;hsa-miR-98-5p_3
NAP1L1	3	hsa-let-7c-5p_3;hsa-let-7d-5p_3;hsa-miR-30d-5p_3
MXD1	3	hsa-let-7d-5p_3;hsa-let-7i-5p_3;hsa-miR-98-5p_3
MTX3	3	hsa-let-7c-5p_3;hsa-let-7d-5p_3;hsa-let-7i-5p_3
MTUS1	3	hsa-let-7c-5p_3;hsa-let-7d-5p_3;hsa-miR-98-5p_3
KIAA1328	3	hsa-let-7c-5p_3;hsa-let-7d-5p_3;hsa-let-7i-5p_3
IPO9	3	hsa-let-7c-5p_3;hsa-let-7d-5p_3;hsa-miR-98-5p_3
IL13	3	hsa-let-7d-5p_3;hsa-let-7i-5p_3;hsa-miR-98-5p_3
FRS2	3	hsa-miR-101-3p_3;hsa-miR-186-5p_3;hsa-miR-30e-5p_3
FBXL20	3	hsa-let-7c-5p_3;hsa-let-7d-5p_3;hsa-let-7i-5p_3
FAM81B	3	hsa-miR-30b-5p_3;hsa-miR-30d-5p_3;hsa-miR-30e-5p_3
DTX4	3	hsa-miR-148b-3p_3;hsa-miR-152-3p_3;hsa-miR-98-5p_3
DISC1	3	hsa-let-7c-5p_3;hsa-let-7d-5p_3;hsa-let-7i-5p_3
CPA4	3	hsa-let-7c-5p_3;hsa-let-7d-5p_3;hsa-miR-98-5p_3
CASP3	3	hsa-miR-155-5p_3;hsa-miR-30d-5p_3;hsa-miR-30e-5p_3
CALU	3	hsa-let-7c-5p_3;hsa-let-7d-5p_3;hsa-miR-98-5p_3
BACH1	3	hsa-let-7c-5p_3;hsa-let-7d-5p_3;hsa-miR-98-5p_3
ARL8B	3	hsa-let-7i-5p_3;hsa-miR-148a-3p_3;hsa-miR-98-5p_3
ARIH1	3	hsa-let-7c-5p_3;hsa-let-7d-5p_3;hsa-let-7i-5p_3
ARID3B	3	hsa-let-7c-5p_3;hsa-let-7d-5p_3;hsa-let-7i-5p_3
AGO-01	3	hsa-let-7d-5p_3;hsa-let-7i-5p_3;hsa-miR-148b-3p_3
ZNF609	2	hsa-let-7d-5p_3;hsa-let-7i-5p_3
ZNF566	2	hsa-let-7d-5p_3;hsa-let-7i-5p_3
ZNF207	2	hsa-miR-21-5p_3;hsa-miR-30e-5p_3
ZDHHC17	2	hsa-miR-148b-3p_3;hsa-miR-30b-5p_3
ZCCHC3	2	hsa-let-7c-5p_3;hsa-let-7d-5p_3
ZC3HAV1L	2	hsa-let-7c-5p_3;hsa-let-7d-5p_3
XRCC2	2	hsa-miR-186-5p_3;hsa-miR-23a-5p_3
WNT2B	2	hsa-miR-148b-3p_3;hsa-miR-152-3p_3
WASL	2	hsa-let-7d-5p_3;hsa-miR-148a-3p_3
VGLL2	2	hsa-miR-148a-3p_3;hsa-miR-148b-3p_3
UHRF1BP1	2	hsa-miR-30b-5p_3;hsa-miR-30d-5p_3
UHMK1	2	hsa-miR-151a-3p_3;hsa-miR-200b-5p_3
UBXN2B	2	hsa-let-7c-5p_3;hsa-let-7d-5p_3
TXLNG	2	hsa-let-7c-5p_3;hsa-let-7i-5p_3
TXLNA	2	hsa-let-7c-5p_3;hsa-let-7d-5p_3
TP53	2	hsa-miR-30d-5p_3;hsa-miR-30e-5p_3
TMED5	2	hsa-let-7c-5p_3;hsa-miR-27b-3p_3
THBS1	2	hsa-let-7c-5p_3;hsa-let-7d-5p_3
TGFBR3	2	hsa-let-7i-5p_3;hsa-miR-27b-3p_3
TCEANC2	2	hsa-miR-21-5p_3;hsa-miR-590-5p_3
SURF4	2	hsa-let-7c-5p_3;hsa-let-7i-5p_3
STRN	2	hsa-let-7d-5p_3;hsa-miR-98-5p_3
STK4	2	hsa-let-7d-5p_3;hsa-let-7i-5p_3
SREK1	2	hsa-let-7d-5p_3;hsa-miR-21-5p_3
SP1	2	hsa-miR-145-5p_3;hsa-miR-155-5p_3
SMCR8	2	hsa-let-7c-5p_3;hsa-let-7d-5p_3
SMAD2	2	hsa-miR-148a-3p_3;hsa-miR-27b-3p_3
SLC38A7	2	hsa-let-7c-5p_3;hsa-let-7i-5p_3
SLC19A3	2	hsa-let-7d-5p_3;hsa-let-7i-5p_3
SLC16A9	2	hsa-let-7c-5p_3;hsa-let-7d-5p_3
SIKE1	2	hsa-miR-30d-5p_3;hsa-miR-30e-5p_3
SFT2D2	2	hsa-miR-143-3p_3;hsa-miR-151a-3p_3
RPS24	2	hsa-let-7c-5p_3;hsa-miR-27b-3p_3
RHD	2	hsa-let-7c-5p_3;hsa-let-7d-5p_3
REV3L	2	hsa-miR-30d-5p_3;hsa-miR-30e-5p_3
RBM23	2	hsa-miR-148a-3p_3;hsa-miR-148b-3p_3
RAP1B	2	hsa-miR-101-3p_3;hsa-miR-30b-5p_3
RAB3B	2	hsa-miR-148b-3p_3;hsa-miR-27b-3p_3
RAB30	2	hsa-miR-155-5p_3;hsa-miR-26b-5p_3
RAB19	2	hsa-let-7c-5p_3;hsa-let-7d-5p_3
QRFPR	2	hsa-miR-30b-5p_3;hsa-miR-30e-5p_3
PURB	2	hsa-miR-191-5p_3;hsa-miR-23a-5p_3
POLR3D	2	hsa-let-7d-5p_3;hsa-let-7i-5p_3
PLEKHA3	2	hsa-let-7d-5p_3;hsa-let-7i-5p_3
PLEKHA1	2	hsa-miR-101-3p_3;hsa-miR-143-3p_3
PLAGL2	2	hsa-let-7i-5p_3;hsa-miR-27b-3p_3
PEG10	2	hsa-let-7d-5p_3;hsa-miR-186-5p_3
PDP2	2	hsa-let-7c-5p_3;hsa-let-7d-5p_3
PDE12	2	hsa-let-7c-5p_3;hsa-let-7i-5p_3
PCGF3	2	hsa-let-7c-5p_3;hsa-let-7d-5p_3
PBX3	2	hsa-let-7c-5p_3;hsa-miR-98-5p_3
PAFAH2	2	hsa-let-7d-5p_3;hsa-let-7i-5p_3
OTULINL	2	hsa-let-7c-5p_3;hsa-let-7d-5p_3
ORC4	2	hsa-miR-145-5p_3;hsa-miR-590-5p_3
OPA3	2	hsa-let-7c-5p_3;hsa-let-7d-5p_3
NT5C2	2	hsa-miR-21-5p_3;hsa-miR-23a-5p_3
NR6A1	2	hsa-let-7i-5p_3;hsa-miR-98-5p_3
NONO	2	hsa-miR-148a-3p_3;hsa-miR-148b-3p_3
NKAPD1	2	hsa-let-7i-5p_3;hsa-miR-98-5p_3
NFIA	2	hsa-miR-21-5p_3;hsa-miR-223-3p_3
NAT8L	2	hsa-let-7d-5p_3;hsa-let-7i-5p_3
MYC	2	hsa-let-7c-5p_3;hsa-let-7d-5p_3
MSI2	2	hsa-let-7d-5p_3;hsa-miR-155-5p_3
MFSD8	2	hsa-let-7c-5p_3;hsa-let-7i-5p_3
MEF2D	2	hsa-let-7c-5p_3;hsa-let-7d-5p_3
MCL1	2	hsa-miR-101-3p_3;hsa-miR-151a-3p_3
MAP3K9	2	hsa-miR-148a-3p_3;hsa-miR-148b-3p_3
LPGAT1	2	hsa-miR-155-5p_3;hsa-miR-21-5p_3
LDLR	2	hsa-miR-152-3p_3;hsa-miR-27b-3p_3
KRAS	2	hsa-miR-143-3p_3;hsa-miR-152-3p_3
KPNA6	2	hsa-miR-26b-5p_3;hsa-miR-98-5p_3
KPNA5	2	hsa-let-7c-5p_3;hsa-let-7i-5p_3
KPNA4	2	hsa-miR-148a-3p_3;hsa-miR-152-3p_3
IL6R	2	hsa-let-7c-5p_3;hsa-let-7i-5p_3
IGF2BP1	2	hsa-let-7d-5p_3;hsa-miR-98-5p_3
IGF1R	2	hsa-let-7c-5p_3;hsa-miR-143-3p_3
IGDCC4	2	hsa-let-7i-5p_3;hsa-miR-98-5p_3
HPSE	2	hsa-miR-23a-5p_3;hsa-miR-26b-5p_3
HMGB1	2	hsa-miR-148a-3p_3;hsa-miR-148b-3p_3
HLA-G	2	hsa-miR-148a-3p_3;hsa-miR-148b-3p_3
GPAT4	2	hsa-let-7c-5p_3;hsa-let-7d-5p_3
GNG12	2	hsa-miR-186-5p_3;hsa-miR-27b-3p_3
GGA3	2	hsa-let-7c-5p_3;hsa-let-7d-5p_3
FOXO1	2	hsa-miR-223-3p_3;hsa-miR-27b-3p_3
FNDC3A	2	hsa-let-7c-5p_3;hsa-miR-27b-3p_3
FMO4	2	hsa-let-7c-5p_3;hsa-let-7d-5p_3
EXOC5	2	hsa-miR-186-5p_3;hsa-miR-21-5p_3
ERO1A	2	hsa-let-7c-5p_3;hsa-let-7d-5p_3
EIF4G2	2	hsa-let-7d-5p_3;hsa-miR-101-3p_3
EDEM3	2	hsa-let-7c-5p_3;hsa-let-7d-5p_3
ECHDC1	2	hsa-let-7c-5p_3;hsa-let-7d-5p_3
DYRK3	2	hsa-let-7c-5p_3;hsa-miR-27b-3p_3
DYNLL2	2	hsa-miR-148a-3p_3;hsa-miR-27b-3p_3
DVL3	2	hsa-let-7c-5p_3;hsa-let-7d-5p_3
DDX6	2	hsa-miR-148b-3p_3;hsa-miR-152-3p_3
DDI2	2	hsa-miR-145-5p_3;hsa-miR-27b-3p_3
CRY2	2	hsa-let-7d-5p_3;hsa-let-7i-5p_3
COL8A1	2	hsa-let-7c-5p_3;hsa-let-7d-5p_3
CKAP5	2	hsa-miR-155-5p_3;hsa-miR-21-5p_3
CEBPG	2	hsa-miR-148b-3p_3;hsa-miR-186-5p_3
CDV3	2	hsa-let-7c-5p_3;hsa-miR-98-5p_3
CDKAL1	2	hsa-let-7c-5p_3;hsa-let-7d-5p_3
CD59	2	hsa-let-7c-5p_3;hsa-let-7d-5p_3
CCNT2	2	hsa-let-7d-5p_3;hsa-let-7i-5p_3
CASTOR2	2	hsa-let-7c-5p_3;hsa-let-7d-5p_3
C1orf210	2	hsa-let-7d-5p_3;hsa-let-7i-5p_3
C19orf47	2	hsa-let-7i-5p_3;hsa-miR-23a-5p_3
BZW1	2	hsa-let-7c-5p_3;hsa-let-7d-5p_3
BRI3BP	2	hsa-let-7c-5p_3;hsa-let-7d-5p_3
BRAF	2	hsa-miR-143-3p_3;hsa-miR-145-5p_3
BMPR2	2	hsa-miR-26b-5p_3;hsa-miR-27b-3p_3
BMP3	2	hsa-miR-148a-3p_3;hsa-miR-148b-3p_3
ATG12	2	hsa-let-7c-5p_3;hsa-let-7d-5p_3
AQP6	2	hsa-let-7c-5p_3;hsa-let-7d-5p_3
APLP2	2	hsa-miR-148a-3p_3;hsa-miR-30b-5p_3
AK4	2	hsa-let-7c-5p_3;hsa-let-7d-5p_3
AGO-03	2	hsa-miR-148a-3p_3;hsa-miR-23a-5p_3
AFF4	2	hsa-miR-27b-3p_3;hsa-miR-30e-5p_3
ADCY9	2	hsa-let-7d-5p_3;hsa-miR-98-5p_3
ACTA1	2	hsa-let-7d-5p_3;hsa-miR-98-5p_3
ABHD2	2	hsa-miR-23a-5p_3;hsa-miR-26b-5p_3
ZNRF1	1	hsa-miR-30e-5p_3
ZNF770	1	hsa-miR-30b-5p_3
ZNF738	1	hsa-let-7d-5p_3
ZNF607	1	hsa-miR-143-3p_3
ZNF556	1	hsa-let-7d-5p_3
ZNF480	1	hsa-miR-101-3p_3
ZNF445	1	hsa-miR-145-5p_3
ZNF385A	1	hsa-miR-23a-5p_3
ZNF347	1	hsa-miR-23a-5p_3
ZNF333	1	hsa-miR-186-5p_3
ZNF280B	1	hsa-let-7d-5p_3
ZNF28	1	hsa-let-7i-5p_3
ZNF217	1	hsa-miR-21-5p_3
ZNF214	1	hsa-miR-186-5p_3
ZKSCAN8	1	hsa-miR-98-5p_3
ZKSCAN1	1	hsa-miR-26b-5p_3
ZFYVE26	1	hsa-miR-148a-3p_3
ZFX	1	hsa-miR-98-5p_3
ZFHX3	1	hsa-miR-27b-3p_3
ZFAND3	1	hsa-miR-145-5p_3
ZEB2	1	hsa-let-7d-5p_3
ZDHHC7	1	hsa-miR-26b-5p_3
ZDHHC18	1	hsa-miR-26b-5p_3
ZBTB4	1	hsa-miR-30d-5p_3
ZBTB24	1	hsa-miR-23a-5p_3
ZBTB20	1	hsa-miR-27b-3p_3
ZADH2	1	hsa-miR-27b-3p_3
YWHAQ	1	hsa-miR-151a-3p_3
YPEL1	1	hsa-miR-148b-3p_3
YKT6	1	hsa-miR-30d-5p_3
WSB1	1	hsa-miR-145-5p_3
WNT7B	1	hsa-miR-23a-5p_3
WEE1	1	hsa-miR-27b-3p_3
WDR3	1	hsa-let-7c-5p_3
WDFY2	1	hsa-miR-30b-5p_3
VTA1	1	hsa-miR-23a-5p_3
VPS41	1	hsa-miR-148a-3p_3
VKORC1L1	1	hsa-miR-186-5p_3
VGLL4	1	hsa-miR-145-5p_3
VEZF1	1	hsa-miR-155-5p_3
VCL	1	hsa-let-7d-5p_3
VASH1	1	hsa-miR-30d-5p_3
UTP6	1	hsa-let-7d-5p_3
UTP25	1	hsa-miR-151a-3p_3
USP49	1	hsa-miR-23a-5p_3
USP47	1	hsa-let-7i-5p_3
USP4	1	hsa-miR-148a-3p_3
USP36	1	hsa-miR-151a-3p_3
USP3	1	hsa-miR-98-5p_3
USP24	1	hsa-let-7d-5p_3
UNC5D	1	hsa-miR-145-5p_3
ULK2	1	hsa-miR-26b-5p_3
UHRF1	1	hsa-miR-191-5p_3
UGGT1	1	hsa-miR-23a-5p_3
UGCG	1	hsa-miR-27b-3p_3
UBQLN3	1	hsa-miR-26b-5p_3
UBE2E3	1	hsa-miR-186-5p_3
UBE2D3	1	hsa-miR-101-3p_3
UBE2B	1	hsa-miR-101-3p_3
UBA52	1	hsa-let-7c-5p_3
TXNIP	1	hsa-miR-27b-3p_3
TXNDC12	1	hsa-miR-155-5p_3
TXK	1	hsa-miR-23a-5p_3
TTI2	1	hsa-miR-186-5p_3
TSPAN6	1	hsa-miR-145-5p_3
TSPAN14	1	hsa-miR-155-5p_3
TRMT9B	1	hsa-miR-152-3p_3
TRIO	1	hsa-miR-155-5p_3
TRIM71	1	hsa-let-7i-5p_3
TRIM32	1	hsa-miR-155-5p_3
TRIB1	1	hsa-miR-101-3p_3
TRDN	1	hsa-miR-148b-3p_3
TRAF1	1	hsa-miR-98-5p_3
TPM3	1	hsa-miR-145-5p_3
TP53INP1	1	hsa-miR-27b-3p_3
TOR1AIP2	1	hsa-miR-101-3p_3
TNRC6B	1	hsa-miR-152-3p_3
TNPO1	1	hsa-miR-27b-3p_3
TNFSF9	1	hsa-let-7d-5p_3
TMTC3	1	hsa-let-7d-5p_3
TMEM9B	1	hsa-miR-145-5p_3
TMEM19	1	hsa-miR-27b-3p_3
TMEM164	1	hsa-miR-98-5p_3
TMEM135	1	hsa-let-7d-5p_3
TMED4	1	hsa-let-7d-5p_3
TLCD3A	1	hsa-miR-186-5p_3
TKFC	1	hsa-miR-26b-5p_3
TJP1	1	hsa-miR-155-5p_3
THAP12	1	hsa-miR-98-5p_3
TGOLN2	1	hsa-let-7c-5p_3
TGIF2	1	hsa-miR-148a-3p_3
TGIF1	1	hsa-miR-186-5p_3
TGFA	1	hsa-miR-152-3p_3
TFDP1	1	hsa-miR-374a-5p_3
TEX35	1	hsa-miR-186-5p_3
TEX261	1	hsa-miR-186-5p_3
TEAD3	1	hsa-miR-26b-5p_3
TEAD1	1	hsa-miR-98-5p_3
TBC1D12	1	hsa-miR-101-3p_3
TAOK1	1	hsa-miR-27b-3p_3
TACC1	1	hsa-miR-374a-5p_3
SYT1	1	hsa-let-7d-5p_3
SYK	1	hsa-miR-23a-5p_3
SUOX	1	hsa-let-7c-5p_3
SUCO	1	hsa-miR-27b-3p_3
STXBP4	1	hsa-miR-151a-3p_3
STX5	1	hsa-miR-155-5p_3
STS	1	hsa-miR-148b-3p_3
STOX2	1	hsa-miR-186-5p_3
STMN1	1	hsa-miR-101-3p_3
STAU1	1	hsa-miR-30d-5p_3
ST6GAL1	1	hsa-miR-21-5p_3
SSR1	1	hsa-miR-23a-5p_3
SRSF1	1	hsa-miR-155-5p_3
SRGAP1	1	hsa-miR-145-5p_3
SREBF1	1	hsa-let-7c-5p_3
SPRYD4	1	hsa-let-7d-5p_3
SPRED2	1	hsa-miR-186-5p_3
SPATA2	1	hsa-miR-191-5p_3
SOWAHC	1	hsa-miR-26b-5p_3
SOS2	1	hsa-miR-148b-3p_3
SORD	1	hsa-miR-98-5p_3
SON	1	hsa-miR-186-5p_3
SOCS6	1	hsa-miR-27b-3p_3
SOCS4	1	hsa-miR-21-5p_3
SOCS1	1	hsa-let-7d-5p_3
SNX19	1	hsa-miR-27b-3p_3
SNX17	1	hsa-let-7i-5p_3
SNRPD1	1	hsa-miR-23a-5p_3
SNAPIN	1	hsa-miR-148a-3p_3
SNAI2	1	hsa-miR-148b-3p_3
SMC1A	1	hsa-let-7i-5p_3
SMARCC2	1	hsa-miR-186-5p_3
SMARCAD1	1	hsa-let-7i-5p_3
SMAGP	1	hsa-miR-23a-5p_3
SMAD6	1	hsa-let-7c-5p_3
SMAD4	1	hsa-miR-145-5p_3
SLFN5	1	hsa-miR-30b-5p_3
SLC7A5	1	hsa-miR-30b-5p_3
SLC7A11	1	hsa-miR-148b-3p_3
SLC46A3	1	hsa-miR-27b-3p_3
SLC44A1	1	hsa-miR-186-5p_3
SLC39A14	1	hsa-miR-155-5p_3
SLC35A4	1	hsa-let-7c-5p_3
SLC30A9	1	hsa-miR-143-3p_3
SLC30A6	1	hsa-let-7d-5p_3
SLC30A4	1	hsa-miR-186-5p_3
SLC2A14	1	hsa-miR-143-3p_3
SLC26A2	1	hsa-miR-27b-3p_3
SLC25A3	1	hsa-miR-148a-3p_3
SLC22A9	1	hsa-miR-145-5p_3
SLC16A10	1	hsa-miR-145-5p_3
SLC12A7	1	hsa-let-7i-5p_3
SLC10A7	1	hsa-let-7c-5p_3
SIRT4	1	hsa-miR-148b-3p_3
SIRT1	1	hsa-miR-155-5p_3
SINHCAF	1	hsa-miR-98-5p_3
SHC1	1	hsa-miR-30b-5p_3
SH3PXD2A	1	hsa-miR-152-3p_3
SH3D19	1	hsa-let-7c-5p_3
SGTA	1	hsa-miR-30d-5p_3
SGPL1	1	hsa-miR-27b-3p_3
SFPQ	1	hsa-miR-26b-5p_3
SETD7	1	hsa-miR-151a-3p_3
SET	1	hsa-miR-145-5p_3
SESN3	1	hsa-miR-152-3p_3
SESN2	1	hsa-miR-145-5p_3
SERPINE1	1	hsa-miR-30b-5p_3
SEPTIN8	1	hsa-miR-151a-3p_3
SEPTIN11	1	hsa-miR-186-5p_3
SENP5	1	hsa-let-7d-5p_3
SEMA4C	1	hsa-let-7i-5p_3
SECISBP2L	1	hsa-miR-143-3p_3
SCHIP1	1	hsa-miR-98-5p_3
SATB1	1	hsa-miR-21-5p_3
SARAF	1	hsa-miR-148b-3p_3
SAR1A	1	hsa-miR-23a-5p_3
SAMD8	1	hsa-miR-143-3p_3
SALL3	1	hsa-let-7i-5p_3
S100PBP	1	hsa-miR-30e-5p_3
RYBP	1	hsa-miR-27b-3p_3
RTKN	1	hsa-miR-145-5p_3
RRM1	1	hsa-let-7d-5p_3
RREB1	1	hsa-miR-145-5p_3
RPS6KA5	1	hsa-miR-101-3p_3
ROR1	1	hsa-miR-27b-3p_3
RNF44	1	hsa-let-7d-5p_3
RNF152	1	hsa-miR-27b-3p_3
RMND5A	1	hsa-miR-152-3p_3
RIF1	1	hsa-miR-155-5p_3
RGS6	1	hsa-miR-27b-3p_3
RGL1	1	hsa-miR-155-5p_3
RFWD3	1	hsa-let-7c-5p_3
REL	1	hsa-miR-145-5p_3
RDX	1	hsa-let-7d-5p_3
RCOR1	1	hsa-miR-143-3p_3
RCC2	1	hsa-miR-148b-3p_3
RBM28	1	hsa-miR-186-5p_3
RBFOX2	1	hsa-let-7i-5p_3
RASSF8	1	hsa-miR-148a-3p_3
RARB	1	hsa-let-7c-5p_3
RANGAP1	1	hsa-miR-223-3p_3
RALGPS2	1	hsa-miR-21-5p_3
RAF1	1	hsa-miR-186-5p_3
RAD18	1	hsa-let-7d-5p_3
RABGAP1L	1	hsa-miR-23a-5p_3
RAB6A	1	hsa-miR-155-5p_3
RAB40C	1	hsa-let-7i-5p_3
RAB3IP	1	hsa-miR-145-5p_3
RAB33B	1	hsa-miR-143-3p_3
RAB11A	1	hsa-miR-186-5p_3
RAB10	1	hsa-miR-30b-5p_3
QKI	1	hsa-miR-148a-3p_3
PTPN1	1	hsa-miR-26b-5p_3
PTPMT1	1	hsa-miR-186-5p_3
PTP4A1	1	hsa-miR-30d-5p_3
PTEN	1	hsa-miR-152-3p_3
PTBP2	1	hsa-miR-223-3p_3
PTAR1	1	hsa-miR-155-5p_3
PSPC1	1	hsa-miR-101-3p_3
PSME1	1	hsa-miR-186-5p_3
PSMD9	1	hsa-miR-148a-3p_3
PSMB2	1	hsa-let-7c-5p_3
PSAP	1	hsa-miR-191-5p_3
PRRC2C	1	hsa-miR-98-5p_3
PRR13	1	hsa-let-7d-5p_3
PRR11	1	hsa-miR-23a-5p_3
PROX2	1	hsa-miR-27b-3p_3
PRNP	1	hsa-miR-148a-3p_3
PPP4R2	1	hsa-miR-186-5p_3
PPP2R5E	1	hsa-miR-143-3p_3
PPP1R12B	1	hsa-miR-30b-5p_3
PPP1R12A	1	hsa-miR-30b-5p_3
PPM1L	1	hsa-miR-23a-5p_3
PPIF	1	hsa-miR-27b-3p_3
PPIAL4G	1	hsa-miR-191-5p_3
POTEM	1	hsa-miR-98-5p_3
POTED	1	hsa-miR-151a-3p_3
POLR2D	1	hsa-let-7d-5p_3
POGZ	1	hsa-miR-27b-3p_3
PODXL	1	hsa-miR-145-5p_3
POC1A	1	hsa-miR-23a-5p_3
PNRC1	1	hsa-miR-98-5p_3
PNPO	1	hsa-miR-143-3p_3
PMEPA1	1	hsa-miR-200b-5p_3
PM20D2	1	hsa-let-7d-5p_3
PLXNA1	1	hsa-miR-30d-5p_3
PLXDC2	1	hsa-miR-148b-3p_3
PLPP4	1	hsa-miR-148a-3p_3
PLK2	1	hsa-miR-27b-3p_3
PLEKHA2	1	hsa-miR-21-5p_3
PLAT	1	hsa-miR-21-5p_3
PKD2	1	hsa-miR-26b-5p_3
PIK3R1	1	hsa-miR-143-3p_3
PIK3CA	1	hsa-miR-148b-3p_3
PIAS2	1	hsa-miR-23a-5p_3
PHLDB2	1	hsa-miR-152-3p_3
PHF20L1	1	hsa-miR-21-5p_3
PHF13	1	hsa-miR-30b-5p_3
PHC3	1	hsa-miR-186-5p_3
PHACTR4	1	hsa-let-7d-5p_3
PHACTR2	1	hsa-miR-148b-3p_3
PGM2L1	1	hsa-let-7d-5p_3
PGGT1B	1	hsa-miR-30e-5p_3
PGBD4	1	hsa-miR-23a-5p_3
PEX26	1	hsa-miR-23a-5p_3
PEX11B	1	hsa-let-7c-5p_3
PER2	1	hsa-miR-30e-5p_3
PDK1	1	hsa-miR-155-5p_3
PDE4B	1	hsa-miR-26b-5p_3
PDCL	1	hsa-miR-151a-3p_3
PCF11	1	hsa-let-7c-5p_3
PBX2	1	hsa-let-7i-5p_3
PARP16	1	hsa-let-7i-5p_3
PAPPA	1	hsa-miR-143-3p_3
PANK3	1	hsa-miR-186-5p_3
PAN3	1	hsa-miR-21-5p_3
PALM2AKAP2	1	hsa-miR-98-5p_3
PAFAH1B2	1	hsa-miR-186-5p_3
PADI1	1	hsa-miR-145-5p_3
OXNAD1	1	hsa-miR-155-5p_3
OXCT1	1	hsa-miR-155-5p_3
OTUD4	1	hsa-miR-30d-5p_3
OSMR	1	hsa-miR-98-5p_3
OSBPL11	1	hsa-miR-148b-3p_3
OPHN1	1	hsa-miR-30d-5p_3
ONECUT2	1	hsa-let-7c-5p_3
OLR1	1	hsa-miR-27b-3p_3
OGFOD1	1	hsa-miR-23a-5p_3
ODR4	1	hsa-miR-145-5p_3
OCIAD2	1	hsa-miR-23a-5p_3
OBI1	1	hsa-miR-148a-3p_3
NUP58	1	hsa-let-7c-5p_3
NUFIP2	1	hsa-miR-21-5p_3
NUDT21	1	hsa-miR-27b-3p_3
NSD3	1	hsa-miR-155-5p_3
NRM	1	hsa-let-7c-5p_3
NREP	1	hsa-miR-98-5p_3
NR4A1	1	hsa-let-7d-5p_3
NR3C2	1	hsa-miR-148b-3p_3
NR3C1	1	hsa-miR-155-5p_3
NR1I2	1	hsa-miR-148a-3p_3
NR1D2	1	hsa-miR-145-5p_3
NPTX1	1	hsa-let-7c-5p_3
NOM1	1	hsa-let-7c-5p_3
NME4	1	hsa-let-7c-5p_3
NKAP	1	hsa-miR-186-5p_3
NIPSNAP1	1	hsa-miR-145-5p_3
NIP7	1	hsa-miR-26b-5p_3
NHLRC2	1	hsa-let-7d-5p_3
NFKBID	1	hsa-miR-23a-5p_3
NFAT5	1	hsa-miR-21-5p_3
NEURL4	1	hsa-miR-152-3p_3
NEMP1	1	hsa-let-7d-5p_3
NEK9	1	hsa-miR-23a-5p_3
NEDD9	1	hsa-miR-145-5p_3
NDRG2	1	hsa-miR-145-5p_3
NCOA1	1	hsa-let-7d-5p_3
NCKAP1	1	hsa-miR-23a-5p_3
NAPEPLD	1	hsa-miR-143-3p_3
NACC2	1	hsa-miR-30b-5p_3
NAA30	1	hsa-let-7d-5p_3
N4BP2	1	hsa-miR-30b-5p_3
MYRF	1	hsa-miR-145-5p_3
MYOCD	1	hsa-miR-145-5p_3
MYO9A	1	hsa-let-7c-5p_3
MYO3A	1	hsa-miR-148a-3p_3
MYLK	1	hsa-miR-155-5p_3
MYLIP	1	hsa-miR-30b-5p_3
MYCL	1	hsa-let-7c-5p_3
MUC1	1	hsa-miR-145-5p_3
MTO1	1	hsa-miR-23a-5p_3
MTMR10	1	hsa-miR-148b-3p_3
MTERF1	1	hsa-miR-26b-5p_3
MTDH	1	hsa-miR-30b-5p_3
MTARC1	1	hsa-miR-155-5p_3
MSL2	1	hsa-miR-30d-5p_3
MSANTD3	1	hsa-miR-23a-5p_3
MRPS21	1	hsa-miR-151a-3p_3
MRO	1	hsa-miR-30d-5p_3
MPL	1	hsa-let-7d-5p_3
MOG	1	hsa-miR-23a-5p_3
MLH3	1	hsa-miR-151a-3p_3
MLEC	1	hsa-miR-151a-3p_3
MKNK2	1	hsa-miR-27b-3p_3
MKLN1	1	hsa-miR-155-5p_3
MIER3	1	hsa-miR-186-5p_3
MIEF1	1	hsa-let-7c-5p_3
MFSD6	1	hsa-miR-101-3p_3
MFAP3	1	hsa-miR-191-5p_3
MET	1	hsa-miR-148a-3p_3
MEGF9	1	hsa-miR-151a-3p_3
MCMDC2	1	hsa-miR-152-3p_3
MCFD2	1	hsa-miR-30b-5p_3
MBNL3	1	hsa-miR-30e-5p_3
MBD2	1	hsa-let-7i-5p_3
MAT2B	1	hsa-miR-26b-5p_3
MAPK7	1	hsa-miR-143-3p_3
MAP3K4	1	hsa-miR-148a-3p_3
MAP3K3	1	hsa-miR-145-5p_3
LYRM7	1	hsa-miR-23a-5p_3
LRRC40	1	hsa-miR-155-5p_3
LRRC20	1	hsa-let-7c-5p_3
LRIG3	1	hsa-let-7i-5p_3
LRFN3	1	hsa-miR-26b-5p_3
LRATD2	1	hsa-miR-27b-3p_3
LPIN1	1	hsa-miR-27b-3p_3
LONRF2	1	hsa-miR-21-5p_3
LONRF1	1	hsa-miR-27b-3p_3
LNPK	1	hsa-miR-155-5p_3
LNPEP	1	hsa-miR-152-3p_3
LMNB1	1	hsa-miR-101-3p_3
LMF2	1	hsa-miR-27b-3p_3
LMBR1	1	hsa-miR-21-5p_3
LMAN2L	1	hsa-miR-23a-5p_3
LIN52	1	hsa-let-7d-5p_3
LIMS1	1	hsa-miR-23a-5p_3
LIMD2	1	hsa-let-7i-5p_3
LIFR	1	hsa-miR-101-3p_3
LHFPL2	1	hsa-miR-30b-5p_3
LEPROTL1	1	hsa-miR-148b-3p_3
LDHA	1	hsa-let-7c-5p_3
LARP4B	1	hsa-let-7d-5p_3
KLRD1	1	hsa-miR-151a-3p_3
KLF6	1	hsa-miR-152-3p_3
KLF10	1	hsa-miR-30e-5p_3
KIF4A	1	hsa-miR-26b-5p_3
KIF27	1	hsa-let-7i-5p_3
KIF1B	1	hsa-miR-27b-3p_3
KIAA1143	1	hsa-let-7i-5p_3
KIAA0930	1	hsa-let-7d-5p_3
KHDRBS1	1	hsa-miR-27b-3p_3
KDM5B	1	hsa-let-7i-5p_3
KBTBD6	1	hsa-miR-30b-5p_3
KBTBD2	1	hsa-miR-151a-3p_3
KATNAL1	1	hsa-let-7d-5p_3
KANSL1	1	hsa-miR-155-5p_3
JAKMIP2	1	hsa-miR-143-3p_3
JADE1	1	hsa-miR-145-5p_3
ITGB3	1	hsa-let-7c-5p_3
ITGA5	1	hsa-miR-148b-3p_3
ITGA3	1	hsa-let-7c-5p_3
ITCH	1	hsa-miR-27b-3p_3
IL12RB2	1	hsa-miR-200b-5p_3
IKZF2	1	hsa-miR-30e-5p_3
IKBIP	1	hsa-miR-186-5p_3
IGF2BP3	1	hsa-let-7i-5p_3
IFNLR1	1	hsa-let-7d-5p_3
IFNB1	1	hsa-miR-145-5p_3
IFNAR2	1	hsa-miR-30d-5p_3
IFFO2	1	hsa-miR-23a-5p_3
IER5	1	hsa-miR-30b-5p_3
ICOSLG	1	hsa-let-7d-5p_3
HSPA4	1	hsa-miR-148a-3p_3
HSP90AA1	1	hsa-miR-152-3p_3
HSD17B12	1	hsa-miR-191-5p_3
HSD11B1L	1	hsa-miR-23a-5p_3
HOXA9	1	hsa-miR-21-5p_3
HNRNPM	1	hsa-miR-191-5p_3
HNRNPA3	1	hsa-miR-155-5p_3
HNRNPA2B1	1	hsa-miR-27b-3p_3
HMGXB4	1	hsa-miR-27b-3p_3
HMGB3	1	hsa-miR-148b-3p_3
HMGA2	1	hsa-let-7i-5p_3
HMGA1	1	hsa-let-7d-5p_3
HM13	1	hsa-miR-23a-5p_3
HIF1AN	1	hsa-miR-148b-3p_3
HGF	1	hsa-miR-26b-5p_3
HERPUD1	1	hsa-let-7d-5p_3
HDHD5	1	hsa-miR-155-5p_3
HAUS3	1	hsa-miR-23a-5p_3
HADH	1	hsa-miR-151a-3p_3
H1-0	1	hsa-miR-186-5p_3
GYS1	1	hsa-miR-27b-3p_3
GXYLT1	1	hsa-miR-30e-5p_3
GUCY1B1	1	hsa-miR-186-5p_3
GTDC1	1	hsa-miR-23a-5p_3
GSR	1	hsa-miR-23a-5p_3
GSE1	1	hsa-miR-27b-3p_3
GRSF1	1	hsa-miR-101-3p_3
GRPEL2	1	hsa-let-7i-5p_3
GPATCH2L	1	hsa-miR-23a-5p_3
GPATCH11	1	hsa-miR-27b-3p_3
GOLGA7	1	hsa-miR-191-5p_3
GMEB2	1	hsa-miR-101-3p_3
GLO1	1	hsa-let-7c-5p_3
GLIPR1	1	hsa-miR-155-5p_3
GLI3	1	hsa-miR-148b-3p_3
GLB1L	1	hsa-miR-143-3p_3
GJD3	1	hsa-miR-23a-5p_3
GJC1	1	hsa-miR-23a-5p_3
GIGYF1	1	hsa-miR-30d-5p_3
GID4	1	hsa-miR-21-5p_3
GGPS1	1	hsa-miR-23a-5p_3
GDF10	1	hsa-miR-26b-5p_3
GDAP2	1	hsa-miR-98-5p_3
GATAD2B	1	hsa-miR-186-5p_3
GAN	1	hsa-miR-101-3p_3
GALNT7	1	hsa-miR-26b-5p_3
GABPB1	1	hsa-let-7d-5p_3
G3BP1	1	hsa-miR-30b-5p_3
FZD7	1	hsa-miR-145-5p_3
FZD5	1	hsa-miR-148a-3p_3
FYCO1	1	hsa-miR-30d-5p_3
FXN	1	hsa-miR-98-5p_3
FUT10	1	hsa-let-7c-5p_3
FURIN	1	hsa-miR-148a-3p_3
FRK	1	hsa-miR-151a-3p_3
FOXP1	1	hsa-miR-148b-3p_3
FOXO3	1	hsa-miR-23a-5p_3
FOXJ3	1	hsa-miR-27b-3p_3
FMR1	1	hsa-miR-21-5p_3
FKBP5	1	hsa-miR-23a-5p_3
FKBP15	1	hsa-miR-151a-3p_3
FKBP14	1	hsa-miR-26b-5p_3
FKBP10	1	hsa-let-7c-5p_3
FHIT	1	hsa-miR-143-3p_3
FGFR2	1	hsa-miR-186-5p_3
FBXW2	1	hsa-let-7d-5p_3
FBN2	1	hsa-miR-101-3p_3
FAM83G	1	hsa-let-7d-5p_3
FAM229B	1	hsa-miR-23a-5p_3
F11R	1	hsa-miR-145-5p_3
ETV7	1	hsa-miR-148b-3p_3
ETS1	1	hsa-miR-145-5p_3
ETNK1	1	hsa-miR-21-5p_3
ESR1	1	hsa-miR-145-5p_3
ERP44	1	hsa-miR-21-5p_3
ERG	1	hsa-miR-145-5p_3
ERC1	1	hsa-miR-27b-3p_3
ENAH	1	hsa-miR-191-5p_3
EMP1	1	hsa-miR-152-3p_3
EML1	1	hsa-miR-27b-3p_3
EMB	1	hsa-miR-151a-3p_3
ELP2	1	hsa-miR-143-3p_3
ELOVL5	1	hsa-miR-30b-5p_3
ELOVL4	1	hsa-miR-30b-5p_3
ELMOD1	1	hsa-miR-143-3p_3
EIF5A2	1	hsa-miR-27b-3p_3
EIF4EBP2	1	hsa-miR-21-5p_3
EIF2S3	1	hsa-miR-374a-5p_3
EGLN3	1	hsa-let-7i-5p_3
EED	1	hsa-miR-30b-5p_3
EDN1	1	hsa-let-7c-5p_3
E2F6	1	hsa-let-7c-5p_3
E2F2	1	hsa-miR-23a-5p_3
DYRK1A	1	hsa-miR-148a-3p_3
DSTYK	1	hsa-miR-148a-3p_3
DSC3	1	hsa-let-7d-5p_3
DPY19L1	1	hsa-miR-155-5p_3
DNTTIP2	1	hsa-miR-143-3p_3
DNM1L	1	hsa-miR-21-5p_3
DNAL1	1	hsa-let-7d-5p_3
DLGAP5	1	hsa-miR-186-5p_3
DLG3	1	hsa-miR-186-5p_3
DIPK2A	1	hsa-miR-148b-3p_3
DHX57	1	hsa-let-7d-5p_3
DHTKD1	1	hsa-miR-23a-5p_3
DFFA	1	hsa-miR-145-5p_3
DERL1	1	hsa-miR-27b-3p_3
DEK	1	hsa-miR-145-5p_3
DDX17	1	hsa-miR-145-5p_3
DDOST	1	hsa-let-7i-5p_3
DDHD2	1	hsa-miR-21-5p_3
DDAH1	1	hsa-miR-21-5p_3
DCUN1D2	1	hsa-miR-191-5p_3
DCTN5	1	hsa-let-7c-5p_3
DCBLD2	1	hsa-miR-101-3p_3
DBT	1	hsa-miR-143-3p_3
CYP24A1	1	hsa-miR-26b-5p_3
CYP20A1	1	hsa-miR-23a-5p_3
CYP1B1	1	hsa-miR-27b-3p_3
CYP19A1	1	hsa-miR-98-5p_3
CUL5	1	hsa-miR-148b-3p_3
CUL4B	1	hsa-miR-27b-3p_3
CTNS	1	hsa-miR-23a-5p_3
CTDSP2	1	hsa-miR-191-5p_3
CSRNP3	1	hsa-miR-145-5p_3
CREBZF	1	hsa-miR-26b-5p_3
CREB1	1	hsa-miR-27b-3p_3
CPPED1	1	hsa-miR-27b-3p_3
CPNE5	1	hsa-miR-148b-3p_3
CPEB4	1	hsa-miR-145-5p_3
COPS7B	1	hsa-miR-30b-5p_3
COLEC12	1	hsa-let-7d-5p_3
COL5A2	1	hsa-miR-143-3p_3
CNOT6L	1	hsa-miR-186-5p_3
CNKSR3	1	hsa-miR-23a-5p_3
CNDP1	1	hsa-miR-23a-5p_3
CMSS1	1	hsa-miR-155-5p_3
CLOCK	1	hsa-miR-21-5p_3
CLINT1	1	hsa-miR-145-5p_3
CLDN23	1	hsa-miR-186-5p_3
CLCC1	1	hsa-miR-30d-5p_3
CHTOP	1	hsa-let-7d-5p_3
CHST6	1	hsa-let-7c-5p_3
CEP162	1	hsa-miR-27b-3p_3
CEP120	1	hsa-let-7d-5p_3
CEMIP2	1	hsa-miR-98-5p_3
CELF1	1	hsa-let-7i-5p_3
CDK6	1	hsa-miR-145-5p_3
CDK4	1	hsa-miR-145-5p_3
CDC34	1	hsa-miR-98-5p_3
CD40	1	hsa-miR-145-5p_3
CCNT1	1	hsa-miR-27b-3p_3
CCND1	1	hsa-miR-152-3p_3
CCDC80	1	hsa-miR-145-5p_3
CCDC69	1	hsa-miR-23a-5p_3
CBX5	1	hsa-let-7d-5p_3
CBX3	1	hsa-miR-30d-5p_3
CBR4	1	hsa-miR-155-5p_3
CBL	1	hsa-let-7c-5p_3
CAVIN4	1	hsa-miR-23a-5p_3
CARS1	1	hsa-miR-155-5p_3
CARNMT1	1	hsa-let-7d-5p_3
CAMK4	1	hsa-miR-26b-5p_3
CAMK2N2	1	hsa-miR-23a-5p_3
CALCOCO2	1	hsa-let-7d-5p_3
CACNB4	1	hsa-miR-26b-5p_3
C5orf51	1	hsa-miR-98-5p_3
C1orf21	1	hsa-let-7c-5p_3
C1GALT1	1	hsa-miR-148b-3p_3
BTG2	1	hsa-miR-27b-3p_3
BTG1	1	hsa-miR-145-5p_3
BTBD7	1	hsa-miR-148b-3p_3
BSDC1	1	hsa-let-7c-5p_3
BNIP2	1	hsa-miR-21-5p_3
BMP4	1	hsa-let-7i-5p_3
BLOC1S6	1	hsa-miR-30b-5p_3
BLMH	1	hsa-miR-186-5p_3
BEND4	1	hsa-let-7c-5p_3
BCLAF3	1	hsa-miR-145-5p_3
BCL2L1	1	hsa-let-7c-5p_3
BAG4	1	hsa-miR-30d-5p_3
B4GALT5	1	hsa-miR-30b-5p_3
B4GALT1	1	hsa-miR-30e-5p_3
B3GNT5	1	hsa-miR-21-5p_3
AZIN2	1	hsa-miR-30d-5p_3
ATXN1	1	hsa-miR-186-5p_3
ATP6V1C1	1	hsa-miR-155-5p_3
ATP2B4	1	hsa-miR-21-5p_3
ATL2	1	hsa-miR-186-5p_3
ASPH	1	hsa-miR-155-5p_3
ASB6	1	hsa-miR-152-3p_3
AS3MT	1	hsa-miR-23a-5p_3
ARTN	1	hsa-miR-223-3p_3
ARRDC3	1	hsa-miR-148a-3p_3
ARMT1	1	hsa-miR-148b-3p_3
ARL6IP1	1	hsa-miR-148b-3p_3
ARL15	1	hsa-miR-155-5p_3
ARL10	1	hsa-miR-23a-5p_3
ARHGAP28	1	hsa-miR-98-5p_3
ARF6	1	hsa-miR-145-5p_3
AREL1	1	hsa-let-7c-5p_3
APTX	1	hsa-miR-23a-5p_3
APBB1	1	hsa-miR-148b-3p_3
AP4E1	1	hsa-miR-148b-3p_3
AP1S1	1	hsa-miR-98-5p_3
AP1G1	1	hsa-miR-145-5p_3
ANKS4B	1	hsa-miR-23a-5p_3
ANKRD46	1	hsa-let-7d-5p_3
ANGPTL3	1	hsa-miR-23a-5p_3
AMD1	1	hsa-miR-186-5p_3
AMBRA1	1	hsa-miR-23a-5p_3
ALG9	1	hsa-miR-145-5p_3
ALDH3B2	1	hsa-miR-148b-3p_3
ALCAM	1	hsa-miR-148a-3p_3
AHR	1	hsa-let-7d-5p_3
AHCYL2	1	hsa-let-7c-5p_3
37469	1	hsa-miR-30d-5p_3
ADH5	1	hsa-let-7d-5p_3
ADAR	1	hsa-miR-27b-3p_3
ACVR2B	1	hsa-miR-101-3p_3
ACVR1B	1	hsa-let-7c-5p_3
ACTR10	1	hsa-miR-30b-5p_3
ACTC1	1	hsa-miR-30e-5p_3
ACSL4	1	hsa-miR-186-5p_3
ACSL1	1	hsa-miR-191-5p_3
ACOT9	1	hsa-let-7d-5p_3
ACER2	1	hsa-let-7i-5p_3
ABT1	1	hsa-let-7c-5p_3
ABCC1	1	hsa-miR-98-5p_3
AAK1	1	hsa-miR-155-5p_3

## Sheet: Donkey_5 prime binding site
Table S5: Donkey mEVs targets with relative miRNAs (targets highlighted in bold font are those selected for cluster analysis).
Target	No. of miRNAs hits	miRNAs
CEP120	4	hsa-let-7c-5p_5;hsa-let-7d-5p_5;hsa-let-7i-5p_5;hsa-miR-98-5p_5
ZFYVE26	3	hsa-miR-148a-3p_5;hsa-miR-148b-3p_5;hsa-miR-152-3p_5
FXR1	3	hsa-miR-148a-3p_5;hsa-miR-148b-3p_5;hsa-miR-152-3p_5
UBE2D3	2	hsa-miR-30d-5p_5;hsa-miR-30e-5p_5
TRMO	2	hsa-let-7c-5p_5;hsa-let-7d-5p_5
TGFBR1	2	hsa-let-7c-5p_5;hsa-let-7d-5p_5
TGFB2	2	hsa-miR-145-5p_5;hsa-miR-23a-5p_5
SYT1	2	hsa-let-7i-5p_5;hsa-miR-98-5p_5
MCF2L2	2	hsa-let-7d-5p_5;hsa-miR-98-5p_5
GOLGA4	2	hsa-let-7c-5p_5;hsa-let-7d-5p_5
GABPB1	2	hsa-let-7c-5p_5;hsa-let-7i-5p_5
FAM222B	2	hsa-let-7c-5p_5;hsa-let-7d-5p_5
CTNND1	2	hsa-miR-145-5p_5;hsa-miR-27b-3p_5
ZNF644	1	hsa-let-7d-5p_5
ZNF611	1	hsa-let-7c-5p_5
ZNF45	1	hsa-miR-27b-3p_5
ZNF280B	1	hsa-let-7d-5p_5
ZNF227	1	hsa-miR-30d-5p_5
ZNF133	1	hsa-miR-26b-5p_5
ZFAND4	1	hsa-let-7i-5p_5
ZBTB38	1	hsa-miR-155-5p_5
YWHAB	1	hsa-miR-143-3p_5
XPO1	1	hsa-miR-30b-5p_5
WDR7	1	hsa-miR-21-5p_5
VAPA	1	hsa-miR-30b-5p_5
USP42	1	hsa-miR-143-3p_5
TUBD1	1	hsa-miR-23a-5p_5
TRERF1	1	hsa-miR-101-3p_5
TLR2	1	hsa-miR-23a-5p_5
TIAF1	1	hsa-let-7i-5p_5
STAT2	1	hsa-let-7c-5p_5
SPATS2L	1	hsa-miR-21-5p_5
SMARCA2	1	hsa-miR-186-5p_5
SLC30A6	1	hsa-let-7d-5p_5
SLC25A25	1	hsa-miR-27b-3p_5
SLC20A1	1	hsa-let-7c-5p_5
SLC12A7	1	hsa-miR-148b-3p_5
SH3D19	1	hsa-let-7c-5p_5
SEPTIN2	1	hsa-miR-223-3p_5
SEMA4C	1	hsa-let-7d-5p_5
SCN2A	1	hsa-miR-26b-5p_5
SARAF	1	hsa-miR-148b-3p_5
SACS	1	hsa-miR-30b-5p_5
RUNX1	1	hsa-miR-27b-3p_5
RPRD2	1	hsa-miR-21-5p_5
RABGAP1L	1	hsa-miR-23a-5p_5
RAB5C	1	hsa-miR-23a-5p_5
RAB10	1	hsa-let-7c-5p_5
PTP4A2	1	hsa-miR-145-5p_5
PTGES2	1	hsa-let-7c-5p_5
PSMD4	1	hsa-miR-186-5p_5
PROM1	1	hsa-miR-200b-5p_5
POTEG	1	hsa-let-7d-5p_5
PIAS2	1	hsa-miR-23a-5p_5
PHF14	1	hsa-miR-155-5p_5
PDCD10	1	hsa-miR-186-5p_5
PARP8	1	hsa-miR-145-5p_5
NIPAL2	1	hsa-miR-23a-5p_5
NFIX	1	hsa-miR-223-3p_5
NDRG2	1	hsa-miR-145-5p_5
NAIP	1	hsa-miR-145-5p_5
NAA15	1	hsa-miR-186-5p_5
MXD1	1	hsa-miR-152-3p_5
MTRNR2L5	1	hsa-miR-155-5p_5
MSL3	1	hsa-miR-186-5p_5
LRRC42	1	hsa-let-7d-5p_5
LMBR1L	1	hsa-miR-30d-5p_5
LIMS1	1	hsa-miR-23a-5p_5
LCOR	1	hsa-miR-23a-5p_5
KMT2D	1	hsa-miR-98-5p_5
JOSD1	1	hsa-miR-30d-5p_5
ILK	1	hsa-miR-145-5p_5
IL2	1	hsa-let-7i-5p_5
IKZF3	1	hsa-miR-23a-5p_5
HOXB3	1	hsa-miR-27b-3p_5
HMGA1	1	hsa-let-7c-5p_5
HDHD3	1	hsa-miR-30d-5p_5
HAT1	1	hsa-miR-186-5p_5
GNA13	1	hsa-miR-155-5p_5
GLMN	1	hsa-miR-151a-3p_5
FNDC3A	1	hsa-let-7d-5p_5
FKBP5	1	hsa-miR-23a-5p_5
FBLN5	1	hsa-miR-26b-5p_5
FAM229B	1	hsa-miR-23a-5p_5
FAM227A	1	hsa-miR-23a-5p_5
FAM217B	1	hsa-miR-27b-3p_5
ECHDC1	1	hsa-let-7c-5p_5
DDX3Y	1	hsa-miR-155-5p_5
CUL1	1	hsa-miR-27b-3p_5
CSNK2A1	1	hsa-let-7c-5p_5
CREM	1	hsa-let-7c-5p_5
CREBRF	1	hsa-miR-155-5p_5
CHD9	1	hsa-miR-26b-5p_5
CEP192	1	hsa-miR-186-5p_5
CELF1	1	hsa-miR-30b-5p_5
CD59	1	hsa-let-7d-5p_5
CCND3	1	hsa-miR-27b-3p_5
CALU	1	hsa-let-7d-5p_5
C2CD5	1	hsa-miR-186-5p_5
BTBD7	1	hsa-miR-148b-3p_5
BHLHB9	1	hsa-let-7c-5p_5
ATXN2	1	hsa-let-7d-5p_5
ATG12	1	hsa-miR-98-5p_5
ATF1	1	hsa-miR-23a-5p_5
ARTN	1	hsa-miR-223-3p_5
ARL6IP5	1	hsa-miR-145-5p_5
APP	1	hsa-let-7d-5p_5
ANKRD28	1	hsa-miR-145-5p_5
AIMP1	1	hsa-miR-186-5p_5

## Sheet: Donkey_CDS prime binding site
Table S5: Donkey mEVs targets with relative miRNAs (targets highlighted in bold font are those selected for cluster analysis).
Target	No. of miRNAs hits	miRNAs
SOD2	3	hsa-let-7d-5p_CDS;hsa-let-7i-5p_CDS;hsa-miR-98-5p_CDS
SMC1A	3	hsa-let-7c-5p_CDS;hsa-let-7d-5p_CDS;hsa-miR-98-5p_CDS
PLXND1	3	hsa-let-7c-5p_CDS;hsa-let-7d-5p_CDS;hsa-miR-155-5p_CDS
PDLIM5	3	hsa-let-7c-5p_CDS;hsa-let-7d-5p_CDS;hsa-let-7i-5p_CDS
LRIG3	3	hsa-let-7c-5p_CDS;hsa-miR-27b-3p_CDS;hsa-miR-98-5p_CDS
FPR1	3	hsa-let-7c-5p_CDS;hsa-let-7d-5p_CDS;hsa-miR-98-5p_CDS
EPHA4	3	hsa-let-7c-5p_CDS;hsa-let-7d-5p_CDS;hsa-miR-98-5p_CDS
DICER1	3	hsa-let-7c-5p_CDS;hsa-let-7d-5p_CDS;hsa-miR-98-5p_CDS
CEP120	3	hsa-let-7c-5p_CDS;hsa-let-7d-5p_CDS;hsa-let-7i-5p_CDS
CELF1	3	hsa-let-7c-5p_CDS;hsa-let-7i-5p_CDS;hsa-miR-27b-3p_CDS
ATXN2	3	hsa-let-7c-5p_CDS;hsa-let-7d-5p_CDS;hsa-let-7i-5p_CDS
UBE2D3	2	hsa-miR-30d-5p_CDS;hsa-miR-30e-5p_CDS
TGFBR3	2	hsa-let-7c-5p_CDS;hsa-let-7d-5p_CDS
STAG2	2	hsa-miR-155-5p_CDS;hsa-miR-186-5p_CDS
SLC38A7	2	hsa-let-7c-5p_CDS;hsa-let-7d-5p_CDS
SLC38A2	2	hsa-miR-148a-3p_CDS;hsa-miR-148b-3p_CDS
SLC11A2	2	hsa-let-7c-5p_CDS;hsa-let-7d-5p_CDS
SLC10A7	2	hsa-let-7d-5p_CDS;hsa-let-7i-5p_CDS
RRAGC	2	hsa-miR-145-5p_CDS;hsa-miR-21-5p_CDS
ROCK1	2	hsa-miR-145-5p_CDS;hsa-miR-148b-3p_CDS
RIF1	2	hsa-miR-155-5p_CDS;hsa-miR-186-5p_CDS
RBFOX2	2	hsa-let-7c-5p_CDS;hsa-let-7d-5p_CDS
RABL2B	2	hsa-let-7c-5p_CDS;hsa-let-7d-5p_CDS
PRIM2	2	hsa-let-7c-5p_CDS;hsa-let-7d-5p_CDS
PMPCA	2	hsa-let-7c-5p_CDS;hsa-let-7i-5p_CDS
PLK2	2	hsa-miR-27b-3p_CDS;hsa-miR-98-5p_CDS
PLEKHO1	2	hsa-let-7d-5p_CDS;hsa-let-7i-5p_CDS
PLD3	2	hsa-let-7c-5p_CDS;hsa-let-7d-5p_CDS
PIK3R1	2	hsa-miR-155-5p_CDS;hsa-miR-21-5p_CDS
PHLDB2	2	hsa-miR-148a-3p_CDS;hsa-miR-148b-3p_CDS
OTUD4	2	hsa-miR-27b-3p_CDS;hsa-miR-30d-5p_CDS
OPRL1	2	hsa-let-7c-5p_CDS;hsa-miR-98-5p_CDS
NSD1	2	hsa-let-7c-5p_CDS;hsa-miR-186-5p_CDS
MLLT10	2	hsa-let-7d-5p_CDS;hsa-let-7i-5p_CDS
MKRN3	2	hsa-miR-30d-5p_CDS;hsa-miR-30e-5p_CDS
MFSD8	2	hsa-let-7c-5p_CDS;hsa-let-7d-5p_CDS
LTN1	2	hsa-miR-101-3p_CDS;hsa-miR-155-5p_CDS
LIN28B	2	hsa-let-7d-5p_CDS;hsa-miR-151a-3p_CDS
KMT2D	2	hsa-let-7i-5p_CDS;hsa-miR-98-5p_CDS
KMT2A	2	hsa-let-7d-5p_CDS;hsa-miR-27b-3p_CDS
KIF21A	2	hsa-miR-145-5p_CDS;hsa-miR-186-5p_CDS
KDM6B	2	hsa-miR-148a-3p_CDS;hsa-miR-186-5p_CDS
KDM3A	2	hsa-miR-30d-5p_CDS;hsa-miR-30e-5p_CDS
IVNS1ABP	2	hsa-miR-145-5p_CDS;hsa-miR-21-5p_CDS
ITSN2	2	hsa-miR-148b-3p_CDS;hsa-miR-21-5p_CDS
ITGB3	2	hsa-let-7c-5p_CDS;hsa-miR-98-5p_CDS
IL6R	2	hsa-let-7c-5p_CDS;hsa-let-7d-5p_CDS
IGDCC4	2	hsa-let-7c-5p_CDS;hsa-let-7i-5p_CDS
IFNLR1	2	hsa-let-7c-5p_CDS;hsa-let-7i-5p_CDS
HUWE1	2	hsa-let-7c-5p_CDS;hsa-miR-186-5p_CDS
GPS1	2	hsa-let-7c-5p_CDS;hsa-let-7i-5p_CDS
GOLIM4	2	hsa-miR-148a-3p_CDS;hsa-miR-186-5p_CDS
GOLGA4	2	hsa-let-7c-5p_CDS;hsa-let-7d-5p_CDS
GATM	2	hsa-let-7c-5p_CDS;hsa-let-7i-5p_CDS
FAM222B	2	hsa-let-7i-5p_CDS;hsa-miR-98-5p_CDS
ESPL1	2	hsa-let-7d-5p_CDS;hsa-miR-98-5p_CDS
EML4	2	hsa-miR-148b-3p_CDS;hsa-miR-30b-5p_CDS
EDEM3	2	hsa-let-7i-5p_CDS;hsa-miR-98-5p_CDS
DNAH9	2	hsa-let-7d-5p_CDS;hsa-miR-98-5p_CDS
DISC1	2	hsa-let-7c-5p_CDS;hsa-let-7d-5p_CDS
CTNND1	2	hsa-miR-27b-3p_CDS;hsa-miR-98-5p_CDS
CRYBG1	2	hsa-miR-145-5p_CDS;hsa-miR-21-5p_CDS
COIL	2	hsa-let-7c-5p_CDS;hsa-miR-98-5p_CDS
CLDN12	2	hsa-let-7d-5p_CDS;hsa-miR-98-5p_CDS
CHTOP	2	hsa-miR-155-5p_CDS;hsa-miR-186-5p_CDS
CEP192	2	hsa-miR-186-5p_CDS;hsa-miR-27b-3p_CDS
CEMIP2	2	hsa-let-7d-5p_CDS;hsa-miR-186-5p_CDS
BTBD7	2	hsa-miR-148b-3p_CDS;hsa-miR-30b-5p_CDS
BRCA1	2	hsa-miR-186-5p_CDS;hsa-miR-21-5p_CDS
BRAF	2	hsa-miR-143-3p_CDS;hsa-miR-191-5p_CDS
ATXN7L3	2	hsa-let-7c-5p_CDS;hsa-let-7d-5p_CDS
ABCC1	2	hsa-miR-145-5p_CDS;hsa-miR-98-5p_CDS
ZWINT	1	hsa-miR-186-5p_CDS
ZSCAN29	1	hsa-miR-30b-5p_CDS
ZSCAN2	1	hsa-miR-23a-5p_CDS
ZNF644	1	hsa-let-7d-5p_CDS
ZNF526	1	hsa-let-7c-5p_CDS
ZNF516	1	hsa-miR-186-5p_CDS
ZNF460	1	hsa-miR-30e-5p_CDS
ZNF451	1	hsa-miR-145-5p_CDS
ZNF426	1	hsa-miR-186-5p_CDS
ZNF385A	1	hsa-miR-23a-5p_CDS
ZNF347	1	hsa-miR-23a-5p_CDS
ZNF333	1	hsa-miR-23a-5p_CDS
ZNF264	1	hsa-miR-30b-5p_CDS
ZNF175	1	hsa-miR-27b-3p_CDS
ZNF106	1	hsa-miR-27b-3p_CDS
ZMYND11	1	hsa-miR-27b-3p_CDS
ZIC3	1	hsa-miR-155-5p_CDS
ZFX	1	hsa-miR-27b-3p_CDS
ZFP91	1	hsa-miR-186-5p_CDS
ZFHX3	1	hsa-miR-186-5p_CDS
ZC3H11A	1	hsa-miR-27b-3p_CDS
ZBTB5	1	hsa-let-7c-5p_CDS
ZBTB44	1	hsa-miR-143-3p_CDS
ZBTB39	1	hsa-let-7d-5p_CDS
ZBTB37	1	hsa-miR-27b-3p_CDS
ZBTB18	1	hsa-miR-27b-3p_CDS
YWHAQ	1	hsa-miR-151a-3p_CDS
YTHDF1	1	hsa-miR-186-5p_CDS
YOD1	1	hsa-let-7i-5p_CDS
XIAP	1	hsa-miR-186-5p_CDS
WNT5A	1	hsa-miR-186-5p_CDS
WNT16	1	hsa-miR-200b-5p_CDS
WNK1	1	hsa-miR-21-5p_CDS
WDR33	1	hsa-miR-186-5p_CDS
WDFY1	1	hsa-miR-27b-3p_CDS
WBP11	1	hsa-let-7c-5p_CDS
WASL	1	hsa-let-7c-5p_CDS
VTA1	1	hsa-miR-23a-5p_CDS
VPS37A	1	hsa-miR-148a-3p_CDS
VPS13C	1	hsa-miR-26b-5p_CDS
VAV3	1	hsa-miR-98-5p_CDS
UTP20	1	hsa-miR-98-5p_CDS
UTP14A	1	hsa-miR-27b-3p_CDS
USP49	1	hsa-miR-23a-5p_CDS
USP48	1	hsa-miR-148b-3p_CDS
USP42	1	hsa-miR-143-3p_CDS
USP36	1	hsa-miR-98-5p_CDS
URB2	1	hsa-miR-98-5p_CDS
UBXN6	1	hsa-miR-186-5p_CDS
UBXN11	1	hsa-miR-27b-3p_CDS
UBR5	1	hsa-miR-27b-3p_CDS
UBA1	1	hsa-miR-27b-3p_CDS
TXLNG	1	hsa-let-7d-5p_CDS
TWF1	1	hsa-miR-223-3p_CDS
TUT1	1	hsa-let-7c-5p_CDS
TUBGCP5	1	hsa-miR-21-5p_CDS
TUBD1	1	hsa-miR-23a-5p_CDS
TUBB2A	1	hsa-let-7i-5p_CDS
TTC3	1	hsa-miR-27b-3p_CDS
TRRAP	1	hsa-let-7c-5p_CDS
TRPS1	1	hsa-miR-155-5p_CDS
TRMT2B	1	hsa-miR-143-3p_CDS
TRMT2A	1	hsa-miR-26b-5p_CDS
TRAPPC10	1	hsa-let-7i-5p_CDS
TRAM1	1	hsa-miR-155-5p_CDS
TPRG1	1	hsa-miR-145-5p_CDS
TPM3	1	hsa-miR-145-5p_CDS
TPGS2	1	hsa-miR-148b-3p_CDS
TOPBP1	1	hsa-miR-27b-3p_CDS
TOP2A	1	hsa-miR-21-5p_CDS
TOMM40L	1	hsa-miR-98-5p_CDS
TNS1	1	hsa-miR-98-5p_CDS
TNRC6B	1	hsa-miR-21-5p_CDS
TNRC6A	1	hsa-miR-30d-5p_CDS
TNFRSF10A	1	hsa-miR-186-5p_CDS
TMTC3	1	hsa-miR-27b-3p_CDS
TMTC1	1	hsa-miR-27b-3p_CDS
TMEM68	1	hsa-miR-27b-3p_CDS
TMEM41B	1	hsa-miR-98-5p_CDS
TMEM245	1	hsa-miR-186-5p_CDS
TMEM184B	1	hsa-let-7c-5p_CDS
TMEM147	1	hsa-miR-21-5p_CDS
TJAP1	1	hsa-miR-191-5p_CDS
TIGD2	1	hsa-miR-27b-3p_CDS
THSD7A	1	hsa-miR-145-5p_CDS
THOC2	1	hsa-miR-21-5p_CDS
THOC1	1	hsa-miR-186-5p_CDS
TGFBR1	1	hsa-miR-27b-3p_CDS
TEX15	1	hsa-miR-186-5p_CDS
TEX10	1	hsa-miR-98-5p_CDS
TCOF1	1	hsa-miR-151a-3p_CDS
TCF4	1	hsa-miR-155-5p_CDS
TCERG1	1	hsa-miR-98-5p_CDS
TBC1D9	1	hsa-miR-27b-3p_CDS
TBC1D8B	1	hsa-miR-155-5p_CDS
TBC1D12	1	hsa-miR-101-3p_CDS
TASOR2	1	hsa-miR-26b-5p_CDS
TAF5L	1	hsa-let-7c-5p_CDS
TADA3	1	hsa-miR-186-5p_CDS
TACC1	1	hsa-miR-148b-3p_CDS
SYT1	1	hsa-let-7c-5p_CDS
SURF4	1	hsa-let-7i-5p_CDS
STAU1	1	hsa-miR-30d-5p_CDS
STAT3	1	hsa-let-7c-5p_CDS
STAT1	1	hsa-miR-145-5p_CDS
ST13	1	hsa-miR-186-5p_CDS
SSBP2	1	hsa-miR-23a-5p_CDS
SRSF11	1	hsa-miR-186-5p_CDS
SPTY2D1	1	hsa-miR-186-5p_CDS
SPTBN1	1	hsa-miR-145-5p_CDS
SPECC1L	1	hsa-miR-186-5p_CDS
SPDEF	1	hsa-let-7c-5p_CDS
SPATA2	1	hsa-let-7d-5p_CDS
SP1	1	hsa-miR-27b-3p_CDS
SOX6	1	hsa-miR-155-5p_CDS
SOCS7	1	hsa-miR-145-5p_CDS
SOCS6	1	hsa-miR-27b-3p_CDS
SNX19	1	hsa-miR-27b-3p_CDS
SNX17	1	hsa-let-7i-5p_CDS
SNTB1	1	hsa-miR-145-5p_CDS
SMCR8	1	hsa-let-7c-5p_CDS
SMARCD2	1	hsa-miR-155-5p_CDS
SMARCC1	1	hsa-let-7c-5p_CDS
SMARCAD1	1	hsa-let-7i-5p_CDS
SMARCA4	1	hsa-miR-155-5p_CDS
SMAD5	1	hsa-miR-145-5p_CDS
SLC6A14	1	hsa-miR-26b-5p_CDS
SLC5A6	1	hsa-miR-27b-3p_CDS
SLC5A3	1	hsa-miR-26b-5p_CDS
SLC4A4	1	hsa-miR-23a-5p_CDS
SLC46A3	1	hsa-miR-27b-3p_CDS
SLC43A1	1	hsa-miR-27b-3p_CDS
SLC35G1	1	hsa-miR-23a-5p_CDS
SLC35A4	1	hsa-let-7c-5p_CDS
SLC30A1	1	hsa-miR-186-5p_CDS
SLC20A1	1	hsa-miR-98-5p_CDS
SLC12A7	1	hsa-let-7d-5p_CDS
SLC12A2	1	hsa-let-7c-5p_CDS
SLC10A6	1	hsa-miR-23a-5p_CDS
SLC10A3	1	hsa-let-7c-5p_CDS
SKP2	1	hsa-miR-21-5p_CDS
SIRT1	1	hsa-let-7c-5p_CDS
SHMT1	1	hsa-miR-101-3p_CDS
SF1	1	hsa-miR-186-5p_CDS
SETD3	1	hsa-miR-30e-5p_CDS
SESN2	1	hsa-miR-145-5p_CDS
SERPING1	1	hsa-miR-23a-5p_CDS
SEMA6A	1	hsa-miR-27b-3p_CDS
SEMA4C	1	hsa-let-7c-5p_CDS
SEC61A2	1	hsa-miR-30d-5p_CDS
SEC16A	1	hsa-miR-27b-3p_CDS
SDR42E1	1	hsa-let-7i-5p_CDS
SCRIB	1	hsa-miR-186-5p_CDS
SCML2	1	hsa-miR-30b-5p_CDS
SARAF	1	hsa-miR-155-5p_CDS
SAFB	1	hsa-miR-26b-5p_CDS
RYR2	1	hsa-let-7c-5p_CDS
RUNX1	1	hsa-miR-27b-3p_CDS
RTN4	1	hsa-miR-148b-3p_CDS
RRN3	1	hsa-miR-191-5p_CDS
RRM2	1	hsa-miR-186-5p_CDS
RREB1	1	hsa-miR-27b-3p_CDS
RRAD	1	hsa-let-7d-5p_CDS
RPS7	1	hsa-miR-186-5p_CDS
RPS6	1	hsa-let-7d-5p_CDS
RPS24	1	hsa-let-7c-5p_CDS
ROR1	1	hsa-miR-27b-3p_CDS
RNPEP	1	hsa-miR-186-5p_CDS
RNFT1	1	hsa-let-7d-5p_CDS
RNF44	1	hsa-let-7c-5p_CDS
RNF213	1	hsa-miR-101-3p_CDS
RNF167	1	hsa-miR-186-5p_CDS
RNF144B	1	hsa-let-7c-5p_CDS
RNF138	1	hsa-miR-30d-5p_CDS
RNF125	1	hsa-miR-151a-3p_CDS
RIOK2	1	hsa-miR-101-3p_CDS
RICTOR	1	hsa-let-7c-5p_CDS
RGS6	1	hsa-miR-27b-3p_CDS
RGPD4	1	hsa-miR-27b-3p_CDS
RGL2	1	hsa-miR-200b-5p_CDS
RFWD3	1	hsa-let-7c-5p_CDS
REV1	1	hsa-miR-21-5p_CDS
RETREG3	1	hsa-miR-98-5p_CDS
RELCH	1	hsa-miR-23a-5p_CDS
RECK	1	hsa-miR-21-5p_CDS
RBM27	1	hsa-miR-186-5p_CDS
RBM23	1	hsa-miR-148b-3p_CDS
RBM12B	1	hsa-miR-186-5p_CDS
RBM12	1	hsa-let-7d-5p_CDS
RBM10	1	hsa-miR-186-5p_CDS
RB1CC1	1	hsa-miR-98-5p_CDS
RASGRP3	1	hsa-miR-30b-5p_CDS
RAPH1	1	hsa-miR-21-5p_CDS
RAPGEFL1	1	hsa-let-7c-5p_CDS
RAPGEF6	1	hsa-miR-21-5p_CDS
RANBP2	1	hsa-miR-186-5p_CDS
RALGAPA2	1	hsa-let-7c-5p_CDS
RAG1	1	hsa-miR-186-5p_CDS
RAD51	1	hsa-miR-155-5p_CDS
RABGAP1L	1	hsa-miR-23a-5p_CDS
RABGAP1	1	hsa-miR-27b-3p_CDS
RAB34	1	hsa-let-7c-5p_CDS
R3HDM2	1	hsa-let-7c-5p_CDS
R3HCC1L	1	hsa-miR-152-3p_CDS
PTPN14	1	hsa-miR-590-5p_CDS
PTK2	1	hsa-let-7c-5p_CDS
PTBP3	1	hsa-miR-21-5p_CDS
PSMF1	1	hsa-miR-151a-3p_CDS
PSME3IP1	1	hsa-miR-186-5p_CDS
PSME1	1	hsa-miR-186-5p_CDS
PRSS22	1	hsa-let-7d-5p_CDS
PRRC2C	1	hsa-miR-223-3p_CDS
PRR3	1	hsa-miR-186-5p_CDS
PRORP	1	hsa-let-7i-5p_CDS
PRMT7	1	hsa-miR-30b-5p_CDS
PREPL	1	hsa-miR-30e-5p_CDS
PRAF2	1	hsa-let-7c-5p_CDS
PPRC1	1	hsa-miR-186-5p_CDS
PPP4R3A	1	hsa-miR-26b-5p_CDS
PPP3R1	1	hsa-miR-26b-5p_CDS
PPP3CA	1	hsa-miR-145-5p_CDS
PPP2R5E	1	hsa-miR-101-3p_CDS
PPP1R15B	1	hsa-let-7i-5p_CDS
POLR1G	1	hsa-miR-186-5p_CDS
POLL	1	hsa-let-7c-5p_CDS
POLD3	1	hsa-miR-186-5p_CDS
POGZ	1	hsa-miR-27b-3p_CDS
POC1A	1	hsa-miR-23a-5p_CDS
PNPT1	1	hsa-miR-155-5p_CDS
PMF1	1	hsa-miR-26b-5p_CDS
PLS1	1	hsa-miR-186-5p_CDS
PLEKHM3	1	hsa-miR-186-5p_CDS
PLEKHA5	1	hsa-miR-155-5p_CDS
PLCG2	1	hsa-let-7d-5p_CDS
PLAT	1	hsa-miR-21-5p_CDS
PISD	1	hsa-miR-27b-3p_CDS
PINK1	1	hsa-miR-27b-3p_CDS
PIK3R3	1	hsa-miR-152-3p_CDS
PIK3C2A	1	hsa-miR-21-5p_CDS
PIAS2	1	hsa-miR-23a-5p_CDS
PHLPP2	1	hsa-miR-26b-5p_CDS
PHIP	1	hsa-miR-186-5p_CDS
PHC2	1	hsa-miR-27b-3p_CDS
PGRMC1	1	hsa-let-7c-5p_CDS
PGBD4	1	hsa-miR-101-3p_CDS
PEG10	1	hsa-let-7i-5p_CDS
PDZD8	1	hsa-let-7c-5p_CDS
PDCD11	1	hsa-miR-98-5p_CDS
PCYOX1	1	hsa-miR-155-5p_CDS
PCGF3	1	hsa-let-7d-5p_CDS
PBRM1	1	hsa-miR-21-5p_CDS
PANK1	1	hsa-miR-145-5p_CDS
PAK1	1	hsa-miR-26b-5p_CDS
PACRG	1	hsa-miR-26b-5p_CDS
PABPC4	1	hsa-miR-98-5p_CDS
P2RX7	1	hsa-miR-186-5p_CDS
OGFOD1	1	hsa-miR-23a-5p_CDS
OCIAD2	1	hsa-miR-23a-5p_CDS
NUP98	1	hsa-miR-98-5p_CDS
NUP93	1	hsa-miR-27b-3p_CDS
NUP58	1	hsa-let-7c-5p_CDS
NUP43	1	hsa-miR-145-5p_CDS
NUP155	1	hsa-let-7c-5p_CDS
NUDT21	1	hsa-let-7c-5p_CDS
NTRK3	1	hsa-miR-151a-3p_CDS
NT5C2	1	hsa-miR-23a-5p_CDS
NRAS	1	hsa-miR-145-5p_CDS
NR6A1	1	hsa-let-7d-5p_CDS
NR5A2	1	hsa-miR-27b-3p_CDS
NR2C2	1	hsa-miR-21-5p_CDS
NOL8	1	hsa-miR-186-5p_CDS
NGLY1	1	hsa-miR-186-5p_CDS
NFIX	1	hsa-miR-223-3p_CDS
NFATC1	1	hsa-miR-145-5p_CDS
NENF	1	hsa-miR-186-5p_CDS
NEMP1	1	hsa-let-7d-5p_CDS
NDE1	1	hsa-miR-151a-3p_CDS
NCSTN	1	hsa-miR-186-5p_CDS
NCOA6	1	hsa-miR-30b-5p_CDS
NCOA3	1	hsa-let-7d-5p_CDS
NCAPG	1	hsa-miR-155-5p_CDS
NAV2	1	hsa-miR-23a-5p_CDS
NAP1L1	1	hsa-miR-26b-5p_CDS
NAIP	1	hsa-miR-145-5p_CDS
MYSM1	1	hsa-miR-186-5p_CDS
MYOCD	1	hsa-miR-145-5p_CDS
MYO9A	1	hsa-let-7c-5p_CDS
MXD1	1	hsa-let-7i-5p_CDS
MUC4	1	hsa-miR-145-5p_CDS
MTUS1	1	hsa-let-7i-5p_CDS
MTMR14	1	hsa-miR-145-5p_CDS
MTF2	1	hsa-miR-98-5p_CDS
MRPL51	1	hsa-let-7d-5p_CDS
MRFAP1	1	hsa-miR-186-5p_CDS
MRE11	1	hsa-miR-23a-5p_CDS
MPPE1	1	hsa-miR-101-3p_CDS
MPL	1	hsa-let-7c-5p_CDS
MMP12	1	hsa-miR-145-5p_CDS
MMP1	1	hsa-miR-145-5p_CDS
MKNK2	1	hsa-miR-27b-3p_CDS
MIXL1	1	hsa-miR-145-5p_CDS
MIA3	1	hsa-miR-30d-5p_CDS
METTL25	1	hsa-let-7c-5p_CDS
METTL21A	1	hsa-miR-186-5p_CDS
MEGF9	1	hsa-miR-21-5p_CDS
MEF2D	1	hsa-miR-98-5p_CDS
MED28	1	hsa-miR-23a-5p_CDS
MED13	1	hsa-miR-27b-3p_CDS
MDH2	1	hsa-miR-27b-3p_CDS
MCOLN2	1	hsa-miR-143-3p_CDS
MCF2L2	1	hsa-let-7c-5p_CDS
MBTD1	1	hsa-miR-151a-3p_CDS
MBD2	1	hsa-let-7d-5p_CDS
MATR3	1	hsa-miR-186-5p_CDS
MAPK9	1	hsa-miR-27b-3p_CDS
MAP4K3	1	hsa-let-7c-5p_CDS
LYRM7	1	hsa-miR-23a-5p_CDS
LUZP1	1	hsa-miR-186-5p_CDS
LRP4	1	hsa-miR-148b-3p_CDS
LRIT3	1	hsa-miR-143-3p_CDS
LONRF1	1	hsa-miR-27b-3p_CDS
LNPK	1	hsa-miR-155-5p_CDS
LMAN2L	1	hsa-miR-23a-5p_CDS
LIMA1	1	hsa-miR-186-5p_CDS
LCOR	1	hsa-miR-27b-3p_CDS
LAPTM4B	1	hsa-miR-27b-3p_CDS
KMT2C	1	hsa-miR-27b-3p_CDS
KLHL5	1	hsa-miR-155-5p_CDS
KLHL12	1	hsa-miR-148b-3p_CDS
KIT	1	hsa-miR-186-5p_CDS
KIF14	1	hsa-miR-186-5p_CDS
KIAA1328	1	hsa-let-7c-5p_CDS
KIAA0895	1	hsa-miR-186-5p_CDS
KHDRBS1	1	hsa-miR-27b-3p_CDS
KDM5B	1	hsa-let-7i-5p_CDS
KDM3B	1	hsa-miR-186-5p_CDS
KCTD21	1	hsa-let-7i-5p_CDS
KCTD15	1	hsa-miR-186-5p_CDS
KCNG3	1	hsa-miR-101-3p_CDS
JMJD4	1	hsa-miR-148b-3p_CDS
JAK2	1	hsa-miR-101-3p_CDS
JAK1	1	hsa-miR-30e-5p_CDS
JAG1	1	hsa-miR-143-3p_CDS
ITGB8	1	hsa-miR-145-5p_CDS
ITGB1	1	hsa-miR-143-3p_CDS
ITGA5	1	hsa-miR-98-5p_CDS
ITGA3	1	hsa-let-7d-5p_CDS
IRF2BP2	1	hsa-let-7c-5p_CDS
INTS7	1	hsa-let-7c-5p_CDS
INPPL1	1	hsa-miR-27b-3p_CDS
INPP5F	1	hsa-miR-186-5p_CDS
INKA2	1	hsa-miR-148a-3p_CDS
IL6	1	hsa-let-7c-5p_CDS
IKZF3	1	hsa-let-7i-5p_CDS
IGFLR1	1	hsa-miR-26b-5p_CDS
IGF2R	1	hsa-miR-26b-5p_CDS
IFTAP	1	hsa-miR-186-5p_CDS
IFNB1	1	hsa-miR-145-5p_CDS
HSP90AA1	1	hsa-miR-30e-5p_CDS
HS6ST2	1	hsa-miR-152-3p_CDS
HOMER1	1	hsa-let-7d-5p_CDS
HNRNPUL1	1	hsa-miR-191-5p_CDS
HNRNPU	1	hsa-miR-27b-3p_CDS
HNRNPF	1	hsa-miR-27b-3p_CDS
HNRNPA0	1	hsa-miR-186-5p_CDS
HMGA2	1	hsa-let-7d-5p_CDS
HLTF	1	hsa-miR-145-5p_CDS
HLA-G	1	hsa-miR-148a-3p_CDS
HHIP	1	hsa-miR-200b-5p_CDS
HEG1	1	hsa-miR-98-5p_CDS
HECTD1	1	hsa-miR-21-5p_CDS
HDHD3	1	hsa-miR-30d-5p_CDS
HDGF	1	hsa-miR-23a-5p_CDS
H1-6	1	hsa-miR-23a-5p_CDS
GTDC1	1	hsa-miR-23a-5p_CDS
GSK3B	1	hsa-miR-155-5p_CDS
GRIK3	1	hsa-miR-101-3p_CDS
GPATCH2L	1	hsa-miR-23a-5p_CDS
GNAS	1	hsa-miR-155-5p_CDS
GNA13	1	hsa-miR-26b-5p_CDS
GMFB	1	hsa-miR-145-5p_CDS
GDAP2	1	hsa-miR-98-5p_CDS
GATAD2B	1	hsa-miR-186-5p_CDS
GARS1	1	hsa-let-7c-5p_CDS
GAPVD1	1	hsa-miR-98-5p_CDS
GANAB	1	hsa-miR-155-5p_CDS
GALNT11	1	hsa-miR-27b-3p_CDS
GABRE	1	hsa-miR-26b-5p_CDS
GABPB1	1	hsa-let-7i-5p_CDS
FUT10	1	hsa-let-7d-5p_CDS
FURIN	1	hsa-miR-148a-3p_CDS
FRMD4B	1	hsa-miR-98-5p_CDS
FRK	1	hsa-miR-186-5p_CDS
FOXP1	1	hsa-miR-152-3p_CDS
FOXN2	1	hsa-miR-186-5p_CDS
FNDC3B	1	hsa-miR-143-3p_CDS
FNBP1	1	hsa-miR-21-5p_CDS
FLI1	1	hsa-miR-145-5p_CDS
FITM2	1	hsa-miR-23a-5p_CDS
FIGN	1	hsa-let-7i-5p_CDS
FGD6	1	hsa-miR-143-3p_CDS
FASN	1	hsa-miR-186-5p_CDS
FANCI	1	hsa-let-7c-5p_CDS
FANCC	1	hsa-miR-26b-5p_CDS
FAM83G	1	hsa-let-7i-5p_CDS
FAM43A	1	hsa-let-7d-5p_CDS
FAM151B	1	hsa-miR-23a-5p_CDS
FAM118A	1	hsa-miR-23a-5p_CDS
FAM104A	1	hsa-let-7d-5p_CDS
F5	1	hsa-miR-155-5p_CDS
EZR	1	hsa-miR-186-5p_CDS
EYA3	1	hsa-let-7c-5p_CDS
EXOC5	1	hsa-miR-186-5p_CDS
EWSR1	1	hsa-let-7c-5p_CDS
ETS1	1	hsa-miR-145-5p_CDS
ERC1	1	hsa-miR-27b-3p_CDS
ERAP2	1	hsa-miR-26b-5p_CDS
EMILIN2	1	hsa-let-7c-5p_CDS
EIF4A3	1	hsa-let-7d-5p_CDS
EIF3G	1	hsa-miR-186-5p_CDS
EGFR	1	hsa-miR-145-5p_CDS
EEF1D	1	hsa-miR-186-5p_CDS
EDRF1	1	hsa-miR-30d-5p_CDS
DYRK3	1	hsa-let-7d-5p_CDS
DUSP7	1	hsa-let-7c-5p_CDS
DUSP5	1	hsa-miR-27b-3p_CDS
DUSP10	1	hsa-miR-98-5p_CDS
DPYSL5	1	hsa-miR-186-5p_CDS
DPAGT1	1	hsa-miR-98-5p_CDS
DNAH3	1	hsa-miR-148b-3p_CDS
DNA2	1	hsa-let-7c-5p_CDS
DLGAP5	1	hsa-miR-186-5p_CDS
DIAPH3	1	hsa-miR-155-5p_CDS
DIABLO	1	hsa-let-7d-5p_CDS
DHX9	1	hsa-let-7c-5p_CDS
DELE1	1	hsa-let-7c-5p_CDS
DDX6	1	hsa-miR-145-5p_CDS
DDX42	1	hsa-miR-186-5p_CDS
DDB1	1	hsa-miR-186-5p_CDS
DAZAP2	1	hsa-miR-101-3p_CDS
CSPG5	1	hsa-miR-26b-5p_CDS
CRNKL1	1	hsa-miR-186-5p_CDS
CRAMP1	1	hsa-miR-145-5p_CDS
CRACD	1	hsa-miR-27b-3p_CDS
CPS1	1	hsa-miR-200b-5p_CDS
COG5	1	hsa-miR-98-5p_CDS
COBLL1	1	hsa-miR-200b-5p_CDS
CNTRL	1	hsa-miR-21-5p_CDS
CNOT6L	1	hsa-miR-186-5p_CDS
CLIP1	1	hsa-miR-200b-5p_CDS
CLINT1	1	hsa-miR-98-5p_CDS
CLEC12B	1	hsa-miR-186-5p_CDS
CKLF	1	hsa-miR-148b-3p_CDS
CKAP5	1	hsa-miR-186-5p_CDS
CIZ1	1	hsa-let-7d-5p_CDS
CHD1	1	hsa-let-7c-5p_CDS
CHAF1B	1	hsa-miR-23a-5p_CDS
CGN	1	hsa-miR-186-5p_CDS
CECR2	1	hsa-miR-151a-3p_CDS
CDV3	1	hsa-let-7i-5p_CDS
CDK5	1	hsa-miR-155-5p_CDS
CDH2	1	hsa-miR-145-5p_CDS
CD28	1	hsa-miR-145-5p_CDS
CD163L1	1	hsa-miR-590-5p_CDS
CCT2	1	hsa-miR-155-5p_CDS
CCR6	1	hsa-miR-143-3p_CDS
CCNT2	1	hsa-let-7c-5p_CDS
CCNG1	1	hsa-miR-27b-3p_CDS
CCND3	1	hsa-miR-27b-3p_CDS
CCNB2	1	hsa-let-7c-5p_CDS
CCDC43	1	hsa-miR-145-5p_CDS
CBL	1	hsa-miR-155-5p_CDS
CAVIN4	1	hsa-miR-23a-5p_CDS
CASTOR2	1	hsa-let-7d-5p_CDS
CALU	1	hsa-let-7d-5p_CDS
CACHD1	1	hsa-let-7c-5p_CDS
C5orf51	1	hsa-miR-27b-3p_CDS
C1orf21	1	hsa-miR-186-5p_CDS
C1orf158	1	hsa-miR-23a-5p_CDS
C19orf47	1	hsa-let-7d-5p_CDS
C12orf40	1	hsa-miR-148b-3p_CDS
C11orf65	1	hsa-miR-145-5p_CDS
BUB1	1	hsa-miR-186-5p_CDS
BRD2	1	hsa-let-7c-5p_CDS
BPTF	1	hsa-let-7c-5p_CDS
BMPR2	1	hsa-miR-21-5p_CDS
BMP4	1	hsa-let-7i-5p_CDS
BIRC3	1	hsa-miR-98-5p_CDS
BCOR	1	hsa-let-7c-5p_CDS
BCL2L11	1	hsa-miR-148a-3p_CDS
BAZ2A	1	hsa-miR-27b-3p_CDS
BAZ1B	1	hsa-let-7c-5p_CDS
BAZ1A	1	hsa-miR-98-5p_CDS
ATRX	1	hsa-miR-21-5p_CDS
ATP7B	1	hsa-miR-27b-3p_CDS
ATP5PO	1	hsa-miR-30e-5p_CDS
ATP10B	1	hsa-miR-148b-3p_CDS
ATM	1	hsa-miR-30e-5p_CDS
ATG9A	1	hsa-miR-98-5p_CDS
ATF7IP	1	hsa-miR-21-5p_CDS
ATAD2B	1	hsa-miR-21-5p_CDS
ASAP1	1	hsa-miR-98-5p_CDS
ARSJ	1	hsa-miR-98-5p_CDS
ARL6IP4	1	hsa-miR-186-5p_CDS
ARL6IP1	1	hsa-let-7c-5p_CDS
ARL5B	1	hsa-miR-27b-3p_CDS
ARHGAP21	1	hsa-miR-21-5p_CDS
AQR	1	hsa-miR-26b-5p_CDS
APTX	1	hsa-miR-23a-5p_CDS
ANKZF1	1	hsa-miR-186-5p_CDS
ANKRD17	1	hsa-let-7c-5p_CDS
ANGPTL3	1	hsa-miR-23a-5p_CDS
AMIGO2	1	hsa-miR-155-5p_CDS
AMBRA1	1	hsa-miR-186-5p_CDS
ALG9	1	hsa-miR-23a-5p_CDS
ALDH3A1	1	hsa-miR-145-5p_CDS
AKR1A1	1	hsa-miR-186-5p_CDS
AHCTF1	1	hsa-miR-186-5p_CDS
AGTPBP1	1	hsa-miR-23a-5p_CDS
37469	1	hsa-miR-186-5p_CDS
AEBP2	1	hsa-miR-101-3p_CDS
ADNP	1	hsa-miR-21-5p_CDS
ADK	1	hsa-miR-23a-5p_CDS
ADGRL1	1	hsa-miR-27b-3p_CDS
ADD3	1	hsa-miR-155-5p_CDS
ADAT1	1	hsa-miR-23a-5p_CDS
ACOT7	1	hsa-miR-155-5p_CDS
ABL2	1	hsa-miR-27b-3p_CDS
ABCF2	1	hsa-miR-186-5p_CDS
ABCB1	1	hsa-miR-21-5p_CDS
ABCA1	1	hsa-miR-27b-3p_CDS

## Sheet: Goat_3 prime binding site
Table S5: Goat mEVs targets with relative miRNAs (targets highlighted in bold font are those selected for cluster analysis).
Target	No. of miRNAs hits	miRNAs
YOD1	7	hsa-let-7b-5p_3;hsa-let-7f-5p_3;hsa-let-7g-5p_3;hsa-let-7i-5p_3;hsa-miR-200c-5p_3;hsa-miR-20a-5p_3;hsa-miR-30b-5p_3
ZNF264	6	hsa-let-7b-5p_3;hsa-let-7f-5p_3;hsa-miR-143-5p_3;hsa-miR-20a-5p_3;hsa-miR-25-5p_3;hsa-miR-30e-5p_3
MDM4	6	hsa-let-7b-5p_3;hsa-let-7f-5p_3;hsa-let-7i-5p_3;hsa-miR-200b-5p_3;hsa-miR-21-5p_3;hsa-miR-25-5p_3
AGO-01	6	hsa-let-7f-5p_3;hsa-let-7i-5p_3;hsa-miR-148b-3p_3;hsa-miR-151a-5p_3;hsa-miR-20a-5p_3;hsa-miR-26a-5p_3
ZBTB37	5	hsa-let-7b-5p_3;hsa-let-7f-5p_3;hsa-let-7g-5p_3;hsa-let-7i-5p_3;hsa-miR-93-5p_3
SOCS7	5	hsa-let-7f-5p_3;hsa-let-7g-5p_3;hsa-miR-191-5p_3;hsa-miR-20a-5p_3;hsa-miR-93-5p_3
MFSD8	5	hsa-let-7f-5p_3;hsa-let-7g-5p_3;hsa-let-7i-5p_3;hsa-miR-20a-5p_3;hsa-miR-93-5p_3
KPNA6	5	hsa-let-7b-5p_3;hsa-miR-20a-5p_3;hsa-miR-26a-5p_3;hsa-miR-26b-5p_3;hsa-miR-93-5p_3
CEBPG	5	hsa-miR-125b-5p_3;hsa-miR-148b-3p_3;hsa-miR-186-5p_3;hsa-miR-200a-5p_3;hsa-miR-361-5p_3
BZW1	5	hsa-let-7b-5p_3;hsa-let-7f-5p_3;hsa-let-7g-5p_3;hsa-miR-20a-5p_3;hsa-miR-93-5p_3
ATXN1	5	hsa-miR-125a-5p_3;hsa-miR-125b-5p_3;hsa-miR-186-5p_3;hsa-miR-20a-5p_3;hsa-miR-93-5p_3
ARIH1	5	hsa-let-7b-5p_3;hsa-let-7f-5p_3;hsa-let-7g-5p_3;hsa-let-7i-5p_3;hsa-miR-140-5p_3
ZNF644	4	hsa-let-7b-5p_3;hsa-let-7f-5p_3;hsa-let-7g-5p_3;hsa-let-7i-5p_3
ZNF609	4	hsa-let-7b-5p_3;hsa-let-7f-5p_3;hsa-let-7g-5p_3;hsa-let-7i-5p_3
ZNF207	4	hsa-let-7b-5p_3;hsa-miR-21-5p_3;hsa-miR-30e-5p_3;hsa-miR-361-5p_3
VEGFA	4	hsa-miR-125a-5p_3;hsa-miR-141-5p_3;hsa-miR-16-5p_3;hsa-miR-20a-5p_3
TSPAN14	4	hsa-miR-143-5p_3;hsa-miR-155-5p_3;hsa-miR-23b-5p_3;hsa-miR-25-5p_3
TP53	4	hsa-miR-125a-5p_3;hsa-miR-151a-5p_3;hsa-miR-30d-5p_3;hsa-miR-30e-5p_3
SYNJ2BP	4	hsa-let-7f-5p_3;hsa-let-7i-5p_3;hsa-miR-186-5p_3;hsa-miR-93-5p_3
STAT2	4	hsa-let-7f-5p_3;hsa-let-7i-5p_3;hsa-miR-125a-5p_3;hsa-miR-25-5p_3
SLC11A2	4	hsa-let-7b-5p_3;hsa-let-7g-5p_3;hsa-let-7i-5p_3;hsa-miR-16-5p_3
RNF115	4	hsa-let-7b-5p_3;hsa-miR-20a-5p_3;hsa-miR-25-5p_3;hsa-miR-93-5p_3
RAB30	4	hsa-miR-155-5p_3;hsa-miR-16-5p_3;hsa-miR-20a-5p_3;hsa-miR-26b-5p_3
PDLIM5	4	hsa-let-7b-5p_3;hsa-let-7f-5p_3;hsa-let-7g-5p_3;hsa-let-7i-5p_3
MXD1	4	hsa-let-7b-5p_3;hsa-let-7g-5p_3;hsa-let-7i-5p_3;hsa-miR-125b-5p_3
MTX3	4	hsa-let-7b-5p_3;hsa-let-7f-5p_3;hsa-let-7g-5p_3;hsa-let-7i-5p_3
HMGB1	4	hsa-let-7g-5p_3;hsa-miR-141-5p_3;hsa-miR-148b-3p_3;hsa-miR-20a-5p_3
HMGA2	4	hsa-let-7b-5p_3;hsa-let-7f-5p_3;hsa-let-7i-5p_3;hsa-miR-16-5p_3
FAM241A	4	hsa-miR-143-5p_3;hsa-miR-20a-5p_3;hsa-miR-25-5p_3;hsa-miR-93-5p_3
E2F3	4	hsa-let-7b-5p_3;hsa-miR-200c-5p_3;hsa-miR-20a-5p_3;hsa-miR-660-5p_3
CNKSR3	4	hsa-miR-16-5p_3;hsa-miR-20a-5p_3;hsa-miR-23b-5p_3;hsa-miR-93-5p_3
CASP3	4	hsa-miR-155-5p_3;hsa-miR-30a-5p_3;hsa-miR-30d-5p_3;hsa-miR-30e-5p_3
BTBD7	4	hsa-miR-148b-3p_3;hsa-miR-20a-5p_3;hsa-miR-30a-5p_3;hsa-miR-93-5p_3
ABHD2	4	hsa-miR-16-5p_3;hsa-miR-26a-5p_3;hsa-miR-26b-5p_3;hsa-miR-93-5p_3
ZNF566	3	hsa-let-7f-5p_3;hsa-let-7i-5p_3;hsa-miR-25-5p_3
ZNF385A	3	hsa-miR-125b-5p_3;hsa-miR-20a-5p_3;hsa-miR-93-5p_3
ZNF347	3	hsa-miR-143-5p_3;hsa-miR-20a-5p_3;hsa-miR-93-5p_3
ZC3HAV1L	3	hsa-let-7b-5p_3;hsa-let-7f-5p_3;hsa-miR-25-5p_3
YWHAZ	3	hsa-let-7b-5p_3;hsa-let-7g-5p_3;hsa-let-7i-5p_3
YIPF4	3	hsa-miR-143-5p_3;hsa-miR-20a-5p_3;hsa-miR-93-5p_3
WIPF2	3	hsa-miR-143-5p_3;hsa-miR-20a-5p_3;hsa-miR-93-5p_3
VPS53	3	hsa-miR-20a-5p_3;hsa-miR-25-5p_3;hsa-miR-93-5p_3
VEZF1	3	hsa-miR-140-5p_3;hsa-miR-155-5p_3;hsa-miR-20a-5p_3
TXLNG	3	hsa-let-7b-5p_3;hsa-let-7i-5p_3;hsa-miR-16-5p_3
TGFBR3	3	hsa-let-7g-5p_3;hsa-let-7i-5p_3;hsa-miR-16-5p_3
STOX2	3	hsa-miR-125a-5p_3;hsa-miR-125b-5p_3;hsa-miR-186-5p_3
SON	3	hsa-miR-16-5p_3;hsa-miR-186-5p_3;hsa-miR-20a-5p_3
SOD2	3	hsa-let-7b-5p_3;hsa-let-7i-5p_3;hsa-miR-93-5p_3
SMAD2	3	hsa-let-7g-5p_3;hsa-miR-125a-5p_3;hsa-miR-361-5p_3
SIKE1	3	hsa-let-7b-5p_3;hsa-miR-30d-5p_3;hsa-miR-30e-5p_3
SH3GLB1	3	hsa-let-7b-5p_3;hsa-miR-20a-5p_3;hsa-miR-93-5p_3
RRM2	3	hsa-let-7b-5p_3;hsa-let-7f-5p_3;hsa-let-7i-5p_3
REV3L	3	hsa-miR-30a-5p_3;hsa-miR-30d-5p_3;hsa-miR-30e-5p_3
RBM28	3	hsa-miR-16-5p_3;hsa-miR-186-5p_3;hsa-miR-25-5p_3
RBM23	3	hsa-miR-143-5p_3;hsa-miR-148b-3p_3;hsa-miR-93-5p_3
RBM12B	3	hsa-let-7b-5p_3;hsa-let-7i-5p_3;hsa-miR-20a-5p_3
RACGAP1	3	hsa-miR-141-5p_3;hsa-miR-16-5p_3;hsa-miR-93-5p_3
RAB3IP	3	hsa-miR-16-5p_3;hsa-miR-20a-5p_3;hsa-miR-93-5p_3
QRFPR	3	hsa-miR-30a-5p_3;hsa-miR-30b-5p_3;hsa-miR-30e-5p_3
PRORP	3	hsa-let-7b-5p_3;hsa-let-7f-5p_3;hsa-let-7i-5p_3
POLR3D	3	hsa-let-7b-5p_3;hsa-let-7f-5p_3;hsa-let-7i-5p_3
PEG10	3	hsa-let-7g-5p_3;hsa-miR-125a-5p_3;hsa-miR-186-5p_3
PANK3	3	hsa-miR-140-5p_3;hsa-miR-186-5p_3;hsa-miR-93-5p_3
NUP155	3	hsa-let-7f-5p_3;hsa-let-7i-5p_3;hsa-miR-16-5p_3
NAP1L1	3	hsa-let-7b-5p_3;hsa-let-7g-5p_3;hsa-miR-30d-5p_3
MSI2	3	hsa-let-7b-5p_3;hsa-let-7g-5p_3;hsa-miR-155-5p_3
MLXIP	3	hsa-miR-143-5p_3;hsa-miR-20a-5p_3;hsa-miR-93-5p_3
LPGAT1	3	hsa-miR-155-5p_3;hsa-miR-20a-5p_3;hsa-miR-21-5p_3
LNPK	3	hsa-miR-148a-5p_3;hsa-miR-155-5p_3;hsa-miR-93-5p_3
KPNA5	3	hsa-let-7b-5p_3;hsa-let-7f-5p_3;hsa-let-7i-5p_3
IKZF3	3	hsa-let-7f-5p_3;hsa-miR-125b-5p_3;hsa-miR-23b-5p_3
IKZF2	3	hsa-miR-125b-5p_3;hsa-miR-30a-5p_3;hsa-miR-30e-5p_3
GINS4	3	hsa-miR-143-5p_3;hsa-miR-20a-5p_3;hsa-miR-93-5p_3
FRS2	3	hsa-miR-186-5p_3;hsa-miR-30e-5p_3;hsa-miR-93-5p_3
FMO4	3	hsa-let-7b-5p_3;hsa-let-7f-5p_3;hsa-let-7g-5p_3
FKBP14	3	hsa-miR-20a-5p_3;hsa-miR-26b-5p_3;hsa-miR-93-5p_3
FBXL20	3	hsa-let-7b-5p_3;hsa-let-7i-5p_3;hsa-miR-16-5p_3
FAM81B	3	hsa-miR-30b-5p_3;hsa-miR-30d-5p_3;hsa-miR-30e-5p_3
FAM104A	3	hsa-let-7b-5p_3;hsa-let-7f-5p_3;hsa-let-7i-5p_3
EGLN3	3	hsa-let-7i-5p_3;hsa-miR-20a-5p_3;hsa-miR-93-5p_3
DVL3	3	hsa-let-7b-5p_3;hsa-let-7f-5p_3;hsa-let-7g-5p_3
DISC1	3	hsa-let-7b-5p_3;hsa-let-7g-5p_3;hsa-let-7i-5p_3
DCTN5	3	hsa-miR-16-5p_3;hsa-miR-20a-5p_3;hsa-miR-93-5p_3
CSNK2A1	3	hsa-let-7b-5p_3;hsa-miR-125a-5p_3;hsa-miR-148b-3p_3
CELF1	3	hsa-let-7b-5p_3;hsa-let-7g-5p_3;hsa-let-7i-5p_3
CCNT2	3	hsa-let-7b-5p_3;hsa-let-7i-5p_3;hsa-miR-16-5p_3
CBX5	3	hsa-let-7b-5p_3;hsa-let-7f-5p_3;hsa-miR-93-5p_3
CAPZA2	3	hsa-miR-16-5p_3;hsa-miR-20a-5p_3;hsa-miR-93-5p_3
C17orf75	3	hsa-miR-20a-5p_3;hsa-miR-23b-5p_3;hsa-miR-93-5p_3
BNIP2	3	hsa-miR-143-5p_3;hsa-miR-21-5p_3;hsa-miR-93-5p_3
AK4	3	hsa-let-7b-5p_3;hsa-let-7f-5p_3;hsa-let-7g-5p_3
AHCYL2	3	hsa-let-7b-5p_3;hsa-let-7f-5p_3;hsa-miR-16-5p_3
37834	3	hsa-let-7b-5p_3;hsa-miR-20a-5p_3;hsa-miR-93-5p_3
ACER2	3	hsa-let-7f-5p_3;hsa-let-7g-5p_3;hsa-let-7i-5p_3
ZSCAN29	2	hsa-miR-143-5p_3;hsa-miR-30a-5p_3
ZNF652	2	hsa-let-7b-5p_3;hsa-miR-140-5p_3
ZNF587	2	hsa-let-7b-5p_3;hsa-let-7i-5p_3
ZNF578	2	hsa-let-7i-5p_3;hsa-miR-20a-5p_3
ZNF333	2	hsa-miR-186-5p_3;hsa-miR-23b-5p_3
ZNF28	2	hsa-let-7g-5p_3;hsa-let-7i-5p_3
ZFP14	2	hsa-miR-143-5p_3;hsa-miR-23b-5p_3
ZDHHC18	2	hsa-miR-26a-5p_3;hsa-miR-26b-5p_3
ZDHHC17	2	hsa-miR-148b-3p_3;hsa-miR-30b-5p_3
ZC3H12C	2	hsa-miR-20a-5p_3;hsa-miR-361-5p_3
ZBTB8OS	2	hsa-let-7b-5p_3;hsa-let-7f-5p_3
ZBTB8B	2	hsa-miR-23b-5p_3;hsa-miR-25-5p_3
ZBTB7A	2	hsa-miR-361-5p_3;hsa-miR-93-5p_3
ZBTB25	2	hsa-miR-20a-5p_3;hsa-miR-93-5p_3
XIAP	2	hsa-miR-20a-5p_3;hsa-miR-93-5p_3
WNT2B	2	hsa-miR-148b-3p_3;hsa-miR-93-5p_3
WASL	2	hsa-miR-20a-5p_3;hsa-miR-93-5p_3
VCL	2	hsa-miR-125b-5p_3;hsa-miR-16-5p_3
UHRF1BP1	2	hsa-miR-30b-5p_3;hsa-miR-30d-5p_3
UHRF1	2	hsa-let-7b-5p_3;hsa-miR-191-5p_3
UBXN2A	2	hsa-miR-20a-5p_3;hsa-miR-93-5p_3
UBFD1	2	hsa-miR-16-5p_3;hsa-miR-93-5p_3
TXNL1	2	hsa-miR-16-5p_3;hsa-miR-26a-5p_3
TXLNA	2	hsa-let-7b-5p_3;hsa-miR-93-5p_3
TSPAN6	2	hsa-miR-143-5p_3;hsa-miR-93-5p_3
TSC22D2	2	hsa-miR-140-5p_3;hsa-miR-16-5p_3
TRPS1	2	hsa-miR-125a-5p_3;hsa-miR-27b-5p_3
TRIM71	2	hsa-let-7f-5p_3;hsa-let-7i-5p_3
TRIM32	2	hsa-miR-155-5p_3;hsa-miR-20a-5p_3
TRAF3IP2	2	hsa-miR-143-5p_3;hsa-miR-93-5p_3
TPM3	2	hsa-miR-200c-5p_3;hsa-miR-25-5p_3
TMTC3	2	hsa-miR-223-5p_3;hsa-miR-224-5p_3
TMOD3	2	hsa-miR-20a-5p_3;hsa-miR-93-5p_3
TMED4	2	hsa-let-7b-5p_3;hsa-let-7f-5p_3
TLCD3A	2	hsa-let-7b-5p_3;hsa-miR-186-5p_3
TET2	2	hsa-miR-125b-5p_3;hsa-miR-26a-5p_3
TENT5C	2	hsa-miR-20a-5p_3;hsa-miR-93-5p_3
TCF4	2	hsa-miR-20a-5p_3;hsa-miR-93-5p_3
TCEANC2	2	hsa-miR-143-5p_3;hsa-miR-21-5p_3
TBL1XR1	2	hsa-miR-16-5p_3;hsa-miR-93-5p_3
TBC1D13	2	hsa-let-7b-5p_3;hsa-miR-26a-5p_3
TAOK1	2	hsa-miR-16-5p_3;hsa-miR-27b-5p_3
SURF4	2	hsa-let-7b-5p_3;hsa-let-7i-5p_3
SUCO	2	hsa-miR-20a-5p_3;hsa-miR-93-5p_3
STAT3	2	hsa-miR-125a-5p_3;hsa-miR-125b-5p_3
SSBP2	2	hsa-miR-23b-5p_3;hsa-miR-25-5p_3
SRSF1	2	hsa-miR-155-5p_3;hsa-miR-25-5p_3
SPIB	2	hsa-miR-143-5p_3;hsa-miR-20a-5p_3
SP2	2	hsa-miR-20a-5p_3;hsa-miR-23b-5p_3
SP1	2	hsa-let-7f-5p_3;hsa-miR-155-5p_3
SOWAHC	2	hsa-miR-26b-5p_3;hsa-miR-93-5p_3
SOCS5	2	hsa-miR-20a-5p_3;hsa-miR-93-5p_3
SNX12	2	hsa-let-7b-5p_3;hsa-miR-16-5p_3
SLC7A11	2	hsa-miR-148b-3p_3;hsa-miR-93-5p_3
SLC5A3	2	hsa-miR-26a-5p_3;hsa-miR-93-5p_3
SLC38A1	2	hsa-let-7b-5p_3;hsa-miR-30a-5p_3
SLC35G1	2	hsa-miR-125a-5p_3;hsa-miR-125b-5p_3
SLC19A3	2	hsa-let-7b-5p_3;hsa-let-7i-5p_3
SLC19A1	2	hsa-miR-125b-5p_3;hsa-miR-93-5p_3
SLC12A7	2	hsa-let-7b-5p_3;hsa-let-7i-5p_3
SFPQ	2	hsa-miR-26a-5p_3;hsa-miR-26b-5p_3
SF3B3	2	hsa-miR-20a-5p_3;hsa-miR-30a-5p_3
SERPINE1	2	hsa-miR-224-5p_3;hsa-miR-30b-5p_3
SERF1B	2	hsa-miR-20a-5p_3;hsa-miR-93-5p_3
SERF1A	2	hsa-miR-20a-5p_3;hsa-miR-93-5p_3
SEMA4C	2	hsa-let-7b-5p_3;hsa-let-7i-5p_3
SDR42E1	2	hsa-let-7b-5p_3;hsa-let-7i-5p_3
SCO1	2	hsa-miR-143-5p_3;hsa-miR-25-5p_3
SCD	2	hsa-let-7b-5p_3;hsa-miR-143-5p_3
SAR1A	2	hsa-miR-143-5p_3;hsa-miR-23b-5p_3
RRN3	2	hsa-miR-20a-5p_3;hsa-miR-93-5p_3
RPS6KA5	2	hsa-miR-143-5p_3;hsa-miR-93-5p_3
RPS24	2	hsa-let-7b-5p_3;hsa-miR-16-5p_3
RIF1	2	hsa-miR-155-5p_3;hsa-miR-93-5p_3
REST	2	hsa-miR-20a-5p_3;hsa-miR-93-5p_3
RBMS2	2	hsa-miR-143-5p_3;hsa-miR-25-5p_3
RBFOX2	2	hsa-let-7g-5p_3;hsa-let-7i-5p_3
RABGAP1L	2	hsa-miR-23b-5p_3;hsa-miR-93-5p_3
RAB5B	2	hsa-miR-20a-5p_3;hsa-miR-93-5p_3
RAB19	2	hsa-let-7b-5p_3;hsa-let-7f-5p_3
RAB11FIP4	2	hsa-let-7b-5p_3;hsa-let-7g-5p_3
QKI	2	hsa-let-7b-5p_3;hsa-miR-224-5p_3
PVR	2	hsa-let-7b-5p_3;hsa-miR-93-5p_3
PURB	2	hsa-miR-191-5p_3;hsa-miR-20a-5p_3
PSAT1	2	hsa-miR-125b-5p_3;hsa-miR-16-5p_3
PRXL2A	2	hsa-miR-20a-5p_3;hsa-miR-93-5p_3
PRRG1	2	hsa-miR-20a-5p_3;hsa-miR-93-5p_3
PREPL	2	hsa-miR-125a-5p_3;hsa-miR-30a-5p_3
PPP1R15B	2	hsa-let-7g-5p_3;hsa-let-7i-5p_3
PPP1R12B	2	hsa-miR-30b-5p_3;hsa-miR-93-5p_3
POLR3G	2	hsa-let-7b-5p_3;hsa-miR-93-5p_3
POLL	2	hsa-let-7b-5p_3;hsa-let-7i-5p_3
POFUT1	2	hsa-miR-143-5p_3;hsa-miR-20a-5p_3
PLXDC2	2	hsa-let-7b-5p_3;hsa-miR-148b-3p_3
PLEKHA3	2	hsa-let-7g-5p_3;hsa-let-7i-5p_3
PLEKHA1	2	hsa-miR-190a-3p_3;hsa-miR-93-5p_3
PLAGL2	2	hsa-let-7b-5p_3;hsa-let-7i-5p_3
PKD2	2	hsa-miR-26b-5p_3;hsa-miR-93-5p_3
PHLPP2	2	hsa-miR-16-5p_3;hsa-miR-224-5p_3
PHF6	2	hsa-miR-20a-5p_3;hsa-miR-93-5p_3
PHC3	2	hsa-miR-186-5p_3;hsa-miR-93-5p_3
PHACTR2	2	hsa-miR-140-5p_3;hsa-miR-148b-3p_3
PGM2L1	2	hsa-let-7b-5p_3;hsa-miR-93-5p_3
PEX26	2	hsa-miR-143-5p_3;hsa-miR-23b-5p_3
PER2	2	hsa-miR-30a-5p_3;hsa-miR-30e-5p_3
PDK1	2	hsa-let-7b-5p_3;hsa-miR-155-5p_3
PDE4B	2	hsa-miR-26a-5p_3;hsa-miR-26b-5p_3
PDE12	2	hsa-let-7b-5p_3;hsa-let-7i-5p_3
PARVB	2	hsa-let-7b-5p_3;hsa-miR-143-5p_3
ORC4	2	hsa-let-7b-5p_3;hsa-miR-16-5p_3
OPHN1	2	hsa-miR-30a-5p_3;hsa-miR-30d-5p_3
ONECUT2	2	hsa-let-7g-5p_3;hsa-miR-16-5p_3
OCIAD1	2	hsa-miR-20a-5p_3;hsa-miR-93-5p_3
NUP93	2	hsa-miR-23b-5p_3;hsa-miR-29a-5p_3
NUP37	2	hsa-miR-125a-5p_3;hsa-miR-125b-5p_3
NR6A1	2	hsa-let-7g-5p_3;hsa-let-7i-5p_3
NR3C1	2	hsa-miR-155-5p_3;hsa-miR-93-5p_3
NFIB	2	hsa-miR-20a-5p_3;hsa-miR-93-5p_3
NCOR2	2	hsa-miR-16-5p_3;hsa-miR-25-5p_3
NCOA3	2	hsa-let-7g-5p_3;hsa-miR-20a-5p_3
NCKAP1	2	hsa-miR-23b-5p_3;hsa-miR-25-5p_3
NAT8L	2	hsa-let-7g-5p_3;hsa-let-7i-5p_3
MYCBP	2	hsa-let-7b-5p_3;hsa-miR-143-5p_3
MTMR3	2	hsa-miR-16-5p_3;hsa-miR-20a-5p_3
MTDH	2	hsa-miR-30a-5p_3;hsa-miR-30b-5p_3
MSL2	2	hsa-miR-30a-5p_3;hsa-miR-30d-5p_3
MSH3	2	hsa-miR-23b-5p_3;hsa-miR-93-5p_3
MRI1	2	hsa-miR-143-5p_3;hsa-miR-25-5p_3
MKLN1	2	hsa-miR-143-5p_3;hsa-miR-155-5p_3
MIEF1	2	hsa-let-7b-5p_3;hsa-miR-22-5p_3
MEF2D	2	hsa-let-7f-5p_3;hsa-miR-20a-5p_3
MECP2	2	hsa-miR-660-5p_3;hsa-miR-93-5p_3
MCU	2	hsa-miR-16-5p_3;hsa-miR-25-5p_3
MCM8	2	hsa-miR-143-5p_3;hsa-miR-26a-5p_3
MBD2	2	hsa-let-7b-5p_3;hsa-let-7i-5p_3
MAT2B	2	hsa-let-7b-5p_3;hsa-miR-26b-5p_3
MARCHF6	2	hsa-let-7b-5p_3;hsa-miR-93-5p_3
MAPKAPK5	2	hsa-miR-25-5p_3;hsa-miR-93-5p_3
MAPK9	2	hsa-miR-20a-5p_3;hsa-miR-93-5p_3
MAP3K9	2	hsa-miR-148b-3p_3;hsa-miR-361-5p_3
MAP3K2	2	hsa-miR-143-5p_3;hsa-miR-20a-5p_3
LRRC20	2	hsa-let-7b-5p_3;hsa-let-7g-5p_3
LONRF2	2	hsa-miR-16-5p_3;hsa-miR-21-5p_3
LMBR1	2	hsa-miR-21-5p_3;hsa-miR-22-5p_3
LLPH	2	hsa-let-7b-5p_3;hsa-miR-20a-5p_3
LIMS1	2	hsa-miR-143-5p_3;hsa-miR-23b-5p_3
LIFR	2	hsa-miR-125a-5p_3;hsa-miR-125b-5p_3
LIF	2	hsa-miR-125a-5p_3;hsa-miR-125b-5p_3
LIAS	2	hsa-miR-20a-5p_3;hsa-miR-93-5p_3
LARP1	2	hsa-let-7f-5p_3;hsa-miR-140-5p_3
KRAS	2	hsa-let-7g-5p_3;hsa-miR-16-5p_3
KIF6	2	hsa-miR-125a-5p_3;hsa-miR-93-5p_3
KIAA1328	2	hsa-let-7b-5p_3;hsa-let-7i-5p_3
KIAA1143	2	hsa-let-7i-5p_3;hsa-miR-143-5p_3
KCNB1	2	hsa-miR-20a-5p_3;hsa-miR-93-5p_3
JAK1	2	hsa-miR-20a-5p_3;hsa-miR-93-5p_3
IL6R	2	hsa-let-7b-5p_3;hsa-let-7i-5p_3
IL13	2	hsa-let-7g-5p_3;hsa-let-7i-5p_3
IGF2BP1	2	hsa-let-7f-5p_3;hsa-let-7g-5p_3
IFNAR2	2	hsa-miR-30d-5p_3;hsa-miR-93-5p_3
HYPK	2	hsa-miR-20a-5p_3;hsa-miR-93-5p_3
HPSE	2	hsa-miR-23b-5p_3;hsa-miR-26b-5p_3
HMGB3	2	hsa-miR-148b-3p_3;hsa-miR-20a-5p_3
HMGA1	2	hsa-let-7g-5p_3;hsa-miR-26a-5p_3
HIF1AN	2	hsa-miR-148b-3p_3;hsa-miR-93-5p_3
HDGF	2	hsa-miR-125b-5p_3;hsa-miR-23b-5p_3
GTF3C4	2	hsa-let-7b-5p_3;hsa-miR-16-5p_3
GTF2H2C	2	hsa-miR-20a-5p_3;hsa-miR-93-5p_3
GRHL1	2	hsa-miR-125a-5p_3;hsa-miR-29a-5p_3
GPAT4	2	hsa-let-7b-5p_3;hsa-miR-125a-5p_3
GPALPP1	2	hsa-miR-25-5p_3;hsa-miR-26a-5p_3
GOLGA7	2	hsa-miR-16-5p_3;hsa-miR-191-5p_3
GIGYF1	2	hsa-miR-30a-5p_3;hsa-miR-30d-5p_3
GID4	2	hsa-miR-21-5p_3;hsa-miR-93-5p_3
GGA3	2	hsa-let-7b-5p_3;hsa-let-7g-5p_3
GATAD2B	2	hsa-miR-186-5p_3;hsa-miR-29a-5p_3
GANAB	2	hsa-miR-125b-5p_3;hsa-miR-29a-5p_3
GALNT7	2	hsa-miR-16-5p_3;hsa-miR-26b-5p_3
G3BP1	2	hsa-miR-27b-5p_3;hsa-miR-30b-5p_3
FXN	2	hsa-let-7b-5p_3;hsa-let-7f-5p_3
FUT10	2	hsa-let-7b-5p_3;hsa-miR-93-5p_3
FNDC3A	2	hsa-let-7b-5p_3;hsa-let-7f-5p_3
FMNL3	2	hsa-let-7g-5p_3;hsa-miR-93-5p_3
FHDC1	2	hsa-miR-20a-5p_3;hsa-miR-93-5p_3
FEM1B	2	hsa-miR-20a-5p_3;hsa-miR-224-5p_3
FBXO31	2	hsa-miR-20a-5p_3;hsa-miR-93-5p_3
FAM117B	2	hsa-miR-20a-5p_3;hsa-miR-93-5p_3
EXOC5	2	hsa-miR-186-5p_3;hsa-miR-21-5p_3
ERGIC2	2	hsa-let-7b-5p_3;hsa-miR-93-5p_3
EPHA4	2	hsa-miR-143-5p_3;hsa-miR-20a-5p_3
ENTPD7	2	hsa-miR-20a-5p_3;hsa-miR-93-5p_3
ENPP5	2	hsa-miR-20a-5p_3;hsa-miR-93-5p_3
ELOVL5	2	hsa-miR-30a-5p_3;hsa-miR-30b-5p_3
EFCAB11	2	hsa-miR-20a-5p_3;hsa-miR-93-5p_3
EDN1	2	hsa-let-7b-5p_3;hsa-let-7f-5p_3
E2F6	2	hsa-let-7b-5p_3;hsa-miR-151a-5p_3
E2F2	2	hsa-let-7b-5p_3;hsa-miR-20a-5p_3
DNAL1	2	hsa-let-7b-5p_3;hsa-miR-93-5p_3
CYBRD1	2	hsa-miR-20a-5p_3;hsa-miR-93-5p_3
CRY2	2	hsa-let-7b-5p_3;hsa-let-7i-5p_3
CREBZF	2	hsa-miR-26a-5p_3;hsa-miR-26b-5p_3
CNOT6L	2	hsa-miR-186-5p_3;hsa-miR-20a-5p_3
CMTM4	2	hsa-miR-125b-5p_3;hsa-miR-16-5p_3
CLOCK	2	hsa-miR-21-5p_3;hsa-miR-93-5p_3
CKAP5	2	hsa-miR-155-5p_3;hsa-miR-21-5p_3
CEP43	2	hsa-miR-20a-5p_3;hsa-miR-93-5p_3
CEP135	2	hsa-let-7b-5p_3;hsa-let-7g-5p_3
CDV3	2	hsa-let-7b-5p_3;hsa-miR-16-5p_3
CDKAL1	2	hsa-let-7b-5p_3;hsa-let-7f-5p_3
CD47	2	hsa-miR-20a-5p_3;hsa-miR-93-5p_3
CD44	2	hsa-miR-125b-5p_3;hsa-miR-16-5p_3
CCND1	2	hsa-let-7b-5p_3;hsa-miR-224-5p_3
CBX3	2	hsa-miR-30d-5p_3;hsa-miR-93-5p_3
C1orf210	2	hsa-let-7b-5p_3;hsa-let-7i-5p_3
C1orf21	2	hsa-let-7g-5p_3;hsa-miR-16-5p_3
C1GALT1	2	hsa-let-7b-5p_3;hsa-miR-148b-3p_3
C19orf47	2	hsa-let-7b-5p_3;hsa-let-7i-5p_3
BTN3A1	2	hsa-miR-20a-5p_3;hsa-miR-93-5p_3
BRI3BP	2	hsa-let-7g-5p_3;hsa-miR-93-5p_3
BLMH	2	hsa-miR-186-5p_3;hsa-miR-361-5p_3
BCL2L11	2	hsa-miR-140-5p_3;hsa-miR-20a-5p_3
BCL2	2	hsa-miR-125b-5p_3;hsa-miR-16-5p_3
BAZ1B	2	hsa-let-7b-5p_3;hsa-let-7f-5p_3
B4GALT5	2	hsa-miR-30a-5p_3;hsa-miR-30b-5p_3
B4GALT1	2	hsa-miR-30a-5p_3;hsa-miR-30e-5p_3
ATXN7L3B	2	hsa-miR-20a-5p_3;hsa-miR-93-5p_3
ATL2	2	hsa-miR-125a-5p_3;hsa-miR-186-5p_3
ATG12	2	hsa-let-7b-5p_3;hsa-let-7f-5p_3
ASPH	2	hsa-miR-155-5p_3;hsa-miR-16-5p_3
ARL8B	2	hsa-let-7f-5p_3;hsa-let-7i-5p_3
ARL15	2	hsa-let-7b-5p_3;hsa-miR-155-5p_3
ARID4B	2	hsa-miR-20a-5p_3;hsa-miR-93-5p_3
ANKRD33B	2	hsa-miR-125a-5p_3;hsa-miR-125b-5p_3
AMD1	2	hsa-let-7g-5p_3;hsa-miR-186-5p_3
AKT2	2	hsa-let-7g-5p_3;hsa-miR-151a-5p_3
AK2	2	hsa-miR-16-5p_3;hsa-miR-30a-5p_3
38200	2	hsa-miR-20a-5p_3;hsa-miR-23b-5p_3
AFF4	2	hsa-let-7b-5p_3;hsa-miR-30e-5p_3
ACTC1	2	hsa-miR-30a-5p_3;hsa-miR-30e-5p_3
ACOT9	2	hsa-let-7f-5p_3;hsa-miR-93-5p_3
ABL2	2	hsa-miR-125a-5p_3;hsa-miR-20a-5p_3
ABI2	2	hsa-miR-361-5p_3;hsa-miR-93-5p_3
ABHD18	2	hsa-miR-20a-5p_3;hsa-miR-93-5p_3
AAK1	2	hsa-miR-155-5p_3;hsa-miR-93-5p_3
A1CF	2	hsa-miR-20a-5p_3;hsa-miR-93-5p_3
ZNRF1	1	hsa-miR-30e-5p_3
ZNFX1	1	hsa-miR-93-5p_3
ZNF85	1	hsa-miR-143-5p_3
ZNF841	1	hsa-miR-143-5p_3
ZNF827	1	hsa-miR-16-5p_3
ZNF813	1	hsa-miR-93-5p_3
ZNF805	1	hsa-miR-93-5p_3
ZNF786	1	hsa-miR-93-5p_3
ZNF785	1	hsa-miR-93-5p_3
ZNF772	1	hsa-miR-26a-5p_3
ZNF770	1	hsa-miR-30b-5p_3
ZNF736	1	hsa-miR-143-5p_3
ZNF70	1	hsa-miR-93-5p_3
ZNF7	1	hsa-miR-93-5p_3
ZNF621	1	hsa-miR-143-5p_3
ZNF608	1	hsa-miR-26a-5p_3
ZNF548	1	hsa-miR-25-5p_3
ZNF514	1	hsa-miR-93-5p_3
ZNF490	1	hsa-miR-25-5p_3
ZNF483	1	hsa-miR-125b-5p_3
ZNF426	1	hsa-miR-140-5p_3
ZNF417	1	hsa-miR-93-5p_3
ZNF384	1	hsa-miR-93-5p_3
ZNF320	1	hsa-miR-143-5p_3
ZNF3	1	hsa-let-7b-5p_3
ZNF280C	1	hsa-miR-25-5p_3
ZNF217	1	hsa-miR-21-5p_3
ZNF214	1	hsa-miR-186-5p_3
ZNF200	1	hsa-let-7f-5p_3
ZNF154	1	hsa-miR-361-5p_3
ZNF148	1	hsa-let-7b-5p_3
ZNF124	1	hsa-miR-27b-5p_3
ZNF107	1	hsa-miR-93-5p_3
ZMYM2	1	hsa-let-7b-5p_3
ZMAT3	1	hsa-miR-16-5p_3
ZKSCAN1	1	hsa-miR-26b-5p_3
ZFYVE26	1	hsa-miR-20a-5p_3
ZFYVE1	1	hsa-miR-125b-5p_3
ZDHHC9	1	hsa-miR-125a-5p_3
ZDHHC7	1	hsa-miR-26b-5p_3
ZDHHC24	1	hsa-miR-25-5p_3
ZDHHC20	1	hsa-miR-93-5p_3
ZDHHC15	1	hsa-miR-223-5p_3
ZCCHC9	1	hsa-let-7b-5p_3
ZC3H15	1	hsa-miR-143-5p_3
ZC3H11A	1	hsa-miR-16-5p_3
ZBTB8A	1	hsa-miR-143-5p_3
ZBTB4	1	hsa-miR-30d-5p_3
ZBTB33	1	hsa-miR-361-5p_3
ZBTB2	1	hsa-miR-16-5p_3
ZADH2	1	hsa-let-7b-5p_3
YTHDC1	1	hsa-miR-143-5p_3
YPEL1	1	hsa-miR-148b-3p_3
YKT6	1	hsa-miR-30d-5p_3
YIPF5	1	hsa-miR-143-5p_3
XRN1	1	hsa-let-7b-5p_3
XRCC2	1	hsa-miR-186-5p_3
XPNPEP3	1	hsa-miR-143-5p_3
WWTR1	1	hsa-miR-200a-5p_3
WWC1	1	hsa-miR-93-5p_3
WSB1	1	hsa-miR-143-5p_3
WNT7B	1	hsa-miR-23b-5p_3
WNT5A	1	hsa-miR-30a-5p_3
WNK3	1	hsa-miR-660-5p_3
WDR92	1	hsa-miR-93-5p_3
WDR73	1	hsa-miR-93-5p_3
WDR55	1	hsa-let-7b-5p_3
WDR53	1	hsa-miR-93-5p_3
WDR37	1	hsa-miR-20a-5p_3
WDR33	1	hsa-let-7b-5p_3
WDFY2	1	hsa-miR-30b-5p_3
WASF2	1	hsa-miR-143-5p_3
VWC2	1	hsa-miR-143-5p_3
VTI1A	1	hsa-miR-93-5p_3
VTA1	1	hsa-miR-23b-5p_3
VSIG1	1	hsa-miR-143-5p_3
VPS35	1	hsa-miR-25-5p_3
VPS28	1	hsa-let-7b-5p_3
VPS26A	1	hsa-miR-20a-5p_3
VKORC1L1	1	hsa-miR-186-5p_3
VGLL2	1	hsa-miR-148b-3p_3
VCAM1	1	hsa-miR-22-5p_3
VASH1	1	hsa-miR-30d-5p_3
UTRN	1	hsa-let-7b-5p_3
UTP6	1	hsa-let-7b-5p_3
UTP25	1	hsa-miR-16-5p_3
UTP15	1	hsa-let-7b-5p_3
USP6NL	1	hsa-miR-224-5p_3
USP49	1	hsa-miR-23b-5p_3
USP47	1	hsa-let-7i-5p_3
USP37	1	hsa-miR-30a-5p_3
USP3	1	hsa-miR-93-5p_3
USP28	1	hsa-miR-20a-5p_3
USP15	1	hsa-let-7b-5p_3
USP14	1	hsa-let-7b-5p_3
UROS	1	hsa-miR-143-5p_3
UNC13A	1	hsa-miR-143-5p_3
ULK2	1	hsa-miR-26b-5p_3
UHMK1	1	hsa-miR-200b-5p_3
UGT2A2	1	hsa-miR-141-5p_3
UGT2A1	1	hsa-miR-141-5p_3
UGGT1	1	hsa-miR-143-5p_3
UFM1	1	hsa-miR-27a-5p_3
UEVLD	1	hsa-miR-20a-5p_3
UCK2	1	hsa-miR-361-5p_3
UBXN2B	1	hsa-let-7b-5p_3
UBQLN3	1	hsa-miR-26b-5p_3
UBN2	1	hsa-miR-223-5p_3
UBE3C	1	hsa-miR-16-5p_3
UBE2V1	1	hsa-miR-16-5p_3
UBE2L3	1	hsa-miR-93-5p_3
UBE2G2	1	hsa-miR-125a-5p_3
UBE2E3	1	hsa-miR-186-5p_3
UBE2A	1	hsa-miR-26a-5p_3
UBA1	1	hsa-let-7b-5p_3
TYW5	1	hsa-miR-93-5p_3
TXNL4A	1	hsa-let-7b-5p_3
TXNDC12	1	hsa-miR-155-5p_3
TXN2	1	hsa-miR-16-5p_3
TXK	1	hsa-miR-23b-5p_3
TWIST1	1	hsa-miR-361-5p_3
TUSC2	1	hsa-miR-93-5p_3
TTPAL	1	hsa-miR-93-5p_3
TTLL12	1	hsa-let-7b-5p_3
TTI2	1	hsa-miR-186-5p_3
TTC30B	1	hsa-miR-125a-5p_3
TSPAN31	1	hsa-miR-143-5p_3
TSPAN3	1	hsa-let-7b-5p_3
TRUB2	1	hsa-let-7b-5p_3
TRMT9B	1	hsa-miR-25-5p_3
TRMT2A	1	hsa-miR-125a-5p_3
TRIP12	1	hsa-let-7b-5p_3
TRIO	1	hsa-miR-155-5p_3
TRIM8	1	hsa-miR-20a-5p_3
TRIM72	1	hsa-miR-25-5p_3
TRIM4	1	hsa-miR-16-5p_3
TRDN	1	hsa-miR-148b-3p_3
TRAF6	1	hsa-miR-125a-5p_3
TPT1	1	hsa-let-7b-5p_3
TPRG1L	1	hsa-miR-93-5p_3
TPM4	1	hsa-let-7b-5p_3
TPD52L2	1	hsa-let-7b-5p_3
TPD52	1	hsa-miR-224-5p_3
TP53INP1	1	hsa-miR-20a-5p_3
TP53BP1	1	hsa-miR-361-5p_3
TOX3	1	hsa-let-7b-5p_3
TNRC6B	1	hsa-miR-20a-5p_3
TNPO1	1	hsa-let-7b-5p_3
TNKS2	1	hsa-miR-20a-5p_3
TNFSF14	1	hsa-miR-143-5p_3
TNFRSF10B	1	hsa-miR-20a-5p_3
TNFAIP3	1	hsa-miR-141-5p_3
TMEM9	1	hsa-miR-125b-5p_3
TMEM59	1	hsa-miR-30a-5p_3
TMEM50B	1	hsa-miR-200c-5p_3
TMEM47	1	hsa-miR-223-5p_3
TMEM40	1	hsa-miR-143-5p_3
TMEM33	1	hsa-let-7b-5p_3
TMEM250	1	hsa-miR-143-5p_3
TMEM248	1	hsa-miR-23b-5p_3
TMEM201	1	hsa-let-7b-5p_3
TMEM168	1	hsa-miR-93-5p_3
TMEM167A	1	hsa-miR-20a-5p_3
TMEM154	1	hsa-miR-16-5p_3
TMEM134	1	hsa-miR-93-5p_3
TMED5	1	hsa-let-7b-5p_3
TMCC1	1	hsa-miR-16-5p_3
TM9SF4	1	hsa-miR-141-5p_3
TLR7	1	hsa-miR-20a-5p_3
TLN2	1	hsa-miR-25-5p_3
TLE3	1	hsa-miR-141-5p_3
TLCD4	1	hsa-miR-143-5p_3
TKFC	1	hsa-miR-26b-5p_3
TJP1	1	hsa-miR-155-5p_3
TIMM50	1	hsa-let-7b-5p_3
TIMM17A	1	hsa-miR-20a-5p_3
TIGD6	1	hsa-miR-143-5p_3
THEM4	1	hsa-miR-20a-5p_3
THBS1	1	hsa-let-7b-5p_3
TGS1	1	hsa-miR-25-5p_3
TGIF1	1	hsa-miR-186-5p_3
TGFBR1	1	hsa-miR-20a-5p_3
TGFB2	1	hsa-miR-23b-5p_3
TFRC	1	hsa-miR-16-5p_3
TFDP2	1	hsa-miR-143-5p_3
TFAM	1	hsa-miR-20a-5p_3
TEX35	1	hsa-miR-186-5p_3
TEX261	1	hsa-miR-186-5p_3
TEP1	1	hsa-miR-143-5p_3
TEAD3	1	hsa-miR-26b-5p_3
TCOF1	1	hsa-let-7b-5p_3
TCFL5	1	hsa-miR-16-5p_3
TCF7L2	1	hsa-miR-93-5p_3
TBC1D20	1	hsa-let-7b-5p_3
TBC1D17	1	hsa-miR-93-5p_3
TBC1D14	1	hsa-miR-16-5p_3
TBC1D1	1	hsa-miR-125b-5p_3
TAF8	1	hsa-miR-93-5p_3
TAF15	1	hsa-miR-16-5p_3
TADA2B	1	hsa-miR-93-5p_3
SZRD1	1	hsa-let-7b-5p_3
SYT15	1	hsa-miR-143-5p_3
SVOP	1	hsa-miR-23b-5p_3
SV2B	1	hsa-miR-27b-5p_3
SUV39H1	1	hsa-miR-125b-5p_3
SUSD1	1	hsa-miR-25-5p_3
SUOX	1	hsa-let-7b-5p_3
SULT1B1	1	hsa-miR-143-5p_3
STYX	1	hsa-miR-93-5p_3
STX7	1	hsa-miR-27a-5p_3
STX5	1	hsa-miR-155-5p_3
STX3	1	hsa-let-7b-5p_3
STS	1	hsa-miR-148b-3p_3
STK4	1	hsa-let-7i-5p_3
STK35	1	hsa-miR-151a-5p_3
STK24	1	hsa-miR-140-5p_3
STK17B	1	hsa-miR-93-5p_3
STIM1	1	hsa-let-7b-5p_3
STC2	1	hsa-miR-125b-5p_3
STAU1	1	hsa-miR-30d-5p_3
STAT6	1	hsa-miR-361-5p_3
STARD7	1	hsa-miR-660-5p_3
STARD5	1	hsa-miR-224-5p_3
STARD13	1	hsa-miR-125b-5p_3
STAC2	1	hsa-miR-20a-5p_3
ST6GAL1	1	hsa-miR-21-5p_3
SSX2IP	1	hsa-miR-20a-5p_3
SSR3	1	hsa-miR-125b-5p_3
SRPK1	1	hsa-miR-16-5p_3
SRP72	1	hsa-miR-16-5p_3
SRGAP2	1	hsa-miR-125a-5p_3
SREK1IP1	1	hsa-miR-20a-5p_3
SREK1	1	hsa-miR-21-5p_3
SPTLC2	1	hsa-miR-93-5p_3
SPTBN1	1	hsa-miR-26a-5p_3
SPRYD4	1	hsa-let-7b-5p_3
SPRTN	1	hsa-miR-125b-5p_3
SPRED2	1	hsa-miR-186-5p_3
SPOPL	1	hsa-miR-20a-5p_3
SPN	1	hsa-let-7b-5p_3
SPIN3	1	hsa-miR-27a-5p_3
SPECC1	1	hsa-miR-143-5p_3
SPCS3	1	hsa-miR-140-5p_3
SPATS2L	1	hsa-miR-25-5p_3
SPATA5	1	hsa-miR-125a-5p_3
SPATA2	1	hsa-miR-191-5p_3
SPAG9	1	hsa-miR-141-5p_3
SP100	1	hsa-let-7b-5p_3
SOS2	1	hsa-miR-148b-3p_3
SOCS4	1	hsa-miR-21-5p_3
SOCS2	1	hsa-miR-16-5p_3
SOCS1	1	hsa-let-7b-5p_3
SNX22	1	hsa-miR-143-5p_3
SNX17	1	hsa-let-7i-5p_3
SNX11	1	hsa-miR-151a-5p_3
SNRPD1	1	hsa-miR-23b-5p_3
SNRPA	1	hsa-let-7b-5p_3
SNAP23	1	hsa-let-7b-5p_3
SNAI2	1	hsa-miR-148b-3p_3
SMYD5	1	hsa-miR-125b-5p_3
SMYD1	1	hsa-miR-151a-5p_3
SMOC1	1	hsa-miR-20a-5p_3
SMN1	1	hsa-miR-660-5p_3
SMDT1	1	hsa-miR-16-5p_3
SMCR8	1	hsa-let-7g-5p_3
SMC5	1	hsa-miR-25-5p_3
SMC3	1	hsa-miR-27b-5p_3
SMC1A	1	hsa-let-7i-5p_3
SMARCC2	1	hsa-miR-186-5p_3
SMARCB1	1	hsa-let-7b-5p_3
SMARCAD1	1	hsa-let-7i-5p_3
SMAGP	1	hsa-miR-23b-5p_3
SMAD5	1	hsa-miR-20a-5p_3
SMAD4	1	hsa-miR-20a-5p_3
SMAD3	1	hsa-miR-23b-5p_3
SLFN5	1	hsa-miR-30b-5p_3
SLF2	1	hsa-let-7b-5p_3
SLC7A6	1	hsa-miR-125b-5p_3
SLC7A5	1	hsa-miR-30b-5p_3
SLC7A1	1	hsa-miR-125b-5p_3
SLC6A4	1	hsa-miR-16-5p_3
SLC6A1	1	hsa-miR-151a-5p_3
SLC4A1	1	hsa-miR-143-5p_3
SLC46A3	1	hsa-miR-224-5p_3
SLC44A1	1	hsa-miR-186-5p_3
SLC39A14	1	hsa-miR-155-5p_3
SLC38A7	1	hsa-let-7i-5p_3
SLC35F6	1	hsa-let-7b-5p_3
SLC35F5	1	hsa-miR-93-5p_3
SLC35B3	1	hsa-miR-26a-5p_3
SLC33A1	1	hsa-let-7f-5p_3
SLC30A7	1	hsa-let-7b-5p_3
SLC30A4	1	hsa-miR-186-5p_3
SLC29A2	1	hsa-miR-93-5p_3
SLC25A36	1	hsa-miR-26a-5p_3
SLC25A24	1	hsa-let-7b-5p_3
SLC25A19	1	hsa-let-7b-5p_3
SLC20A1	1	hsa-let-7b-5p_3
SLC1A5	1	hsa-miR-23b-5p_3
SLC16A9	1	hsa-let-7b-5p_3
SLC16A10	1	hsa-miR-143-5p_3
SLC12A6	1	hsa-miR-93-5p_3
SLC10A7	1	hsa-let-7b-5p_3
SLAIN2	1	hsa-miR-190a-3p_3
SKP1	1	hsa-miR-151a-5p_3
SIRT4	1	hsa-miR-148b-3p_3
SIRT1	1	hsa-miR-155-5p_3
SIRPA	1	hsa-miR-141-5p_3
SINHCAF	1	hsa-miR-125b-5p_3
SIK2	1	hsa-miR-143-5p_3
SIGLEC6	1	hsa-miR-143-5p_3
SHC1	1	hsa-miR-30b-5p_3
SH3PXD2A	1	hsa-miR-93-5p_3
SH3BP5L	1	hsa-miR-125a-5p_3
SGTB	1	hsa-miR-93-5p_3
SGTA	1	hsa-miR-30d-5p_3
SGPL1	1	hsa-miR-93-5p_3
SFRP5	1	hsa-miR-125b-5p_3
SESN3	1	hsa-miR-20a-5p_3
SESN1	1	hsa-miR-93-5p_3
SERF2	1	hsa-miR-20a-5p_3
SEPTIN2	1	hsa-miR-20a-5p_3
SEPTIN11	1	hsa-miR-186-5p_3
SEC61A1	1	hsa-miR-16-5p_3
SEC22C	1	hsa-miR-143-5p_3
SEC22A	1	hsa-miR-23b-5p_3
SEC16A	1	hsa-miR-20a-5p_3
SCRN1	1	hsa-let-7b-5p_3
SCRG1	1	hsa-miR-23b-5p_3
SCML2	1	hsa-let-7b-5p_3
SCD5	1	hsa-miR-25-5p_3
SBF1	1	hsa-miR-16-5p_3
SAV1	1	hsa-miR-16-5p_3
SATB1	1	hsa-miR-21-5p_3
SARAF	1	hsa-miR-148b-3p_3
SAR1B	1	hsa-miR-27b-5p_3
SAMD9L	1	hsa-miR-93-5p_3
SAMD8	1	hsa-miR-20a-5p_3
SALL3	1	hsa-let-7i-5p_3
S100PBP	1	hsa-miR-30e-5p_3
S100A16	1	hsa-miR-25-5p_3
RUNDC3B	1	hsa-miR-16-5p_3
RTF2	1	hsa-miR-20a-5p_3
RTCA	1	hsa-let-7b-5p_3
RSPH4A	1	hsa-miR-141-5p_3
RSPH3	1	hsa-miR-143-5p_3
RRP8	1	hsa-let-7b-5p_3
RRP1B	1	hsa-miR-125a-5p_3
RPS6KA3	1	hsa-miR-16-5p_3
RPP25	1	hsa-miR-25-5p_3
RPL3	1	hsa-miR-125b-5p_3
RPL10	1	hsa-miR-16-5p_3
RPH3AL	1	hsa-miR-25-5p_3
RORA	1	hsa-miR-93-5p_3
ROR2	1	hsa-let-7f-5p_3
RNF222	1	hsa-miR-143-5p_3
RNF185	1	hsa-miR-27b-5p_3
RNF170	1	hsa-miR-143-5p_3
RNF144B	1	hsa-let-7b-5p_3
RNF125	1	hsa-miR-25-5p_3
RND3	1	hsa-miR-93-5p_3
RNASEH1	1	hsa-miR-93-5p_3
RIMS4	1	hsa-miR-125b-5p_3
RHOG	1	hsa-let-7b-5p_3
RHOB	1	hsa-let-7b-5p_3
RHD	1	hsa-let-7b-5p_3
RHBDL2	1	hsa-miR-143-5p_3
RHBDF2	1	hsa-let-7b-5p_3
RGMB	1	hsa-miR-20a-5p_3
RGL1	1	hsa-miR-155-5p_3
RFFL	1	hsa-let-7b-5p_3
RCL1	1	hsa-miR-16-5p_3
RCC2	1	hsa-miR-148b-3p_3
RCAN3	1	hsa-miR-16-5p_3
RBPJ	1	hsa-let-7b-5p_3
RBMXL1	1	hsa-miR-148a-5p_3
RBM43	1	hsa-miR-143-5p_3
RBM41	1	hsa-miR-93-5p_3
RBM34	1	hsa-let-7b-5p_3
RBL2	1	hsa-miR-20a-5p_3
RBL1	1	hsa-miR-143-5p_3
RBFOX1	1	hsa-let-7b-5p_3
RASAL2	1	hsa-miR-125b-5p_3
RARA	1	hsa-miR-125a-5p_3
RAP2C	1	hsa-miR-93-5p_3
RAP2B	1	hsa-miR-143-5p_3
RAP1B	1	hsa-miR-30b-5p_3
RANBP2	1	hsa-let-7g-5p_3
RAN	1	hsa-miR-93-5p_3
RALGPS2	1	hsa-miR-21-5p_3
RALB	1	hsa-let-7b-5p_3
RALA	1	hsa-miR-140-5p_3
RAF1	1	hsa-miR-186-5p_3
RAE1	1	hsa-miR-361-5p_3
RAD18	1	hsa-let-7g-5p_3
RAB9B	1	hsa-miR-16-5p_3
RAB6A	1	hsa-miR-155-5p_3
RAB40C	1	hsa-let-7i-5p_3
RAB3B	1	hsa-miR-148b-3p_3
RAB23	1	hsa-miR-16-5p_3
RAB11FIP1	1	hsa-miR-93-5p_3
RAB11A	1	hsa-miR-186-5p_3
RAB10	1	hsa-miR-30b-5p_3
PYGB	1	hsa-miR-16-5p_3
PXN	1	hsa-miR-27b-5p_3
PUS1	1	hsa-let-7b-5p_3
PURA	1	hsa-miR-93-5p_3
PTPN4	1	hsa-miR-93-5p_3
PTPN2	1	hsa-miR-143-5p_3
PTPN1	1	hsa-miR-26b-5p_3
PTPMT1	1	hsa-miR-186-5p_3
PTP4A1	1	hsa-miR-30d-5p_3
PTGFRN	1	hsa-let-7b-5p_3
PTGES	1	hsa-miR-125b-5p_3
PTEN	1	hsa-miR-93-5p_3
PTCD3	1	hsa-miR-143-5p_3
PTAR1	1	hsa-miR-155-5p_3
PSME1	1	hsa-miR-186-5p_3
PSMD9	1	hsa-let-7b-5p_3
PSMD4	1	hsa-miR-93-5p_3
PSD3	1	hsa-miR-20a-5p_3
PSAP	1	hsa-miR-191-5p_3
PRUNE2	1	hsa-miR-93-5p_3
PRRG4	1	hsa-miR-93-5p_3
PRR11	1	hsa-miR-23b-5p_3
PRKCZ	1	hsa-miR-25-5p_3
PRKAR1A	1	hsa-miR-20a-5p_3
PRIM2	1	hsa-let-7b-5p_3
PRDM1	1	hsa-miR-140-5p_3
PRC1	1	hsa-miR-125a-5p_3
PPTC7	1	hsa-miR-93-5p_3
PPP6R3	1	hsa-miR-16-5p_3
PPP6C	1	hsa-miR-93-5p_3
PPP4R2	1	hsa-miR-186-5p_3
PPP3R1	1	hsa-miR-20a-5p_3
PPP1R3B	1	hsa-miR-93-5p_3
PPP1R16B	1	hsa-let-7b-5p_3
PPP1R12A	1	hsa-miR-30b-5p_3
PPM1L	1	hsa-miR-23b-5p_3
PPIAL4G	1	hsa-miR-191-5p_3
PPARGC1A	1	hsa-let-7b-5p_3
PPARA	1	hsa-miR-27a-5p_3
POU2F1	1	hsa-miR-141-5p_3
POTEM	1	hsa-let-7g-5p_3
POMGNT2	1	hsa-miR-361-5p_3
POLR2D	1	hsa-let-7b-5p_3
POLR1B	1	hsa-miR-20a-5p_3
POLR1A	1	hsa-let-7b-5p_3
POLQ	1	hsa-miR-20a-5p_3
POLM	1	hsa-miR-20a-5p_3
POLD4	1	hsa-miR-143-5p_3
POGZ	1	hsa-miR-20a-5p_3
POGK	1	hsa-miR-93-5p_3
POC1A	1	hsa-miR-23b-5p_3
PNPLA4	1	hsa-miR-93-5p_3
PMEPA1	1	hsa-miR-200b-5p_3
PMAIP1	1	hsa-miR-93-5p_3
PM20D2	1	hsa-let-7f-5p_3
PLXNA1	1	hsa-miR-30d-5p_3
PLEKHO2	1	hsa-miR-93-5p_3
PLEKHO1	1	hsa-let-7b-5p_3
PLEKHM3	1	hsa-miR-143-5p_3
PLEKHM1	1	hsa-miR-20a-5p_3
PLEKHG3	1	hsa-miR-25-5p_3
PLEKHA8	1	hsa-miR-125b-5p_3
PLEKHA2	1	hsa-miR-21-5p_3
PLAT	1	hsa-miR-21-5p_3
PLAG1	1	hsa-miR-223-5p_3
PKM	1	hsa-miR-125b-5p_3
PITPNA	1	hsa-miR-20a-5p_3
PITHD1	1	hsa-let-7b-5p_3
PIP4P1	1	hsa-miR-16-5p_3
PIM1	1	hsa-miR-16-5p_3
PIK3R2	1	hsa-miR-93-5p_3
PIK3CD	1	hsa-miR-125b-5p_3
PIK3CA	1	hsa-miR-148b-3p_3
PIGO	1	hsa-miR-20a-5p_3
PIAS2	1	hsa-miR-23b-5p_3
PHLDA1	1	hsa-miR-26a-5p_3
PHF20L1	1	hsa-miR-21-5p_3
PHF13	1	hsa-miR-30b-5p_3
PHC1	1	hsa-miR-20a-5p_3
PHAX	1	hsa-miR-141-5p_3
PGM3	1	hsa-miR-125a-5p_3
PGK1	1	hsa-miR-27b-5p_3
PGGT1B	1	hsa-miR-30e-5p_3
PGAP4	1	hsa-miR-148b-3p_3
PGAM5	1	hsa-miR-143-5p_3
PFKM	1	hsa-miR-125a-5p_3
PFKFB2	1	hsa-miR-20a-5p_3
PEAK3	1	hsa-miR-25-5p_3
PDZD8	1	hsa-miR-25-5p_3
PDXK	1	hsa-miR-16-5p_3
PDPR	1	hsa-let-7b-5p_3
PDPK1	1	hsa-miR-148a-5p_3
PDP2	1	hsa-let-7b-5p_3
PDE3A	1	hsa-miR-361-5p_3
PCYT1B	1	hsa-let-7b-5p_3
PCYT1A	1	hsa-miR-26a-5p_3
PCNX2	1	hsa-miR-20a-5p_3
PCMTD1	1	hsa-miR-93-5p_3
PCLAF	1	hsa-miR-93-5p_3
PCGF3	1	hsa-miR-223-5p_3
PCDHGB2	1	hsa-miR-125b-5p_3
PCDHA4	1	hsa-miR-27b-5p_3
PBXIP1	1	hsa-miR-20a-5p_3
PBX2	1	hsa-let-7i-5p_3
PBRM1	1	hsa-miR-93-5p_3
PAX3	1	hsa-let-7b-5p_3
PARP16	1	hsa-let-7i-5p_3
PANK1	1	hsa-miR-125a-5p_3
PAN3	1	hsa-miR-21-5p_3
PAK1	1	hsa-let-7b-5p_3
PAFAH2	1	hsa-let-7i-5p_3
PAFAH1B2	1	hsa-miR-186-5p_3
PAFAH1B1	1	hsa-miR-93-5p_3
PAAF1	1	hsa-let-7b-5p_3
OXR1	1	hsa-miR-93-5p_3
OXNAD1	1	hsa-miR-155-5p_3
OXCT1	1	hsa-miR-155-5p_3
OTULINL	1	hsa-let-7b-5p_3
OTUD4	1	hsa-miR-30d-5p_3
OSTM1	1	hsa-miR-20a-5p_3
OSBPL11	1	hsa-miR-148b-3p_3
ORAI2	1	hsa-miR-93-5p_3
OPA3	1	hsa-let-7b-5p_3
OLA1	1	hsa-miR-200a-5p_3
OGDH	1	hsa-miR-361-5p_3
OCLN	1	hsa-let-7b-5p_3
NUP35	1	hsa-let-7b-5p_3
NUFIP2	1	hsa-miR-21-5p_3
NUDT3	1	hsa-miR-20a-5p_3
NUDT21	1	hsa-miR-20a-5p_3
NUCKS1	1	hsa-miR-26a-5p_3
NUAK1	1	hsa-miR-93-5p_3
NTRK3	1	hsa-miR-125b-5p_3
NTN4	1	hsa-miR-20a-5p_3
NT5C3A	1	hsa-miR-16-5p_3
NT5C2	1	hsa-miR-21-5p_3
NSD3	1	hsa-miR-155-5p_3
NSD2	1	hsa-miR-20a-5p_3
NSA2	1	hsa-let-7b-5p_3
NRXN1	1	hsa-miR-16-5p_3
NRIP3	1	hsa-miR-93-5p_3
NRAS	1	hsa-let-7b-5p_3
NR3C2	1	hsa-miR-148b-3p_3
NOP14	1	hsa-let-7b-5p_3
NOP10	1	hsa-miR-151a-5p_3
NONO	1	hsa-miR-148b-3p_3
NMUR1	1	hsa-miR-25-5p_3
NMNAT1	1	hsa-miR-25-5p_3
NME6	1	hsa-let-7b-5p_3
NME4	1	hsa-let-7b-5p_3
NKIRAS1	1	hsa-miR-93-5p_3
NKAPD1	1	hsa-let-7i-5p_3
NKAP	1	hsa-miR-186-5p_3
NIP7	1	hsa-miR-26b-5p_3
NIBAN1	1	hsa-miR-93-5p_3
NHLRC2	1	hsa-let-7f-5p_3
NFIA	1	hsa-miR-21-5p_3
NFATC3	1	hsa-let-7b-5p_3
NFATC1	1	hsa-let-7b-5p_3
NFAT5	1	hsa-miR-21-5p_3
NF2	1	hsa-miR-25-5p_3
NEK8	1	hsa-miR-93-5p_3
NEGR1	1	hsa-miR-125a-5p_3
NEBL	1	hsa-miR-125b-5p_3
NDUFA2	1	hsa-miR-140-5p_3
NCKAP1L	1	hsa-miR-22-5p_3
NCAPG2	1	hsa-let-7b-5p_3
NCAPD2	1	hsa-miR-93-5p_3
NCAM2	1	hsa-miR-223-5p_3
NBL1	1	hsa-miR-20a-5p_3
NAGK	1	hsa-miR-143-5p_3
NACC2	1	hsa-miR-30b-5p_3
NACC1	1	hsa-miR-25-5p_3
NAA30	1	hsa-let-7b-5p_3
NAA15	1	hsa-let-7b-5p_3
N4BP2	1	hsa-miR-30b-5p_3
MYLK3	1	hsa-miR-93-5p_3
MYLK	1	hsa-miR-155-5p_3
MYLIP	1	hsa-miR-30b-5p_3
MYH10	1	hsa-miR-26a-5p_3
MYEF2	1	hsa-miR-125b-5p_3
MXI1	1	hsa-miR-20a-5p_3
MTUS1	1	hsa-let-7b-5p_3
MTRF1L	1	hsa-miR-125b-5p_3
MTO1	1	hsa-miR-143-5p_3
MTMR9	1	hsa-miR-93-5p_3
MTMR10	1	hsa-miR-148b-3p_3
MTF1	1	hsa-miR-20a-5p_3
MTERF1	1	hsa-miR-26b-5p_3
MTARC1	1	hsa-miR-155-5p_3
MSMO1	1	hsa-miR-20a-5p_3
MSL3	1	hsa-miR-26a-5p_3
MRRF	1	hsa-miR-16-5p_3
MRPS25	1	hsa-miR-143-5p_3
MRPS23	1	hsa-miR-143-5p_3
MRPL37	1	hsa-let-7b-5p_3
MRO	1	hsa-miR-30d-5p_3
MRE11	1	hsa-miR-23b-5p_3
MPPE1	1	hsa-miR-93-5p_3
MPLKIP	1	hsa-miR-143-5p_3
MPL	1	hsa-miR-151a-5p_3
MORF4L1	1	hsa-miR-93-5p_3
MORC2	1	hsa-miR-125a-5p_3
MOGAT3	1	hsa-miR-143-5p_3
MOG	1	hsa-miR-23b-5p_3
MOB1A	1	hsa-let-7b-5p_3
MMS22L	1	hsa-let-7b-5p_3
MMP13	1	hsa-miR-140-5p_3
MMACHC	1	hsa-let-7b-5p_3
MKRN1	1	hsa-miR-93-5p_3
MIXL1	1	hsa-miR-93-5p_3
MITF	1	hsa-miR-224-5p_3
MINDY1	1	hsa-miR-26a-5p_3
MIER3	1	hsa-miR-186-5p_3
MIEN1	1	hsa-let-7b-5p_3
MIDN	1	hsa-miR-25-5p_3
MICB	1	hsa-miR-93-5p_3
MICAL2	1	hsa-miR-25-5p_3
MIB1	1	hsa-let-7b-5p_3
MGME1	1	hsa-let-7b-5p_3
MGAT1	1	hsa-miR-143-5p_3
MFAP3	1	hsa-miR-191-5p_3
METTL8	1	hsa-miR-20a-5p_3
METTL15	1	hsa-miR-141-5p_3
MEPCE	1	hsa-miR-151a-5p_3
MEN1	1	hsa-miR-25-5p_3
MEMO1	1	hsa-miR-143-5p_3
MED7	1	hsa-miR-23b-5p_3
MED28	1	hsa-let-7b-5p_3
MEAF6	1	hsa-miR-143-5p_3
MCFD2	1	hsa-miR-30b-5p_3
MBNL3	1	hsa-miR-30e-5p_3
MAVS	1	hsa-miR-20a-5p_3
MAST3	1	hsa-miR-30a-5p_3
MAPK1	1	hsa-miR-20a-5p_3
MAP4	1	hsa-let-7b-5p_3
MAP3K7	1	hsa-miR-16-5p_3
MAP3K1	1	hsa-miR-125a-5p_3
MAP2K3	1	hsa-miR-20a-5p_3
MAFF	1	hsa-miR-143-5p_3
LZIC	1	hsa-miR-20a-5p_3
LYPLAL1	1	hsa-miR-30a-5p_3
LYPD6	1	hsa-miR-20a-5p_3
LYN	1	hsa-miR-143-5p_3
LY6H	1	hsa-miR-25-5p_3
LUZP1	1	hsa-miR-16-5p_3
LSM4	1	hsa-miR-125b-5p_3
LSM3	1	hsa-miR-93-5p_3
LRTOMT	1	hsa-miR-25-5p_3
LRRC58	1	hsa-miR-20a-5p_3
LRRC41	1	hsa-let-7b-5p_3
LRRC40	1	hsa-miR-155-5p_3
LRIG3	1	hsa-let-7i-5p_3
LRFN3	1	hsa-miR-26b-5p_3
LRCH3	1	hsa-miR-143-5p_3
LRATD2	1	hsa-let-7b-5p_3
LPP	1	hsa-miR-223-5p_3
LPIN3	1	hsa-miR-25-5p_3
LIX1L	1	hsa-miR-25-5p_3
LIPG	1	hsa-miR-25-5p_3
LIN28A	1	hsa-miR-125b-5p_3
LIMD2	1	hsa-let-7i-5p_3
LHFPL2	1	hsa-miR-30b-5p_3
LFNG	1	hsa-miR-125a-5p_3
LEPROTL1	1	hsa-miR-148b-3p_3
LEPROT	1	hsa-miR-93-5p_3
LDLR	1	hsa-miR-93-5p_3
LCOR	1	hsa-miR-30b-5p_3
LAPTM4B	1	hsa-miR-93-5p_3
LANCL1	1	hsa-miR-16-5p_3
L2HGDH	1	hsa-miR-20a-5p_3
KRT80	1	hsa-miR-151a-5p_3
KREMEN1	1	hsa-let-7b-5p_3
KRBA2	1	hsa-miR-143-5p_3
KRBA1	1	hsa-miR-141-5p_3
KPNB1	1	hsa-miR-125b-5p_3
KNL1	1	hsa-miR-25-5p_3
KLRD1	1	hsa-miR-93-5p_3
KLK2	1	hsa-miR-143-5p_3
KLK10	1	hsa-miR-140-5p_3
KLHL7	1	hsa-miR-143-5p_3
KLHL15	1	hsa-miR-20a-5p_3
KLHDC2	1	hsa-miR-93-5p_3
KLHDC10	1	hsa-miR-26a-5p_3
KLF6	1	hsa-miR-93-5p_3
KLF13	1	hsa-miR-125a-5p_3
KLF10	1	hsa-miR-30e-5p_3
KLB	1	hsa-miR-93-5p_3
KIT	1	hsa-miR-20a-5p_3
KIF4A	1	hsa-miR-26b-5p_3
KIF3B	1	hsa-miR-16-5p_3
KIF2A	1	hsa-miR-16-5p_3
KIF27	1	hsa-let-7i-5p_3
KIF26B	1	hsa-miR-20a-5p_3
KIF1C	1	hsa-let-7b-5p_3
KIF1B	1	hsa-miR-16-5p_3
KIAA1191	1	hsa-miR-93-5p_3
KIAA0895	1	hsa-miR-16-5p_3
KIAA0513	1	hsa-miR-93-5p_3
KDSR	1	hsa-miR-23b-5p_3
KDM5B	1	hsa-let-7i-5p_3
KCTD21	1	hsa-let-7b-5p_3
KCTD12	1	hsa-let-7b-5p_3
KCNN3	1	hsa-miR-29a-5p_3
KCNMB1	1	hsa-miR-93-5p_3
KCNK6	1	hsa-miR-93-5p_3
KCNJ8	1	hsa-miR-93-5p_3
KCNG3	1	hsa-miR-16-5p_3
KCNA7	1	hsa-miR-143-5p_3
KBTBD6	1	hsa-miR-30b-5p_3
KATNAL1	1	hsa-miR-16-5p_3
KANSL1	1	hsa-miR-155-5p_3
JPH2	1	hsa-miR-143-5p_3
JKAMP	1	hsa-miR-361-5p_3
JAM2	1	hsa-miR-25-5p_3
ITGB8	1	hsa-miR-93-5p_3
ITGA5	1	hsa-miR-148b-3p_3
ITGA2	1	hsa-miR-93-5p_3
ISY1	1	hsa-miR-93-5p_3
IRF1	1	hsa-miR-93-5p_3
IRAK4	1	hsa-miR-20a-5p_3
IQSEC1	1	hsa-miR-93-5p_3
IPPK	1	hsa-miR-16-5p_3
IP6K1	1	hsa-let-7b-5p_3
INSIG1	1	hsa-miR-20a-5p_3
INPP5F	1	hsa-miR-20a-5p_3
INO80D	1	hsa-miR-141-5p_3
IL6ST	1	hsa-miR-223-5p_3
IL2RA	1	hsa-miR-143-5p_3
IL20RB	1	hsa-miR-224-5p_3
IL12RB2	1	hsa-miR-200b-5p_3
IKZF4	1	hsa-miR-125b-5p_3
IKBIP	1	hsa-miR-186-5p_3
IGF2BP3	1	hsa-let-7i-5p_3
IGDCC4	1	hsa-let-7i-5p_3
IFNLR1	1	hsa-let-7b-5p_3
IER5	1	hsa-miR-30b-5p_3
IER2	1	hsa-miR-16-5p_3
ICMT	1	hsa-miR-93-5p_3
ICAM4	1	hsa-miR-93-5p_3
ICA1L	1	hsa-miR-93-5p_3
IBTK	1	hsa-miR-16-5p_3
IBA57	1	hsa-let-7b-5p_3
HUWE1	1	hsa-miR-361-5p_3
HSPBP1	1	hsa-miR-125b-5p_3
HSPA4L	1	hsa-miR-143-5p_3
HSP90AA1	1	hsa-let-7b-5p_3
HSF2	1	hsa-let-7b-5p_3
HSD17B12	1	hsa-miR-191-5p_3
HOXC4	1	hsa-miR-125a-5p_3
HOXA9	1	hsa-miR-21-5p_3
HOXA3	1	hsa-miR-151a-5p_3
HOOK3	1	hsa-miR-27b-5p_3
HNRNPUL1	1	hsa-let-7b-5p_3
HNRNPM	1	hsa-miR-191-5p_3
HNRNPDL	1	hsa-miR-16-5p_3
HNRNPA3	1	hsa-miR-155-5p_3
HNRNPA1	1	hsa-miR-30a-5p_3
HNRNPA0	1	hsa-miR-26a-5p_3
HMGN1	1	hsa-miR-16-5p_3
HMBOX1	1	hsa-miR-93-5p_3
HM13	1	hsa-miR-16-5p_3
HLA-G	1	hsa-miR-148b-3p_3
HLA-F	1	hsa-miR-93-5p_3
HGF	1	hsa-miR-26b-5p_3
HES2	1	hsa-miR-23b-5p_3
HEG1	1	hsa-miR-93-5p_3
HEBP2	1	hsa-miR-143-5p_3
HDHD5	1	hsa-miR-155-5p_3
HDAC7	1	hsa-miR-143-5p_3
HDAC2	1	hsa-let-7f-5p_3
HCFC1	1	hsa-let-7b-5p_3
HBS1L	1	hsa-miR-125b-5p_3
HACD4	1	hsa-miR-143-5p_3
H1-0	1	hsa-miR-186-5p_3
GYG1	1	hsa-let-7b-5p_3
GXYLT1	1	hsa-miR-30e-5p_3
GUCY1B1	1	hsa-miR-186-5p_3
GUCD1	1	hsa-miR-125a-5p_3
GTF2H3	1	hsa-miR-93-5p_3
GTDC1	1	hsa-miR-23b-5p_3
GSTM3	1	hsa-miR-143-5p_3
GSR	1	hsa-let-7b-5p_3
GRSF1	1	hsa-miR-93-5p_3
GRPEL2	1	hsa-let-7i-5p_3
GRK7	1	hsa-miR-20a-5p_3
GRIN2B	1	hsa-miR-223-5p_3
GPSM2	1	hsa-miR-143-5p_3
GPRIN3	1	hsa-miR-93-5p_3
GPRC5A	1	hsa-miR-16-5p_3
GPR55	1	hsa-miR-16-5p_3
GPR157	1	hsa-miR-20a-5p_3
GPR155	1	hsa-miR-93-5p_3
GPATCH2L	1	hsa-miR-23b-5p_3
GPATCH2	1	hsa-miR-93-5p_3
GOLPH3L	1	hsa-miR-16-5p_3
GOLM2	1	hsa-miR-125a-5p_3
GOLGA2	1	hsa-miR-93-5p_3
GOLGA1	1	hsa-miR-93-5p_3
GNPTAB	1	hsa-miR-20a-5p_3
GNG12	1	hsa-miR-186-5p_3
GNB5	1	hsa-miR-93-5p_3
GNAS	1	hsa-miR-20a-5p_3
GMEB1	1	hsa-miR-143-5p_3
GM2A	1	hsa-miR-25-5p_3
GLUL	1	hsa-let-7f-5p_3
GLRX	1	hsa-miR-16-5p_3
GLRA2	1	hsa-miR-223-5p_3
GLO1	1	hsa-miR-93-5p_3
GLIPR1	1	hsa-miR-155-5p_3
GLI3	1	hsa-miR-148b-3p_3
GGPS1	1	hsa-let-7b-5p_3
GGCT	1	hsa-miR-125a-5p_3
GFPT1	1	hsa-miR-27b-5p_3
GEMIN8	1	hsa-miR-20a-5p_3
GDNF	1	hsa-miR-22-5p_3
GDF10	1	hsa-miR-26b-5p_3
GDE1	1	hsa-miR-23b-5p_3
GATM	1	hsa-let-7b-5p_3
GATAD1	1	hsa-miR-20a-5p_3
GATA6	1	hsa-miR-93-5p_3
GALNT6	1	hsa-miR-143-5p_3
GALNT16	1	hsa-miR-140-5p_3
GALNT1	1	hsa-miR-16-5p_3
GABPB2	1	hsa-let-7b-5p_3
GABBR1	1	hsa-miR-93-5p_3
FZR1	1	hsa-miR-23b-5p_3
FZD4	1	hsa-let-7f-5p_3
FYCO1	1	hsa-miR-30d-5p_3
FRAT2	1	hsa-miR-125b-5p_3
FOXRED2	1	hsa-miR-20a-5p_3
FOXQ1	1	hsa-miR-93-5p_3
FOXP1	1	hsa-miR-148b-3p_3
FOXO3	1	hsa-miR-26a-5p_3
FOXJ3	1	hsa-miR-93-5p_3
FNTA	1	hsa-miR-16-5p_3
FNIP1	1	hsa-miR-25-5p_3
FNDC9	1	hsa-let-7b-5p_3
FMR1	1	hsa-miR-21-5p_3
FMNL2	1	hsa-miR-93-5p_3
FMN1	1	hsa-miR-143-5p_3
FLG2	1	hsa-miR-143-5p_3
FKTN	1	hsa-miR-26a-5p_3
FKBP7	1	hsa-miR-93-5p_3
FIGN	1	hsa-let-7f-5p_3
FGFR2	1	hsa-miR-186-5p_3
FGF2	1	hsa-miR-140-5p_3
FER	1	hsa-miR-26a-5p_3
FEM1C	1	hsa-miR-20a-5p_3
FEM1A	1	hsa-miR-93-5p_3
FBXW2	1	hsa-let-7f-5p_3
FBXO48	1	hsa-miR-93-5p_3
FBXO27	1	hsa-miR-143-5p_3
FBXL3	1	hsa-miR-93-5p_3
FAXC	1	hsa-miR-93-5p_3
FAM9B	1	hsa-miR-143-5p_3
FAM83F	1	hsa-miR-143-5p_3
FAM227A	1	hsa-miR-23b-5p_3
FAM210B	1	hsa-miR-143-5p_3
FAM204A	1	hsa-miR-141-5p_3
FAM160B1	1	hsa-miR-151a-5p_3
FAM136A	1	hsa-let-7b-5p_3
FAM126A	1	hsa-let-7b-5p_3
FAHD1	1	hsa-miR-93-5p_3
FAH	1	hsa-miR-93-5p_3
FADS2	1	hsa-let-7b-5p_3
F2RL3	1	hsa-miR-93-5p_3
F2RL1	1	hsa-miR-93-5p_3
EZH1	1	hsa-miR-16-5p_3
EXOC7	1	hsa-miR-125b-5p_3
ETV7	1	hsa-miR-148b-3p_3
ETV1	1	hsa-miR-20a-5p_3
ETS1	1	hsa-miR-125b-5p_3
ETNK1	1	hsa-miR-21-5p_3
ESR1	1	hsa-miR-26a-5p_3
ESCO1	1	hsa-miR-143-5p_3
ERP44	1	hsa-miR-21-5p_3
ERO1A	1	hsa-let-7b-5p_3
ERGIC1	1	hsa-miR-151a-5p_3
EREG	1	hsa-miR-93-5p_3
ERCC1	1	hsa-let-7b-5p_3
ERC1	1	hsa-miR-143-5p_3
EPHA7	1	hsa-miR-125b-5p_3
ENTPD4	1	hsa-miR-93-5p_3
ENOX2	1	hsa-miR-143-5p_3
ENG	1	hsa-miR-25-5p_3
ENAH	1	hsa-miR-191-5p_3
EMSY	1	hsa-miR-93-5p_3
EMILIN2	1	hsa-miR-25-5p_3
EMC1	1	hsa-miR-93-5p_3
ELOVL4	1	hsa-miR-30b-5p_3
ELK4	1	hsa-miR-93-5p_3
ELF4	1	hsa-miR-143-5p_3
ELAVL2	1	hsa-miR-26a-5p_3
ELAVL1	1	hsa-miR-125a-5p_3
EIF4EBP2	1	hsa-miR-21-5p_3
EIF4B	1	hsa-miR-16-5p_3
EIF4A3	1	hsa-let-7b-5p_3
EIF2S1	1	hsa-miR-93-5p_3
EIF2B2	1	hsa-miR-20a-5p_3
EIF2AK1	1	hsa-let-7b-5p_3
EIF1	1	hsa-miR-16-5p_3
EHD1	1	hsa-miR-125b-5p_3
EGFR	1	hsa-miR-27a-5p_3
EFNB2	1	hsa-miR-16-5p_3
EFCAB14	1	hsa-let-7b-5p_3
EEF2K	1	hsa-miR-143-5p_3
EED	1	hsa-miR-30b-5p_3
EDC3	1	hsa-miR-361-5p_3
EDA	1	hsa-let-7f-5p_3
ECHDC1	1	hsa-let-7b-5p_3
ECD	1	hsa-miR-361-5p_3
E2F5	1	hsa-miR-20a-5p_3
DZIP1	1	hsa-let-7b-5p_3
DYRK2	1	hsa-miR-93-5p_3
DYRK1A	1	hsa-miR-143-5p_3
DYNLL2	1	hsa-miR-660-5p_3
DYNC1H1	1	hsa-let-7b-5p_3
DUSP3	1	hsa-miR-143-5p_3
DUSP2	1	hsa-miR-20a-5p_3
DTX4	1	hsa-miR-148b-3p_3
DTWD1	1	hsa-miR-361-5p_3
DSTYK	1	hsa-miR-93-5p_3
DSG2	1	hsa-let-7b-5p_3
DRAXIN	1	hsa-miR-93-5p_3
DRAM2	1	hsa-miR-125b-5p_3
DPY19L1	1	hsa-miR-155-5p_3
DPF2	1	hsa-let-7b-5p_3
DOCK5	1	hsa-let-7b-5p_3
DOCK3	1	hsa-miR-125a-5p_3
DNMBP	1	hsa-miR-26a-5p_3
DNM1L	1	hsa-miR-21-5p_3
DNAJC8	1	hsa-let-7b-5p_3
DNAJC27	1	hsa-miR-93-5p_3
DMTF1	1	hsa-miR-16-5p_3
DMPK	1	hsa-miR-16-5p_3
DLGAP5	1	hsa-miR-186-5p_3
DLG3	1	hsa-miR-186-5p_3
DLC1	1	hsa-miR-20a-5p_3
DKK3	1	hsa-miR-125b-5p_3
DIXDC1	1	hsa-miR-16-5p_3
DIPK2A	1	hsa-miR-148b-3p_3
DIP2A	1	hsa-miR-125a-5p_3
DIO1	1	hsa-miR-224-5p_3
DICER1	1	hsa-miR-16-5p_3
DIAPH1	1	hsa-let-7b-5p_3
DHX8	1	hsa-miR-16-5p_3
DHX57	1	hsa-let-7b-5p_3
DHX36	1	hsa-miR-30a-5p_3
DHTKD1	1	hsa-miR-23b-5p_3
DENND5B	1	hsa-miR-20a-5p_3
DENND2C	1	hsa-miR-143-5p_3
DENND11	1	hsa-miR-93-5p_3
DELE1	1	hsa-miR-125b-5p_3
DDX6	1	hsa-miR-148b-3p_3
DDX50	1	hsa-miR-30a-5p_3
DDX3X	1	hsa-miR-26a-5p_3
DDOST	1	hsa-let-7i-5p_3
DDI2	1	hsa-miR-93-5p_3
DDHD2	1	hsa-miR-21-5p_3
DDHD1	1	hsa-miR-93-5p_3
DDAH1	1	hsa-miR-21-5p_3
DCUN1D2	1	hsa-miR-191-5p_3
DCUN1D1	1	hsa-miR-30a-5p_3
DCTPP1	1	hsa-let-7b-5p_3
DCTN4	1	hsa-miR-93-5p_3
DCP1A	1	hsa-miR-143-5p_3
DCBLD2	1	hsa-miR-660-5p_3
DCAF7	1	hsa-let-7b-5p_3
DCAF4L1	1	hsa-miR-361-5p_3
DBT	1	hsa-miR-143-5p_3
DBNDD2	1	hsa-let-7b-5p_3
CYRIB	1	hsa-let-7b-5p_3
CYP24A1	1	hsa-miR-26b-5p_3
CYP20A1	1	hsa-miR-23b-5p_3
CYP1A2	1	hsa-let-7b-5p_3
CYP19A1	1	hsa-let-7f-5p_3
CYCS	1	hsa-miR-93-5p_3
CXorf38	1	hsa-miR-20a-5p_3
CUX1	1	hsa-let-7b-5p_3
CUL5	1	hsa-miR-148b-3p_3
CUL3	1	hsa-miR-16-5p_3
CUL1	1	hsa-let-7b-5p_3
CTSS	1	hsa-miR-93-5p_3
CTHRC1	1	hsa-let-7b-5p_3
CTDSP2	1	hsa-miR-191-5p_3
CTDSP1	1	hsa-miR-125b-5p_3
CSNK1G1	1	hsa-miR-93-5p_3
CSNK1A1	1	hsa-miR-93-5p_3
CRTC3	1	hsa-miR-93-5p_3
CRKL	1	hsa-miR-143-5p_3
CRK	1	hsa-miR-20a-5p_3
CRELD2	1	hsa-miR-93-5p_3
CREB3L2	1	hsa-miR-16-5p_3
CREB1	1	hsa-miR-20a-5p_3
CRCP	1	hsa-miR-93-5p_3
CPT1A	1	hsa-miR-93-5p_3
CPSF2	1	hsa-miR-26a-5p_3
CPS1	1	hsa-miR-93-5p_3
CPPED1	1	hsa-miR-93-5p_3
CPOX	1	hsa-miR-361-5p_3
CPNE5	1	hsa-miR-148b-3p_3
CPEB4	1	hsa-let-7b-5p_3
CPEB3	1	hsa-miR-26a-5p_3
CPA4	1	hsa-let-7b-5p_3
COX7B	1	hsa-let-7b-5p_3
COX19	1	hsa-miR-93-5p_3
COPS7B	1	hsa-miR-30b-5p_3
COPS7A	1	hsa-miR-361-5p_3
COLEC12	1	hsa-let-7f-5p_3
COL4A1	1	hsa-miR-16-5p_3
CNBP	1	hsa-miR-26a-5p_3
CMTR2	1	hsa-miR-20a-5p_3
CMSS1	1	hsa-miR-155-5p_3
CMC1	1	hsa-let-7b-5p_3
CLIC4	1	hsa-miR-93-5p_3
CLEC5A	1	hsa-miR-125a-5p_3
CLDN23	1	hsa-miR-186-5p_3
CLDN2	1	hsa-miR-16-5p_3
CLDN16	1	hsa-miR-23b-5p_3
CLCC1	1	hsa-miR-30d-5p_3
CHURC1	1	hsa-miR-20a-5p_3
CHIC1	1	hsa-miR-93-5p_3
CHEK1	1	hsa-miR-16-5p_3
CHD4	1	hsa-miR-23b-5p_3
CFLAR	1	hsa-miR-26a-5p_3
CFL2	1	hsa-miR-20a-5p_3
CERT1	1	hsa-miR-660-5p_3
CEP126	1	hsa-let-7b-5p_3
CEMIP2	1	hsa-let-7b-5p_3
CEBPB	1	hsa-miR-22-5p_3
CDRT4	1	hsa-miR-125b-5p_3
CDKN2D	1	hsa-miR-125b-5p_3
CDKN2A	1	hsa-miR-125b-5p_3
CDH7	1	hsa-miR-22-5p_3
CDH5	1	hsa-miR-125b-5p_3
CDH2	1	hsa-miR-27b-5p_3
CDCA8	1	hsa-let-7b-5p_3
CDCA4	1	hsa-miR-148a-5p_3
CDC37L1	1	hsa-miR-16-5p_3
CDC34	1	hsa-let-7b-5p_3
CD99	1	hsa-let-7b-5p_3
CD59	1	hsa-let-7b-5p_3
CD28	1	hsa-miR-93-5p_3
CD244	1	hsa-miR-125b-5p_3
CD180	1	hsa-miR-25-5p_3
CCNJ	1	hsa-let-7b-5p_3
CCNG1	1	hsa-let-7f-5p_3
CCND3	1	hsa-let-7b-5p_3
CCND2	1	hsa-miR-16-5p_3
CCDC80	1	hsa-miR-148a-5p_3
CCDC71L	1	hsa-miR-30a-5p_3
CCDC47	1	hsa-miR-93-5p_3
CCDC43	1	hsa-miR-148a-5p_3
CCDC170	1	hsa-miR-143-5p_3
CCDC137	1	hsa-miR-93-5p_3
CCDC134	1	hsa-let-7b-5p_3
CCDC125	1	hsa-miR-25-5p_3
CBR4	1	hsa-miR-155-5p_3
CBFB	1	hsa-let-7b-5p_3
CAVIN1	1	hsa-miR-93-5p_3
CAV1	1	hsa-miR-93-5p_3
CARS1	1	hsa-miR-155-5p_3
CAPRIN2	1	hsa-miR-20a-5p_3
CAMK4	1	hsa-miR-26b-5p_3
CALHM5	1	hsa-miR-223-5p_3
CALCOCO2	1	hsa-miR-361-5p_3
CADM2	1	hsa-miR-20a-5p_3
CACNG8	1	hsa-miR-143-5p_3
CACNB4	1	hsa-miR-26b-5p_3
CABLES1	1	hsa-miR-93-5p_3
CA12	1	hsa-let-7b-5p_3
C6orf62	1	hsa-miR-93-5p_3
C2orf69	1	hsa-miR-93-5p_3
C1orf50	1	hsa-miR-93-5p_3
C1orf158	1	hsa-miR-23b-5p_3
C1orf109	1	hsa-miR-125b-5p_3
C19orf54	1	hsa-miR-125b-5p_3
C18orf32	1	hsa-miR-93-5p_3
C15orf48	1	hsa-miR-143-5p_3
C15orf40	1	hsa-miR-93-5p_3
C15orf39	1	hsa-miR-125b-5p_3
C14orf28	1	hsa-miR-93-5p_3
C11orf54	1	hsa-miR-93-5p_3
C11orf52	1	hsa-let-7b-5p_3
BTN3A2	1	hsa-miR-20a-5p_3
BTG2	1	hsa-miR-125a-5p_3
BTBD9	1	hsa-miR-26a-5p_3
BSN	1	hsa-miR-143-5p_3
BROX	1	hsa-miR-143-5p_3
BRMS1L	1	hsa-miR-93-5p_3
BRCA1	1	hsa-miR-16-5p_3
BPNT1	1	hsa-miR-25-5p_3
BMT2	1	hsa-miR-143-5p_3
BMS1	1	hsa-miR-143-5p_3
BMPR2	1	hsa-miR-26b-5p_3
BMP4	1	hsa-let-7i-5p_3
BMP3	1	hsa-miR-148b-3p_3
BLOC1S6	1	hsa-miR-30b-5p_3
BLOC1S3	1	hsa-miR-93-5p_3
BIRC5	1	hsa-miR-16-5p_3
BICD2	1	hsa-miR-20a-5p_3
BHMT2	1	hsa-miR-93-5p_3
BEND4	1	hsa-let-7b-5p_3
BCL7A	1	hsa-let-7b-5p_3
BCAT1	1	hsa-let-7b-5p_3
BBC3	1	hsa-miR-125b-5p_3
BAZ1A	1	hsa-let-7b-5p_3
BAG4	1	hsa-miR-30d-5p_3
BACE2	1	hsa-miR-141-5p_3
BACE1	1	hsa-miR-16-5p_3
B4GALT3	1	hsa-miR-125b-5p_3
B3GNT5	1	hsa-miR-21-5p_3
B3GNT2	1	hsa-miR-16-5p_3
B3GALT5	1	hsa-miR-22-5p_3
AZIN2	1	hsa-miR-30d-5p_3
AURKA	1	hsa-let-7b-5p_3
ATXN2	1	hsa-miR-141-5p_3
ATXN1L	1	hsa-let-7b-5p_3
ATPAF1	1	hsa-miR-151a-5p_3
ATP6V1F	1	hsa-let-7b-5p_3
ATP6V1C1	1	hsa-miR-155-5p_3
ATP6V0E1	1	hsa-miR-93-5p_3
ATP5MC3	1	hsa-miR-148a-5p_3
ATP5MC2	1	hsa-miR-125a-5p_3
ATP2B4	1	hsa-miR-21-5p_3
ATP2A2	1	hsa-let-7f-5p_3
ATP1A1	1	hsa-let-7b-5p_3
ATG4B	1	hsa-let-7b-5p_3
ASXL1	1	hsa-miR-16-5p_3
ASPA	1	hsa-let-7b-5p_3
ASCC1	1	hsa-miR-224-5p_3
ASB1	1	hsa-miR-93-5p_3
ARPP19	1	hsa-let-7b-5p_3
ARNTL2	1	hsa-miR-26a-5p_3
ARMT1	1	hsa-miR-148b-3p_3
ARMCX2	1	hsa-miR-16-5p_3
ARL6IP1	1	hsa-miR-148b-3p_3
ARL3	1	hsa-miR-16-5p_3
ARL2	1	hsa-miR-16-5p_3
ARL10	1	hsa-miR-16-5p_3
ARID3B	1	hsa-let-7i-5p_3
ARID3A	1	hsa-miR-125a-5p_3
ARHGAP26	1	hsa-let-7b-5p_3
ARHGAP19	1	hsa-miR-141-5p_3
ARHGAP12	1	hsa-miR-93-5p_3
ARFGEF2	1	hsa-miR-20a-5p_3
ARCN1	1	hsa-miR-361-5p_3
AR	1	hsa-let-7b-5p_3
AQR	1	hsa-miR-26a-5p_3
APP	1	hsa-miR-20a-5p_3
APLP2	1	hsa-miR-30b-5p_3
APBB2	1	hsa-miR-93-5p_3
APBB1	1	hsa-miR-148b-3p_3
AP4E1	1	hsa-miR-148b-3p_3
ANKS4B	1	hsa-miR-93-5p_3
ANKRD12	1	hsa-miR-93-5p_3
ANKH	1	hsa-miR-93-5p_3
ANGEL2	1	hsa-miR-143-5p_3
ANAPC16	1	hsa-miR-16-5p_3
ANAPC13	1	hsa-miR-16-5p_3
AMBRA1	1	hsa-miR-23b-5p_3
AMACR	1	hsa-miR-26a-5p_3
ALG1	1	hsa-miR-143-5p_3
ALDH9A1	1	hsa-miR-20a-5p_3
ALDH3B2	1	hsa-miR-148b-3p_3
AKT3	1	hsa-miR-361-5p_3
AKAP11	1	hsa-let-7g-5p_3
AK3	1	hsa-miR-143-5p_3
AHCYL1	1	hsa-let-7b-5p_3
37469	1	hsa-miR-30d-5p_3
AGMO	1	hsa-miR-143-5p_3
AGFG2	1	hsa-miR-20a-5p_3
AFF2	1	hsa-miR-22-5p_3
ADNP	1	hsa-let-7b-5p_3
ADIPOR2	1	hsa-miR-186-5p_3
ADH5	1	hsa-let-7b-5p_3
ADH4	1	hsa-miR-143-5p_3
ADGRL3	1	hsa-miR-20a-5p_3
ADD2	1	hsa-miR-223-5p_3
ADCYAP1R1	1	hsa-miR-27b-5p_3
ADAT2	1	hsa-miR-223-5p_3
ADAT1	1	hsa-miR-23b-5p_3
ACTR1A	1	hsa-miR-148a-5p_3
ACTR10	1	hsa-miR-30b-5p_3
ACSS1	1	hsa-miR-125b-5p_3
ACSL4	1	hsa-miR-186-5p_3
ACSL1	1	hsa-miR-191-5p_3
ACP2	1	hsa-miR-16-5p_3
ABHD15	1	hsa-miR-93-5p_3
ABCG8	1	hsa-miR-20a-5p_3
ABCC4	1	hsa-miR-125b-5p_3
ABCC1	1	hsa-let-7b-5p_3
ABCB8	1	hsa-let-7b-5p_3
AAR2	1	hsa-miR-361-5p_3

## Sheet: Goat_5 prime binding site
Table S5: Goat mEVs targets with relative miRNAs (targets highlighted in bold font are those selected for cluster analysis).
Target	No. of miRNAs hits	miRNAs
CEP120	4	hsa-let-7b-5p_5;hsa-let-7f-5p_5;hsa-let-7g-5p_5;hsa-let-7i-5p_5
UBE2D3	3	hsa-miR-30a-5p_5;hsa-miR-30d-5p_5;hsa-miR-30e-5p_5
SYT1	3	hsa-let-7f-5p_5;hsa-let-7g-5p_5;hsa-let-7i-5p_5
GABPB1	3	hsa-let-7i-5p_5;hsa-miR-20a-5p_5;hsa-miR-93-5p_5
ZC3H12C	2	hsa-miR-200c-5p_5;hsa-miR-20a-5p_5
PRDM1	2	hsa-miR-125a-5p_5;hsa-miR-125b-5p_5
GNAS	2	hsa-let-7b-5p_5;hsa-miR-93-5p_5
AKT1	2	hsa-miR-125a-5p_5;hsa-miR-125b-5p_5
ZNF85	1	hsa-miR-143-5p_5
ZNF841	1	hsa-miR-143-5p_5
ZNF799	1	hsa-let-7b-5p_5
ZNF655	1	hsa-miR-143-5p_5
ZNF611	1	hsa-let-7g-5p_5
ZNF485	1	hsa-miR-143-5p_5
ZNF454	1	hsa-miR-93-5p_5
ZNF429	1	hsa-miR-141-5p_5
ZNF426	1	hsa-miR-20a-5p_5
ZNF35	1	hsa-miR-93-5p_5
ZNF33A	1	hsa-miR-25-5p_5
ZNF227	1	hsa-miR-30d-5p_5
ZNF133	1	hsa-miR-26b-5p_5
ZMYM1	1	hsa-miR-25-5p_5
ZFYVE26	1	hsa-miR-148b-3p_5
ZFAND4	1	hsa-let-7i-5p_5
ZEB2	1	hsa-miR-16-5p_5
ZDHHC24	1	hsa-miR-25-5p_5
ZCCHC14	1	hsa-miR-93-5p_5
ZC3H11A	1	hsa-let-7b-5p_5
ZBTB38	1	hsa-miR-155-5p_5
YIPF4	1	hsa-miR-125a-5p_5
XPO1	1	hsa-miR-30b-5p_5
WSB1	1	hsa-miR-143-5p_5
WIZ	1	hsa-miR-93-5p_5
WFDC6	1	hsa-miR-22-5p_5
WEE1	1	hsa-miR-93-5p_5
WDR7	1	hsa-miR-21-5p_5
WDR5B	1	hsa-miR-16-5p_5
VMP1	1	hsa-miR-16-5p_5
VEGFA	1	hsa-miR-141-5p_5
VDR	1	hsa-miR-125b-5p_5
VAPA	1	hsa-miR-30b-5p_5
TSPAN6	1	hsa-miR-93-5p_5
TRMT2B	1	hsa-miR-25-5p_5
TRMT1	1	hsa-let-7b-5p_5
TRMO	1	hsa-let-7b-5p_5
TRIP12	1	hsa-let-7b-5p_5
TRAPPC2	1	hsa-miR-25-5p_5
TRAK1	1	hsa-miR-93-5p_5
TPM4	1	hsa-let-7b-5p_5
TMEM40	1	hsa-miR-143-5p_5
TMEM168	1	hsa-miR-93-5p_5
TMEM127	1	hsa-miR-93-5p_5
TMBIM6	1	hsa-miR-93-5p_5
TLL1	1	hsa-miR-16-5p_5
TLE4	1	hsa-miR-16-5p_5
TIAF1	1	hsa-let-7i-5p_5
THOC5	1	hsa-let-7b-5p_5
TGFBR2	1	hsa-miR-20a-5p_5
TGFBR1	1	hsa-let-7b-5p_5
TEX15	1	hsa-miR-16-5p_5
TAX1BP1	1	hsa-miR-143-5p_5
TASOR2	1	hsa-miR-29a-5p_5
SYBU	1	hsa-miR-93-5p_5
SPEN	1	hsa-miR-23b-5p_5
SPATS2L	1	hsa-miR-21-5p_5
SOX9	1	hsa-let-7b-5p_5
SNW1	1	hsa-miR-141-5p_5
SNAP25	1	hsa-miR-27a-5p_5
SMO	1	hsa-miR-125b-5p_5
SMG6	1	hsa-miR-93-5p_5
SMARCA2	1	hsa-miR-186-5p_5
SMAGP	1	hsa-miR-23b-5p_5
SMAD2	1	hsa-miR-361-5p_5
SMAD1	1	hsa-miR-26a-5p_5
SLX4	1	hsa-miR-25-5p_5
SLC7A11	1	hsa-miR-20a-5p_5
SLC6A1	1	hsa-miR-151a-5p_5
SLC38A5	1	hsa-let-7b-5p_5
SLC38A2	1	hsa-let-7b-5p_5
SLC38A1	1	hsa-let-7b-5p_5
SLC25A24	1	hsa-let-7b-5p_5
SLC20A1	1	hsa-let-7b-5p_5
SLC12A7	1	hsa-miR-148b-3p_5
SLC12A6	1	hsa-miR-20a-5p_5
SLC11A2	1	hsa-miR-200c-5p_5
SET	1	hsa-miR-125b-5p_5
SESN3	1	hsa-miR-93-5p_5
SEPTIN2	1	hsa-miR-143-5p_5
SCN2A	1	hsa-miR-26b-5p_5
SCAF8	1	hsa-let-7b-5p_5
SARAF	1	hsa-miR-148b-3p_5
SACS	1	hsa-miR-30b-5p_5
RUNX1	1	hsa-miR-141-5p_5
RRAS2	1	hsa-miR-93-5p_5
RPS6KA1	1	hsa-miR-125b-5p_5
RPS12	1	hsa-miR-16-5p_5
RPRD2	1	hsa-miR-21-5p_5
RPL35A	1	hsa-miR-125a-5p_5
RPL30	1	hsa-miR-16-5p_5
RPL10A	1	hsa-miR-143-5p_5
RPL10	1	hsa-miR-22-5p_5
RNF38	1	hsa-miR-16-5p_5
RNF20	1	hsa-miR-25-5p_5
RFK	1	hsa-miR-20a-5p_5
REST	1	hsa-miR-125b-5p_5
RBM6	1	hsa-miR-16-5p_5
RBM4B	1	hsa-miR-25-5p_5
RASSF8	1	hsa-miR-224-5p_5
RALB	1	hsa-let-7b-5p_5
RACGAP1	1	hsa-miR-20a-5p_5
RAB30	1	hsa-miR-16-5p_5
RAB23	1	hsa-miR-16-5p_5
PXN	1	hsa-miR-27b-5p_5
PTPN18	1	hsa-miR-16-5p_5
PTPDC1	1	hsa-miR-93-5p_5
PTP4A1	1	hsa-miR-20a-5p_5
PSMD4	1	hsa-miR-186-5p_5
PRXL2A	1	hsa-let-7b-5p_5
PRPS1	1	hsa-miR-25-5p_5
PROM1	1	hsa-miR-200b-5p_5
PRKCSH	1	hsa-miR-361-5p_5
PRIM2	1	hsa-let-7g-5p_5
PPM1A	1	hsa-miR-16-5p_5
POTEM	1	hsa-let-7f-5p_5
POTEG	1	hsa-let-7f-5p_5
POLR2A	1	hsa-miR-93-5p_5
POLL	1	hsa-miR-27a-5p_5
PLXDC2	1	hsa-miR-143-5p_5
PLEKHB2	1	hsa-miR-143-5p_5
PIGG	1	hsa-let-7b-5p_5
PHF14	1	hsa-miR-155-5p_5
PGM2L1	1	hsa-let-7b-5p_5
PGM1	1	hsa-miR-30a-5p_5
PELO	1	hsa-miR-16-5p_5
PDCD10	1	hsa-miR-186-5p_5
PCBP2	1	hsa-miR-93-5p_5
PAQR5	1	hsa-miR-143-5p_5
PALM2AKAP2	1	hsa-miR-223-5p_5
PAIP1	1	hsa-miR-20a-5p_5
PAFAH1B1	1	hsa-miR-16-5p_5
OXR1	1	hsa-miR-20a-5p_5
NME4	1	hsa-let-7b-5p_5
NME2	1	hsa-miR-125b-5p_5
NCOA6	1	hsa-miR-361-5p_5
NBPF15	1	hsa-let-7b-5p_5
NAA15	1	hsa-miR-186-5p_5
MYPN	1	hsa-miR-93-5p_5
MYO1C	1	hsa-let-7b-5p_5
MYC	1	hsa-miR-125a-5p_5
MTUS1	1	hsa-miR-125a-5p_5
MTRNR2L5	1	hsa-miR-155-5p_5
MSL3	1	hsa-miR-186-5p_5
MSANTD3	1	hsa-miR-23b-5p_5
MPPED1	1	hsa-miR-27a-5p_5
MAT2B	1	hsa-let-7b-5p_5
MAP2K3	1	hsa-miR-20a-5p_5
MAGEA12	1	hsa-let-7b-5p_5
LRRC3C	1	hsa-miR-25-5p_5
LRP12	1	hsa-miR-20a-5p_5
LMBR1L	1	hsa-miR-30d-5p_5
L3MBTL4	1	hsa-let-7b-5p_5
KXD1	1	hsa-let-7b-5p_5
KRTAP5-9	1	hsa-miR-125b-5p_5
KMT2D	1	hsa-let-7g-5p_5
KIAA1841	1	hsa-miR-93-5p_5
KDM6B	1	hsa-miR-143-5p_5
KDM4D	1	hsa-miR-20a-5p_5
KCNN4	1	hsa-miR-16-5p_5
JOSD1	1	hsa-miR-30d-5p_5
ITPR1	1	hsa-miR-16-5p_5
ITPKB	1	hsa-miR-93-5p_5
INPP5F	1	hsa-miR-93-5p_5
IL2	1	hsa-let-7i-5p_5
HNRNPUL1	1	hsa-miR-143-5p_5
HNRNPR	1	hsa-miR-93-5p_5
HNRNPL	1	hsa-let-7b-5p_5
HIF1A	1	hsa-miR-93-5p_5
HEXIM1	1	hsa-miR-20a-5p_5
HDHD3	1	hsa-miR-30d-5p_5
HDGF	1	hsa-miR-93-5p_5
HAT1	1	hsa-miR-186-5p_5
H2BU1	1	hsa-miR-23b-5p_5
GTF2I	1	hsa-let-7b-5p_5
GTDC1	1	hsa-miR-23b-5p_5
GRB2	1	hsa-miR-93-5p_5
GRAMD2B	1	hsa-miR-141-5p_5
GPSM2	1	hsa-miR-143-5p_5
GNA13	1	hsa-miR-155-5p_5
GJD3	1	hsa-miR-23b-5p_5
GBF1	1	hsa-let-7f-5p_5
GALNT18	1	hsa-miR-125b-5p_5
GALNT11	1	hsa-let-7b-5p_5
FXR1	1	hsa-miR-148b-3p_5
FUT10	1	hsa-let-7b-5p_5
FNDC3B	1	hsa-miR-30a-5p_5
FKBP5	1	hsa-miR-23b-5p_5
FIGNL1	1	hsa-miR-93-5p_5
FEM1C	1	hsa-miR-93-5p_5
FBLN5	1	hsa-miR-26b-5p_5
FAM229B	1	hsa-miR-23b-5p_5
FAM222B	1	hsa-let-7b-5p_5
ERLIN2	1	hsa-miR-93-5p_5
ERCC1	1	hsa-let-7b-5p_5
ELF4	1	hsa-miR-143-5p_5
E2F2	1	hsa-miR-23b-5p_5
DYRK1A	1	hsa-miR-143-5p_5
DUSP14	1	hsa-miR-16-5p_5
DNPEP	1	hsa-miR-143-5p_5
DNMT3B	1	hsa-miR-93-5p_5
DNAJB6	1	hsa-miR-93-5p_5
DNAH9	1	hsa-let-7g-5p_5
DDX3Y	1	hsa-miR-155-5p_5
CXorf38	1	hsa-miR-20a-5p_5
CTPS1	1	hsa-let-7b-5p_5
CTNS	1	hsa-miR-23b-5p_5
CSDE1	1	hsa-miR-20a-5p_5
CREBRF	1	hsa-miR-155-5p_5
CNOT2	1	hsa-let-7b-5p_5
CNOT1	1	hsa-let-7b-5p_5
CLK4	1	hsa-miR-143-5p_5
CLIP1	1	hsa-miR-200a-5p_5
CHD9	1	hsa-miR-26b-5p_5
CEP57	1	hsa-miR-93-5p_5
CEP192	1	hsa-miR-186-5p_5
CELF1	1	hsa-miR-30b-5p_5
CDKN1A	1	hsa-miR-16-5p_5
CDC42EP4	1	hsa-miR-25-5p_5
CCP110	1	hsa-miR-20a-5p_5
CCND3	1	hsa-let-7b-5p_5
CCDC69	1	hsa-miR-23b-5p_5
CBX6	1	hsa-miR-151a-5p_5
CASK	1	hsa-miR-16-5p_5
CARD8	1	hsa-miR-16-5p_5
CALU	1	hsa-let-7b-5p_5
C2CD5	1	hsa-miR-186-5p_5
C11orf54	1	hsa-miR-25-5p_5
BTBD7	1	hsa-miR-148b-3p_5
BSCL2	1	hsa-miR-93-5p_5
BRD2	1	hsa-let-7b-5p_5
BMP2	1	hsa-miR-93-5p_5
ATXN7L3B	1	hsa-miR-16-5p_5
ATXN2	1	hsa-let-7g-5p_5
ATXN1	1	hsa-miR-93-5p_5
ATAD2	1	hsa-miR-93-5p_5
ASPSCR1	1	hsa-let-7b-5p_5
ARL9	1	hsa-miR-93-5p_5
ARHGEF9	1	hsa-miR-223-5p_5
APTX	1	hsa-miR-23b-5p_5
AOPEP	1	hsa-miR-23b-5p_5
ANKRD46	1	hsa-let-7b-5p_5
AKT2	1	hsa-let-7b-5p_5
AIMP1	1	hsa-miR-186-5p_5
ADK	1	hsa-miR-23b-5p_5
ADGRG1	1	hsa-let-7b-5p_5
ACACA	1	hsa-let-7b-5p_5

## Sheet: Goat_CDS prime binding site
Table S5: Goat mEVs targets with relative miRNAs (targets highlighted in bold font are those selected for cluster analysis).
Target	No. of miRNAs hits	miRNAs
KMT2D	5	hsa-let-7b-5p_CDS;hsa-let-7f-5p_CDS;hsa-let-7g-5p_CDS;hsa-let-7i-5p_CDS;hsa-miR-93-5p_CDS
EPHA4	5	hsa-let-7b-5p_CDS;hsa-let-7f-5p_CDS;hsa-miR-22-5p_CDS;hsa-miR-361-5p_CDS;hsa-miR-93-5p_CDS
SMG1	4	hsa-let-7b-5p_CDS;hsa-miR-141-5p_CDS;hsa-miR-143-5p_CDS;hsa-miR-361-5p_CDS
GNAS	4	hsa-let-7b-5p_CDS;hsa-miR-155-5p_CDS;hsa-miR-20a-5p_CDS;hsa-miR-93-5p_CDS
GBF1	4	hsa-let-7b-5p_CDS;hsa-let-7f-5p_CDS;hsa-miR-20a-5p_CDS;hsa-miR-93-5p_CDS
ZFYVE26	3	hsa-miR-20a-5p_CDS;hsa-miR-660-5p_CDS;hsa-miR-93-5p_CDS
WNK1	3	hsa-let-7b-5p_CDS;hsa-miR-125b-5p_CDS;hsa-miR-21-5p_CDS
UBE2D3	3	hsa-miR-30a-5p_CDS;hsa-miR-30d-5p_CDS;hsa-miR-30e-5p_CDS
TCF4	3	hsa-miR-155-5p_CDS;hsa-miR-20a-5p_CDS;hsa-miR-93-5p_CDS
SLC4A7	3	hsa-miR-20a-5p_CDS;hsa-miR-30a-5p_CDS;hsa-miR-93-5p_CDS
PRDM1	3	hsa-miR-125a-5p_CDS;hsa-miR-125b-5p_CDS;hsa-miR-140-5p_CDS
PFKM	3	hsa-let-7b-5p_CDS;hsa-miR-125a-5p_CDS;hsa-miR-125b-5p_CDS
PDZD8	3	hsa-let-7b-5p_CDS;hsa-let-7f-5p_CDS;hsa-miR-151a-5p_CDS
OTUD4	3	hsa-miR-20a-5p_CDS;hsa-miR-26a-5p_CDS;hsa-miR-30d-5p_CDS
NR2C2	3	hsa-miR-20a-5p_CDS;hsa-miR-21-5p_CDS;hsa-miR-93-5p_CDS
NIN	3	hsa-miR-125a-5p_CDS;hsa-miR-20a-5p_CDS;hsa-miR-93-5p_CDS
NETO2	3	hsa-miR-143-5p_CDS;hsa-miR-20a-5p_CDS;hsa-miR-93-5p_CDS
MYC	3	hsa-let-7b-5p_CDS;hsa-let-7g-5p_CDS;hsa-miR-25-5p_CDS
MLLT10	3	hsa-let-7b-5p_CDS;hsa-let-7f-5p_CDS;hsa-let-7i-5p_CDS
MKRN3	3	hsa-miR-30a-5p_CDS;hsa-miR-30d-5p_CDS;hsa-miR-30e-5p_CDS
MBD2	3	hsa-let-7b-5p_CDS;hsa-let-7f-5p_CDS;hsa-let-7g-5p_CDS
HUWE1	3	hsa-let-7b-5p_CDS;hsa-miR-186-5p_CDS;hsa-miR-660-5p_CDS
DNAAF5	3	hsa-let-7b-5p_CDS;hsa-miR-16-5p_CDS;hsa-miR-30a-5p_CDS
CPS1	3	hsa-miR-200a-5p_CDS;hsa-miR-200b-5p_CDS;hsa-miR-20a-5p_CDS
CKAP2	3	hsa-let-7b-5p_CDS;hsa-miR-20a-5p_CDS;hsa-miR-93-5p_CDS
ACSL4	3	hsa-miR-20a-5p_CDS;hsa-miR-30a-5p_CDS;hsa-miR-93-5p_CDS
ZYG11A	2	hsa-miR-20a-5p_CDS;hsa-miR-93-5p_CDS
ZNF264	2	hsa-let-7b-5p_CDS;hsa-miR-30b-5p_CDS
ZNF207	2	hsa-let-7b-5p_CDS;hsa-miR-26a-5p_CDS
ZNF106	2	hsa-let-7b-5p_CDS;hsa-miR-143-5p_CDS
ZMYM1	2	hsa-miR-25-5p_CDS;hsa-miR-93-5p_CDS
ZFHX4	2	hsa-let-7b-5p_CDS;hsa-miR-16-5p_CDS
YES1	2	hsa-miR-125a-5p_CDS;hsa-miR-224-5p_CDS
XIAP	2	hsa-miR-125b-5p_CDS;hsa-miR-186-5p_CDS
WWC1	2	hsa-miR-143-5p_CDS;hsa-miR-93-5p_CDS
WDR33	2	hsa-miR-186-5p_CDS;hsa-miR-93-5p_CDS
VPS13C	2	hsa-miR-26b-5p_CDS;hsa-miR-93-5p_CDS
USP48	2	hsa-miR-148b-3p_CDS;hsa-miR-93-5p_CDS
UGT8	2	hsa-let-7b-5p_CDS;hsa-miR-16-5p_CDS
UBAP2L	2	hsa-miR-125b-5p_CDS;hsa-miR-93-5p_CDS
TRPS1	2	hsa-miR-155-5p_CDS;hsa-miR-27b-5p_CDS
TRMT2A	2	hsa-miR-125a-5p_CDS;hsa-miR-26b-5p_CDS
TRMO	2	hsa-let-7f-5p_CDS;hsa-let-7g-5p_CDS
TRAK1	2	hsa-miR-16-5p_CDS;hsa-miR-93-5p_CDS
TP53	2	hsa-miR-125a-5p_CDS;hsa-miR-151a-5p_CDS
TNRC6B	2	hsa-miR-125b-5p_CDS;hsa-miR-21-5p_CDS
TNFRSF21	2	hsa-miR-20a-5p_CDS;hsa-miR-93-5p_CDS
TIAL1	2	hsa-miR-143-5p_CDS;hsa-miR-224-5p_CDS
THOC5	2	hsa-let-7b-5p_CDS;hsa-let-7f-5p_CDS
TGFBR3	2	hsa-let-7b-5p_CDS;hsa-let-7f-5p_CDS
TGFBR2	2	hsa-miR-23b-5p_CDS;hsa-miR-93-5p_CDS
TEP1	2	hsa-miR-143-5p_CDS;hsa-miR-16-5p_CDS
TASOR	2	hsa-miR-125b-5p_CDS;hsa-miR-22-5p_CDS
TACC2	2	hsa-miR-125a-5p_CDS;hsa-miR-125b-5p_CDS
SYNRG	2	hsa-miR-16-5p_CDS;hsa-miR-22-5p_CDS
STAG2	2	hsa-miR-155-5p_CDS;hsa-miR-186-5p_CDS
SON	2	hsa-let-7b-5p_CDS;hsa-miR-361-5p_CDS
SOD2	2	hsa-let-7i-5p_CDS;hsa-miR-20a-5p_CDS
SNTB2	2	hsa-miR-16-5p_CDS;hsa-miR-93-5p_CDS
SMARCA4	2	hsa-miR-155-5p_CDS;hsa-miR-16-5p_CDS
SLC9A6	2	hsa-miR-16-5p_CDS;hsa-miR-93-5p_CDS
SLC38A2	2	hsa-miR-148b-3p_CDS;hsa-miR-26a-5p_CDS
SLC30A1	2	hsa-miR-186-5p_CDS;hsa-miR-93-5p_CDS
SLC25A46	2	hsa-miR-20a-5p_CDS;hsa-miR-93-5p_CDS
SLC10A7	2	hsa-let-7f-5p_CDS;hsa-let-7i-5p_CDS
SIKE1	2	hsa-let-7b-5p_CDS;hsa-miR-93-5p_CDS
SEMA4C	2	hsa-let-7g-5p_CDS;hsa-miR-16-5p_CDS
SEC16A	2	hsa-let-7b-5p_CDS;hsa-miR-93-5p_CDS
RRM2	2	hsa-miR-186-5p_CDS;hsa-miR-93-5p_CDS
RPS24	2	hsa-let-7b-5p_CDS;hsa-miR-16-5p_CDS
RIF1	2	hsa-miR-155-5p_CDS;hsa-miR-186-5p_CDS
RGL2	2	hsa-miR-200a-5p_CDS;hsa-miR-200b-5p_CDS
REV1	2	hsa-miR-21-5p_CDS;hsa-miR-93-5p_CDS
RB1	2	hsa-miR-20a-5p_CDS;hsa-miR-93-5p_CDS
RACGAP1	2	hsa-miR-143-5p_CDS;hsa-miR-93-5p_CDS
PWWP3A	2	hsa-miR-125a-5p_CDS;hsa-miR-125b-5p_CDS
PRORP	2	hsa-let-7b-5p_CDS;hsa-let-7i-5p_CDS
PREPL	2	hsa-miR-125a-5p_CDS;hsa-miR-30e-5p_CDS
PPRC1	2	hsa-let-7b-5p_CDS;hsa-miR-186-5p_CDS
PPP3CB	2	hsa-miR-29a-5p_CDS;hsa-miR-30a-5p_CDS
POLQ	2	hsa-miR-20a-5p_CDS;hsa-miR-93-5p_CDS
PMPCA	2	hsa-let-7g-5p_CDS;hsa-let-7i-5p_CDS
PLS1	2	hsa-miR-186-5p_CDS;hsa-miR-93-5p_CDS
PLEKHO1	2	hsa-let-7f-5p_CDS;hsa-let-7i-5p_CDS
PIK3R1	2	hsa-miR-155-5p_CDS;hsa-miR-21-5p_CDS
PHLPP2	2	hsa-miR-16-5p_CDS;hsa-miR-26b-5p_CDS
PGM3	2	hsa-let-7b-5p_CDS;hsa-miR-125a-5p_CDS
PDLIM5	2	hsa-let-7b-5p_CDS;hsa-let-7i-5p_CDS
PBRM1	2	hsa-miR-21-5p_CDS;hsa-miR-93-5p_CDS
PANK1	2	hsa-miR-125a-5p_CDS;hsa-miR-125b-5p_CDS
PAK1	2	hsa-let-7b-5p_CDS;hsa-miR-26b-5p_CDS
OXNAD1	2	hsa-let-7b-5p_CDS;hsa-miR-16-5p_CDS
OSBPL10	2	hsa-let-7b-5p_CDS;hsa-miR-143-5p_CDS
NUP153	2	hsa-let-7b-5p_CDS;hsa-miR-93-5p_CDS
NRDC	2	hsa-let-7b-5p_CDS;hsa-miR-125b-5p_CDS
NPEPPS	2	hsa-miR-141-5p_CDS;hsa-miR-93-5p_CDS
NCOA6	2	hsa-miR-30b-5p_CDS;hsa-miR-361-5p_CDS
NCAPD2	2	hsa-miR-16-5p_CDS;hsa-miR-93-5p_CDS
MTUS1	2	hsa-let-7g-5p_CDS;hsa-let-7i-5p_CDS
MKRN1	2	hsa-miR-20a-5p_CDS;hsa-miR-93-5p_CDS
MIA3	2	hsa-miR-30a-5p_CDS;hsa-miR-30d-5p_CDS
MFN1	2	hsa-miR-20a-5p_CDS;hsa-miR-93-5p_CDS
LUZP1	2	hsa-miR-143-5p_CDS;hsa-miR-186-5p_CDS
KMT2B	2	hsa-miR-20a-5p_CDS;hsa-miR-93-5p_CDS
KIF14	2	hsa-miR-186-5p_CDS;hsa-miR-22-5p_CDS
KDM6B	2	hsa-miR-143-5p_CDS;hsa-miR-186-5p_CDS
KDM3A	2	hsa-miR-30d-5p_CDS;hsa-miR-30e-5p_CDS
ITSN2	2	hsa-miR-148b-3p_CDS;hsa-miR-21-5p_CDS
ITGA2	2	hsa-miR-20a-5p_CDS;hsa-miR-26a-5p_CDS
IRS4	2	hsa-let-7b-5p_CDS;hsa-miR-125b-5p_CDS
IGF2BP1	2	hsa-let-7b-5p_CDS;hsa-miR-200a-5p_CDS
IGDCC4	2	hsa-let-7b-5p_CDS;hsa-let-7i-5p_CDS
IFTAP	2	hsa-miR-148a-5p_CDS;hsa-miR-186-5p_CDS
HNRNPUL1	2	hsa-miR-143-5p_CDS;hsa-miR-191-5p_CDS
HDGF	2	hsa-miR-23b-5p_CDS;hsa-miR-93-5p_CDS
GSK3B	2	hsa-miR-155-5p_CDS;hsa-miR-29a-5p_CDS
GPAM	2	hsa-miR-16-5p_CDS;hsa-miR-93-5p_CDS
GNPTAB	2	hsa-miR-25-5p_CDS;hsa-miR-93-5p_CDS
GGCT	2	hsa-let-7b-5p_CDS;hsa-miR-125a-5p_CDS
FARP1	2	hsa-let-7b-5p_CDS;hsa-let-7f-5p_CDS
FAM222B	2	hsa-let-7b-5p_CDS;hsa-let-7i-5p_CDS
ETF1	2	hsa-miR-125b-5p_CDS;hsa-miR-93-5p_CDS
ESR2	2	hsa-miR-20a-5p_CDS;hsa-miR-93-5p_CDS
ERC1	2	hsa-let-7b-5p_CDS;hsa-miR-143-5p_CDS
ERAP2	2	hsa-let-7b-5p_CDS;hsa-miR-26b-5p_CDS
EML4	2	hsa-miR-148b-3p_CDS;hsa-miR-30b-5p_CDS
EMC1	2	hsa-miR-125b-5p_CDS;hsa-miR-93-5p_CDS
EDEM3	2	hsa-let-7g-5p_CDS;hsa-let-7i-5p_CDS
DST	2	hsa-miR-140-5p_CDS;hsa-miR-26a-5p_CDS
DPYSL5	2	hsa-let-7b-5p_CDS;hsa-miR-186-5p_CDS
DMD	2	hsa-let-7b-5p_CDS;hsa-miR-223-5p_CDS
DDB1	2	hsa-miR-186-5p_CDS;hsa-miR-26a-5p_CDS
DCTN1	2	hsa-miR-361-5p_CDS;hsa-miR-93-5p_CDS
DAPK3	2	hsa-miR-20a-5p_CDS;hsa-miR-93-5p_CDS
CSDE1	2	hsa-miR-20a-5p_CDS;hsa-miR-93-5p_CDS
CPEB3	2	hsa-miR-16-5p_CDS;hsa-miR-26a-5p_CDS
CLUH	2	hsa-let-7b-5p_CDS;hsa-miR-16-5p_CDS
CLIP1	2	hsa-miR-200a-5p_CDS;hsa-miR-200b-5p_CDS
CHTOP	2	hsa-miR-155-5p_CDS;hsa-miR-186-5p_CDS
CEP120	2	hsa-let-7b-5p_CDS;hsa-let-7i-5p_CDS
CELF1	2	hsa-let-7g-5p_CDS;hsa-let-7i-5p_CDS
CDK2	2	hsa-miR-361-5p_CDS;hsa-miR-660-5p_CDS
CCNT2	2	hsa-let-7b-5p_CDS;hsa-miR-22-5p_CDS
CCNE1	2	hsa-miR-125b-5p_CDS;hsa-miR-26a-5p_CDS
BZW1	2	hsa-let-7b-5p_CDS;hsa-miR-93-5p_CDS
BTBD7	2	hsa-miR-148b-3p_CDS;hsa-miR-30b-5p_CDS
BSG	2	hsa-miR-16-5p_CDS;hsa-miR-22-5p_CDS
BRCA1	2	hsa-miR-186-5p_CDS;hsa-miR-21-5p_CDS
BAZ2A	2	hsa-let-7b-5p_CDS;hsa-miR-93-5p_CDS
ATXN2	2	hsa-let-7g-5p_CDS;hsa-let-7i-5p_CDS
ATG14	2	hsa-miR-20a-5p_CDS;hsa-miR-93-5p_CDS
ASH1L	2	hsa-miR-223-5p_CDS;hsa-miR-361-5p_CDS
ANKRD36	2	hsa-miR-143-5p_CDS;hsa-miR-16-5p_CDS
ANAPC5	2	hsa-miR-30a-5p_CDS;hsa-miR-93-5p_CDS
ALG3	2	hsa-let-7b-5p_CDS;hsa-miR-16-5p_CDS
AHCTF1	2	hsa-let-7b-5p_CDS;hsa-miR-186-5p_CDS
37469	2	hsa-miR-16-5p_CDS;hsa-miR-186-5p_CDS
AFF1	2	hsa-miR-143-5p_CDS;hsa-miR-361-5p_CDS
ABCB7	2	hsa-miR-16-5p_CDS;hsa-miR-25-5p_CDS
ZZEF1	1	hsa-miR-16-5p_CDS
ZWINT	1	hsa-miR-186-5p_CDS
ZSCAN29	1	hsa-miR-30b-5p_CDS
ZSCAN2	1	hsa-miR-23b-5p_CDS
ZRANB1	1	hsa-miR-93-5p_CDS
ZNF85	1	hsa-miR-143-5p_CDS
ZNF785	1	hsa-miR-93-5p_CDS
ZNF774	1	hsa-let-7b-5p_CDS
ZNF736	1	hsa-miR-143-5p_CDS
ZNF706	1	hsa-miR-93-5p_CDS
ZNF669	1	hsa-miR-26a-5p_CDS
ZNF655	1	hsa-miR-143-5p_CDS
ZNF644	1	hsa-let-7b-5p_CDS
ZNF606	1	hsa-let-7b-5p_CDS
ZNF598	1	hsa-miR-20a-5p_CDS
ZNF585B	1	hsa-miR-16-5p_CDS
ZNF560	1	hsa-miR-25-5p_CDS
ZNF543	1	hsa-miR-30a-5p_CDS
ZNF532	1	hsa-miR-20a-5p_CDS
ZNF516	1	hsa-miR-186-5p_CDS
ZNF460	1	hsa-miR-30e-5p_CDS
ZNF431	1	hsa-miR-200a-5p_CDS
ZNF426	1	hsa-miR-186-5p_CDS
ZNF410	1	hsa-miR-26a-5p_CDS
ZNF385A	1	hsa-miR-23b-5p_CDS
ZNF333	1	hsa-miR-23b-5p_CDS
ZNF254	1	hsa-miR-26a-5p_CDS
ZNF174	1	hsa-miR-93-5p_CDS
ZNF143	1	hsa-miR-93-5p_CDS
ZMYND19	1	hsa-miR-125a-5p_CDS
ZMAT2	1	hsa-miR-143-5p_CDS
ZIC3	1	hsa-miR-155-5p_CDS
ZFYVE1	1	hsa-miR-125b-5p_CDS
ZFPL1	1	hsa-miR-16-5p_CDS
ZFP91	1	hsa-miR-186-5p_CDS
ZFHX3	1	hsa-miR-186-5p_CDS
ZFAND4	1	hsa-let-7g-5p_CDS
ZEB2	1	hsa-miR-125a-5p_CDS
ZCCHC14	1	hsa-miR-93-5p_CDS
ZC3HAV1	1	hsa-let-7b-5p_CDS
ZC3H15	1	hsa-miR-143-5p_CDS
ZC3H12C	1	hsa-miR-93-5p_CDS
ZC3H11A	1	hsa-let-7b-5p_CDS
ZBTB9	1	hsa-miR-20a-5p_CDS
ZBTB8A	1	hsa-miR-143-5p_CDS
ZBTB46	1	hsa-miR-23b-5p_CDS
ZBTB41	1	hsa-miR-93-5p_CDS
ZBTB37	1	hsa-miR-20a-5p_CDS
ZBTB3	1	hsa-miR-93-5p_CDS
ZBTB18	1	hsa-miR-93-5p_CDS
YWHAZ	1	hsa-miR-93-5p_CDS
YWHAQ	1	hsa-miR-93-5p_CDS
YWHAE	1	hsa-miR-200c-5p_CDS
YTHDF1	1	hsa-miR-186-5p_CDS
YOD1	1	hsa-let-7i-5p_CDS
YLPM1	1	hsa-let-7b-5p_CDS
YIPF2	1	hsa-miR-16-5p_CDS
XRRA1	1	hsa-miR-22-5p_CDS
XRN1	1	hsa-let-7b-5p_CDS
XPO6	1	hsa-miR-16-5p_CDS
XPO5	1	hsa-miR-143-5p_CDS
XPO1	1	hsa-miR-125a-5p_CDS
XIRP2	1	hsa-miR-93-5p_CDS
WNT5A	1	hsa-miR-186-5p_CDS
WNT16	1	hsa-miR-200b-5p_CDS
WNK3	1	hsa-miR-125a-5p_CDS
WEE1	1	hsa-miR-16-5p_CDS
WDR89	1	hsa-miR-93-5p_CDS
WDR35	1	hsa-miR-141-5p_CDS
WDR11	1	hsa-miR-125b-5p_CDS
WBP11	1	hsa-let-7b-5p_CDS
WASL	1	hsa-let-7b-5p_CDS
WASF1	1	hsa-let-7b-5p_CDS
WARS2	1	hsa-let-7b-5p_CDS
WAC	1	hsa-miR-93-5p_CDS
VXN	1	hsa-miR-361-5p_CDS
VTI1A	1	hsa-miR-93-5p_CDS
VPS53	1	hsa-miR-25-5p_CDS
VPS50	1	hsa-miR-93-5p_CDS
VPS28	1	hsa-let-7b-5p_CDS
VPS26A	1	hsa-miR-93-5p_CDS
VMP1	1	hsa-miR-16-5p_CDS
VIRMA	1	hsa-let-7b-5p_CDS
VEZT	1	hsa-miR-143-5p_CDS
VEZF1	1	hsa-miR-140-5p_CDS
VENTX	1	hsa-miR-25-5p_CDS
VCPIP1	1	hsa-miR-361-5p_CDS
VCL	1	hsa-let-7g-5p_CDS
VCAM1	1	hsa-miR-22-5p_CDS
VBP1	1	hsa-miR-361-5p_CDS
VAV3	1	hsa-miR-27a-5p_CDS
VAT1	1	hsa-miR-93-5p_CDS
UXT	1	hsa-miR-16-5p_CDS
UTP4	1	hsa-miR-143-5p_CDS
UTP15	1	hsa-miR-16-5p_CDS
USP54	1	hsa-let-7b-5p_CDS
USP32	1	hsa-miR-93-5p_CDS
USP28	1	hsa-miR-20a-5p_CDS
USP21	1	hsa-miR-93-5p_CDS
USP16	1	hsa-miR-30a-5p_CDS
USB1	1	hsa-miR-26a-5p_CDS
UNK	1	hsa-miR-20a-5p_CDS
UNC13D	1	hsa-let-7b-5p_CDS
UNC13B	1	hsa-let-7b-5p_CDS
UGT2A1	1	hsa-miR-141-5p_CDS
UEVLD	1	hsa-miR-20a-5p_CDS
UBXN8	1	hsa-let-7b-5p_CDS
UBXN6	1	hsa-miR-186-5p_CDS
UBXN2B	1	hsa-miR-27a-5p_CDS
UBR5	1	hsa-miR-93-5p_CDS
UBN1	1	hsa-miR-93-5p_CDS
UBE3B	1	hsa-miR-93-5p_CDS
UBE2M	1	hsa-let-7b-5p_CDS
UBE2I	1	hsa-let-7b-5p_CDS
UBAP2	1	hsa-let-7f-5p_CDS
UBA6	1	hsa-miR-660-5p_CDS
TXNIP	1	hsa-miR-20a-5p_CDS
TXNDC11	1	hsa-miR-26a-5p_CDS
TXN2	1	hsa-miR-27a-5p_CDS
TUT4	1	hsa-let-7b-5p_CDS
TUT1	1	hsa-let-7b-5p_CDS
TUBGCP5	1	hsa-miR-21-5p_CDS
TUBGCP3	1	hsa-let-7b-5p_CDS
TUBGCP2	1	hsa-miR-16-5p_CDS
TUBD1	1	hsa-miR-200c-5p_CDS
TUBB2A	1	hsa-let-7i-5p_CDS
TUBB	1	hsa-let-7b-5p_CDS
TTN	1	hsa-miR-26a-5p_CDS
TTLL5	1	hsa-miR-16-5p_CDS
TTLL12	1	hsa-miR-16-5p_CDS
TTC9C	1	hsa-let-7b-5p_CDS
TSR1	1	hsa-miR-93-5p_CDS
TSPAN6	1	hsa-miR-143-5p_CDS
TSN	1	hsa-miR-93-5p_CDS
TRIP11	1	hsa-miR-148a-5p_CDS
TRIO	1	hsa-miR-30a-5p_CDS
TRIM65	1	hsa-miR-23b-5p_CDS
TRIM2	1	hsa-miR-223-5p_CDS
TRAPPC10	1	hsa-let-7i-5p_CDS
TRAPPC1	1	hsa-let-7b-5p_CDS
TRAM1	1	hsa-miR-155-5p_CDS
TRAF5	1	hsa-miR-223-5p_CDS
TRAF3IP1	1	hsa-miR-143-5p_CDS
TRABD	1	hsa-let-7b-5p_CDS
TPRG1L	1	hsa-miR-93-5p_CDS
TPM4	1	hsa-miR-125a-5p_CDS
TPM3	1	hsa-miR-16-5p_CDS
TPGS2	1	hsa-miR-148b-3p_CDS
TP53BP1	1	hsa-miR-361-5p_CDS
TOP2A	1	hsa-miR-21-5p_CDS
TOMM70	1	hsa-miR-143-5p_CDS
TOGARAM2	1	hsa-miR-141-5p_CDS
TNRC6A	1	hsa-miR-30d-5p_CDS
TNKS1BP1	1	hsa-miR-125b-5p_CDS
TNFRSF10A	1	hsa-miR-186-5p_CDS
TMTC3	1	hsa-let-7b-5p_CDS
TMEM9B	1	hsa-miR-93-5p_CDS
TMEM63C	1	hsa-miR-125a-5p_CDS
TMEM63B	1	hsa-let-7b-5p_CDS
TMEM40	1	hsa-miR-143-5p_CDS
TMEM245	1	hsa-miR-186-5p_CDS
TMEM200C	1	hsa-miR-93-5p_CDS
TMEM19	1	hsa-miR-26a-5p_CDS
TMEM147	1	hsa-miR-21-5p_CDS
TMED1	1	hsa-miR-16-5p_CDS
TM4SF5	1	hsa-miR-20a-5p_CDS
TLN1	1	hsa-let-7b-5p_CDS
TLCD3A	1	hsa-let-7b-5p_CDS
TJP1	1	hsa-let-7b-5p_CDS
TJAP1	1	hsa-miR-191-5p_CDS
TIGD6	1	hsa-miR-143-5p_CDS
TIAM1	1	hsa-let-7b-5p_CDS
THOC2	1	hsa-miR-21-5p_CDS
THOC1	1	hsa-miR-186-5p_CDS
TFIP11	1	hsa-miR-361-5p_CDS
TEX15	1	hsa-miR-186-5p_CDS
TET3	1	hsa-miR-148a-5p_CDS
TERF2IP	1	hsa-let-7b-5p_CDS
TENT4A	1	hsa-miR-93-5p_CDS
TECPR2	1	hsa-miR-16-5p_CDS
TDRD1	1	hsa-miR-143-5p_CDS
TCP1	1	hsa-miR-16-5p_CDS
TBL1XR1	1	hsa-miR-93-5p_CDS
TBC1D8B	1	hsa-miR-155-5p_CDS
TBC1D24	1	hsa-miR-25-5p_CDS
TBC1D15	1	hsa-miR-25-5p_CDS
TBC1D10B	1	hsa-miR-151a-5p_CDS
TAX1BP1	1	hsa-miR-143-5p_CDS
TASOR2	1	hsa-miR-26b-5p_CDS
TANGO2	1	hsa-miR-25-5p_CDS
TAF9B	1	hsa-let-7b-5p_CDS
TAF6	1	hsa-miR-93-5p_CDS
TADA3	1	hsa-miR-186-5p_CDS
TACC1	1	hsa-miR-148b-3p_CDS
TAB2	1	hsa-let-7b-5p_CDS
SYNPO2L	1	hsa-miR-143-5p_CDS
SYNE2	1	hsa-let-7b-5p_CDS
SYNE1	1	hsa-let-7b-5p_CDS
SYBU	1	hsa-miR-93-5p_CDS
SVOP	1	hsa-miR-23b-5p_CDS
SURF4	1	hsa-let-7i-5p_CDS
SUPT16H	1	hsa-miR-361-5p_CDS
SUGP2	1	hsa-miR-125b-5p_CDS
STX6	1	hsa-miR-93-5p_CDS
STX16	1	hsa-miR-93-5p_CDS
STT3B	1	hsa-miR-16-5p_CDS
STRN3	1	hsa-miR-125b-5p_CDS
STRN	1	hsa-let-7g-5p_CDS
STRADB	1	hsa-miR-16-5p_CDS
STK17B	1	hsa-miR-20a-5p_CDS
STK11	1	hsa-miR-93-5p_CDS
STIL	1	hsa-miR-20a-5p_CDS
STEAP3	1	hsa-miR-16-5p_CDS
STAU1	1	hsa-miR-30d-5p_CDS
STAT6	1	hsa-miR-361-5p_CDS
STAT2	1	hsa-miR-25-5p_CDS
STARD8	1	hsa-miR-125b-5p_CDS
STAC2	1	hsa-miR-20a-5p_CDS
ST3GAL5	1	hsa-miR-143-5p_CDS
ST13	1	hsa-miR-186-5p_CDS
SRSF11	1	hsa-miR-186-5p_CDS
SRGAP2	1	hsa-miR-125a-5p_CDS
SQSTM1	1	hsa-miR-16-5p_CDS
SPTY2D1	1	hsa-miR-186-5p_CDS
SPTLC2	1	hsa-miR-93-5p_CDS
SPTBN2	1	hsa-let-7b-5p_CDS
SPRY4	1	hsa-miR-25-5p_CDS
SPRED1	1	hsa-miR-16-5p_CDS
SPR	1	hsa-let-7b-5p_CDS
SPIN3	1	hsa-miR-27a-5p_CDS
SPIB	1	hsa-miR-143-5p_CDS
SPEN	1	hsa-miR-16-5p_CDS
SPECC1L	1	hsa-miR-186-5p_CDS
SPECC1	1	hsa-miR-143-5p_CDS
SPATS2L	1	hsa-miR-25-5p_CDS
SPATA12	1	hsa-let-7b-5p_CDS
SPAG9	1	hsa-miR-141-5p_CDS
SP4	1	hsa-miR-20a-5p_CDS
SP100	1	hsa-let-7b-5p_CDS
SP1	1	hsa-let-7b-5p_CDS
SOX6	1	hsa-miR-155-5p_CDS
SORT1	1	hsa-miR-125b-5p_CDS
SNX17	1	hsa-let-7i-5p_CDS
SNX12	1	hsa-let-7b-5p_CDS
SNX11	1	hsa-miR-151a-5p_CDS
SMYD4	1	hsa-miR-143-5p_CDS
SMURF1	1	hsa-miR-16-5p_CDS
SMG7	1	hsa-let-7b-5p_CDS
SMCR8	1	hsa-let-7b-5p_CDS
SMC1A	1	hsa-let-7b-5p_CDS
SMARCD2	1	hsa-miR-155-5p_CDS
SMARCC1	1	hsa-let-7b-5p_CDS
SMARCAD1	1	hsa-let-7i-5p_CDS
SLK	1	hsa-miR-20a-5p_CDS
SLFN11	1	hsa-miR-125a-5p_CDS
SLF2	1	hsa-let-7b-5p_CDS
SLC6A4	1	hsa-miR-93-5p_CDS
SLC6A14	1	hsa-miR-26b-5p_CDS
SLC5A3	1	hsa-miR-26b-5p_CDS
SLC4A4	1	hsa-miR-23b-5p_CDS
SLC38A7	1	hsa-let-7b-5p_CDS
SLC33A1	1	hsa-let-7f-5p_CDS
SLC28A1	1	hsa-miR-93-5p_CDS
SLC27A2	1	hsa-let-7b-5p_CDS
SLC25A30	1	hsa-miR-26a-5p_CDS
SLC20A1	1	hsa-let-7g-5p_CDS
SLC16A5	1	hsa-miR-143-5p_CDS
SLC12A6	1	hsa-miR-93-5p_CDS
SLC11A2	1	hsa-miR-200c-5p_CDS
SLC10A3	1	hsa-let-7b-5p_CDS
SKP2	1	hsa-miR-21-5p_CDS
SHROOM4	1	hsa-miR-23b-5p_CDS
SHOX2	1	hsa-miR-148a-5p_CDS
SH3TC2	1	hsa-miR-22-5p_CDS
SH3PXD2A	1	hsa-miR-93-5p_CDS
SH3GLB1	1	hsa-miR-29a-5p_CDS
SH3BP4	1	hsa-miR-93-5p_CDS
SFXN1	1	hsa-miR-16-5p_CDS
SF3B1	1	hsa-let-7b-5p_CDS
SF1	1	hsa-miR-186-5p_CDS
SETD3	1	hsa-miR-30e-5p_CDS
SETD1B	1	hsa-miR-151a-5p_CDS
SESN2	1	hsa-miR-20a-5p_CDS
SERPING1	1	hsa-miR-23b-5p_CDS
SERPINE1	1	hsa-miR-30a-5p_CDS
SEPTIN4	1	hsa-let-7b-5p_CDS
SENP1	1	hsa-miR-223-5p_CDS
SEMG2	1	hsa-let-7b-5p_CDS
SEMA6A	1	hsa-miR-30a-5p_CDS
SEMA4B	1	hsa-miR-93-5p_CDS
SEC61A2	1	hsa-miR-30d-5p_CDS
SEC24A	1	hsa-miR-125b-5p_CDS
SEC23B	1	hsa-miR-143-5p_CDS
SEC11A	1	hsa-let-7b-5p_CDS
SDR42E1	1	hsa-let-7i-5p_CDS
SDAD1	1	hsa-let-7b-5p_CDS
SCYL1	1	hsa-let-7b-5p_CDS
SCRIB	1	hsa-miR-186-5p_CDS
SCML2	1	hsa-miR-30b-5p_CDS
SCD	1	hsa-miR-93-5p_CDS
SCAMP3	1	hsa-let-7b-5p_CDS
SCAF8	1	hsa-let-7b-5p_CDS
SART3	1	hsa-let-7f-5p_CDS
SARAF	1	hsa-miR-155-5p_CDS
SAMD9L	1	hsa-miR-20a-5p_CDS
SAMD9	1	hsa-miR-30a-5p_CDS
SALL2	1	hsa-let-7b-5p_CDS
SAFB	1	hsa-miR-26b-5p_CDS
RUNX3	1	hsa-miR-93-5p_CDS
RUFY2	1	hsa-miR-93-5p_CDS
RTN4	1	hsa-miR-148b-3p_CDS
RSRP1	1	hsa-miR-93-5p_CDS
RSPH4A	1	hsa-miR-141-5p_CDS
RRP15	1	hsa-miR-30a-5p_CDS
RRN3	1	hsa-miR-191-5p_CDS
RRBP1	1	hsa-let-7b-5p_CDS
RRAGC	1	hsa-miR-21-5p_CDS
RPS7	1	hsa-miR-186-5p_CDS
RPS6KA5	1	hsa-miR-93-5p_CDS
RPS6KA1	1	hsa-miR-125b-5p_CDS
RPRD2	1	hsa-miR-93-5p_CDS
RPL21	1	hsa-miR-20a-5p_CDS
RPL18	1	hsa-let-7b-5p_CDS
RPL10	1	hsa-miR-16-5p_CDS
RPAP1	1	hsa-let-7b-5p_CDS
RORA	1	hsa-miR-93-5p_CDS
ROCK1	1	hsa-miR-148b-3p_CDS
RNPEP	1	hsa-miR-186-5p_CDS
RNF44	1	hsa-let-7b-5p_CDS
RNF34	1	hsa-miR-93-5p_CDS
RNF167	1	hsa-miR-186-5p_CDS
RNF146	1	hsa-miR-143-5p_CDS
RNF145	1	hsa-miR-93-5p_CDS
RNF141	1	hsa-miR-361-5p_CDS
RNF138	1	hsa-miR-30d-5p_CDS
RND2	1	hsa-miR-26a-5p_CDS
RNASEH2A	1	hsa-miR-125b-5p_CDS
RMND5B	1	hsa-miR-93-5p_CDS
RMDN3	1	hsa-miR-93-5p_CDS
RGS5	1	hsa-miR-20a-5p_CDS
RFWD3	1	hsa-miR-125b-5p_CDS
RFTN2	1	hsa-miR-25-5p_CDS
REXO1	1	hsa-miR-16-5p_CDS
REV3L	1	hsa-miR-93-5p_CDS
REPS1	1	hsa-let-7b-5p_CDS
REEP5	1	hsa-miR-93-5p_CDS
REEP4	1	hsa-let-7b-5p_CDS
RECK	1	hsa-miR-21-5p_CDS
RCAN1	1	hsa-miR-22-5p_CDS
RBMS1	1	hsa-miR-30a-5p_CDS
RBM4B	1	hsa-miR-25-5p_CDS
RBM27	1	hsa-miR-186-5p_CDS
RBM23	1	hsa-miR-148b-3p_CDS
RBM22	1	hsa-let-7b-5p_CDS
RBM12B	1	hsa-miR-186-5p_CDS
RBM10	1	hsa-miR-186-5p_CDS
RBL2	1	hsa-miR-20a-5p_CDS
RBFOX2	1	hsa-let-7b-5p_CDS
RBFOX1	1	hsa-let-7b-5p_CDS
RASGRP3	1	hsa-miR-30b-5p_CDS
RASA1	1	hsa-miR-26a-5p_CDS
RARS1	1	hsa-miR-16-5p_CDS
RAPH1	1	hsa-miR-21-5p_CDS
RAPGEF6	1	hsa-miR-21-5p_CDS
RANBP2	1	hsa-miR-186-5p_CDS
RALGAPB	1	hsa-miR-16-5p_CDS
RALGAPA1	1	hsa-miR-361-5p_CDS
RALB	1	hsa-let-7b-5p_CDS
RAG1	1	hsa-miR-186-5p_CDS
RAF1	1	hsa-miR-125b-5p_CDS
RAD51	1	hsa-miR-155-5p_CDS
RAD23B	1	hsa-miR-361-5p_CDS
RAD21	1	hsa-miR-143-5p_CDS
RAD18	1	hsa-let-7b-5p_CDS
RABL2B	1	hsa-let-7b-5p_CDS
RABGAP1L	1	hsa-miR-23b-5p_CDS
RAB9B	1	hsa-miR-16-5p_CDS
RAB40C	1	hsa-miR-25-5p_CDS
RAB3GAP1	1	hsa-miR-22-5p_CDS
RAB19	1	hsa-let-7b-5p_CDS
QSOX1	1	hsa-miR-93-5p_CDS
QARS1	1	hsa-let-7b-5p_CDS
PXN	1	hsa-miR-27b-5p_CDS
PVR	1	hsa-miR-20a-5p_CDS
PUM1	1	hsa-let-7b-5p_CDS
PTPRF	1	hsa-miR-25-5p_CDS
PTPN23	1	hsa-let-7b-5p_CDS
PTP4A2	1	hsa-let-7b-5p_CDS
PTBP3	1	hsa-miR-21-5p_CDS
PSMG4	1	hsa-let-7b-5p_CDS
PSME3IP1	1	hsa-miR-186-5p_CDS
PSME1	1	hsa-miR-186-5p_CDS
PSMB1	1	hsa-miR-125b-5p_CDS
PSD3	1	hsa-let-7b-5p_CDS
PRXL2A	1	hsa-let-7b-5p_CDS
PRUNE2	1	hsa-miR-93-5p_CDS
PRRC2A	1	hsa-let-7b-5p_CDS
PRR3	1	hsa-miR-186-5p_CDS
PRPS1L1	1	hsa-miR-25-5p_CDS
PRPF8	1	hsa-let-7b-5p_CDS
PRMT7	1	hsa-miR-30b-5p_CDS
PRMT3	1	hsa-miR-143-5p_CDS
PRKCB	1	hsa-miR-93-5p_CDS
PRKAR2A	1	hsa-let-7b-5p_CDS
PRDM4	1	hsa-let-7b-5p_CDS
PRAF2	1	hsa-let-7b-5p_CDS
PPP4R3B	1	hsa-miR-16-5p_CDS
PPP4R3A	1	hsa-miR-26b-5p_CDS
PPP3R1	1	hsa-miR-26b-5p_CDS
PPP3CA	1	hsa-miR-30a-5p_CDS
PPP1R3B	1	hsa-miR-151a-5p_CDS
PPP1R15B	1	hsa-let-7i-5p_CDS
PPP1R12C	1	hsa-let-7b-5p_CDS
PPP1CC	1	hsa-miR-26a-5p_CDS
PPARGC1A	1	hsa-let-7b-5p_CDS
PPARA	1	hsa-miR-27a-5p_CDS
PPAN	1	hsa-miR-93-5p_CDS
POMGNT2	1	hsa-miR-361-5p_CDS
POM121	1	hsa-let-7b-5p_CDS
POLR2E	1	hsa-miR-23b-5p_CDS
POLR1G	1	hsa-miR-186-5p_CDS
POLL	1	hsa-miR-27a-5p_CDS
POLI	1	hsa-miR-27b-5p_CDS
POLDIP2	1	hsa-miR-22-5p_CDS
POLD3	1	hsa-miR-186-5p_CDS
POLD2	1	hsa-let-7b-5p_CDS
POGZ	1	hsa-miR-20a-5p_CDS
PNPT1	1	hsa-miR-155-5p_CDS
PMF1	1	hsa-miR-26b-5p_CDS
PMAIP1	1	hsa-miR-93-5p_CDS
PLXND1	1	hsa-miR-155-5p_CDS
PLXDC2	1	hsa-let-7b-5p_CDS
PLEKHM3	1	hsa-miR-186-5p_CDS
PLEKHM2	1	hsa-miR-16-5p_CDS
PLEKHB2	1	hsa-miR-143-5p_CDS
PLEKHA5	1	hsa-miR-155-5p_CDS
PLD3	1	hsa-let-7g-5p_CDS
PLCG2	1	hsa-let-7g-5p_CDS
PLCB3	1	hsa-let-7b-5p_CDS
PLAUR	1	hsa-miR-16-5p_CDS
PLAT	1	hsa-miR-21-5p_CDS
PITPNA	1	hsa-miR-20a-5p_CDS
PIK3CD	1	hsa-miR-25-5p_CDS
PIK3CB	1	hsa-miR-125b-5p_CDS
PIK3C2A	1	hsa-miR-21-5p_CDS
PIGO	1	hsa-miR-143-5p_CDS
PIGG	1	hsa-let-7b-5p_CDS
PIAS2	1	hsa-miR-23b-5p_CDS
PI4KA	1	hsa-miR-93-5p_CDS
PHLDB2	1	hsa-miR-148b-3p_CDS
PHIP	1	hsa-miR-186-5p_CDS
PHF6	1	hsa-miR-20a-5p_CDS
PHC3	1	hsa-miR-93-5p_CDS
PGM1	1	hsa-let-7b-5p_CDS
PFAS	1	hsa-miR-93-5p_CDS
PEX2	1	hsa-miR-143-5p_CDS
PER1	1	hsa-let-7b-5p_CDS
PELI2	1	hsa-miR-151a-5p_CDS
PEG10	1	hsa-let-7i-5p_CDS
PEAK1	1	hsa-miR-93-5p_CDS
PDZD11	1	hsa-miR-20a-5p_CDS
PDS5A	1	hsa-miR-125b-5p_CDS
PDHX	1	hsa-let-7b-5p_CDS
PDGFB	1	hsa-let-7b-5p_CDS
PDE4C	1	hsa-miR-93-5p_CDS
PDE3B	1	hsa-miR-93-5p_CDS
PDCD11	1	hsa-let-7b-5p_CDS
PCYOX1	1	hsa-miR-155-5p_CDS
PCNX2	1	hsa-miR-93-5p_CDS
PC	1	hsa-miR-125a-5p_CDS
PBX3	1	hsa-miR-93-5p_CDS
PARP16	1	hsa-let-7g-5p_CDS
PAQR5	1	hsa-miR-20a-5p_CDS
PAPOLG	1	hsa-miR-16-5p_CDS
PAPOLA	1	hsa-let-7b-5p_CDS
PAOX	1	hsa-miR-143-5p_CDS
PAFAH1B3	1	hsa-let-7b-5p_CDS
PACRG	1	hsa-miR-26b-5p_CDS
P2RX7	1	hsa-miR-186-5p_CDS
OTUD7B	1	hsa-miR-16-5p_CDS
OSCAR	1	hsa-miR-16-5p_CDS
OPTN	1	hsa-miR-143-5p_CDS
OPRL1	1	hsa-let-7f-5p_CDS
OMA1	1	hsa-miR-125a-5p_CDS
OLA1	1	hsa-miR-26a-5p_CDS
OGDH	1	hsa-miR-361-5p_CDS
ODR4	1	hsa-let-7b-5p_CDS
OCRL	1	hsa-miR-20a-5p_CDS
OCIAD2	1	hsa-miR-23b-5p_CDS
OCIAD1	1	hsa-miR-20a-5p_CDS
NXN	1	hsa-let-7b-5p_CDS
NUP98	1	hsa-miR-20a-5p_CDS
NUP93	1	hsa-miR-23b-5p_CDS
NUP214	1	hsa-let-7b-5p_CDS
NUP205	1	hsa-miR-125b-5p_CDS
NUDT3	1	hsa-miR-16-5p_CDS
NSMCE4A	1	hsa-let-7b-5p_CDS
NSD2	1	hsa-miR-20a-5p_CDS
NSD1	1	hsa-miR-186-5p_CDS
NRP1	1	hsa-miR-26a-5p_CDS
NR3C1	1	hsa-miR-93-5p_CDS
NPM1	1	hsa-miR-93-5p_CDS
NPAT	1	hsa-miR-93-5p_CDS
NPAS2	1	hsa-miR-93-5p_CDS
NOM1	1	hsa-let-7g-5p_CDS
NOL8	1	hsa-miR-186-5p_CDS
NNT	1	hsa-miR-125a-5p_CDS
NME6	1	hsa-miR-93-5p_CDS
NMD3	1	hsa-miR-16-5p_CDS
NIPBL	1	hsa-let-7b-5p_CDS
NIBAN1	1	hsa-miR-93-5p_CDS
NHSL1	1	hsa-let-7b-5p_CDS
NGLY1	1	hsa-miR-186-5p_CDS
NFX1	1	hsa-miR-143-5p_CDS
NFU1	1	hsa-let-7b-5p_CDS
NFKB1	1	hsa-miR-16-5p_CDS
NFIX	1	hsa-miR-25-5p_CDS
NFATC1	1	hsa-let-7b-5p_CDS
NEXMIF	1	hsa-miR-223-5p_CDS
NENF	1	hsa-miR-186-5p_CDS
NEK9	1	hsa-miR-23b-5p_CDS
NDUFAF7	1	hsa-let-7b-5p_CDS
NDUFA9	1	hsa-miR-16-5p_CDS
NDRG1	1	hsa-let-7b-5p_CDS
NCSTN	1	hsa-miR-186-5p_CDS
NCOR1	1	hsa-let-7b-5p_CDS
NCOA5	1	hsa-let-7b-5p_CDS
NCOA3	1	hsa-let-7f-5p_CDS
NCKAP5L	1	hsa-miR-16-5p_CDS
NCAPG2	1	hsa-let-7b-5p_CDS
NCAPG	1	hsa-miR-155-5p_CDS
NCAM2	1	hsa-miR-22-5p_CDS
NBL1	1	hsa-miR-93-5p_CDS
NAV2	1	hsa-miR-23b-5p_CDS
NAP1L1	1	hsa-miR-26b-5p_CDS
NACA	1	hsa-let-7b-5p_CDS
NABP2	1	hsa-let-7b-5p_CDS
NAA25	1	hsa-let-7b-5p_CDS
NAA15	1	hsa-let-7b-5p_CDS
NAA10	1	hsa-let-7b-5p_CDS
N4BP2L2	1	hsa-miR-29a-5p_CDS
N4BP1	1	hsa-miR-93-5p_CDS
MYSM1	1	hsa-miR-186-5p_CDS
MYPN	1	hsa-miR-93-5p_CDS
MYO9B	1	hsa-miR-93-5p_CDS
MYO1D	1	hsa-miR-93-5p_CDS
MYO19	1	hsa-miR-16-5p_CDS
MYLK3	1	hsa-miR-20a-5p_CDS
MXD1	1	hsa-let-7i-5p_CDS
MUC1	1	hsa-miR-125b-5p_CDS
MTMR9	1	hsa-miR-93-5p_CDS
MTMR3	1	hsa-miR-125b-5p_CDS
MTMR12	1	hsa-miR-26a-5p_CDS
MTFP1	1	hsa-let-7b-5p_CDS
MTAP	1	hsa-miR-143-5p_CDS
MSI1	1	hsa-let-7b-5p_CDS
MSH6	1	hsa-miR-26a-5p_CDS
MSANTD4	1	hsa-miR-143-5p_CDS
MSANTD3	1	hsa-miR-23b-5p_CDS
MSANTD2	1	hsa-let-7b-5p_CDS
MRPS35	1	hsa-miR-16-5p_CDS
MRPS24	1	hsa-let-7b-5p_CDS
MRPL37	1	hsa-let-7b-5p_CDS
MRPL1	1	hsa-miR-16-5p_CDS
MRFAP1	1	hsa-miR-186-5p_CDS
MPL	1	hsa-let-7f-5p_CDS
MPG	1	hsa-let-7b-5p_CDS
MPDU1	1	hsa-miR-224-5p_CDS
MOV10	1	hsa-let-7b-5p_CDS
MORC1	1	hsa-miR-20a-5p_CDS
MOGAT1	1	hsa-miR-143-5p_CDS
MLXIP	1	hsa-miR-20a-5p_CDS
MKX	1	hsa-miR-141-5p_CDS
MKI67	1	hsa-miR-16-5p_CDS
MINK1	1	hsa-miR-16-5p_CDS
MIDN	1	hsa-miR-25-5p_CDS
MIDEAS	1	hsa-miR-20a-5p_CDS
MICOS10-NBL1	1	hsa-miR-93-5p_CDS
MICAL2	1	hsa-miR-25-5p_CDS
MFSD8	1	hsa-let-7g-5p_CDS
METTL21A	1	hsa-miR-186-5p_CDS
MEPCE	1	hsa-miR-151a-5p_CDS
MEGF9	1	hsa-miR-21-5p_CDS
MEF2C	1	hsa-let-7b-5p_CDS
MED29	1	hsa-miR-25-5p_CDS
MED16	1	hsa-miR-25-5p_CDS
MED14	1	hsa-let-7b-5p_CDS
MED12L	1	hsa-miR-93-5p_CDS
MED1	1	hsa-miR-125b-5p_CDS
MCM5	1	hsa-miR-93-5p_CDS
MCM3AP	1	hsa-miR-26a-5p_CDS
MCF2L2	1	hsa-let-7b-5p_CDS
MB21D2	1	hsa-miR-22-5p_CDS
MATR3	1	hsa-miR-186-5p_CDS
MAST3	1	hsa-miR-25-5p_CDS
MASP1	1	hsa-miR-125a-5p_CDS
MAPKAPK5	1	hsa-miR-20a-5p_CDS
MAPK8IP3	1	hsa-miR-143-5p_CDS
MAPK6	1	hsa-let-7b-5p_CDS
MAPK1	1	hsa-let-7b-5p_CDS
MAP7	1	hsa-let-7b-5p_CDS
MAP4K2	1	hsa-miR-16-5p_CDS
MAP3K7	1	hsa-miR-16-5p_CDS
MAP3K2	1	hsa-miR-143-5p_CDS
MAP3K13	1	hsa-miR-93-5p_CDS
MAP3K12	1	hsa-miR-20a-5p_CDS
MAGEA6	1	hsa-let-7b-5p_CDS
MAD2L1	1	hsa-miR-93-5p_CDS
MACF1	1	hsa-miR-125a-5p_CDS
LYST	1	hsa-miR-93-5p_CDS
LYPLA1	1	hsa-miR-125a-5p_CDS
LUZP2	1	hsa-miR-93-5p_CDS
LTN1	1	hsa-miR-155-5p_CDS
LRRC3C	1	hsa-miR-143-5p_CDS
LRP6	1	hsa-miR-26a-5p_CDS
LRP4	1	hsa-miR-148b-3p_CDS
LRP3	1	hsa-miR-93-5p_CDS
LRP12	1	hsa-miR-20a-5p_CDS
LRIG2	1	hsa-miR-25-5p_CDS
LRIG1	1	hsa-let-7b-5p_CDS
LRIF1	1	hsa-miR-93-5p_CDS
LRCH3	1	hsa-miR-143-5p_CDS
LPL	1	hsa-let-7b-5p_CDS
LPIN3	1	hsa-miR-25-5p_CDS
LPGAT1	1	hsa-let-7b-5p_CDS
LPCAT3	1	hsa-let-7b-5p_CDS
LNPK	1	hsa-miR-155-5p_CDS
LMAN2L	1	hsa-miR-23b-5p_CDS
LLPH	1	hsa-miR-93-5p_CDS
LINS1	1	hsa-miR-26a-5p_CDS
LIN28B	1	hsa-miR-125b-5p_CDS
LIMS1	1	hsa-miR-23b-5p_CDS
LIMA1	1	hsa-miR-186-5p_CDS
LGR4	1	hsa-let-7b-5p_CDS
LGALS3BP	1	hsa-miR-151a-5p_CDS
LEPROT	1	hsa-miR-20a-5p_CDS
LEFTY1	1	hsa-miR-143-5p_CDS
LDLR	1	hsa-miR-93-5p_CDS
LDHD	1	hsa-miR-93-5p_CDS
LBR	1	hsa-let-7b-5p_CDS
LARP4	1	hsa-miR-16-5p_CDS
LARP1	1	hsa-let-7b-5p_CDS
LAPTM4B	1	hsa-miR-16-5p_CDS
LACTB2	1	hsa-let-7b-5p_CDS
KYNU	1	hsa-miR-361-5p_CDS
KXD1	1	hsa-let-7b-5p_CDS
KRBA2	1	hsa-miR-143-5p_CDS
KLHL7	1	hsa-miR-143-5p_CDS
KLHL5	1	hsa-miR-155-5p_CDS
KLHL42	1	hsa-miR-26a-5p_CDS
KLHL28	1	hsa-miR-20a-5p_CDS
KLHL15	1	hsa-miR-27a-5p_CDS
KLHL12	1	hsa-miR-148b-3p_CDS
KLF10	1	hsa-miR-143-5p_CDS
KIT	1	hsa-miR-186-5p_CDS
KIFC1	1	hsa-let-7b-5p_CDS
KIFBP	1	hsa-miR-93-5p_CDS
KIF6	1	hsa-miR-20a-5p_CDS
KIF2C	1	hsa-miR-20a-5p_CDS
KIF27	1	hsa-miR-27b-5p_CDS
KIF23	1	hsa-miR-93-5p_CDS
KIF21A	1	hsa-miR-186-5p_CDS
KIF1B	1	hsa-miR-16-5p_CDS
KIDINS220	1	hsa-let-7b-5p_CDS
KIAA1328	1	hsa-let-7b-5p_CDS
KIAA1109	1	hsa-miR-190a-3p_CDS
KIAA0895	1	hsa-miR-186-5p_CDS
KIAA0408	1	hsa-miR-26a-5p_CDS
KDSR	1	hsa-miR-16-5p_CDS
KDM5B	1	hsa-let-7i-5p_CDS
KDM3B	1	hsa-miR-186-5p_CDS
KDELR1	1	hsa-let-7b-5p_CDS
KCTD21	1	hsa-let-7i-5p_CDS
KCTD15	1	hsa-miR-186-5p_CDS
KCTD12	1	hsa-let-7b-5p_CDS
KATNAL1	1	hsa-miR-93-5p_CDS
JMJD4	1	hsa-miR-148b-3p_CDS
JAK1	1	hsa-miR-30e-5p_CDS
IVNS1ABP	1	hsa-miR-21-5p_CDS
ITGB5	1	hsa-let-7b-5p_CDS
ITGAX	1	hsa-miR-25-5p_CDS
ITGA3	1	hsa-let-7b-5p_CDS
ITCH	1	hsa-miR-20a-5p_CDS
ISY1	1	hsa-miR-93-5p_CDS
IRF2BP2	1	hsa-let-7b-5p_CDS
IRF1	1	hsa-miR-143-5p_CDS
IQSEC1	1	hsa-miR-93-5p_CDS
IPO8	1	hsa-let-7b-5p_CDS
IPO4	1	hsa-let-7b-5p_CDS
IPO11	1	hsa-let-7b-5p_CDS
IP6K1	1	hsa-miR-93-5p_CDS
INPPL1	1	hsa-let-7b-5p_CDS
INPP5F	1	hsa-miR-186-5p_CDS
INO80	1	hsa-miR-143-5p_CDS
IL6R	1	hsa-let-7b-5p_CDS
IL12RB2	1	hsa-miR-200a-5p_CDS
IKZF3	1	hsa-let-7i-5p_CDS
IGSF8	1	hsa-let-7b-5p_CDS
IGFLR1	1	hsa-miR-26b-5p_CDS
IGF2R	1	hsa-miR-26b-5p_CDS
IFNLR1	1	hsa-let-7i-5p_CDS
IDS	1	hsa-miR-143-5p_CDS
ICAM4	1	hsa-miR-93-5p_CDS
IBA57	1	hsa-let-7b-5p_CDS
HSPA8	1	hsa-miR-16-5p_CDS
HSP90AA1	1	hsa-miR-30e-5p_CDS
HSF2	1	hsa-let-7b-5p_CDS
HPS4	1	hsa-miR-200c-5p_CDS
HPS1	1	hsa-miR-93-5p_CDS
HOMEZ	1	hsa-miR-25-5p_CDS
HNRNPU	1	hsa-miR-26a-5p_CDS
HNRNPR	1	hsa-miR-93-5p_CDS
HNRNPL	1	hsa-let-7b-5p_CDS
HNRNPK	1	hsa-miR-125b-5p_CDS
HNRNPC	1	hsa-miR-224-5p_CDS
HNRNPA2B1	1	hsa-miR-16-5p_CDS
HNRNPA0	1	hsa-miR-186-5p_CDS
HMGCS1	1	hsa-let-7b-5p_CDS
HLA-DRB5	1	hsa-miR-141-5p_CDS
HK1	1	hsa-let-7b-5p_CDS
HIPK1	1	hsa-let-7b-5p_CDS
HIP1	1	hsa-miR-20a-5p_CDS
HID1	1	hsa-miR-125b-5p_CDS
HHIP	1	hsa-miR-200b-5p_CDS
HGS	1	hsa-let-7b-5p_CDS
HGH1	1	hsa-let-7b-5p_CDS
HEYL	1	hsa-miR-143-5p_CDS
HECTD1	1	hsa-miR-21-5p_CDS
HEATR5A	1	hsa-miR-143-5p_CDS
HDHD3	1	hsa-miR-30d-5p_CDS
HCFC1	1	hsa-let-7b-5p_CDS
HBS1L	1	hsa-miR-125b-5p_CDS
HAUS6	1	hsa-let-7b-5p_CDS
H2BU1	1	hsa-miR-23b-5p_CDS
H2AC14	1	hsa-miR-16-5p_CDS
H1-6	1	hsa-miR-23b-5p_CDS
H1-4	1	hsa-miR-27a-5p_CDS
GZF1	1	hsa-let-7b-5p_CDS
GTPBP1	1	hsa-miR-16-5p_CDS
GTF2IRD2	1	hsa-miR-20a-5p_CDS
GSR	1	hsa-miR-23b-5p_CDS
GRID2IP	1	hsa-miR-93-5p_CDS
GPS1	1	hsa-let-7i-5p_CDS
GPN3	1	hsa-miR-93-5p_CDS
GPM6B	1	hsa-let-7b-5p_CDS
GPHN	1	hsa-let-7b-5p_CDS
GPAT4	1	hsa-let-7g-5p_CDS
GOLIM4	1	hsa-miR-186-5p_CDS
GNA13	1	hsa-miR-26b-5p_CDS
GMEB1	1	hsa-miR-143-5p_CDS
GLP2R	1	hsa-miR-16-5p_CDS
GLI3	1	hsa-miR-93-5p_CDS
GLI1	1	hsa-miR-125b-5p_CDS
GJC1	1	hsa-miR-23b-5p_CDS
GIGYF1	1	hsa-miR-224-5p_CDS
GFPT1	1	hsa-miR-141-5p_CDS
GFM1	1	hsa-miR-16-5p_CDS
GEMIN5	1	hsa-let-7b-5p_CDS
GDPD5	1	hsa-let-7b-5p_CDS
GCN1	1	hsa-let-7b-5p_CDS
GATM	1	hsa-let-7i-5p_CDS
GATAD2B	1	hsa-miR-186-5p_CDS
GATA6	1	hsa-let-7b-5p_CDS
GARS1	1	hsa-miR-93-5p_CDS
GANAB	1	hsa-miR-155-5p_CDS
GALNT6	1	hsa-miR-143-5p_CDS
GALNT11	1	hsa-let-7b-5p_CDS
GAK	1	hsa-miR-93-5p_CDS
GABRE	1	hsa-miR-26b-5p_CDS
GABPB1	1	hsa-let-7i-5p_CDS
FZD4	1	hsa-miR-125b-5p_CDS
FXYD1	1	hsa-miR-25-5p_CDS
FUT10	1	hsa-miR-93-5p_CDS
FTO	1	hsa-let-7b-5p_CDS
FRK	1	hsa-miR-186-5p_CDS
FPR1	1	hsa-let-7g-5p_CDS
FOXN3	1	hsa-miR-29a-5p_CDS
FOXN2	1	hsa-miR-186-5p_CDS
FNDC9	1	hsa-let-7b-5p_CDS
FNDC3B	1	hsa-miR-16-5p_CDS
FNDC3A	1	hsa-let-7b-5p_CDS
FNBP1	1	hsa-miR-21-5p_CDS
FN1	1	hsa-let-7g-5p_CDS
FMNL3	1	hsa-miR-93-5p_CDS
FLII	1	hsa-let-7b-5p_CDS
FKBP8	1	hsa-miR-143-5p_CDS
FKBP1A	1	hsa-miR-16-5p_CDS
FIGNL1	1	hsa-miR-93-5p_CDS
FIGN	1	hsa-let-7i-5p_CDS
FDXR	1	hsa-miR-16-5p_CDS
FCHO2	1	hsa-miR-200a-5p_CDS
FBXW2	1	hsa-let-7f-5p_CDS
FBXO47	1	hsa-miR-23b-5p_CDS
FBXO38	1	hsa-miR-125b-5p_CDS
FBXO10	1	hsa-miR-93-5p_CDS
FBXL5	1	hsa-miR-93-5p_CDS
FBXL20	1	hsa-miR-125b-5p_CDS
FBXL18	1	hsa-miR-25-5p_CDS
FAT1	1	hsa-miR-125b-5p_CDS
FASN	1	hsa-miR-186-5p_CDS
FANCD2	1	hsa-let-7b-5p_CDS
FANCC	1	hsa-miR-26b-5p_CDS
FAM83G	1	hsa-let-7i-5p_CDS
FAM229B	1	hsa-miR-143-5p_CDS
FAM210A	1	hsa-miR-93-5p_CDS
FAM199X	1	hsa-miR-125b-5p_CDS
FAM126B	1	hsa-miR-20a-5p_CDS
FAM102A	1	hsa-miR-93-5p_CDS
FAHD1	1	hsa-miR-93-5p_CDS
FADS2	1	hsa-let-7b-5p_CDS
F5	1	hsa-miR-155-5p_CDS
F3	1	hsa-miR-20a-5p_CDS
EZR	1	hsa-miR-186-5p_CDS
EXOC5	1	hsa-miR-186-5p_CDS
EXD2	1	hsa-miR-16-5p_CDS
ERGIC2	1	hsa-miR-93-5p_CDS
EREG	1	hsa-miR-93-5p_CDS
ERCC1	1	hsa-let-7b-5p_CDS
ERBB2	1	hsa-miR-125a-5p_CDS
ERAP1	1	hsa-miR-93-5p_CDS
EPM2AIP1	1	hsa-miR-16-5p_CDS
EPHA7	1	hsa-miR-93-5p_CDS
EPHA5	1	hsa-miR-223-5p_CDS
EPB41L3	1	hsa-let-7b-5p_CDS
EP300	1	hsa-miR-26a-5p_CDS
EOGT	1	hsa-miR-223-5p_CDS
ENTPD6	1	hsa-let-7b-5p_CDS
ENTHD1	1	hsa-miR-223-5p_CDS
ENPP6	1	hsa-miR-143-5p_CDS
ENOX2	1	hsa-miR-143-5p_CDS
ENG	1	hsa-let-7b-5p_CDS
ENC1	1	hsa-miR-224-5p_CDS
EMSY	1	hsa-miR-93-5p_CDS
ELOA	1	hsa-let-7f-5p_CDS
ELL	1	hsa-miR-27a-5p_CDS
ELK4	1	hsa-let-7b-5p_CDS
ELK1	1	hsa-miR-143-5p_CDS
ELAC2	1	hsa-miR-93-5p_CDS
EIF5B	1	hsa-miR-16-5p_CDS
EIF4G2	1	hsa-miR-93-5p_CDS
EIF4B	1	hsa-miR-23b-5p_CDS
EIF3G	1	hsa-miR-186-5p_CDS
EHMT1	1	hsa-miR-125b-5p_CDS
EGR2	1	hsa-miR-93-5p_CDS
EGFR	1	hsa-miR-125a-5p_CDS
EFHB	1	hsa-miR-200c-5p_CDS
EFCAB14	1	hsa-miR-20a-5p_CDS
EEF1D	1	hsa-miR-186-5p_CDS
EEF1A1	1	hsa-let-7b-5p_CDS
EDRF1	1	hsa-miR-30d-5p_CDS
EAPP	1	hsa-miR-93-5p_CDS
E2F8	1	hsa-miR-223-5p_CDS
E2F5	1	hsa-let-7b-5p_CDS
E2F3	1	hsa-let-7b-5p_CDS
DYRK3	1	hsa-let-7f-5p_CDS
DYRK1A	1	hsa-miR-143-5p_CDS
DYNC1LI2	1	hsa-let-7f-5p_CDS
DSTYK	1	hsa-miR-23b-5p_CDS
DSP	1	hsa-let-7b-5p_CDS
DOCK11	1	hsa-miR-143-5p_CDS
DNTTIP2	1	hsa-miR-93-5p_CDS
DNPEP	1	hsa-miR-143-5p_CDS
DNMT3B	1	hsa-miR-93-5p_CDS
DNMT1	1	hsa-miR-20a-5p_CDS
DNM1L	1	hsa-miR-93-5p_CDS
DNAJB13	1	hsa-miR-143-5p_CDS
DNAH9	1	hsa-let-7g-5p_CDS
DNAH3	1	hsa-miR-148b-3p_CDS
DNA2	1	hsa-let-7b-5p_CDS
DMKN	1	hsa-miR-25-5p_CDS
DLGAP5	1	hsa-miR-186-5p_CDS
DLD	1	hsa-miR-16-5p_CDS
DISC1	1	hsa-let-7b-5p_CDS
DIP2A	1	hsa-miR-26a-5p_CDS
DIO1	1	hsa-miR-224-5p_CDS
DICER1	1	hsa-let-7b-5p_CDS
DIAPH3	1	hsa-miR-155-5p_CDS
DIABLO	1	hsa-let-7b-5p_CDS
DHX9	1	hsa-let-7b-5p_CDS
DHX30	1	hsa-miR-16-5p_CDS
DHODH	1	hsa-miR-93-5p_CDS
DENND4B	1	hsa-let-7b-5p_CDS
DENND2C	1	hsa-miR-25-5p_CDS
DEDD	1	hsa-let-7b-5p_CDS
DDX5	1	hsa-miR-93-5p_CDS
DDX42	1	hsa-miR-186-5p_CDS
DDX31	1	hsa-miR-16-5p_CDS
DDX20	1	hsa-let-7b-5p_CDS
DDX17	1	hsa-let-7b-5p_CDS
DDR1	1	hsa-miR-23b-5p_CDS
DCTN5	1	hsa-miR-16-5p_CDS
DCAF11	1	hsa-miR-27b-5p_CDS
DBNDD2	1	hsa-let-7b-5p_CDS
CYP2J2	1	hsa-let-7b-5p_CDS
CYBRD1	1	hsa-miR-93-5p_CDS
CUX1	1	hsa-let-7b-5p_CDS
CUL4A	1	hsa-miR-16-5p_CDS
CTSD	1	hsa-miR-16-5p_CDS
CTDSP1	1	hsa-miR-125b-5p_CDS
CTCF	1	hsa-let-7b-5p_CDS
CTBP2	1	hsa-let-7b-5p_CDS
CSRNP2	1	hsa-miR-125b-5p_CDS
CSPG5	1	hsa-miR-26b-5p_CDS
CSNK2A1	1	hsa-let-7b-5p_CDS
CS	1	hsa-let-7b-5p_CDS
CRYBG1	1	hsa-miR-21-5p_CDS
CRY2	1	hsa-miR-93-5p_CDS
CRNKL1	1	hsa-miR-186-5p_CDS
CRISPLD2	1	hsa-miR-143-5p_CDS
CRELD2	1	hsa-miR-93-5p_CDS
CPSF1	1	hsa-let-7b-5p_CDS
CPED1	1	hsa-let-7b-5p_CDS
COP1	1	hsa-miR-16-5p_CDS
COBLL1	1	hsa-miR-200b-5p_CDS
CNTRL	1	hsa-miR-21-5p_CDS
CNP	1	hsa-miR-16-5p_CDS
CNOT6L	1	hsa-miR-186-5p_CDS
CNOT2	1	hsa-miR-361-5p_CDS
CNNM3	1	hsa-let-7b-5p_CDS
CNKSR2	1	hsa-miR-140-5p_CDS
CNDP1	1	hsa-miR-143-5p_CDS
CMTR2	1	hsa-miR-93-5p_CDS
CLSPN	1	hsa-miR-29a-5p_CDS
CLINT1	1	hsa-let-7b-5p_CDS
CLEC12B	1	hsa-miR-186-5p_CDS
CLDN12	1	hsa-let-7g-5p_CDS
CLASP1	1	hsa-miR-16-5p_CDS
CKLF	1	hsa-miR-148b-3p_CDS
CKAP5	1	hsa-miR-186-5p_CDS
CIZ1	1	hsa-let-7b-5p_CDS
CIT	1	hsa-miR-93-5p_CDS
CIAO2A	1	hsa-let-7b-5p_CDS
CIAO1	1	hsa-let-7b-5p_CDS
CHST12	1	hsa-miR-25-5p_CDS
CHRAC1	1	hsa-let-7b-5p_CDS
CHMP2A	1	hsa-let-7b-5p_CDS
CHEK1	1	hsa-miR-16-5p_CDS
CHD9	1	hsa-miR-93-5p_CDS
CGN	1	hsa-miR-186-5p_CDS
CERCAM	1	hsa-miR-20a-5p_CDS
CEP97	1	hsa-miR-93-5p_CDS
CEP57	1	hsa-miR-93-5p_CDS
CEP192	1	hsa-miR-186-5p_CDS
CEP170	1	hsa-miR-93-5p_CDS
CEP104	1	hsa-miR-93-5p_CDS
CEMIP2	1	hsa-miR-186-5p_CDS
CDV3	1	hsa-let-7i-5p_CDS
CDT1	1	hsa-miR-23b-5p_CDS
CDKN1B	1	hsa-let-7b-5p_CDS
CDKAL1	1	hsa-let-7b-5p_CDS
CDK5	1	hsa-miR-155-5p_CDS
CDIPT	1	hsa-let-7b-5p_CDS
CDIN1	1	hsa-miR-93-5p_CDS
CDC23	1	hsa-miR-16-5p_CDS
CDC16	1	hsa-miR-93-5p_CDS
CDC123	1	hsa-miR-361-5p_CDS
CD244	1	hsa-miR-125a-5p_CDS
CCT8	1	hsa-miR-93-5p_CDS
CCT2	1	hsa-miR-155-5p_CDS
CCSER2	1	hsa-miR-93-5p_CDS
CCS	1	hsa-miR-143-5p_CDS
CCNY	1	hsa-let-7b-5p_CDS
CCNF	1	hsa-let-7b-5p_CDS
CCND3	1	hsa-let-7b-5p_CDS
CCNB2	1	hsa-let-7b-5p_CDS
CCNA1	1	hsa-let-7b-5p_CDS
CCDC93	1	hsa-miR-22-5p_CDS
CCDC80	1	hsa-miR-148a-5p_CDS
CCDC71	1	hsa-let-7b-5p_CDS
CCDC6	1	hsa-miR-93-5p_CDS
CCDC59	1	hsa-miR-16-5p_CDS
CCDC38	1	hsa-miR-25-5p_CDS
CCDC186	1	hsa-let-7b-5p_CDS
CBX8	1	hsa-miR-93-5p_CDS
CBL	1	hsa-miR-155-5p_CDS
CAVIN4	1	hsa-miR-23b-5p_CDS
CASP2	1	hsa-miR-125a-5p_CDS
CAPN2	1	hsa-miR-30a-5p_CDS
CAMTA1	1	hsa-miR-93-5p_CDS
CAMKV	1	hsa-miR-30a-5p_CDS
CALU	1	hsa-let-7b-5p_CDS
CALCOCO2	1	hsa-miR-93-5p_CDS
CADM1	1	hsa-miR-16-5p_CDS
CA2	1	hsa-miR-26a-5p_CDS
C5orf24	1	hsa-let-7b-5p_CDS
C4orf19	1	hsa-miR-143-5p_CDS
C3	1	hsa-miR-25-5p_CDS
C21orf91	1	hsa-miR-224-5p_CDS
C1orf21	1	hsa-miR-186-5p_CDS
C1orf158	1	hsa-miR-23b-5p_CDS
C1RL	1	hsa-let-7b-5p_CDS
C17orf80	1	hsa-miR-125a-5p_CDS
C15orf48	1	hsa-miR-143-5p_CDS
C12orf40	1	hsa-miR-148b-3p_CDS
C11orf54	1	hsa-miR-25-5p_CDS
BUB1	1	hsa-miR-186-5p_CDS
BTN3A3	1	hsa-miR-93-5p_CDS
BTN3A2	1	hsa-miR-143-5p_CDS
BTN3A1	1	hsa-miR-20a-5p_CDS
BTBD9	1	hsa-let-7b-5p_CDS
BTBD3	1	hsa-miR-26a-5p_CDS
BTBD2	1	hsa-miR-16-5p_CDS
BTAF1	1	hsa-miR-16-5p_CDS
BSCL2	1	hsa-miR-93-5p_CDS
BRPF3	1	hsa-let-7b-5p_CDS
BROX	1	hsa-miR-143-5p_CDS
BRD2	1	hsa-let-7b-5p_CDS
BRAT1	1	hsa-miR-16-5p_CDS
BRAF	1	hsa-miR-191-5p_CDS
BORCS7	1	hsa-miR-143-5p_CDS
BMPR2	1	hsa-miR-21-5p_CDS
BMPR1A	1	hsa-miR-29a-5p_CDS
BMP7	1	hsa-let-7b-5p_CDS
BMP4	1	hsa-let-7i-5p_CDS
BIRC6	1	hsa-let-7b-5p_CDS
BFSP1	1	hsa-let-7b-5p_CDS
BEND4	1	hsa-let-7g-5p_CDS
BCORL1	1	hsa-let-7b-5p_CDS
BCOR	1	hsa-let-7b-5p_CDS
BCLAF1	1	hsa-miR-22-5p_CDS
BCL2L12	1	hsa-miR-125a-5p_CDS
BCL2L11	1	hsa-miR-93-5p_CDS
BBS7	1	hsa-let-7b-5p_CDS
BAZ1B	1	hsa-let-7b-5p_CDS
BAZ1A	1	hsa-let-7b-5p_CDS
BAHD1	1	hsa-let-7b-5p_CDS
BAG6	1	hsa-let-7b-5p_CDS
BACH1	1	hsa-let-7b-5p_CDS
AZIN1	1	hsa-miR-22-5p_CDS
AURKB	1	hsa-miR-125b-5p_CDS
AUP1	1	hsa-miR-16-5p_CDS
ATXN7L3	1	hsa-let-7b-5p_CDS
ATXN2L	1	hsa-let-7b-5p_CDS
ATRX	1	hsa-miR-21-5p_CDS
ATP7B	1	hsa-miR-26a-5p_CDS
ATP6V1E1	1	hsa-miR-16-5p_CDS
ATP5PO	1	hsa-miR-30e-5p_CDS
ATP5MF	1	hsa-miR-125a-5p_CDS
ATP5F1A	1	hsa-miR-26a-5p_CDS
ATP1B3	1	hsa-miR-20a-5p_CDS
ATP10B	1	hsa-miR-148b-3p_CDS
ATM	1	hsa-miR-30e-5p_CDS
ATL2	1	hsa-miR-16-5p_CDS
ATG4B	1	hsa-let-7b-5p_CDS
ATG16L1	1	hsa-miR-20a-5p_CDS
ATF7IP	1	hsa-miR-21-5p_CDS
ATAD2B	1	hsa-miR-21-5p_CDS
ATAD2	1	hsa-miR-93-5p_CDS
ASTE1	1	hsa-let-7f-5p_CDS
ASPSCR1	1	hsa-let-7b-5p_CDS
ASNS	1	hsa-miR-16-5p_CDS
ASIC1	1	hsa-let-7b-5p_CDS
ASCC3	1	hsa-let-7b-5p_CDS
ASCC2	1	hsa-miR-26a-5p_CDS
ASB6	1	hsa-miR-16-5p_CDS
ARL6IP4	1	hsa-miR-186-5p_CDS
ARL6IP1	1	hsa-let-7b-5p_CDS
ARID3B	1	hsa-let-7b-5p_CDS
ARID3A	1	hsa-let-7b-5p_CDS
ARHGEF18	1	hsa-miR-93-5p_CDS
ARHGAP32	1	hsa-miR-93-5p_CDS
ARHGAP21	1	hsa-miR-21-5p_CDS
ARHGAP19	1	hsa-miR-141-5p_CDS
ARHGAP12	1	hsa-miR-16-5p_CDS
ARFIP2	1	hsa-let-7b-5p_CDS
AREL1	1	hsa-let-7b-5p_CDS
AQR	1	hsa-miR-26b-5p_CDS
APTX	1	hsa-miR-23b-5p_CDS
AP3M1	1	hsa-let-7b-5p_CDS
AP3B1	1	hsa-miR-22-5p_CDS
AP2A2	1	hsa-miR-93-5p_CDS
AP1S1	1	hsa-miR-143-5p_CDS
AP1AR	1	hsa-miR-93-5p_CDS
AOPEP	1	hsa-miR-23b-5p_CDS
ANXA8L1	1	hsa-let-7b-5p_CDS
ANP32E	1	hsa-let-7b-5p_CDS
ANKZF1	1	hsa-miR-186-5p_CDS
ANKRD52	1	hsa-let-7b-5p_CDS
ANKRD50	1	hsa-miR-20a-5p_CDS
ANKRD17	1	hsa-let-7b-5p_CDS
ANKFY1	1	hsa-miR-93-5p_CDS
ANGPTL3	1	hsa-miR-23b-5p_CDS
ANAPC1	1	hsa-let-7b-5p_CDS
AMIGO2	1	hsa-miR-155-5p_CDS
AMBRA1	1	hsa-miR-186-5p_CDS
ALOX5AP	1	hsa-miR-143-5p_CDS
ALG9	1	hsa-miR-23b-5p_CDS
ALDOA	1	hsa-miR-200a-5p_CDS
AKTIP	1	hsa-miR-93-5p_CDS
AKR1A1	1	hsa-miR-186-5p_CDS
AKAP13	1	hsa-miR-16-5p_CDS
AKAP11	1	hsa-miR-20a-5p_CDS
AHRR	1	hsa-miR-125b-5p_CDS
AGTPBP1	1	hsa-miR-23b-5p_CDS
AGPAT4	1	hsa-miR-141-5p_CDS
37104	1	hsa-miR-151a-5p_CDS
AGMAT	1	hsa-miR-20a-5p_CDS
AGL	1	hsa-let-7b-5p_CDS
AGAP9	1	hsa-miR-143-5p_CDS
AFG3L2	1	hsa-miR-16-5p_CDS
AFG1L	1	hsa-let-7b-5p_CDS
AFF2	1	hsa-miR-143-5p_CDS
ADNP	1	hsa-miR-21-5p_CDS
ADGRL3	1	hsa-miR-20a-5p_CDS
ADGRL2	1	hsa-let-7b-5p_CDS
ADGRG1	1	hsa-let-7b-5p_CDS
ADD3	1	hsa-miR-155-5p_CDS
ADCYAP1R1	1	hsa-miR-27b-5p_CDS
ADCK2	1	hsa-let-7b-5p_CDS
ADAM9	1	hsa-miR-125a-5p_CDS
ADAM17	1	hsa-miR-26a-5p_CDS
ACTG1	1	hsa-let-7b-5p_CDS
ACSS1	1	hsa-miR-125b-5p_CDS
ACSL1	1	hsa-let-7b-5p_CDS
ACOT9	1	hsa-let-7b-5p_CDS
ACOT7	1	hsa-miR-155-5p_CDS
ACIN1	1	hsa-miR-93-5p_CDS
ABL2	1	hsa-miR-143-5p_CDS
ABL1	1	hsa-miR-125b-5p_CDS
ABHD15	1	hsa-miR-20a-5p_CDS
ABCF2	1	hsa-miR-186-5p_CDS
ABCB1	1	hsa-miR-21-5p_CDS
ABCA1	1	hsa-miR-148a-5p_CDS
AAK1	1	hsa-miR-93-5p_CDS
