# Supplementary material for: Transcriptomic Characterization of Cow, Donkey and Goat Milk Extracellular Vesicles Reveals Their Anti-inflammatory and Immunomodulatory Potential
Source: Int J Mol Sci. 2021 Nov 25;22(23):12759. doi: 10.3390/ijms222312759 (PMC8657891; doi:10.3390/ijms222312759)
Supplement: Supplementary file 1 [file ijms-22-12759-s001.zip › Supplementary_files/Table_S7.xlsx]

## Sheet: Cow Fun.Goup Cluster1_MDM4
Table S7: GO enrichment for cow genes of cluster analysis
Function	Groups	P-value	BH P-value	Group Genes
modulation by symbiont of host process	Group0	0.000350381	0.000350381	EIF2AK4|KPNA3|UBB
calcium-dependent protein binding	Group1	5.67399e-05	6.80879e-05	S100A1|S100A2|S100A5|S100B
protein autoubiquitination	Group2	8.53464e-06	1.2802e-05	LRSAM1|MDM2|PELI1|RNF115|UBE2D2
positive regulation of protein export from nucleus	Group3	7.1369e-07	1.42738e-06	MDM2|RB1|SFN|TP53|YWHAB|YWHAE|YWHAG
positive regulation of intracellular transport	Group4	2.81991e-14	1.69194e-13	BCL2|CD160|CHEK1|DAXX|HSP90AB1|MDM2|MDM4|MNAT1|PPARD|RB1|SFN|TP53|TP73|TRIM46|YWHAB|YWHAE|YWHAG|YWHAH|YWHAQ|YWHAZ
regulation of protein insertion into mitochondrial membrane involved in apoptotic signaling pathway	Group5	2.59101e-09	7.77302e-09	BCL2|HSP90AB1|MDM2|S100A1|SFN|TP53|TP73|TRIM46|YWHAB|YWHAE|YWHAG|YWHAH|YWHAQ|YWHAZ

## Sheet: Cow All Terms Cluster1_MDM4
Table S7: GO enrichment for cow genes of cluster analysis
GOID	GOTerm	Ontology Source	Term P-value	Term BH P-value	GOLevels	GOGroups	% Associated Genes	Nr. Genes	Associated Genes Found
GO:0044003	modulation by symbiont of host process	GO_BiologicalProcess-EBI-UniProt-GOA-ACAP-ARAP_27.05.2021_00h00	0.000350381	0.000391602	[4]	Group0	5.08475	3	[EIF2AK4, KPNA3, UBB]
GO:0048306	calcium-dependent protein binding	GO_MolecularFunction-EBI-UniProt-GOA-ACAP-ARAP_27.05.2021_00h00	5.67399e-05	6.88122e-05	[3]	Group1	4.44444	4	[S100A1, S100A2, S100A5, S100B]
GO:0070936	protein K48-linked ubiquitination	GO_BiologicalProcess-EBI-UniProt-GOA-ACAP-ARAP_27.05.2021_00h00	0.000487614	0.000524415	[10, 11]	Group2	4.54545	3	[PELI1, RNF115, UBE2D2]
GO:0051865	protein autoubiquitination	GO_BiologicalProcess-EBI-UniProt-GOA-ACAP-ARAP_27.05.2021_00h00	2.35542e-05	3.05134e-05	[9, 10]	Group2	5.55556	4	[LRSAM1, MDM2, RNF115, UBE2D2]
GO:0051219	phosphoprotein binding	GO_MolecularFunction-EBI-UniProt-GOA-ACAP-ARAP_27.05.2021_00h00	6.72581e-05	7.8239e-05	[3]	Group3	4.25532	4	[RB1, SFN, YWHAB, YWHAE]
GO:0006611	protein export from nucleus	GO_BiologicalProcess-EBI-UniProt-GOA-ACAP-ARAP_27.05.2021_00h00	1.29908e-05	1.80603e-05	[5, 6, 7, 8]	Group3	6.45161	4	[MDM2, SFN, TP53, YWHAE]
GO:0019210	kinase inhibitor activity	GO_BiologicalProcess-EBI-UniProt-GOA-ACAP-ARAP_27.05.2021_00h00	0.000709087	0.000709087	[6, 7, 8]	Group3	4	3	[SFN, YWHAB, YWHAG]
GO:0046825	regulation of protein export from nucleus	GO_BiologicalProcess-EBI-UniProt-GOA-ACAP-ARAP_27.05.2021_00h00	1.13263e-06	1.89882e-06	[6, 7, 8, 9]	Group3	11.7647	4	[MDM2, SFN, TP53, YWHAE]
GO:0046827	positive regulation of protein export from nucleus	GO_BiologicalProcess-EBI-UniProt-GOA-ACAP-ARAP_27.05.2021_00h00	1.2118e-07	2.38182e-07	[5, 6, 7, 8, 9, 10]	Group3	20	4	[MDM2, SFN, TP53, YWHAE]
GO:0004860	protein kinase inhibitor activity	GO_BiologicalProcess-EBI-UniProt-GOA-ACAP-ARAP_27.05.2021_00h00	0.000604106	0.000626074	[7, 8, 9, 10]	Group3	4.22535	3	[SFN, YWHAB, YWHAG]
GO:0002039	p53 binding	GO_MolecularFunction-EBI-UniProt-GOA-ACAP-ARAP_27.05.2021_00h00	1.98939e-05	2.69989e-05	[3]	Group4	5.7971	4	[DAXX, MDM2, TP53, TP73]
GO:0023023	MHC protein complex binding	GO_MolecularFunction-EBI-UniProt-GOA-ACAP-ARAP_27.05.2021_00h00	3.32127e-05	4.20695e-05	[3]	Group4	11.1111	3	[CD160, HSP90AB1, YWHAE]
GO:0047485	protein N-terminus binding	GO_MolecularFunction-EBI-UniProt-GOA-ACAP-ARAP_27.05.2021_00h00	7.23258e-06	1.11421e-05	[3]	Group4	4.31034	5	[DAXX, MDM2, MNAT1, TP53, YWHAQ]
GO:0051219	phosphoprotein binding	GO_MolecularFunction-EBI-UniProt-GOA-ACAP-ARAP_27.05.2021_00h00	6.72581e-05	7.8239e-05	[3]	Group4	4.25532	4	[RB1, SFN, YWHAB, YWHAE]
GO:0097718	disordered domain specific binding	GO_MolecularFunction-EBI-UniProt-GOA-ACAP-ARAP_27.05.2021_00h00	1.79054e-06	2.91602e-06	[4]	Group4	10.5263	4	[HSP90AB1, MDM2, RB1, TP53]
GO:0032388	positive regulation of intracellular transport	GO_BiologicalProcess-EBI-UniProt-GOA-ACAP-ARAP_27.05.2021_00h00	7.99217e-15	2.67973e-14	[3, 4, 5, 6]	Group4	5.32787	13	[BCL2, HSP90AB1, MDM2, SFN, TP53, TP73, TRIM46, YWHAB, YWHAE, YWHAG, YWHAH, YWHAQ, YWHAZ]
GO:0010332	response to gamma radiation	GO_BiologicalProcess-EBI-UniProt-GOA-ACAP-ARAP_27.05.2021_00h00	0.000350381	0.000391602	[5]	Group4	5.08475	3	[BCL2, MDM2, TP53]
GO:0003170	heart valve development	GO_BiologicalProcess-EBI-UniProt-GOA-ACAP-ARAP_27.05.2021_00h00	0.000604106	0.000626074	[3, 5, 6, 7]	Group4	4.22535	3	[MDM2, MDM4, RB1]
GO:0003179	heart valve morphogenesis	GO_BiologicalProcess-EBI-UniProt-GOA-ACAP-ARAP_27.05.2021_00h00	0.000386638	0.000423815	[3, 4, 6, 7, 8]	Group4	4.91803	3	[MDM2, MDM4, RB1]
GO:0001836	release of cytochrome c from mitochondria	GO_BiologicalProcess-EBI-UniProt-GOA-ACAP-ARAP_27.05.2021_00h00	0.000509642	0.000537955	[4, 5, 6, 7]	Group4	4.47761	3	[BCL2, SFN, TP53]
GO:0014909	smooth muscle cell migration	GO_BiologicalProcess-EBI-UniProt-GOA-ACAP-ARAP_27.05.2021_00h00	0.000681831	0.000694007	[5, 6]	Group4	4.05405	3	[BCL2, MDM2, PPARD]
GO:0014910	regulation of smooth muscle cell migration	GO_BiologicalProcess-EBI-UniProt-GOA-ACAP-ARAP_27.05.2021_00h00	0.000487614	0.000524415	[5, 6, 7]	Group4	4.54545	3	[BCL2, MDM2, PPARD]
GO:0033157	regulation of intracellular protein transport	GO_BiologicalProcess-EBI-UniProt-GOA-ACAP-ARAP_27.05.2021_00h00	8.18226e-13	2.02778e-12	[5, 6, 7]	Group4	4.46097	12	[BCL2, HSP90AB1, MDM2, SFN, TP53, TP73, YWHAB, YWHAE, YWHAG, YWHAH, YWHAQ, YWHAZ]
GO:0046822	regulation of nucleocytoplasmic transport	GO_BiologicalProcess-EBI-UniProt-GOA-ACAP-ARAP_27.05.2021_00h00	6.93281e-06	1.09769e-05	[5, 6, 7]	Group4	4.34783	5	[HSP90AB1, MDM2, SFN, TP53, YWHAE]
GO:0046824	positive regulation of nucleocytoplasmic transport	GO_BiologicalProcess-EBI-UniProt-GOA-ACAP-ARAP_27.05.2021_00h00	5.10765e-07	9.098e-07	[4, 5, 6, 7, 8]	Group4	7.35294	5	[HSP90AB1, MDM2, SFN, TP53, YWHAE]
GO:0072332	intrinsic apoptotic signaling pathway by p53 class mediator	GO_BiologicalProcess-EBI-UniProt-GOA-ACAP-ARAP_27.05.2021_00h00	3.57216e-05	4.42638e-05	[5, 6, 7]	Group4	5	4	[BCL2, MDM2, TP53, TP73]
GO:0090316	positive regulation of intracellular protein transport	GO_BiologicalProcess-EBI-UniProt-GOA-ACAP-ARAP_27.05.2021_00h00	1.99196e-14	5.67708e-14	[4, 5, 6, 7, 8]	Group4	6.09137	12	[BCL2, HSP90AB1, MDM2, SFN, TP53, TP73, YWHAB, YWHAE, YWHAG, YWHAH, YWHAQ, YWHAZ]
GO:0006611	protein export from nucleus	GO_BiologicalProcess-EBI-UniProt-GOA-ACAP-ARAP_27.05.2021_00h00	1.29908e-05	1.80603e-05	[5, 6, 7, 8]	Group4	6.45161	4	[MDM2, SFN, TP53, YWHAE]
GO:1902807	negative regulation of cell cycle G1/S phase transition	GO_BiologicalProcess-EBI-UniProt-GOA-ACAP-ARAP_27.05.2021_00h00	2.77963e-07	5.11093e-07	[5, 6, 7, 8]	Group4	5.17241	6	[BCL2, MDM2, MDM4, RB1, SFN, TP53]
GO:0042771	intrinsic apoptotic signaling pathway in response to DNA damage by p53 class mediator	GO_BiologicalProcess-EBI-UniProt-GOA-ACAP-ARAP_27.05.2021_00h00	0.000178213	0.000203162	[6, 7, 8]	Group4	6.38298	3	[BCL2, TP53, TP73]
GO:0044819	mitotic G1/S transition checkpoint signaling	GO_BiologicalProcess-EBI-UniProt-GOA-ACAP-ARAP_27.05.2021_00h00	2.10638e-05	2.79218e-05	[5, 6, 7, 8, 9, 10]	Group4	5.71429	4	[MDM2, MDM4, SFN, TP53]
GO:0046825	regulation of protein export from nucleus	GO_BiologicalProcess-EBI-UniProt-GOA-ACAP-ARAP_27.05.2021_00h00	1.13263e-06	1.89882e-06	[6, 7, 8, 9]	Group4	11.7647	4	[MDM2, SFN, TP53, YWHAE]
GO:0046827	positive regulation of protein export from nucleus	GO_BiologicalProcess-EBI-UniProt-GOA-ACAP-ARAP_27.05.2021_00h00	1.2118e-07	2.38182e-07	[5, 6, 7, 8, 9, 10]	Group4	20	4	[MDM2, SFN, TP53, YWHAE]
GO:1902253	regulation of intrinsic apoptotic signaling pathway by p53 class mediator	GO_BiologicalProcess-EBI-UniProt-GOA-ACAP-ARAP_27.05.2021_00h00	6.71758e-05	7.97713e-05	[6, 7, 8, 9]	Group4	8.82353	3	[BCL2, MDM2, TP53]
GO:2000134	negative regulation of G1/S transition of mitotic cell cycle	GO_BiologicalProcess-EBI-UniProt-GOA-ACAP-ARAP_27.05.2021_00h00	2.25681e-07	4.28793e-07	[6, 7, 8, 9]	Group4	5.35714	6	[BCL2, MDM2, MDM4, RB1, SFN, TP53]
GO:0044773	mitotic DNA damage checkpoint signaling	GO_BiologicalProcess-EBI-UniProt-GOA-ACAP-ARAP_27.05.2021_00h00	1.04126e-05	1.48379e-05	[6, 7, 8, 9, 10, 11]	Group4	4	5	[CHEK1, MDM2, MDM4, SFN, TP53]
GO:0031571	mitotic G1 DNA damage checkpoint signaling	GO_BiologicalProcess-EBI-UniProt-GOA-ACAP-ARAP_27.05.2021_00h00	1.98939e-05	2.69989e-05	[6, 7, 8, 9, 10, 11, 12]	Group4	5.7971	4	[MDM2, MDM4, SFN, TP53]
GO:0006977	DNA damage response, signal transduction by p53 class mediator resulting in cell cycle arrest	GO_BiologicalProcess-EBI-UniProt-GOA-ACAP-ARAP_27.05.2021_00h00	9.27725e-06	1.35591e-05	[6, 7, 8, 9, 10, 11, 12, 13]	Group4	7.01754	4	[MDM2, MDM4, SFN, TP53]
GO:0048857	neural nucleus development	GO_BiologicalProcess-EBI-UniProt-GOA-ACAP-ARAP_27.05.2021_00h00	8.355e-07	1.44314e-06	[3]	Group5	6.66667	5	[BCL2, S100A1, YWHAE, YWHAH, YWHAQ]
GO:0090559	regulation of membrane permeability	GO_BiologicalProcess-EBI-UniProt-GOA-ACAP-ARAP_27.05.2021_00h00	1.59827e-14	5.06118e-14	[3]	Group5	10.4167	10	[BCL2, SFN, TP53, TP73, YWHAB, YWHAE, YWHAG, YWHAH, YWHAQ, YWHAZ]
GO:1905710	positive regulation of membrane permeability	GO_BiologicalProcess-EBI-UniProt-GOA-ACAP-ARAP_27.05.2021_00h00	4.316e-16	1.8924e-15	[4]	Group5	14.7059	10	[BCL2, SFN, TP53, TP73, YWHAB, YWHAE, YWHAG, YWHAH, YWHAQ, YWHAZ]
GO:0032388	positive regulation of intracellular transport	GO_BiologicalProcess-EBI-UniProt-GOA-ACAP-ARAP_27.05.2021_00h00	7.99217e-15	2.67973e-14	[3, 4, 5, 6]	Group5	5.32787	13	[BCL2, HSP90AB1, MDM2, SFN, TP53, TP73, TRIM46, YWHAB, YWHAE, YWHAG, YWHAH, YWHAQ, YWHAZ]
GO:0007006	mitochondrial membrane organization	GO_BiologicalProcess-EBI-UniProt-GOA-ACAP-ARAP_27.05.2021_00h00	2.39555e-12	5.46185e-12	[5, 6]	Group5	6.36943	10	[BCL2, SFN, TP53, TP73, YWHAB, YWHAE, YWHAG, YWHAH, YWHAQ, YWHAZ]
GO:0008637	apoptotic mitochondrial changes	GO_BiologicalProcess-EBI-UniProt-GOA-ACAP-ARAP_27.05.2021_00h00	4.16449e-13	1.13036e-12	[5, 6]	Group5	7.57576	10	[BCL2, SFN, TP53, TP73, YWHAB, YWHAE, YWHAG, YWHAH, YWHAQ, YWHAZ]
GO:0010821	regulation of mitochondrion organization	GO_BiologicalProcess-EBI-UniProt-GOA-ACAP-ARAP_27.05.2021_00h00	3.94222e-12	8.32247e-12	[5, 6]	Group5	6.06061	10	[BCL2, SFN, TP53, TP73, YWHAB, YWHAE, YWHAG, YWHAH, YWHAQ, YWHAZ]
GO:0046902	regulation of mitochondrial membrane permeability	GO_BiologicalProcess-EBI-UniProt-GOA-ACAP-ARAP_27.05.2021_00h00	3.52171e-15	1.33825e-14	[4, 5, 6, 7]	Group5	12.0482	10	[BCL2, SFN, TP53, TP73, YWHAB, YWHAE, YWHAG, YWHAH, YWHAQ, YWHAZ]
GO:1905475	regulation of protein localization to membrane	GO_BiologicalProcess-EBI-UniProt-GOA-ACAP-ARAP_27.05.2021_00h00	4.54091e-11	9.244e-11	[5, 6]	Group5	4.73934	10	[BCL2, SFN, TP53, TP73, YWHAB, YWHAE, YWHAG, YWHAH, YWHAQ, YWHAZ]
GO:1905477	positive regulation of protein localization to membrane	GO_BiologicalProcess-EBI-UniProt-GOA-ACAP-ARAP_27.05.2021_00h00	5.63496e-13	1.45997e-12	[4, 5, 6, 7]	Group5	7.35294	10	[BCL2, SFN, TP53, TP73, YWHAB, YWHAE, YWHAG, YWHAH, YWHAQ, YWHAZ]
GO:0010822	positive regulation of mitochondrion organization	GO_BiologicalProcess-EBI-UniProt-GOA-ACAP-ARAP_27.05.2021_00h00	7.28939e-15	2.59685e-14	[5, 6, 7]	Group5	11.236	10	[BCL2, SFN, TP53, TP73, YWHAB, YWHAE, YWHAG, YWHAH, YWHAQ, YWHAZ]
GO:0033157	regulation of intracellular protein transport	GO_BiologicalProcess-EBI-UniProt-GOA-ACAP-ARAP_27.05.2021_00h00	8.18226e-13	2.02778e-12	[5, 6, 7]	Group5	4.46097	12	[BCL2, HSP90AB1, MDM2, SFN, TP53, TP73, YWHAB, YWHAE, YWHAG, YWHAH, YWHAQ, YWHAZ]
GO:0046822	regulation of nucleocytoplasmic transport	GO_BiologicalProcess-EBI-UniProt-GOA-ACAP-ARAP_27.05.2021_00h00	6.93281e-06	1.09769e-05	[5, 6, 7]	Group5	4.34783	5	[HSP90AB1, MDM2, SFN, TP53, YWHAE]
GO:0046824	positive regulation of nucleocytoplasmic transport	GO_BiologicalProcess-EBI-UniProt-GOA-ACAP-ARAP_27.05.2021_00h00	5.10765e-07	9.098e-07	[4, 5, 6, 7, 8]	Group5	7.35294	5	[HSP90AB1, MDM2, SFN, TP53, YWHAE]
GO:0051205	protein insertion into membrane	GO_BiologicalProcess-EBI-UniProt-GOA-ACAP-ARAP_27.05.2021_00h00	1.97788e-14	5.93365e-14	[5, 6, 7]	Group5	10.2041	10	[BCL2, SFN, TP53, TP73, YWHAB, YWHAE, YWHAG, YWHAH, YWHAQ, YWHAZ]
GO:0070585	protein localization to mitochondrion	GO_BiologicalProcess-EBI-UniProt-GOA-ACAP-ARAP_27.05.2021_00h00	2.71997e-12	5.963e-12	[6]	Group5	6.28931	10	[BCL2, SFN, TP53, TP73, YWHAB, YWHAE, YWHAG, YWHAH, YWHAQ, YWHAZ]
GO:0072655	establishment of protein localization to mitochondrion	GO_BiologicalProcess-EBI-UniProt-GOA-ACAP-ARAP_27.05.2021_00h00	2.24671e-12	5.33593e-12	[5, 6, 7]	Group5	6.41026	10	[BCL2, SFN, TP53, TP73, YWHAB, YWHAE, YWHAG, YWHAH, YWHAQ, YWHAZ]
GO:0090151	establishment of protein localization to mitochondrial membrane	GO_BiologicalProcess-EBI-UniProt-GOA-ACAP-ARAP_27.05.2021_00h00	4.43653e-17	4.21471e-16	[4, 5, 6, 7, 8]	Group5	18.1818	10	[BCL2, SFN, TP53, TP73, YWHAB, YWHAE, YWHAG, YWHAH, YWHAQ, YWHAZ]
GO:0090316	positive regulation of intracellular protein transport	GO_BiologicalProcess-EBI-UniProt-GOA-ACAP-ARAP_27.05.2021_00h00	1.99196e-14	5.67708e-14	[4, 5, 6, 7, 8]	Group5	6.09137	12	[BCL2, HSP90AB1, MDM2, SFN, TP53, TP73, YWHAB, YWHAE, YWHAG, YWHAH, YWHAQ, YWHAZ]
GO:1903749	positive regulation of establishment of protein localization to mitochondrion	GO_BiologicalProcess-EBI-UniProt-GOA-ACAP-ARAP_27.05.2021_00h00	1.913e-16	1.09041e-15	[3, 4, 5, 6, 7, 8, 9]	Group5	15.873	10	[BCL2, SFN, TP53, TP73, YWHAB, YWHAE, YWHAG, YWHAH, YWHAQ, YWHAZ]
GO:0035794	positive regulation of mitochondrial membrane permeability	GO_BiologicalProcess-EBI-UniProt-GOA-ACAP-ARAP_27.05.2021_00h00	2.2635e-16	1.1729e-15	[5, 6, 7, 8]	Group5	15.625	10	[BCL2, SFN, TP53, TP73, YWHAB, YWHAE, YWHAG, YWHAH, YWHAQ, YWHAZ]
GO:1902108	regulation of mitochondrial membrane permeability involved in apoptotic process	GO_BiologicalProcess-EBI-UniProt-GOA-ACAP-ARAP_27.05.2021_00h00	2.67061e-16	1.26854e-15	[5, 6, 7, 8]	Group5	15.3846	10	[BCL2, SFN, TP53, TP73, YWHAB, YWHAE, YWHAG, YWHAH, YWHAQ, YWHAZ]
GO:1903747	regulation of establishment of protein localization to mitochondrion	GO_BiologicalProcess-EBI-UniProt-GOA-ACAP-ARAP_27.05.2021_00h00	1.60423e-15	6.53151e-15	[5, 6, 7, 8]	Group5	12.987	10	[BCL2, SFN, TP53, TP73, YWHAB, YWHAE, YWHAG, YWHAH, YWHAQ, YWHAZ]
GO:0021762	substantia nigra development	GO_BiologicalProcess-EBI-UniProt-GOA-ACAP-ARAP_27.05.2021_00h00	8.03733e-06	1.2056e-05	[4, 6, 7, 8, 9]	Group5	7.27273	4	[S100A1, YWHAE, YWHAH, YWHAQ]
GO:1902686	mitochondrial outer membrane permeabilization involved in programmed cell death	GO_BiologicalProcess-EBI-UniProt-GOA-ACAP-ARAP_27.05.2021_00h00	1.61203e-16	1.02095e-15	[4, 6, 7, 8, 9]	Group5	16.129	10	[BCL2, SFN, TP53, TP73, YWHAB, YWHAE, YWHAG, YWHAH, YWHAQ, YWHAZ]
GO:0051204	protein insertion into mitochondrial membrane	GO_BiologicalProcess-EBI-UniProt-GOA-ACAP-ARAP_27.05.2021_00h00	1.57113e-17	1.79108e-16	[5, 6, 7, 8, 9]	Group5	20	10	[BCL2, SFN, TP53, TP73, YWHAB, YWHAE, YWHAG, YWHAH, YWHAQ, YWHAZ]
GO:0097345	mitochondrial outer membrane permeabilization	GO_BiologicalProcess-EBI-UniProt-GOA-ACAP-ARAP_27.05.2021_00h00	6.52842e-17	5.316e-16	[4, 5, 6, 7, 8, 9, 10, 11]	Group5	17.5439	10	[BCL2, SFN, TP53, TP73, YWHAB, YWHAE, YWHAG, YWHAH, YWHAQ, YWHAZ]
GO:1902110	positive regulation of mitochondrial membrane permeability involved in apoptotic process	GO_BiologicalProcess-EBI-UniProt-GOA-ACAP-ARAP_27.05.2021_00h00	1.13414e-16	8.08077e-16	[5, 6, 7, 8, 9, 10]	Group5	16.6667	10	[BCL2, SFN, TP53, TP73, YWHAB, YWHAE, YWHAG, YWHAH, YWHAQ, YWHAZ]
GO:1901028	regulation of mitochondrial outer membrane permeabilization involved in apoptotic signaling pathway	GO_BiologicalProcess-EBI-UniProt-GOA-ACAP-ARAP_27.05.2021_00h00	6.27625e-18	8.94366e-17	[4, 5, 6, 7, 8, 9, 10, 11, 12]	Group5	21.7391	10	[BCL2, SFN, TP53, TP73, YWHAB, YWHAE, YWHAG, YWHAH, YWHAQ, YWHAZ]
GO:1901030	positive regulation of mitochondrial outer membrane permeabilization involved in apoptotic signaling pathway	GO_BiologicalProcess-EBI-UniProt-GOA-ACAP-ARAP_27.05.2021_00h00	3.97917e-19	7.56042e-18	[3, 4, 5, 6, 7, 8, 9, 10, 11, 12, 13]	Group5	27.7778	10	[BCL2, SFN, TP53, TP73, YWHAB, YWHAE, YWHAG, YWHAH, YWHAQ, YWHAZ]
GO:0001844	protein insertion into mitochondrial membrane involved in apoptotic signaling pathway	GO_BiologicalProcess-EBI-UniProt-GOA-ACAP-ARAP_27.05.2021_00h00	7.00097e-20	1.99528e-18	[5, 6, 7, 8, 9, 10, 11, 12]	Group5	32.2581	10	[BCL2, SFN, TP53, TP73, YWHAB, YWHAE, YWHAG, YWHAH, YWHAQ, YWHAZ]
GO:1900740	positive regulation of protein insertion into mitochondrial membrane involved in apoptotic signaling pathway	GO_BiologicalProcess-EBI-UniProt-GOA-ACAP-ARAP_27.05.2021_00h00	1.34053e-20	7.64103e-19	[4, 5, 6, 7, 8, 9, 10, 11, 12, 13, 14]	Group5	37.037	10	[BCL2, SFN, TP53, TP73, YWHAB, YWHAE, YWHAG, YWHAH, YWHAQ, YWHAZ]
GO:1900739	regulation of protein insertion into mitochondrial membrane involved in apoptotic signaling pathway	GO_BiologicalProcess-EBI-UniProt-GOA-ACAP-ARAP_27.05.2021_00h00	1.34053e-20	7.64103e-19	[6, 7, 8, 9, 10, 11, 12, 13]	Group5	37.037	10	[BCL2, SFN, TP53, TP73, YWHAB, YWHAE, YWHAG, YWHAH, YWHAQ, YWHAZ]

## Sheet: Cow Fun.Group Cluster2_YOD1
Table S7: GO enrichment for cow genes of cluster analysis
Function	Groups	P-value	BH P-value	Group Genes
protein K48-linked ubiquitination	Group0	0.00012223	0.000183346	BIRC2|RNF216|RNF5
error-free translesion synthesis	Group1	0.000151917	0.000151917	RFC2|UBC|VCP
CD40 receptor complex	Group2	7.67991e-08	2.30397e-07	BIRC2|DAZAP2|RBCK1|RNF5|TANK|TRAF6|UBC

## Sheet: Cow All Terms Cluster2_YOD1
Table S7: GO enrichment for cow genes of cluster analysis
GOID	GOTerm	Ontology Source	Term P-value	Term BH P-value	GOLevels	GOGroups	% Associated Genes	Nr. Genes	Associated Genes Found
GO:0070936	protein K48-linked ubiquitination	GO_BiologicalProcess-EBI-UniProt-GOA-ACAP-ARAP_27.05.2021_00h00	0.00012223	0.000141035	[10, 11]	Group0	4.54545	3	[BIRC2, RNF216, RNF5]
GO:0000731	DNA synthesis involved in DNA repair	GO_BiologicalProcess-EBI-UniProt-GOA-ACAP-ARAP_27.05.2021_00h00	9.1948e-05	0.000125384	[6, 7, 8]	Group1	5	3	[RFC2, UBC, VCP]
GO:0006301	postreplication repair	GO_BiologicalProcess-EBI-UniProt-GOA-ACAP-ARAP_27.05.2021_00h00	9.1948e-05	0.000125384	[6, 7, 8]	Group1	5	3	[RFC2, UBC, VCP]
GO:0019985	translesion synthesis	GO_BiologicalProcess-EBI-UniProt-GOA-ACAP-ARAP_27.05.2021_00h00	4.70271e-05	7.83784e-05	[7, 8, 9]	Group1	6.25	3	[RFC2, UBC, VCP]
GO:0070987	error-free translesion synthesis	GO_BiologicalProcess-EBI-UniProt-GOA-ACAP-ARAP_27.05.2021_00h00	6.39714e-06	2.39893e-05	[8, 9, 10]	Group1	12	3	[RFC2, UBC, VCP]
GO:0070534	protein K63-linked ubiquitination	GO_BiologicalProcess-EBI-UniProt-GOA-ACAP-ARAP_27.05.2021_00h00	1.61028e-06	1.20771e-05	[10, 11]	Group2	6.77966	4	[BIRC2, RNF5, TANK, TRAF6]
GO:0070265	necrotic cell death	GO_BiologicalProcess-EBI-UniProt-GOA-ACAP-ARAP_27.05.2021_00h00	0.000158366	0.000169678	[3]	Group2	4.16667	3	[BIRC2, RBCK1, TANK]
GO:0097300	programmed necrotic cell death	GO_BiologicalProcess-EBI-UniProt-GOA-ACAP-ARAP_27.05.2021_00h00	7.88536e-05	0.00011828	[4]	Group2	5.26316	3	[BIRC2, RBCK1, TANK]
GO:0002753	cytoplasmic pattern recognition receptor signaling pathway	GO_BiologicalProcess-EBI-UniProt-GOA-ACAP-ARAP_27.05.2021_00h00	0.000178774	0.000178774	[4, 5, 6]	Group2	4	3	[BIRC2, TRAF6, UBC]
GO:0035631	CD40 receptor complex	GO_CellularComponent-EBI-UniProt-GOA-ACAP-ARAP_27.05.2021_00h00	6.19803e-07	9.29705e-06	[4, 5, 6]	Group2	25	3	[BIRC2, TANK, TRAF6]
GO:0035872	nucleotide-binding domain, leucine rich repeat containing receptor signaling pathway	GO_BiologicalProcess-EBI-UniProt-GOA-ACAP-ARAP_27.05.2021_00h00	2.91849e-05	5.47217e-05	[4, 5, 6]	Group2	7.31707	3	[BIRC2, TRAF6, UBC]
GO:0002756	MyD88-independent toll-like receptor signaling pathway	GO_BiologicalProcess-EBI-UniProt-GOA-ACAP-ARAP_27.05.2021_00h00	1.96445e-05	4.91114e-05	[5, 6, 7]	Group2	8.33333	3	[BIRC2, TANK, UBC]
GO:0031435	mitogen-activated protein kinase kinase kinase binding	GO_MolecularFunction-EBI-UniProt-GOA-ACAP-ARAP_27.05.2021_00h00	3.18644e-06	1.59322e-05	[6]	Group2	15	3	[DAZAP2, TANK, TRAF6]
GO:0070423	nucleotide-binding oligomerization domain containing signaling pathway	GO_BiologicalProcess-EBI-UniProt-GOA-ACAP-ARAP_27.05.2021_00h00	2.70761e-05	5.80203e-05	[5, 6, 7]	Group2	7.5	3	[BIRC2, TRAF6, UBC]
GO:0010803	regulation of tumor necrosis factor-mediated signaling pathway	GO_BiologicalProcess-EBI-UniProt-GOA-ACAP-ARAP_27.05.2021_00h00	0.000111509	0.000139386	[5, 6, 7, 8]	Group2	4.6875	3	[BIRC2, RBCK1, TANK]
GO:0035666	TRIF-dependent toll-like receptor signaling pathway	GO_BiologicalProcess-EBI-UniProt-GOA-ACAP-ARAP_27.05.2021_00h00	1.37006e-05	4.11018e-05	[6, 7, 8]	Group2	9.375	3	[BIRC2, TANK, UBC]

## Sheet: Cow Fun.Group Cluster3_MFSD8
Table S7: GO enrichment for cow genes of cluster analysis
Function	Groups	P-value	BH P-value	Group Genes
adenylate cyclase-modulating G protein-coupled receptor signaling pathway	Group0	3.6367e-07	7.27339e-07	ADGRE5|ADGRG5|FPR2|LPAR1|P2RY12|PTGIR
phospholipase C-activating G protein-coupled receptor signaling pathway	Group1	0.000162052	0.000162052	C3AR1|FPR2|HLA-DQA1|LPAR1|P2RY12

## Sheet: Cow All Terms Cluster3_MFSD8
Table S7: GO enrichment for cow genes of cluster analysis
GOID	GOTerm	Ontology Source	Term P-value	Term BH P-value	GOLevels	GOGroups	% Associated Genes	Nr. Genes	Associated Genes Found
GO:0007188	adenylate cyclase-modulating G protein-coupled receptor signaling pathway	GO_BiologicalProcess-EBI-UniProt-GOA-ACAP-ARAP_27.05.2021_00h00	3.6367e-07	2.18202e-06	[4, 5, 6]	Group0	2.46914	6	[ADGRE5, ADGRG5, FPR2, LPAR1, P2RY12, PTGIR]
GO:0007189	adenylate cyclase-activating G protein-coupled receptor signaling pathway	GO_BiologicalProcess-EBI-UniProt-GOA-ACAP-ARAP_27.05.2021_00h00	3.01227e-05	6.02453e-05	[5, 6, 7]	Group0	2.66667	4	[ADGRE5, ADGRG5, LPAR1, PTGIR]
GO:0140375	immune receptor activity	GO_MolecularFunction-EBI-UniProt-GOA-ACAP-ARAP_27.05.2021_00h00	0.000658441	0.000790129	[3]	Group1	2.11268	3	[C3AR1, FPR2, HLA-DQA1]
GO:0007200	phospholipase C-activating G protein-coupled receptor signaling pathway	GO_BiologicalProcess-EBI-UniProt-GOA-ACAP-ARAP_27.05.2021_00h00	1.05746e-05	3.17238e-05	[4, 5, 6]	Group1	3.47826	4	[C3AR1, FPR2, LPAR1, P2RY12]
GO:0002687	positive regulation of leukocyte migration	GO_BiologicalProcess-EBI-UniProt-GOA-ACAP-ARAP_27.05.2021_00h00	0.000685767	0.000685767	[3, 4, 5, 6, 7, 8]	Group1	2.08333	3	[C3AR1, FPR2, P2RY12]
GO:0007193	adenylate cyclase-inhibiting G protein-coupled receptor signaling pathway	GO_BiologicalProcess-EBI-UniProt-GOA-ACAP-ARAP_27.05.2021_00h00	0.000184181	0.000276271	[5, 6, 7]	Group1	3.26087	3	[FPR2, LPAR1, P2RY12]
