# Supplementary material for: Transcriptomic Characterization of Cow, Donkey and Goat Milk Extracellular Vesicles Reveals Their Anti-inflammatory and Immunomodulatory Potential
Source: Int J Mol Sci. 2021 Nov 25;22(23):12759. doi: 10.3390/ijms222312759 (PMC8657891; doi:10.3390/ijms222312759)
Supplement: Supplementary file 1 [file ijms-22-12759-s001.zip › Supplementary_files/Table_S1.xlsx]

## Sheet: mRNA
Table S1: Mapping statistics for mRNA library sequencing
	Trimming			Genome mapping
Sample	Raw Reads	Good reads	% passing trimming phase	not aligned	% not aligned	uniquely mapped	% uniquely mapped	multimapper	% multimapper	overall alignement rate
C1	29720655	29 107 949	97.9	94614	0.0033	25771408	0.8854	3 241 927	0.1113	0.9984
C2	36778592	36 323 311	98.8	109413	0.003	32688450	0.8999	3 525 448	0.0971	0.997
C3	39657292	39 394 845	99.3	124977	0.0032	35807076	0.9089	3 462 792	0.0879	0.9968
D1	37195126	37 075 058	99.7	5363	0.0001	32255859	0.87	4 813 836	0.1299	0.9999
D2	37090415	36 948 054	99.6	7967	0.0002	32182550	0.871	4 757 537	0.1288	0.9998
D3	36199962	36 081 449	99.7	5623	0.0002	31999431	0.8869	4 076 395	0.11	0.9999
G1	32715028	32 363 659	98.9	211831	0.0065	27765997	0.8579	4 385 831	0.1356	0.9935
G2	33708074	33 327 934	98.9	220644	0.0066	28276926	0.8484	4 830 364	0.1449	0.9933
G3	43509120	43 041 914	98.9	329849	0.0077	38196800	0.8874	4 515 265	0.1049	0.9923

## Sheet: smallRNA
Table S1: Mapping statistics for smallRNA library sequencing
	Trimming			miRBase mapping							Genome mapping
Sample	Raw Reads	Good reads	% passing trimming phase	not aligned	% not aligned	uniquely mapped	% uniquely mapped	multimapper	% multimapper	overall alignement rate	not aligned	% not aligned	uniquely mapped	% uniquely mapped	multimapper	% multimapper	overall alignement rate
C1	17198271	13836747	80.5	8748694	0.6323	2355111	0.1702	2732942	0.1975	0.3677	389817	0.0446	3342534	0.3821	5016343	0.5734	0.9554
C2	26604767	21030765	79	13730583	0.6529	3524170	0.1676	3776012	0.1795	0.3471	916057	0.0667	4071147	0.2965	8743379	0.6368	0.9333
C3	22609913	18059554	79.9	11646535	0.6449	3040387	0.1684	3372632	0.1868	0.3551	731636	0.0628	3521633	0.3024	7393266	0.6348	0.9372
D1	17502270	11414511	65.2	7717367	0.6761	3092136	0.2709	605008	0.053	0.3239	2183510	0.2829	1452574	0.1882	4081283	0.5288	0.7171
D2	17222915	11924325	69.2	9635886	0.8081	1835732	0.1539	452707	0.038	0.1919	3316403	0.3442	1518037	0.1575	4801446	0.4983	0.6558
D3	11583305	8696428	75.1	5938689	0.6829	1509064	0.1735	1248675	0.1436	0.3171	2540119	0.4277	1968105	0.3314	1430465	0.2409	0.5723
G1	11674903	9958256	85.3	6607457	0.6635	1473805	0.148	1876994	0.1885	0.3365	330999	0.0501	2477733	0.375	3798725	0.5749	0.9499
G2	10124090	8810375	87	6276975	0.7125	1103971	0.1253	1429429	0.1622	0.2875	469156	0.0747	1968867	0.3137	3838952	0.6116	0.9253
G3	16111043	13898211	86.3	9674357	0.6961	1923758	0.1384	2300096	0.1655	0.3039	683269	0.0706	3196337	0.3304	5794751	0.599	0.9294
